# Supplementary material for: Combined Metabolome and Transcriptome Analysis of Floral Organ Development in Magnolia cavaleriei var. platypetala ‘Tanchun’
Source: Plants (Basel). 2026 May 27;15(11):1646. doi: 10.3390/plants15111646 (PMC13259206; doi:10.3390/plants15111646)
Supplement: Supplementary file 1 [file plants-15-01646-s001.zip]

Archive with 22 entries (22 files):
- R2 Table S1.xlsx
- __MACOSX/._R2 Table S1.xlsx
- R2 Table S2.xlsx
- __MACOSX/._R2 Table S2.xlsx
- R2 Table S3.xlsx
- __MACOSX/._R2 Table S3.xlsx
- R2 Table S4.xlsx
- __MACOSX/._R2 Table S4.xlsx
- R2 Table S5.xlsx
- __MACOSX/._R2 Table S5.xlsx
- R2 Table S6.xlsx
- __MACOSX/._R2 Table S6.xlsx
- R2 Table S7.xlsx
- __MACOSX/._R2 Table S7.xlsx
- V1 Supplementary Figure S1(1).pptx
- __MACOSX/._V1 Supplementary Figure S1(1).pptx
- V1 Supplementary Figure S2(1).pptx
- __MACOSX/._V1 Supplementary Figure S2(1).pptx
- V1 Supplementary Figure S3(1).pptx
- __MACOSX/._V1 Supplementary Figure S3(1).pptx
- V1 Supplementary Figure S4(1).pptx
- __MACOSX/._V1 Supplementary Figure S4(1).pptx
