# Supplementary material for: Combined Metabolome and Transcriptome Analysis of Floral Organ Development in Magnolia cavaleriei var. platypetala ‘Tanchun’
Source: Plants (Basel). 2026 May 27;15(11):1646. doi: 10.3390/plants15111646 (PMC13259206; doi:10.3390/plants15111646)
Supplement: Supplementary file 1 [file plants-15-01646-s001.zip › R2 Table S1.xlsx]

## Sheet: Supplementary Table S1
Supplementary Table S1. List of metabolites detected in Magnolia cavaleriei var. platypetala 'Tanchun'
Index	Compounds	Class I	Molecular weight (Da)	Formula	NIST_RI	T-S1	P-S1	S-S1	T-S2	P-S2	S-S2	T-S3	P-S3	S-S3	kegg_map	Is it non-plant-derived?	Remarks
KMW0084	Pyridine	Heterocyclic compound	79.042	C5H5N	740.502	60792	212299	82913.2	155803	145842	64717.7	59143.6	224578	13351.4	-	NO	Plant-derived or natural source
WAMW1078	1,3-Diazine	Heterocyclic compound	80.037	C4H4N2	745.673	4276.52	14216.5	5277.67	10548.9	9384.79	4332.28	3941.41	14281.5	935.865	-	NO	Plant-derived or natural source
XMW1450	Propane, 2-chloro-2-nitro-	Halogenated hydrocarbons	123.009	C3H6ClNO2	762	62210.1	217017	84878.2	158801	148931	66165.3	60486.8	229690	13814.8	-	YES	Halogenated hydrocarbon
KMW0060	Toluene	Aromatics	92.063	C7H8	763	126673	138461	137434	146929	115328	189791	133697	127559	228663	ko01100	NO	Plant-derived or natural source
NMW0750	Paraldehyde	Aldehyde	132.079	C6H12O3	776	18913.3	19814	18203.4	22891.3	19332.9	19821.4	22807	18387.7	17797.4	-	NO	Plant-derived or natural source
YZMW0321	3-Buten-1-ol, 2-methyl-	Alcohol	86.073	C5H10O	778	1.50502e+06	303476	179171	618531	669976	113662	1.43319e+06	208675	301145	-	NO	Plant-derived or natural source
GGMW0059	2-Pentanol, 3-methyl-	Alcohol	102.104	C6H14O	778	716336	146767	86784.3	301665	319286	54199.3	687877	99047.6	144545	-	NO	Plant-derived or natural source
IS-04	3-Hexanone-2,2,4,4-d4	Ketone	104.18	C6H8D4O	780.6	19399.9	19735.4	19560.9	23953.8	20238.7	20333.1	23774.4	19170.4	20295	-	YES	Internal Standard
YC_1798*435	2,3-Butanediol, [R-(R*,R*)]-	Alcohol	90.068	C4H10O2	781	1.66489e+06	361263	220386	701950	754757	143816	1.58773e+06	249170	356082	ko00650,ko01110	NO	Plant-derived or natural source
XMW2607*435	2,3-Butanediol, [S-(R*,R*)]-	Alcohol	90.068	C4H10O2	781	1.66489e+06	361263	220386	701950	754757	143816	1.58773e+06	249170	356082	ko00650,ko01110	NO	Plant-derived or natural source
D1386	Propanoic acid, 2-methyl-, 1-methylethyl ester	Ester	130.099	C7H14O2	784	325543	69384.6	42715.6	138505	148688	27666.7	311135	48440.3	70005.9	-	NO	Plant-derived or natural source
YZMW0539	2-Hexanol, 2-methyl-	Alcohol	116.12	C7H16O	786	483213	107162	66651.7	210191	224147	43254.1	465168	75657.6	107125	-	NO	Plant-derived or natural source
KMW0075*435	2,3-Butanediol	Alcohol	90.068	C4H10O2	786.966	1.69865e+06	375036	229210	721261	775789	149307	1.62784e+06	257457	368575	-	NO	Plant-derived or natural source
XMW0637	Cyclobutanone, 2,2,3-trimethyl-	Ketone	112.089	C7H12O	787	180452	39835.5	24436.3	77814.6	84062.1	16140.9	173911	28486.2	40599.8	-	NO	Plant-derived or natural source
XMW2953	4-Penten-2-one, 4-methyl-	Ketone	98.073	C6H10O	790	67059.6	13985.3	8825.24	29094.5	29684.3	7814.66	64752.9	9090.29	16488.2	-	NO	Plant-derived or natural source
XMW0484	Furan, 2-propyl-	Heterocyclic compound	110.073	C7H10O	791	78385.9	17132.9	10385.4	33724.3	36164.3	6649.75	74780.9	11586.8	16684.6	-	NO	Plant-derived or natural source
XMW0569*393	2-Hexanol, (R)-	Alcohol	102.104	C6H14O	791	60640.4	11609	7914.84	27418	24921.1	5338.06	59326.4	9207.58	12847.2	-	NO	Plant-derived or natural source
XMW3338	Carbamic acid, methyl ester	Ester	75.032	C2H5NO2	795	1.96648e+06	441462	274194	846915	898461	176813	1.88729e+06	296980	436246	-	NO	Plant-derived or natural source
YC_1805	1-Butanol, 3,3-dimethyl-	Alcohol	102.104	C6H14O	796	810591	180370	111102	351329	369422	71288	779179	122824	176783	-	NO	Plant-derived or natural source
WMW0187*393	2-Hexanol	Alcohol	102.104	C6H14O	799.791	60640.4	11609	7914.84	27418	24921.1	5338.06	59326.4	9207.58	12847.2	-	NO	Plant-derived or natural source
KMW0066	Hexanal	Aldehyde	100.089	C6H12O	799.791	2.6247e+06	585347	360916	1.12301e+06	1.20133e+06	231510	2.52594e+06	397847	574233	-	NO	Plant-derived or natural source
QWMW1153*437	4-Hexen-1-ol	Alcohol	100.089	C6H12O	848	66180.8	6456.12	3617.24	40331.1	13235.3	4204.91	79595.5	7501.32	11267.5	-	NO	Plant-derived or natural source
KMW0225*186	3-Hexen-1-ol, (E)-	Alcohol	100.089	C6H12O	852	82707.2	7875	4191.86	50408.8	15494.1	4841.97	99408.5	9206.63	13376.5	-	NO	Plant-derived or natural source
GMW0401*437	3-Hexen-1-ol	Alcohol	100.089	C6H12O	855	66180.8	6456.12	3617.24	40331.1	13235.3	4204.91	79595.5	7501.32	11267.5	-	NO	Plant-derived or natural source
KMW0098*186	3-Hexen-1-ol, (Z)-	Alcohol	100.089	C6H12O	856.478	82707.2	7875	4191.86	50408.8	15494.1	4841.97	99408.5	9206.63	13376.5	ko00592,ko01110	NO	Plant-derived or natural source
YZMW0291	2-Hexanol, 2,5-dimethyl-, (S)-	Alcohol	130.136	C8H18O	857	16787.8	11706.8	13018.5	19910.8	13991.9	17068	2041.33	13535.7	13962.1	-	NO	Plant-derived or natural source
NMW0767	Diallyl sulfide	Sulfur compounds	114.05	C6H10S	860.177	33326.9	26425	30172.9	41877.7	31510.6	39269.7	43353	30594.4	33042	-	NO	Plant-derived or natural source
XMW0396	Cyclobutanecarboxylic acid chloride	Halogenated hydrocarbons	118.019	C5H7ClO	863	12959.4	10015	4464.15	13427.3	7346.38	4055.12	19422.6	2557.38	2295.09	-	YES	Halogenated hydrocarbon
GGMW0028	Methyl tiglate	Ester	114.068	C6H10O2	866	1138.61	6342.59	7455.69	10604.9	7658.82	9690.16	1138.61	7752.95	7937	-	NO	Plant-derived or natural source
D1660*437	5-Hexen-1-ol	Alcohol	100.089	C6H12O	868	66180.8	6456.12	3617.24	40331.1	13235.3	4204.91	79595.5	7501.32	11267.5	-	NO	Plant-derived or natural source
XMW1283	4-Heptanone	Ketone	114.104	C7H14O	872	13131.2	14491.9	6140.5	17562.8	8539.4	6207.63	25305.3	381.3	3248.07	-	NO	Plant-derived or natural source
WAMW1799*181	2-Pentenoic acid	Acid	100.052	C5H8O2	873	6006.5	3339.86	511.155	11692.7	2920.19	4785.98	6837.5	3182.46	4740.88	-	NO	Plant-derived or natural source
WAMW0740	2-Methoxythiophene	Heterocyclic compound	114.014	C5H6OS	878	10687.1	1895.27	6175.12	14186.3	1666.74	39063.8	20651.8	1271.04	44373.9	-	NO	Plant-derived or natural source
D1362*181	4-Pentenoic acid	Acid	100.052	C5H8O2	882.072	6006.5	3339.86	511.155	11692.7	2920.19	4785.98	6837.5	3182.46	4740.88	-	NO	Plant-derived or natural source
YZMW0540	2-Heptanol, 2-methyl-	Alcohol	130.136	C8H18O	885	11915.3	3151.3	8123.09	17740.4	447.575	42041.7	26680.5	447.575	55376	-	NO	Plant-derived or natural source
WAMW1574	Allyl Isothiocyanate	Ester	99.014	C4H5NS	885.434	5199.66	1459.48	3676.12	7538.17	152.601	19391.6	11346.7	779.016	24972.2	-	NO	Plant-derived or natural source
NMW0772	1H-Pyrazole	Heterocyclic compound	68.037	C3H4N2	887	3599.68	1024.34	2182.12	8370.38	1340.29	3208.4	5258.82	1601.29	5453.96	-	NO	Plant-derived or natural source
NMW0773	Cyclohexanone	Ketone	98.073	C6H10O	893.558	7043	1446.02	3875.43	12385.7	1260.37	9794.34	11219.7	961.183	11863.7	-	NO	Plant-derived or natural source
NMW0766	2-Propenoic acid, butyl ester	Ester	128.084	C7H12O2	896.415	31435.9	6897.29	17688	58113.8	8037.36	37384.7	47687.3	7814.92	49997.9	-	NO	Plant-derived or natural source
XMW1199	Propanoic acid, 2-methyl-, butyl ester	Ester	144.115	C8H16O2	898	9490.86	2137.92	5426.39	16240.5	2093.35	12361.5	14511.3	2141.12	15678.4	-	NO	Plant-derived or natural source
KMW0137	Nonane	Hydrocarbons	128.157	C9H20	900	12583.7	2896.44	6854.64	25346.2	3661.26	12542.1	18234.3	4901.4	19061.4	-	NO	Plant-derived or natural source
KMW0123*199	4-Heptenal, (Z)-	Aldehyde	112.089	C7H12O	900	9145.05	2132.1	5010.98	18059.5	2403.96	9816.4	13318.8	2776.19	14291	-	NO	Plant-derived or natural source
KMW0143*211	2-Heptanol	Alcohol	116.12	C7H16O	900.361	93488.2	22931.9	55860.1	154979	19681	125677	145983	16748.6	155535	-	NO	Plant-derived or natural source
XMW0297	1,4-Butanediamine	Amine	88.1	C4H12N2	901	6388.76	1347.8	3662.94	14647.8	2000.41	6256.67	9883.56	2638.68	10118.8	ko00330,ko00470,ko00480,ko00960,ko01100,ko01110,ko02010,ko04148	NO	Plant-derived or natural source
KMW0122	Heptanal	Aldehyde	114.104	C7H14O	901.304	27739.7	6294.78	15678.8	58782.9	8591.66	28539.1	41324.4	10169.1	42678.9	-	NO	Plant-derived or natural source
KMW0119	Pentanoic acid, ethyl ester	Ester	130.099	C7H14O2	901.651	21531.1	720.558	720.558	10456.9	720.558	7781.14	10108.5	720.558	10247.2	-	NO	Plant-derived or natural source
KMW0114	3-mercapto-2-pentanone	Ketone	118.045	C5H10OS	902	16865.9	4122.75	10101.7	32123.9	4771.04	20426.3	26351.2	5180.87	28962.7	-	NO	Plant-derived or natural source
QWMW1295*211	2-Heptanol, (S)-	Alcohol	116.12	C7H16O	903	93488.2	22931.9	55860.1	154979	19681	125677	145983	16748.6	155535	-	NO	Plant-derived or natural source
WAMW2219*199	4-Heptenal, (E)-	Aldehyde	112.089	C7H12O	905	9145.05	2132.1	5010.98	18059.5	2403.96	9816.4	13318.8	2776.19	14291	-	NO	Plant-derived or natural source
XMW0149	1H-Pyrazole, 4,5-dihydro-5,5-dimethyl-	Heterocyclic compound	98.084	C5H10N2	909	17430.2	4354.85	10741.1	29450.2	3692.09	23494.9	27565.2	2970.15	29984.1	-	NO	Plant-derived or natural source
D184	Hydroquinone	Phenol	110.037	C6H6O2	919.117	229711	156750	189902	312953	94670.7	168401	218151	116023	157603	ko00350,ko01100	NO	Plant-derived or natural source
GMW0311*234	3-Hexenoic acid, methyl ester, (E)-	Ester	128.084	C7H12O2	920	51897.9	35315.4	43072.1	70284.6	21479.1	37945.9	48910.3	26328.2	35639.1	-	NO	Plant-derived or natural source
KMW0135	2-Cyclohexen-1-one	Ketone	96.058	C6H8O	920	20920.7	14000.7	16846.9	27841.5	8601.92	15168.7	19579.6	10220.1	14108.1	-	NO	Plant-derived or natural source
D371	3-Hexen-1-ol, formate, (Z)-	Ester	128.084	C7H12O2	920	27955.6	18833.5	22880.1	38073.8	11503.4	20245.1	26360.9	13664.8	18882.3	-	NO	Plant-derived or natural source
YZMW0167*239	3-Hexanol, 2,5-dimethyl-	Alcohol	130.136	C8H18O	923	189627	132796	159984	261939	78697.3	141856	182613	95301.1	132760	-	NO	Plant-derived or natural source
YC_1850	2,5-Hexanediol	Alcohol	118.099	C6H14O2	925	242562	166647	202111	331364	100291	178165	231850	123011	167212	-	NO	Plant-derived or natural source
CY_019	2-Cyclopenten-1-one, 2-hydroxy-	Ketone	98.037	C5H6O2	926	250709	174124	210779	344120	104351	186766	240701	126192	175727	-	NO	Plant-derived or natural source
YZMW0102*239	3-Hexanol, 2,4-dimethyl-	Alcohol	130.136	C8H18O	928	190600	133452	160859	263498	79433.9	142710	183677	95873.3	133582	-	NO	Plant-derived or natural source
YZMW0139	4-Heptanone, 3-methyl-	Ketone	128.12	C8H16O	928	250709	174347	210913	344270	104598	186835	240896	126192	175727	-	NO	Plant-derived or natural source
XMW0401	1H-Imidazole, 1-methyl-	Heterocyclic compound	82.053	C4H6N2	929	34416.5	23153.9	28332.6	47158	14086.1	24970.4	32411.3	17233.5	23428.7	-	NO	Plant-derived or natural source
XMW1058	Cyclopentanol, acetate	Ester	128.084	C7H12O2	929	6669.33	4594.62	5487.51	9197.81	2757.46	4675.17	6311.51	3472.88	4452.82	-	NO	Plant-derived or natural source
WAMW1065	Bicyclo[3.1.0]hex-2-ene, 2-methyl-5-(1-methylethyl)-	Terpenoids	136.125	C10H16	929	3.36552e+06	2.2845e+06	2.76299e+06	4.58546e+06	1.41118e+06	2.45072e+06	3.18943e+06	1.73058e+06	2.29533e+06	-	NO	Plant-derived or natural source
QWMW1138	Ethanol, 2-(ethylthio)-	Alcohol	106.045	C4H10OS	931	1.97719e+06	1.32845e+06	1.61592e+06	2.68221e+06	818006	1.43163e+06	1.87041e+06	1.01049e+06	1.34545e+06	-	NO	Plant-derived or natural source
YZMW0551	Propylcarbamate	Ester	103.063	C4H9NO2	931.469	16714.8	10822.8	13377.4	22556.3	6612.96	11609	15806.5	7836.4	10915.6	-	NO	Plant-derived or natural source
YZMW0476	Propanoic acid, 2-hydroxy-2-methyl-	Acid	104.047	C4H8O3	932	22316.3	14756.5	17899.6	29556.5	8534.08	16049.1	20868.9	10217.3	14676.9	-	NO	Plant-derived or natural source
YZMW0058	1-Heptanamine	Amine	115.136	C7H17N	933	7437.9	4958.47	5961.02	9698.96	3104.08	5216.1	7041.95	3666.41	5014.67	-	NO	Plant-derived or natural source
XMW2423*234	3-Hexenoic acid, methyl ester, (Z)-	Ester	128.084	C7H12O2	933	51897.9	35315.4	43072.1	70284.6	21479.1	37945.9	48910.3	26328.2	35639.1	-	NO	Plant-derived or natural source
XMW0901	3-Chloro-2,4-pentanedione	Ketone	134.013	C5H7ClO2	936	6710.41	6652.74	6943.98	9549.36	4295.78	6240.49	6865.69	4305.29	5774.42	-	NO	Plant-derived or natural source
YZMW0089	1-Pentanol, 2,2,4-trimethyl-	Alcohol	130.136	C8H18O	936	26596.1	18216	22154	36494.1	11166.6	20032.8	25527	13658.6	18649.2	-	NO	Plant-derived or natural source
KMW0148*011	.alpha.-Pinene	Terpenoids	136.125	C10H16	936.359	9.18658e+06	6.21736e+06	7.57144e+06	1.25976e+07	3.79114e+06	6.69481e+06	8.72029e+06	4.66168e+06	6.27225e+06	-	NO	Plant-derived or natural source
WMW0023*011	(1R)-2,6,6-Trimethylbicyclo[3.1.1]hept-2-ene	Terpenoids	136.125	C10H16	936.472	9.18658e+06	6.21736e+06	7.57144e+06	1.25976e+07	3.79114e+06	6.69481e+06	8.72029e+06	4.66168e+06	6.27225e+06	-	NO	Plant-derived or natural source
NMW0783*011	(1S)-2,6,6-Trimethylbicyclo[3.1.1]hept-2-ene	Terpenoids	136.125	C10H16	936.524	9.18658e+06	6.21736e+06	7.57144e+06	1.25976e+07	3.79114e+06	6.69481e+06	8.72029e+06	4.66168e+06	6.27225e+06	ko00902,ko01100,ko01110	NO	Plant-derived or natural source
NMW0782*402	2-Butenoic acid, 2-methyl-, ethyl ester	Ester	128.084	C7H12O2	937	243321	166681	202336	331700	100474	178477	231970	123351	167392	-	NO	Plant-derived or natural source
WMW0099	Cyclopentene, 1-butyl-	Hydrocarbons	124.125	C9H16	938	526245	355082	431762	712330	216297	383093	495481	266647	358067	-	NO	Plant-derived or natural source
NMW0784*402	Ethyl tiglate	Ester	128.084	C7H12O2	939	243321	166681	202336	331700	100474	178477	231970	123351	167392	-	NO	Plant-derived or natural source
XMW1289	2,5-Dimethylpyrimidine	Heterocyclic compound	108.069	C6H8N2	940	2648.05	6137.57	2318.12	3548.6	3898.3	2743.85	2326.48	4263.58	2651.98	-	NO	Plant-derived or natural source
XMW0651	Pyridine, 2,3-dimethyl-	Heterocyclic compound	107.073	C7H9N	943	137061	351415	125094	205449	218940	151894	131236	257591	150736	-	NO	Plant-derived or natural source
YZMW0019	Acetic acid, cyano-, methyl ester	Ester	99.032	C4H5NO2	944	49060.7	126798	44494.4	72399	77237.2	54720.5	46554.7	92631.3	54475.9	-	NO	Plant-derived or natural source
XMW0887	Butanoic acid, 2-methyl-, propyl ester	Ester	144.115	C8H16O2	946	8157.57	16568.6	6293.95	11063.9	9960.56	7551.77	7170.94	11250.8	7122.97	-	NO	Plant-derived or natural source
WAMW1265	Pyrazine, ethenyl-	Heterocyclic compound	106.053	C6H6N2	946	8939.02	22898.3	8045.42	13210.3	14529.5	9845.52	8560.53	17365.2	9574.59	-	NO	Plant-derived or natural source
D357	2-Propanol, 1-(dimethylamino)-, acetate (ester)	Ester	145.11	C7H15NO2	948	3010.72	7384.64	2539.88	4345.61	4393.74	3100.63	2847.18	5311.81	3103.53	-	NO	Plant-derived or natural source
WMW0201	Bicyclo[2.2.1]heptane, 7,7-dimethyl-2-methylene-	Terpenoids	136.125	C10H16	950	419258	1.02464e+06	383275	619309	640726	455997	400993	758519	449564	-	NO	Plant-derived or natural source
CY_060	2-Heptanol, 6-methyl-	Alcohol	130.136	C8H18O	951	21800.3	50084.1	17352.1	29557.7	31083.3	22020.3	18921.2	36656.3	21899	-	NO	Plant-derived or natural source
NMW0788	Bicyclo[2.2.1]heptane, 2,2-dimethyl-3-methylene-, (1R)-	Terpenoids	136.125	C10H16	951	363929	927802	329793	544689	576798	399634	348267	678654	395591	ko00902,ko01100,ko01110	NO	Plant-derived or natural source
KMW0172	Camphene	Terpenoids	136.125	C10H16	952	91709	231473	82699.7	136625	143671	100395	87546.8	167405	99312.8	-	NO	Plant-derived or natural source
QWMW0337	3-Methylthiobutyraldehyde	Aldehyde	118.045	C5H10OS	952	7583.26	15598.8	5594.3	9028.42	9582.58	6803.13	5979.29	11315.1	6868.97	-	NO	Plant-derived or natural source
WAMW0147*188	Dihydro-2(3H)-thiophenone	Ketone	102.014	C4H6OS	952	12728.5	7901.7	33194.1	17516.5	853.161	28851.3	13337.9	5606.38	23731.2	-	NO	Plant-derived or natural source
XMW0065	Fomepizole	Heterocyclic compound	82.053	C4H6N2	953	29036.3	63815	23275.4	40856.4	39863.4	28319.9	27291	46388.3	28377.2	-	NO	Plant-derived or natural source
D1346*198	Cyclohexanone, 2-methyl-	Ketone	112.089	C7H12O	953	17351.8	44013.9	15641.9	24794.8	26450.1	18872.4	15830.3	31401.6	19626.9	-	NO	Plant-derived or natural source
WAMW1749*218	Benzene, 1-ethyl-4-methyl-	Aromatics	120.094	C9H12	954	2665.84	3866.25	3474.92	5310.98	2442.87	4718.07	3362.74	3109.39	3353.24	-	NO	Plant-derived or natural source
XMW0889	Bicyclo[3.1.0]hex-2-ene, 4-methylene-1-(1-methylethyl)-	Terpenoids	134.11	C10H14	956	45825	53476.5	47997.2	75190	32623.8	65771.7	49803.3	36439.6	50895.7	-	NO	Plant-derived or natural source
NMW0789*218	Benzene, 1-ethyl-3-methyl-	Aromatics	120.094	C9H12	957	2665.84	3866.25	3474.92	5310.98	2442.87	4718.07	3362.74	3109.39	3353.24	-	NO	Plant-derived or natural source
WAMW1632*198	Cyclohexanone, 3-methyl-	Ketone	112.089	C7H12O	958	17351.8	44013.9	15641.9	24794.8	26450.1	18872.4	15830.3	31401.6	19626.9	-	NO	Plant-derived or natural source
KMW0157*012	2-Heptenal, (E)-	Aldehyde	112.089	C7H12O	958	21394.5	54800.6	18804.3	31516.3	33254.4	23208.4	19922.6	38480	23105.7	-	NO	Plant-derived or natural source
YZMW0006	3-Cyclohexene-1-carboxaldehyde	Aldehyde	110.073	C7H10O	958	21897.8	56086.4	18899.2	31898	35404.5	23463.3	20780.2	41993.5	23286.1	-	NO	Plant-derived or natural source
KMW0156*012	2-Heptenal, (Z)-	Aldehyde	112.089	C7H12O	958	21394.5	54800.6	18804.3	31516.3	33254.4	23208.4	19922.6	38480	23105.7	-	NO	Plant-derived or natural source
WAMW1462	Pyridine, 3-ethyl-	Heterocyclic compound	107.073	C7H9N	961	822717	547978	2.02511e+06	1.10991e+06	340130	1.82004e+06	851047	419762	1.61998e+06	-	NO	Plant-derived or natural source
XMW1118	Cyclohexanecarboxaldehyde	Aldehyde	112.089	C7H12O	963	1.02817e+06	686019	2.56512e+06	1.39935e+06	420523	2.29618e+06	1.06663e+06	517673	2.03928e+06	-	NO	Plant-derived or natural source
D78*188	Dihydro-3-(2H)-thiophenone	Ketone	102.014	C4H6OS	964	12728.5	7901.7	33194.1	17516.5	853.161	28851.3	13337.9	5606.38	23731.2	-	NO	Plant-derived or natural source
WMW0017	Bicyclo[2.2.1]heptane, 2,2-dimethyl-3-methylene-, (1S)-	Terpenoids	136.125	C10H16	964	210046	140477	531613	285754	86655	475311	217182	105917	419914	-	NO	Plant-derived or natural source
WAMW2126	Acetamide, N-methyl-	Amine	73.053	C3H7NO	964	41584.8	28161.7	100268	56225.3	4840.73	88449	43334.8	4840.73	78679.4	-	NO	Plant-derived or natural source
XMW0153	1,3-Cyclopentadiene, 1,2,3,4,5-pentamethyl-	Hydrocarbons	136.125	C10H16	965	492168	332320	1.25756e+06	691308	202905	1.12904e+06	510804	257746	995631	-	NO	Plant-derived or natural source
XMW2729	2-Hexenoic acid, methyl ester	Ester	128.084	C7H12O2	965	109198	72753.5	253339	148336	45360.9	227362	113417	55344.4	201616	-	NO	Plant-derived or natural source
XMW0023	Bicyclo[3.1.0]hex-2-ene, 4-methyl-1-(1-methylethyl)-	Terpenoids	136.125	C10H16	966	2.18239e+06	1.45462e+06	5.27458e+06	2.94702e+06	905284	4.75532e+06	2.2647e+06	1.14324e+06	4.24266e+06	-	NO	Plant-derived or natural source
XMW0890*228	1-Hepten-6-one, 2-methyl-	Ketone	126.104	C8H14O	966	10728.5	21556.5	12788.7	19461.3	12351.6	18461	16952.2	13619.6	14340.5	-	NO	Plant-derived or natural source
WAMW1769	Propanoic acid, pentyl ester	Ester	144.115	C8H16O2	969	25100.5	17027.9	59695.7	34233.8	10224.8	52084.8	26388.7	13017.6	46587.5	-	NO	Plant-derived or natural source
YZMW0294	1,3-Dioxol-2-one,4,5-dimethyl-	Ketone	114.032	C5H6O3	970	16915.7	11636	37705.5	22644.3	7186.65	34005.8	17484.9	8540.46	30291.8	-	NO	Plant-derived or natural source
YC_1861	1-Butanol, 2-methyl-, propanoate	Ester	144.115	C8H16O2	970	319912	219377	710408	430730	125075	640299	332638	155494	572694	-	NO	Plant-derived or natural source
YZMW0688	Butanoic acid, 2-methyl-, 1-methylpropyl ester	Ester	158.131	C9H18O2	971	70662	43847.4	162794	95844.8	5423.66	147345	73215.3	34577.7	130196	-	NO	Plant-derived or natural source
NMW0791*218	Benzene, 1-ethyl-2-methyl-	Aromatics	120.094	C9H12	971	2665.84	3866.25	3474.92	5310.98	2442.87	4718.07	3362.74	3109.39	3353.24	-	NO	Plant-derived or natural source
XMW0301*218	Mesitylene	Aromatics	120.094	C9H12	972	2665.84	3866.25	3474.92	5310.98	2442.87	4718.07	3362.74	3109.39	3353.24	-	NO	Plant-derived or natural source
XMW0642	Cyclohexanol, 3,5-dimethyl-	Alcohol	128.12	C8H16O	973	80871.7	54465.5	191135	110344	9459.22	171317	9459.22	9459.22	151087	-	NO	Plant-derived or natural source
KMW0178	Bicyclo[3.1.0]hexane, 4-methylene-1-(1-methylethyl)-	Terpenoids	136.125	C10H16	974	2.90538e+06	1.84021e+06	6.73569e+06	3.9855e+06	1.14464e+06	6.06448e+06	2.99185e+06	1.44004e+06	5.39119e+06	-	NO	Plant-derived or natural source
XMW0632	Bicyclo[3.1.1]hept-2-ene, 3,6,6-trimethyl-	Terpenoids	136.125	C10H16	975	3.57533e+07	2.8314e+07	3.12212e+07	4.43956e+07	1.84792e+07	2.77268e+07	3.54966e+07	2.11365e+07	2.67871e+07	-	NO	Plant-derived or natural source
WAMW0186*203	2-Pentenoic acid, 4-methyl-	Acid	114.068	C6H10O2	976	29147.7	22469.4	25112.1	33760	3548.23	21688.9	27286	3548.23	20851.8	-	NO	Plant-derived or natural source
XMW0678	1,3-Cyclohexadiene, 1,5,5,6-tetramethyl-	Terpenoids	136.125	C10H16	976	1.02494e+06	800837	888772	1.26371e+06	529102	787552	1.01523e+06	607081	758169	-	NO	Plant-derived or natural source
WAMW1615	4-Octanone	Ketone	128.12	C8H16O	976	9394.41	7315.38	8147.62	11934.2	4942.05	7147.7	9446.49	5643.95	6983.1	-	NO	Plant-derived or natural source
YZMW0220	Piperazine, 2,5-dimethyl-, trans-	Heterocyclic compound	114.116	C6H14N2	977	62846.9	51829.3	57322.5	74086.4	34475.8	51846.7	58438.7	40141.4	47428.2	-	NO	Plant-derived or natural source
YZMW0662*206	2-Thiophenethiol	Alcohol	115.975	C4H4S2	977	7.36308e+06	5.9093e+06	6.52695e+06	9.05835e+06	3.84906e+06	5.783e+06	7.32715e+06	4.40838e+06	5.60727e+06	-	NO	Plant-derived or natural source
XMW0574	4-Penten-1-ol, propanoate	Ester	142.099	C8H14O2	978	715176	571209	630256	883976	377289	562063	715280	432675	546866	-	NO	Plant-derived or natural source
w09*261	2,6-Octadiene, 2,6-dimethyl-	Terpenoids	138.141	C10H18	978	512305	1.16224e+06	604029	971226	477171	701738	777394	488620	426688	-	NO	Plant-derived or natural source
KMW0160	1-Propanol, 3-(methylthio)-	Alcohol	106.045	C4H10OS	978.277	240840	188455	207824	301459	124349	184644	239511	143315	180301	-	NO	Plant-derived or natural source
KMW0163*206	3-Thiophenethiol	Alcohol	115.975	C4H4S2	979	7.36308e+06	5.9093e+06	6.52695e+06	9.05835e+06	3.84906e+06	5.783e+06	7.32715e+06	4.40838e+06	5.60727e+06	-	NO	Plant-derived or natural source
YZMW0677	4-Methyl-2-oxovaleric acid	Acid	130.063	C6H10O3	979	104488	83472.3	94534.9	126419	54828.6	83561	103439	61743.8	81257.1	ko00280,ko00290,ko00785,ko00966,ko01100,ko01110,ko01210,ko01230	NO	Plant-derived or natural source
KMW0170	1-Octen-3-one	Ketone	126.104	C8H14O	979	31861.7	23386.7	26443	38077.8	15333.5	23575.9	29932.4	17828.4	22811.2	-	NO	Plant-derived or natural source
XMW0004*119	Bicyclo[3.1.1]heptane, 6,6-dimethyl-2-methylene-, (1S)-	Terpenoids	136.125	C10H16	979.708	2.49696e+06	2.05044e+06	2.25678e+06	3.03035e+06	1.36086e+06	2.00654e+06	2.50455e+06	1.51271e+06	1.95283e+06	ko00902,ko01110	NO	Plant-derived or natural source
KMW0193*119	.beta.-Pinene	Terpenoids	136.125	C10H16	979.718	2.49696e+06	2.05044e+06	2.25678e+06	3.03035e+06	1.36086e+06	2.00654e+06	2.50455e+06	1.51271e+06	1.95283e+06	-	NO	Plant-derived or natural source
KMW0175	Phenol	Phenol	94.042	C6H6O	980.699	352075	283472	317466	437645	188697	286873	353635	219651	276997	ko00350,ko01100	NO	Plant-derived or natural source
GMW0341	Bicyclo[3.1.1]heptane, 2,6,6-trimethyl-, (1.alpha.,2.beta.,5.alpha.)-	Terpenoids	138.141	C10H18	982	896671	713105	789584	1.08647e+06	470593	704271	890324	532142	684200	-	NO	Plant-derived or natural source
GMW0120	S-Methyl methanethiosulfinate	Ester	109.986	C2H6OS2	983	25123.1	8767.62	8840.69	13008.5	5977.51	7548.81	11881.6	6043.38	6965.72	-	NO	Plant-derived or natural source
WAMW1609	1H-Pyrrole, 1-butyl-	Heterocyclic compound	123.105	C8H13N	983	3.79783e+06	3.01176e+06	3.31132e+06	4.71689e+06	1.96305e+06	2.96655e+06	3.7852e+06	2.25597e+06	2.87562e+06	-	NO	Plant-derived or natural source
QWMW1253	2-Butenoic acid, 2-methylpropyl ester	Ester	142.099	C8H14O2	983	394303	312255	356149	469157	205012	316711	381981	229731	305669	-	NO	Plant-derived or natural source
XMW0521	1,7-Octadiene, 2-methyl-6-methylene-	Terpenoids	136.125	C10H16	984	37629.2	82010.3	44431.3	70244	35510.9	51856.8	56625.9	35803.3	34552.6	-	NO	Plant-derived or natural source
YZMW0055	Bis(2-chloroethyl) ether	Ether	141.995	C4H8Cl2O	984	7257.02	15937.6	8841.62	13744	7379.19	10677.5	11175.2	7707.24	7328.95	-	NO	Plant-derived or natural source
KMW0426	Benzonitrile	Nitrogen compounds	103.042	C7H5N	984	5052.52	11625.5	6376.82	10071	5124.48	7470.29	7854.25	5276.92	4605.16	-	YES	Nitrile compounds (industrial raw materials)
YZMW0320*015	Bicyclo[4.1.0]hept-2-ene, 3,7,7-trimethyl-, (1S-cis)-	Terpenoids	136.125	C10H16	985	160295	331440	187847	285940	166913	249660	232310	180768	179508	-	NO	Plant-derived or natural source
YZMW0345	2-Norbornanone	Ketone	110.073	C7H10O	985	33095.1	70577.7	39167.2	60896.8	32514.8	46471	48707.6	34307	31743.2	-	NO	Plant-derived or natural source
WMW0086	Disulfide, ethyl 1-methylethyl	Sulfur compounds	136.038	C5H12S2	985	51108.8	114972	62036.7	96767.5	47986.6	69268.6	76662.3	49790.7	42766.3	-	NO	Plant-derived or natural source
D1593	1-Decyne	Hydrocarbons	138.141	C10H18	987	29715.7	67833.2	35389.3	57040.6	27261.8	41326.2	45387.5	28612.9	24743.5	-	NO	Plant-derived or natural source
KMW0176*228	5-Hepten-2-one, 6-methyl-	Ketone	126.104	C8H14O	987.689	10728.5	21556.5	12788.7	19461.3	12351.6	18461	16952.2	13619.6	14340.5	-	NO	Plant-derived or natural source
XMW2824	2-Isopropylpyrazine	Heterocyclic compound	122.084	C7H10N2	988	66562.2	138936	73192.8	120908	61138.5	85837.5	97231	63726.8	53298.4	-	NO	Plant-derived or natural source
XMW1229	Bicyclo(3.3.1)non-2-ene	Hydrocarbons	122.11	C9H14	989	71572.8	168624	85894.7	140402	70173.9	103461	111483	71966.7	63526.1	-	NO	Plant-derived or natural source
YZMW0362*203	3-Pentenoic acid, 4-methyl-	Acid	114.068	C6H10O2	989	29147.7	22469.4	25112.1	33760	3548.23	21688.9	27286	3548.23	20851.8	-	NO	Plant-derived or natural source
KMW0187	2-Octanone	Ketone	128.12	C8H16O	991	3446.47	3970.19	3000.39	5452.1	2515.26	7297.75	5118.35	2580.16	8804.15	-	NO	Plant-derived or natural source
KMW0181	2,3-Dehydro-1,8-cineole	Terpenoids	152.12	C10H16O	991	79168	77968.6	85816.3	82078.2	129994	215710	82379	165905	226430	-	NO	Plant-derived or natural source
WMW0058	5-Hepten-2-ol, 6-methyl-	Alcohol	128.12	C8H16O	992.958	6846.91	6921.29	7573.87	7007.25	10840.1	17805.2	7055.44	13270.1	18642.3	-	NO	Plant-derived or natural source
XMW0902*261	2,6-Dimethyl-2-trans-6-octadiene	Terpenoids	138.141	C10H18	993	512305	1.16224e+06	604029	971226	477171	701738	777394	488620	426688	-	NO	Plant-derived or natural source
YZMW0052	1,5-Pentanediol	Alcohol	104.084	C5H12O2	993	27161.1	17088	22801.8	34492.8	10288.3	22112	26780	12492.3	23365.9	-	NO	Plant-derived or natural source
GMW0390*240	2-Octanol, (S)-	Alcohol	130.136	C8H18O	994	20383	41682.3	23934	37225.3	19482	28446	30261	19851.2	19717	-	NO	Plant-derived or natural source
KMW0150	Benzene, 1,2,4-trimethyl-	Aromatics	120.094	C9H12	994.943	21599.9	47078.7	25914.4	40362.4	20900.8	29987.2	32890.1	21776.5	19492.2	-	NO	Plant-derived or natural source
XMW0879	Norbornadieone	Ketone	110.073	C7H10O	995	6435.06	13584.3	8179.17	11464.6	5863.99	8892.25	9718.24	5992.36	6683.64	-	NO	Plant-derived or natural source
KMW0207	2-Furanmethanethiol, 5-methyl-	Alcohol	128.03	C6H8OS	995	13919.2	23209.9	18274.7	21267.2	12824.3	20192.4	18974.2	13498.9	20542.6	-	NO	Plant-derived or natural source
XMW0299	Butanoic acid, butyl ester	Ester	144.115	C8H16O2	996.046	21151.1	32709.3	23499.3	31200.3	22592.2	39913.7	27605.2	25610.5	36045	-	NO	Plant-derived or natural source
XMW0202*261	cis-2,6-Dimethyl-2,6-octadiene	Hydrocarbons	138.141	C10H18	997	25656.5	16560.4	21827	33080.8	9887.89	21687.4	26231.4	11929.3	23498.6	-	NO	Plant-derived or natural source
XMW3171*250	Benzene, (2-methylpropyl)-	Aromatics	134.11	C10H14	997	57691.4	37562.5	56912.9	76838.5	22593.1	57170.9	58176.3	25413.2	56470.1	-	NO	Plant-derived or natural source
KMW0194*240	2-Octanol	Alcohol	130.136	C8H18O	998	20383	41682.3	23934	37225.3	19482	28446	30261	19851.2	19717	-	NO	Plant-derived or natural source
QWMW0444	Pyridine, 3,4-dimethyl-	Heterocyclic compound	107.073	C7H9N	999	8190	5300.48	7334.26	10632.8	3207	7522	8161.41	3664.38	7804.44	-	NO	Plant-derived or natural source
XMW0438*013	Furan, 2-(1-pentenyl)-, (E)-	Heterocyclic compound	136.089	C9H12O	1000	20896.5	13391.2	17779.4	26606.5	8235.51	17338	20959.2	9514.5	17938.5	-	NO	Plant-derived or natural source
NMW0794*250	Benzene, (1-methylpropyl)-	Aromatics	134.11	C10H14	1001	57691.4	37562.5	56912.9	76838.5	22593.1	57170.9	58176.3	25413.2	56470.1	-	NO	Plant-derived or natural source
XMW0923	3,3-Dimethyl-6-methylenecyclohexene	Hydrocarbons	122.11	C9H14	1001	67380.5	43168.3	58765.2	85657.8	26587.4	56728.2	67413.8	30559.6	61207.1	-	NO	Plant-derived or natural source
WMW0081*013	cis-2-(2-Pentenyl)furan	Heterocyclic compound	136.089	C9H12O	1002	20896.5	13391.2	17779.4	26606.5	8235.51	17338	20959.2	9514.5	17938.5	-	NO	Plant-derived or natural source
XMW0709	Cyclohexane, 1-methylene-4-(1-methylethenyl)-	Terpenoids	136.125	C10H16	1004	48139.7	33156.4	45274.8	65156	19090.1	41677.9	49143.4	22160.2	41327.4	-	NO	Plant-derived or natural source
KMW0190	Pyrazine, trimethyl-	Heterocyclic compound	122.084	C7H10N2	1004	12565.3	7803.19	10580.7	15589.6	4955.69	10793.9	12665.3	5741.58	11721.2	-	NO	Plant-derived or natural source
KMW0198*257	.alpha.-Phellandrene	Terpenoids	136.125	C10H16	1005	216009	143823	198535	288226	84088.6	184072	218945	98889.1	187585	-	NO	Plant-derived or natural source
KMW0197*257	(S)-(+)-alpha-Phellandrene	Terpenoids	136.125	C10H16	1006	216009	143823	198535	288226	84088.6	184072	218945	98889.1	187585	-	NO	Plant-derived or natural source
KMW0192	Benzene, 1-methoxy-2-methyl-	Ether	122.073	C8H10O	1008	8818.71	10830.6	8250.34	9211.14	7719.59	8831.4	9008.65	7608.02	8804.03	-	NO	Plant-derived or natural source
XMW0192*015	(+)-4-Carene	Terpenoids	136.125	C10H16	1009	4572.59	5326.22	3860.9	4852.96	3630.39	4073.03	4297.12	3597.11	3496.96	-	NO	Plant-derived or natural source
XMW0006*015	(+)-3-Carene	Terpenoids	136.125	C10H16	1010	4572.59	5326.22	3860.9	4852.96	3630.39	4073.03	4297.12	3597.11	3496.96	ko00902,ko01100,ko01110	NO	Plant-derived or natural source
KMW0220*015	3-Carene	Terpenoids	136.125	C10H16	1012.46	4572.59	5326.22	3860.9	4852.96	3630.39	4073.03	4297.12	3597.11	3496.96	-	NO	Plant-derived or natural source
XMW0771	1,5-Cyclooctadiene, 3,4-dimethyl-	Hydrocarbons	136.125	C10H16	1013	7.28821e+06	5.5391e+06	6.71585e+06	9.03024e+06	3.66818e+06	6.24498e+06	7.5963e+06	4.18401e+06	6.30835e+06	-	NO	Plant-derived or natural source
NMW0013	Benzylamine	Amine	107.073	C7H9N	1013.99	292943	205931	259315	363547	136701	238191	300385	161299	242064	-	NO	Plant-derived or natural source
QWMW0545	1,3-Dithiolane	Heterocyclic compound	105.991	C3H6S2	1014	491677	369424	437393	608201	244009	408769	506784	287304	406011	-	NO	Plant-derived or natural source
KMW0209*089	7-Oxabicyclo[2.2.1]heptane, 1-methyl-4-(1-methylethyl)-	Terpenoids	154.136	C10H18O	1016	6.01384e+06	793459	4.09164e+06	5.7986e+06	793459	4.20156e+06	5.66125e+06	793459	4.91913e+06	-	NO	Plant-derived or natural source
XMW1209	Propanoic acid, 2-methyl-, 2-methylbutyl ester	Ester	158.131	C9H18O2	1016	5.65789e+06	5.28429e+06	3.97843e+06	5.49169e+06	5.06449e+06	4.06423e+06	5.3787e+06	5.05814e+06	4.72408e+06	-	NO	Plant-derived or natural source
WAMW0468	1H-Pyrrole-2-carboxaldehyde, 1-methyl-	Aldehyde	109.053	C6H7NO	1016	793935	567584	691957	1.07403e+06	376960	641231	781497	430552	643505	-	NO	Plant-derived or natural source
XMW1195	Butanoic acid, 3-methyl-3-nitroso-, methyl ester	Ester	145.074	C6H11NO3	1019	3.19119e+06	2.97254e+06	2.18672e+06	3.05592e+06	2.82389e+06	2.22451e+06	2.99987e+06	2.8111e+06	2.597e+06	-	YES	Nitro compounds (industrial feedstock/pollutant)
XMW0403*291	Nonane, 2,5-dimethyl-	Hydrocarbons	156.188	C11H24	1021	78659.6	70866.4	51227.3	73924.6	66947.7	52139.2	71220.8	68220	61321.3	-	NO	Plant-derived or natural source
XMW0126*016	Benzene, 1-methyl-3-(1-methylethyl)-	Terpenoids	134.11	C10H14	1022	520538	110606	697615	566818	63153.4	792230	514029	54104.2	939106	-	NO	Plant-derived or natural source
YZMW0354	Cycloheptanol	Alcohol	114.104	C7H14O	1022	521614	385879	466495	650383	256646	436617	541423	287986	427474	-	NO	Plant-derived or natural source
XMW0127*016	o-Cymene	Terpenoids	134.11	C10H14	1022	520538	110606	697615	566818	63153.4	792230	514029	54104.2	939106	-	NO	Plant-derived or natural source
KMW0214	Acetylpyrazine	Heterocyclic compound	122.048	C6H6N2O	1023	3.85978e+06	2.81053e+06	3.4443e+06	4.7646e+06	1.86655e+06	3.19671e+06	3.97432e+06	2.18178e+06	3.19341e+06	-	NO	Plant-derived or natural source
NMW0012	Benzene, 1,2,3-trimethyl-	Aromatics	120.094	C9H12	1024.23	17792.4	3915.52	24076.7	19438.8	2202.97	27425.9	17872.5	1829.21	32627.5	-	NO	Plant-derived or natural source
XMW0162	3-Penten-2-one, 4-(acetyloxy)-, (Z)-	Ketone	142.063	C7H10O3	1025	6816.86	6295.17	4610.99	6554.48	5997.57	4716.27	6406.22	5972.3	5532.02	-	NO	Plant-derived or natural source
XMW0183	2-Heptenal, 2-methyl-	Aldehyde	126.104	C8H14O	1025	450681	348557	417901	555810	236898	390482	470631	265552	396239	-	NO	Plant-derived or natural source
XMW0903	2-Pyrrolidinemethanamine, N-methyl-, (S)-	Heterocyclic compound	114.116	C6H14N2	1025	27915	21275.2	27089.2	34604.9	11906	25199.3	29056.1	14332.3	26104.8	-	NO	Plant-derived or natural source
GMW0288	3-(Methylthio)propanoic acid methyl ester	Ester	134.04	C5H10O2S	1025	1.90553e+06	1.45355e+06	1.69243e+06	2.3951e+06	973958	1.62215e+06	1.99943e+06	1.14416e+06	1.58047e+06	-	NO	Plant-derived or natural source
XMW0051	4-Pyridinecarboxaldehyde	Aldehyde	107.037	C6H5NO	1025	3.5092e+06	2.57442e+06	3.11909e+06	4.37292e+06	1.6191e+06	2.88472e+06	3.5997e+06	1.93142e+06	2.91481e+06	-	NO	Plant-derived or natural source
KMW0234*016	p-Cymene	Terpenoids	134.11	C10H14	1025.99	520538	110606	697615	566818	63153.4	792230	514029	54104.2	939106	ko01100	NO	Plant-derived or natural source
GMW0094	Ethyl n-propyl disulfide	Sulfur compounds	136.038	C5H12S2	1026	356869	265773	316875	438489	179830	296750	366132	209221	300042	-	NO	Plant-derived or natural source
WAMW0630*017	Cyclohexene, 1-methyl-5-(1-methylethenyl)-, (R)-	Terpenoids	136.125	C10H16	1027	1.13594e+07	8.29201e+06	1.01131e+07	1.4099e+07	5.47279e+06	9.3829e+06	1.18138e+07	6.26556e+06	9.4073e+06	-	NO	Plant-derived or natural source
XMW0522	Pyridine, 3-propyl-	Heterocyclic compound	121.089	C8H11N	1027	4.05489e+06	2.98554e+06	3.61077e+06	5.06472e+06	1.90238e+06	3.33652e+06	4.16305e+06	2.26387e+06	3.35455e+06	-	NO	Plant-derived or natural source
XMW0236	Thiazole, 5-ethenyl-4-methyl-	Heterocyclic compound	125.03	C6H7NS	1027	1.6934e+06	1.54312e+06	1.12949e+06	1.60957e+06	1.46887e+06	1.14432e+06	1.56843e+06	1.47371e+06	1.34793e+06	-	NO	Plant-derived or natural source
XMW0770	Indane	Aromatics	118.078	C9H10	1029	22686	17256	19420.2	27508.8	11712.9	17282	22294.8	13427.2	16967.8	-	NO	Plant-derived or natural source
D364	2-Ethoxy-3-methylpyrazine	Heterocyclic compound	138.079	C7H10N2O	1029	276811	201245	244884	367344	133381	227139	276150	150841	228401	-	NO	Plant-derived or natural source
KMW0226*017	Limonene	Terpenoids	136.125	C10H16	1030	2.62046e+06	2.57496e+06	1.91852e+06	2.43554e+06	2.35436e+06	1.91161e+06	2.35743e+06	2.4011e+06	2.33319e+06	-	NO	Plant-derived or natural source
NMW0015*017	Cyclohexene, 1-methyl-4-(1-methylethenyl)-, (S)-	Terpenoids	136.125	C10H16	1030.9	2.62046e+06	2.57496e+06	1.91852e+06	2.43554e+06	2.35436e+06	1.91161e+06	2.35743e+06	2.4011e+06	2.33319e+06	ko00902,ko01100,ko01110	NO	Plant-derived or natural source
KMW0247*257	.beta.-Phellandrene	Terpenoids	136.125	C10H16	1031	5.15919e+06	4.9757e+06	3.74027e+06	4.83925e+06	4.6804e+06	3.79709e+06	5.13706e+06	4.73836e+06	4.42092e+06	-	NO	Plant-derived or natural source
GMW0155	Pyridine, 5-ethyl-2-methyl-	Heterocyclic compound	121.089	C8H11N	1031	996681	898922	667352	960819	917267	676327	923718	882289	788290	-	NO	Plant-derived or natural source
WMW0126	1,3-Hexadiene, 3-ethyl-2-methyl-	Hydrocarbons	124.125	C9H16	1031	2.47782e+06	2.27559e+06	1.69068e+06	2.37376e+06	2.21902e+06	1.7078e+06	2.31021e+06	2.18156e+06	2.01344e+06	-	NO	Plant-derived or natural source
KMW0217*017	D-Limonene	Terpenoids	136.125	C10H16	1031.27	2.62046e+06	2.57496e+06	1.91852e+06	2.43554e+06	2.35436e+06	1.91161e+06	2.35743e+06	2.4011e+06	2.33319e+06	ko00902,ko01100,ko01110	NO	Plant-derived or natural source
XMW1237	3-Pentenoic acid, 2,2-dimethyl-	Acid	128.084	C7H12O2	1032	4.45663e+06	4.14725e+06	3.08308e+06	4.2814e+06	3.91949e+06	3.13939e+06	4.18792e+06	3.92594e+06	3.67725e+06	-	NO	Plant-derived or natural source
KMW0203	Ethanone, 1-(2-pyridinyl)-	Ketone	121.053	C7H7NO	1034	118084	39735.7	175312	255698	22541.3	197206	139960	25577.9	86124.4	-	NO	Plant-derived or natural source
KMW0218*089	Eucalyptol	Terpenoids	154.136	C10H18O	1034.33	7.12213e+06	6.53104e+06	4.7997e+06	6.78995e+06	6.25896e+06	4.86859e+06	6.64143e+06	6.26696e+06	5.74451e+06	ko00902,ko01110	NO	Plant-derived or natural source
XMW0679	Acetaldehyde, tetramer	Aldehyde	176.105	C8H16O4	1035	4.60493e+06	4.42874e+06	3.33577e+06	4.41642e+06	4.16298e+06	3.39053e+06	4.39553e+06	4.08271e+06	3.92798e+06	-	NO	Plant-derived or natural source
XMW0486	Cyclohexanone, 2,2,6-trimethyl-	Ketone	140.12	C9H16O	1036	22592.4	3501.79	31177	41129.5	3501.79	32012.7	27527.4	3501.79	17858.1	-	NO	Plant-derived or natural source
WMW0105	1,7-Nonadiene, 4,8-dimethyl-	Hydrocarbons	152.157	C11H20	1036	59361	9190.91	78951	103915	9190.91	81162.6	62440.8	9190.91	47224.3	-	NO	Plant-derived or natural source
KMW0669	Pantolactone	Ester	130.063	C6H10O3	1037	6.52221e+06	6.05745e+06	4.5506e+06	6.27039e+06	5.74044e+06	4.59941e+06	6.15652e+06	5.72267e+06	5.39071e+06	-	NO	Plant-derived or natural source
WMW0215*018	.beta.-Ocimene	Terpenoids	136.125	C10H16	1037	2.87839e+06	1.00703e+06	4.22789e+06	6.08716e+06	575826	4.69011e+06	3.3891e+06	649083	2.08415e+06	-	NO	Plant-derived or natural source
GMW0118	Oxalic acid	Acid	89.995	C2H2O4	1037	7913.59	2246.43	3490.87	12601.3	1436.35	5817.53	8544.93	1559.56	5933.37	ko00230,ko00630,ko01100	NO	Plant-derived or natural source
WMW0121*291	Nonane, 3,7-dimethyl-	Hydrocarbons	156.188	C11H24	1038	77935.7	70528.6	51212.9	73870.7	67004	51611.7	71294.5	66205.1	60319.8	-	NO	Plant-derived or natural source
KMW0235*018	1,3,6-Octatriene, 3,7-dimethyl-, (Z)-	Terpenoids	136.125	C10H16	1038	2.87839e+06	1.00703e+06	4.22789e+06	6.08716e+06	575826	4.69011e+06	3.3891e+06	649083	2.08415e+06	-	NO	Plant-derived or natural source
WAMW0407	Formic acid, heptyl ester	Ester	144.115	C8H16O2	1039	54480.7	13300.5	24333.9	87655	10769.4	40132.9	59897.6	9714	41252	-	NO	Plant-derived or natural source
XMW0011*440	Benzene, 1,4-diethyl-	Aromatics	134.11	C10H14	1041	101699	34529.9	151549	219654	20276	169150	120650	22501.3	75201.4	-	NO	Plant-derived or natural source
XMW2490*445	2-Hexenoic acid, ethyl ester	Ester	142.099	C8H14O2	1041	13548.9	3227.24	5663.68	21934.6	2329.57	9886.53	15002.3	2205.72	10138.5	-	NO	Plant-derived or natural source
XMW1211	2-Heptanol, acetate	Ester	158.131	C9H18O2	1043	171135	38276.7	73592.3	277621	29338.2	127769	191003	27487.7	132061	-	NO	Plant-derived or natural source
KMW0236	2-Isobutylthiazole	Heterocyclic compound	141.061	C7H11NS	1043	41284.2	12596.1	18315.2	63525.3	10217.7	29807	44208.1	9466.6	31928	-	NO	Plant-derived or natural source
D335	Pyrazine, (2-methylpropyl)-	Heterocyclic compound	136.1	C8H12N2	1043	282312	103498	412458	597522	58385	457948	332169	64638	206226	-	NO	Plant-derived or natural source
NMW0016	Acetic acid, cyclohexyl ester	Ester	142.099	C8H14O2	1043	258662	38278	343142	491459	38278	375506	291568	38278	197814	-	NO	Plant-derived or natural source
D1403	5-Methylhexanoic acid	Acid	130.099	C7H14O2	1043.12	1.28335e+06	1.18945e+06	872759	1.23017e+06	1.14397e+06	884938	1.20598e+06	1.13946e+06	1.0377e+06	-	NO	Plant-derived or natural source
XMW0900	3-Cyclohexen-1-one, 3,5,5-trimethyl-	Ketone	138.104	C9H14O	1044	4.47662e+06	4.14089e+06	3.0688e+06	4.30579e+06	3.90858e+06	3.09588e+06	4.20088e+06	3.89024e+06	3.63453e+06	-	NO	Plant-derived or natural source
QWMW0359	Thiazole, 2,4-diethyl-	Heterocyclic compound	141.061	C7H11NS	1044	935493	853549	623595	889166	816706	632037	866079	820095	747117	-	NO	Plant-derived or natural source
D309*445	Ethyl 2-hexenoate, trans-	Ester	142.099	C8H14O2	1045	13548.9	3227.24	5663.68	21934.6	2329.57	9886.53	15002.3	2205.72	10138.5	-	NO	Plant-derived or natural source
WAMW0572*440	Benzene, 1,2-diethyl-	Aromatics	134.11	C10H14	1045	101699	34529.9	151549	219654	20276	169150	120650	22501.3	75201.4	-	NO	Plant-derived or natural source
XMW3734	Benzaldehyde, 2-hydroxy-	Aldehyde	122.037	C7H6O2	1045.6	39522.2	14218.9	57826.8	83038.5	8628.21	63845.6	46028.9	9523.85	28621.4	ko01100	NO	Plant-derived or natural source
KMW0212	Benzeneacetaldehyde	Aldehyde	120.058	C8H8O	1045.6	51352.8	48217.6	57541.4	99268.9	16613.2	65927.9	68829.5	12787	29396.8	ko00360,ko01100	NO	Plant-derived or natural source
WMW0214	Nonane, 4,5-dimethyl-	Hydrocarbons	156.188	C11H24	1046	7.28065e+06	6.73554e+06	5.02462e+06	7.00834e+06	6.29763e+06	5.07302e+06	6.83397e+06	6.26094e+06	5.92743e+06	-	NO	Plant-derived or natural source
GMW0389	Isoamyl lactate	Ester	160.11	C8H16O3	1047	7958.57	2128.1	3599.66	13074	1543.99	5845.2	8473.81	1522.36	5977.13	-	NO	Plant-derived or natural source
XMW0606	1,3-Dioxolane, 2-butyl-2-ethyl-	Heterocyclic compound	158.131	C9H18O2	1048	138.49	3840.42	10420.9	811.025	3219.88	11733.8	138.49	3020.67	12688.8	-	NO	Plant-derived or natural source
QWMW0454	Pyridine, 2-(2-methylpropyl)-	Heterocyclic compound	135.105	C9H13N	1048	4914.91	3063.12	3992.24	7514.58	544.152	5607.89	544.152	544.152	544.152	-	NO	Plant-derived or natural source
KMW0252*018	1,3,7-Octatriene, 3,7-dimethyl-	Terpenoids	136.125	C10H16	1048	206708	195009	235914	402308	70980.6	251528	255839	53632.9	111875	-	NO	Plant-derived or natural source
WMW0040*018	trans-.beta.-Ocimene	Terpenoids	136.125	C10H16	1049	206708	195009	235914	402308	70980.6	251528	255839	53632.9	111875	-	NO	Plant-derived or natural source
YZMW0181	Furan, 2-(1-pentenyl)-, (Z)-	Heterocyclic compound	136.089	C9H12O	1052	16228.6	15961	18356.7	32308.2	6099.18	19498.7	19569.2	4213.47	9025.02	-	NO	Plant-derived or natural source
XMW0917	3-Nonen-5-one	Ketone	140.12	C9H16O	1052	1392.66	7105.23	18625	1433.2	5997.65	20545	1253	5947.79	22845.2	-	NO	Plant-derived or natural source
XMW0121	1-Nonene, 4,6,8-trimethyl-	Hydrocarbons	168.188	C12H24	1053	15741.8	3754.17	13660.4	12089	3442.98	13409	13614.2	1733.16	21389.1	-	NO	Plant-derived or natural source
XMW0659	Benzene, n-butyl-	Aromatics	134.11	C10H14	1054	18527.9	7725.43	22598.6	23126.2	3821.27	15224.5	15508.5	3508.98	12600	-	NO	Plant-derived or natural source
NMW0021	2-Pyridinemethanamine	Heterocyclic compound	108.069	C6H8N2	1054	12464.9	4661.77	14699.4	14619.6	2740.89	10431.6	10349.4	2050.27	9740.77	-	NO	Plant-derived or natural source
KMW0251	5-Heptenal, 2,6-dimethyl-	Aldehyde	140.12	C9H16O	1054.99	13665.7	2857.89	10330	9468.7	2695.68	11350.4	10867.3	1592.38	18777.5	-	NO	Plant-derived or natural source
D206*197	1,2-Cyclohexanedione	Ketone	112.052	C6H8O2	1055	32347.9	5406.37	23984.4	20630.6	7844.88	28777.9	28615.4	2502.68	51514.4	-	NO	Plant-derived or natural source
KMW0243*230	2-Octenal, (E)-	Aldehyde	126.104	C8H14O	1057.36	37572.2	6725.3	25258.5	21539.4	9232.43	32352.9	33116.6	1315.19	60858.9	-	NO	Plant-derived or natural source
YZMW0569*197	1,4-Cyclohexanedione	Ketone	112.052	C6H8O2	1058	32347.9	5406.37	23984.4	20630.6	7844.88	28777.9	28615.4	2502.68	51514.4	-	NO	Plant-derived or natural source
XMW0037*411	Benzene, 1-ethyl-3,5-dimethyl-	Aromatics	134.11	C10H14	1059	11556.4	7255.12	16315.9	15473.5	4424.15	11283.3	10911.1	4068.84	8959.69	-	NO	Plant-derived or natural source
KMW0253*230	2-octenal	Aldehyde	126.104	C8H14O	1059	37572.2	6725.3	25258.5	21539.4	9232.43	32352.9	33116.6	1315.19	60858.9	-	NO	Plant-derived or natural source
KMW0244	Pyrazine, 2-methyl-5-(1-methylethyl)-	Heterocyclic compound	136.1	C8H12N2	1059	57822.7	22809.4	70061.7	71371.3	12034.7	47040.4	47346.6	10468.9	38326.6	-	NO	Plant-derived or natural source
KMW0259	.gamma.-Terpinene	Terpenoids	136.125	C10H16	1060.25	39441.8	23875.8	55248.5	52712.2	14390.9	37732.2	36786.3	13496.2	30559.2	-	NO	Plant-derived or natural source
XMW0713	2-Cyclohexen-1-one, 3-methyl-	Ketone	110.073	C7H10O	1061	40954.9	45490.4	37551.6	51770.5	47916.6	43711.4	53182.5	48704.6	35326.5	-	NO	Plant-derived or natural source
NMW0025	Acetic acid, phenyl ester	Ester	136.052	C8H8O2	1061.98	15626.4	6145.37	18859.9	18917.6	3246.44	12735.7	12676.7	2879.12	10897	-	NO	Plant-derived or natural source
D240	Propanoic acid, 2,2-dimethyl-, pentyl ester	Ester	172.146	C10H20O2	1063	5520.25	2337.79	7184.48	6970.63	1338.73	4824.77	4693.31	1213.2	3740.49	-	NO	Plant-derived or natural source
QWMW1063	trans,trans-Hexa-2,4-dienyl acetate	Ester	140.084	C8H12O2	1063	33978	12496.4	38692.5	39670.2	7324.37	29008.6	27869.7	1090.03	26384	-	NO	Plant-derived or natural source
NMW0023*217	Benzaldehyde, 2-methyl-	Aldehyde	120.058	C8H8O	1064	82144.4	32702.8	99156.3	102839	18433.9	68218.9	70584.8	16261.4	57850	ko01100	NO	Plant-derived or natural source
NMW0024*193	Aniline, N-methyl-	Amine	107.073	C7H9N	1066	6606.54	9121.26	4835.11	6823.12	8919.8	935.966	7056.85	9283	6421.18	-	NO	Plant-derived or natural source
KMW0257*155	Bicyclo[3.1.0]hexan-2-ol, 2-methyl-5-(1-methylethyl)-, (1.alpha.,2.beta.,5.alpha.)-	Terpenoids	154.136	C10H18O	1070	84448.7	33961.8	104559	105512	18030.8	70094.6	69400.5	15693.4	56795	ko00902,ko01100,ko01110	NO	Plant-derived or natural source
KMW0301*155	Bicyclo[3.1.0]hexan-2-ol, 2-methyl-5-(1-methylethyl)-, (1.alpha.,2.alpha.,5.alpha.)-	Terpenoids	154.136	C10H18O	1070	84448.7	33961.8	104559	105512	18030.8	70094.6	69400.5	15693.4	56795	-	NO	Plant-derived or natural source
NMW0027*217	Benzaldehyde, 3-methyl-	Aldehyde	120.058	C8H8O	1070.12	82144.4	32702.8	99156.3	102839	18433.9	68218.9	70584.8	16261.4	57850	ko01100	NO	Plant-derived or natural source
WAMW2242*193	o-Toluidine	Amine	107.073	C7H9N	1072	6606.54	9121.26	4835.11	6823.12	8919.8	935.966	7056.85	9283	6421.18	-	NO	Plant-derived or natural source
XMW2237*193	p-Aminotoluene	Amine	107.073	C7H9N	1072	6606.54	9121.26	4835.11	6823.12	8919.8	935.966	7056.85	9283	6421.18	-	NO	Plant-derived or natural source
XMW0417	Cyclohexene, 4-methyl-1-(1-methylethenyl)-	Terpenoids	136.125	C10H16	1073	11921.4	3867.23	7939.57	11907.4	3310.79	29902.1	13753.1	3258.84	58594	-	NO	Plant-derived or natural source
WMW0104	Cyclooctanemethanol	Alcohol	142.136	C9H18O	1073	1237.02	122.366	9863	1879.26	122.366	39747.9	2910.44	1162.32	30511.3	-	NO	Plant-derived or natural source
XMW0525*026	Benzene, 1-ethenyl-3,5-dimethyl-	Aromatics	132.094	C10H12	1073	38058.3	23034	37389.6	42447.7	17077.1	37522.6	33154.9	14167	30453.3	-	NO	Plant-derived or natural source
XMW0186*139	3,5-Octadien-2-one, (E,E)-	Ketone	124.089	C8H12O	1073	17150.1	5011.11	5646.11	13474.3	5486.62	16104.7	13170.9	3878.49	26626.1	-	NO	Plant-derived or natural source
XMW1293	Acetamide, 2-amino-	Amine	74.048	C2H6N2O	1074	4428.55	5673.78	3505.03	4325.55	6029.25	3724.95	4923.15	6105.16	4458.35	-	NO	Plant-derived or natural source
QWMW1099	5-Octen-1-ol, (Z)-	Alcohol	128.12	C8H16O	1074	13322.3	5472.53	10848.8	12160.4	4584.83	17603.6	12703.1	837.518	28823.8	-	NO	Plant-derived or natural source
XMW3198*155	5-Isopropyl-2-methylbicyclo[3.1.0]hexan-2-ol	Terpenoids	154.136	C10H18O	1075	462529	649886	335434	477881	631915	408737	505639	653391	453311	-	NO	Plant-derived or natural source
XMW1123*411	Benzene, 2-ethyl-1,4-dimethyl-	Aromatics	134.11	C10H14	1076	4502.61	7178.58	3192.05	4441.02	7197.53	3730.58	4447.84	7127.56	3752.58	-	NO	Plant-derived or natural source
XMW0490	1-Methyl-2-phenylcyclopropane	Aromatics	132.094	C10H12	1076	193242	271926	141019	199199	265005	170836	212233	274941	189367	-	NO	Plant-derived or natural source
XMW0404	2,5-Furandicarboxaldehyde	Aldehyde	124.016	C6H4O3	1076	808046	98410.7	26729.7	462588	2029.27	11827.9	448457	2029.27	25602.3	-	NO	Plant-derived or natural source
XMW0959	2-Fluoro-5-methylaniline	Amine	125.064	C7H8FN	1076	72374.2	8998.46	2420.87	41031.8	14771.3	402.844	38296.2	3913.69	3790.78	-	NO	Plant-derived or natural source
NMW0029	Formic acid, phenylmethyl ester	Ester	136.052	C8H8O2	1079	10686.8	14541	7665.17	10869.3	14738.3	9531.8	11662.9	15586.7	10573.2	-	NO	Plant-derived or natural source
QWMW1171	2-methyl-5-[(methylthio)methyl]furan	Heterocyclic compound	142.045	C7H10OS	1080	73079.7	102673	53505.2	75858.1	101022	64906.4	80936.3	104140	72562.7	-	NO	Plant-derived or natural source
KMW0264*022	Pyrazine, 3-ethyl-2,5-dimethyl-	Heterocyclic compound	136.1	C8H12N2	1081	3835.67	5435.25	2879.36	5681.01	3383.24	3166.71	4003.59	4074.84	3058.36	-	NO	Plant-derived or natural source
XMW0295*246	Benzene, 1-methyl-3-(1-methylethenyl)-	Aromatics	132.094	C10H12	1082	33680.6	23831.8	32439.3	39877	17445.8	33240.6	30663.1	15680.3	26664.7	-	NO	Plant-derived or natural source
QWMW0860	5-Nonen-2-one	Ketone	140.12	C9H16O	1084	20733.2	19376.5	14810.8	25782.3	13175.1	34239.3	21418.9	14868	50398.3	-	NO	Plant-derived or natural source
KMW0268*022	Pyrazine, 2-ethyl-3,5-dimethyl-	Heterocyclic compound	136.1	C8H12N2	1084	3835.67	5435.25	2879.36	5681.01	3383.24	3166.71	4003.59	4074.84	3058.36	-	NO	Plant-derived or natural source
WAMW0550*022	Pyrazine, 2,6-diethyl-	Heterocyclic compound	136.1	C8H12N2	1084	3835.67	5435.25	2879.36	5681.01	3383.24	3166.71	4003.59	4074.84	3058.36	-	NO	Plant-derived or natural source
XMW0015*217	Benzaldehyde, 4-methyl-	Aldehyde	120.058	C8H8O	1084.21	459197	645596	332638	471625	630951	403226	502369	651283	448911	ko01100	NO	Plant-derived or natural source
D253	2-Acetyl-3-methylpyrazine	Heterocyclic compound	136.064	C7H8N2O	1086	143148	221004	113431	220552	130210	106847	152608	160559	83553.4	-	NO	Plant-derived or natural source
QWMW0266*441	2,3-Diethylpyrazine	Heterocyclic compound	136.1	C8H12N2	1088	145483	213802	111004	219176	126606	103132	152144	154420	81579	-	NO	Plant-derived or natural source
XMW1227	(E)-2-Methylbut-2-en-1-yl methacrylate	Ester	154.099	C9H14O2	1088	3.27899e+06	561397	1.87752e+06	3.70522e+06	603797	1.96862e+06	3.5075e+06	667144	2.00134e+06	-	NO	Plant-derived or natural source
QWMW0269*255	Pyrazine, 2-methyl-6-propyl-	Heterocyclic compound	136.1	C8H12N2	1090	21615.8	12109.2	7625.31	18700.9	9541.74	8947.7	15666.4	8868.83	9802.59	-	NO	Plant-derived or natural source
KMW0269*022	2,3-Dimethyl-5-ethylpyrazine	Heterocyclic compound	136.1	C8H12N2	1090	3835.67	5435.25	2879.36	5681.01	3383.24	3166.71	4003.59	4074.84	3058.36	-	NO	Plant-derived or natural source
KMW0296	Cyclohexene, 1-methyl-4-(1-methylethylidene)-	Terpenoids	136.125	C10H16	1090.66	131018	183446	100958	193979	109409	121640	140651	133851	134347	-	NO	Plant-derived or natural source
KMW0258	Phenol, 2-methoxy-	Phenol	124.052	C7H8O2	1090.66	863306	132138	41704.1	524598	207872	22438.1	505660	73723	42722.3	-	NO	Plant-derived or natural source
KMW0280*139	3,5-Octadien-2-one	Ketone	124.089	C8H12O	1091	17150.1	5011.11	5646.11	13474.3	5486.62	16104.7	13170.9	3878.49	26626.1	-	NO	Plant-derived or natural source
D685*255	2-Methyl-3-propylpyrazine	Heterocyclic compound	136.1	C8H12N2	1091	21615.8	12109.2	7625.31	18700.9	9541.74	8947.7	15666.4	8868.83	9802.59	-	NO	Plant-derived or natural source
XMW2392*441	Pyrazine, 2,5-diethyl-	Heterocyclic compound	136.1	C8H12N2	1091	145483	213802	111004	219176	126606	103132	152144	154420	81579	-	NO	Plant-derived or natural source
XMW2686*253	1-(5-Methyl-2-pyrazinyl)-1-ethanone	Ketone	136.064	C7H8N2O	1091	7960.54	3785.97	2308.96	6866.66	3396.89	3241.77	5408.03	2995.15	3421.28	-	NO	Plant-derived or natural source
YC_160*253	1-(6-Methyl-2-pyrazinyl)-1-ethanone	Ketone	136.064	C7H8N2O	1092	7960.54	3785.97	2308.96	6866.66	3396.89	3241.77	5408.03	2995.15	3421.28	-	NO	Plant-derived or natural source
KMW0278	Ethanone, 1-(2-thienyl)-	Ketone	126.014	C6H6OS	1092	10426.6	1228.3	238.861	9182.26	238.861	238.861	11751	238.861	238.861	-	NO	Plant-derived or natural source
GGMW0037	5-Nonanol	Alcohol	144.151	C9H20O	1092	16797.9	2787.63	9323.34	18834.5	2886.56	9699.05	17691.7	3127.2	9703.19	-	NO	Plant-derived or natural source
QWMW1109	Carbonic acid, 3-hexenyl methyl ester, (Z)-	Ester	158.094	C8H14O3	1092	1.64753e+06	261821	892128	1.86109e+06	279878	938200	1.76656e+06	310863	952127	-	NO	Plant-derived or natural source
KMW0307*246	Benzene, 1-methyl-4-(1-methylethenyl)-	Aromatics	132.094	C10H12	1092.16	33680.6	23831.8	32439.3	39877	17445.8	33240.6	30663.1	15680.3	26664.7	-	NO	Plant-derived or natural source
XMW1218	2-Nonanone, 3-(hydroxymethyl)-	Ketone	172.146	C10H20O2	1093	48185.3	7520	77631.6	63182.5	1468.77	250365	50835.1	1468.77	313102	-	NO	Plant-derived or natural source
WAMW1635	Pentanoic acid, butyl ester	Ester	158.131	C9H18O2	1093	606960	100653	359230	689207	107553	388755	651084	117892	397593	-	NO	Plant-derived or natural source
QWMW1060*439	Benzeneacetaldehyde, .alpha.-methyl-	Aldehyde	134.073	C9H10O	1094	2.06761e+06	1.12067e+06	578005	2.75722e+06	996157	374011	2.91781e+06	264832	131398	-	NO	Plant-derived or natural source
QWMW1287	Non-8-enal	Aldehyde	140.12	C9H16O	1094	21191.8	18957.7	15504.5	28292	11917.9	53948.9	27386.2	13517.5	97764.3	-	NO	Plant-derived or natural source
WMW0211	2,4-Hexadienoic acid, ethyl ester, (2E,4E)-	Ester	140.084	C8H12O2	1094	28645	984.15	15147.9	32143	984.15	15340.8	30376.3	5010.99	15463.2	-	NO	Plant-derived or natural source
XMW1393	1-Undecyne	Hydrocarbons	152.157	C11H20	1095	822454	129986	422045	926478	142335	435999	871596	153187	442211	-	NO	Plant-derived or natural source
XMW0925	Camphenone, 6-	Ketone	150.104	C10H14O	1095	7.92542e+06	1.28323e+06	4.25862e+06	8.99984e+06	1.39313e+06	4.36163e+06	8.48869e+06	1.57765e+06	4.43023e+06	-	NO	Plant-derived or natural source
D1396	3-Nonanol	Alcohol	144.151	C9H20O	1095	11766.6	2543.88	6838.41	14119.4	2838.66	6786.38	13226.3	3232.42	7053.39	-	NO	Plant-derived or natural source
WMW0176	2H-Pyran-2-one, tetrahydro-6-methyl-	Ketone	114.068	C6H10O2	1095.14	454965	76998.5	273751	514192	83733.3	303561	483456	93041.9	309961	-	NO	Plant-derived or natural source
NMW0034*400	Fenchone	Terpenoids	152.12	C10H16O	1096	3.14584e+06	497148	1.67195e+06	3.54719e+06	539220	1.72011e+06	3.35849e+06	604173	1.75035e+06	-	NO	Plant-derived or natural source
D407	7-Octen-4-ol, 2-methyl-6-methylene-, (S)-	Terpenoids	154.136	C10H18O	1097	1.03906e+06	174275	569159	1.17824e+06	187896	584155	1.12513e+06	208534	594342	-	NO	Plant-derived or natural source
KMW0267	Benzoic acid, methyl ester	Ester	136.052	C8H8O2	1097.75	679938	179682	379143	807789	172960	361889	760163	157908	339642	-	NO	Plant-derived or natural source
XMW1067	Butanoic acid, 2-pentenyl ester, (Z)-	Ester	156.115	C9H16O2	1098	8.09717e+06	1.27564e+06	4.335e+06	9.12332e+06	1.38017e+06	4.47272e+06	8.68542e+06	1.55704e+06	4.55627e+06	-	NO	Plant-derived or natural source
XMW3436	2-Furanmethanol, tetrahydro-, acetate	Ester	144.079	C7H12O3	1098	155736	27707.2	94178	176294	29146.4	101408	166599	32377.1	103418	-	NO	Plant-derived or natural source
XMW0219	Carbamic acid, 2-chloroethyl ester	Ester	123.009	C3H6ClNO2	1099	71299	12700	53021.7	82396.8	12628.6	65789.1	76525.6	14404.4	67700.4	-	NO	Plant-derived or natural source
XMW1472	Cyclohexane, 1-ethyl-2-propyl-	Hydrocarbons	154.172	C11H22	1099	53581.1	9595.87	28554.3	60217.2	10126.4	30051.2	57047.1	10528	30237.9	-	NO	Plant-derived or natural source
XMW1431*026	Benzene, 4-ethenyl-1,2-dimethyl-	Aromatics	132.094	C10H12	1100	38058.3	23034	37389.6	42447.7	17077.1	37522.6	33154.9	14167	30453.3	-	NO	Plant-derived or natural source
D1625*296	3-Octanol, 3,7-dimethyl-	Alcohol	158.167	C10H22O	1100	63326.9	10777.4	33620.6	70681.8	11419.9	34893.3	67152.7	12220.2	35496.6	-	NO	Plant-derived or natural source
KMW0287	(Z,Z)-3,6-Nonadienal	Aldehyde	138.104	C9H14O	1100	107126	17739.2	57349.4	120589	19485.9	59941.4	113370	20502.6	60004.9	-	NO	Plant-derived or natural source
D202	3-Hexen-1-ol, propanoate, (Z)-	Ester	156.115	C9H16O2	1101	3.51022e+06	580447	1.96663e+06	3.96407e+06	623352	2.035e+06	3.76381e+06	688686	2.07872e+06	-	NO	Plant-derived or natural source
NMW0035	Benzenamine, N,N-dimethyl-	Amine	121.089	C8H11N	1101	47486.9	7916.71	25025.2	54070.8	8678.75	25853.6	50946.9	9517.75	25806.6	-	NO	Plant-derived or natural source
D305*023	Butanoic acid, 2-methyl-, 3-methylbutyl ester	Ester	172.146	C10H20O2	1101	48641.4	9010.45	26937.5	56736.3	9677.73	27473.9	52737.7	10900.7	27788.2	-	NO	Plant-derived or natural source
XMW0576	Benzeneethanamine	Amine	121.089	C8H11N	1102	1.60194e+06	261011	857137	1.82001e+06	283437	877421	1.71848e+06	315412	890702	ko00360,ko01100	NO	Plant-derived or natural source
XMW0430	2-Piperidinimine	Heterocyclic compound	98.084	C5H10N2	1102	10267.9	911.22	8057.02	28789.3	3005.68	14348.1	21757.4	6407.4	21049.7	-	NO	Plant-derived or natural source
XMW1327	Propanal, dipropylhydrazone	Amine	156.163	C9H20N2	1102	161110	26199	89803.4	182678	29475.6	96751.2	173216	33454.6	97936	-	NO	Plant-derived or natural source
NMW0036	2-Pyrrolidinone, 1-ethenyl-	Ketone	111.068	C6H9NO	1102	402327	64642.3	230046	457053	69861	247838	430045	77486.8	253996	-	NO	Plant-derived or natural source
QWMW0573*227	2-Cyclopenten-1-one, 3-ethyl-2-hydroxy-	Ketone	126.068	C7H10O2	1103	23149.8	3805.1	25173	27991.8	4163.49	36095.9	25106.2	4584.2	37478.6	-	NO	Plant-derived or natural source
YZMW0145	3,5-Heptadien-2-one, 6-methyl-, (E)-	Ketone	124.089	C8H12O	1103	1.12606e+06	194378	623579	1.28325e+06	212333	640829	1.21009e+06	240636	651339	-	NO	Plant-derived or natural source
WMW0179*400	L-Fenchone	Terpenoids	152.12	C10H16O	1103	3.14584e+06	497148	1.67195e+06	3.54719e+06	539220	1.72011e+06	3.35849e+06	604173	1.75035e+06	-	NO	Plant-derived or natural source
QWMW1013*400	D-Fenchone	Terpenoids	152.12	C10H16O	1103	3.14584e+06	497148	1.67195e+06	3.54719e+06	539220	1.72011e+06	3.35849e+06	604173	1.75035e+06	-	NO	Plant-derived or natural source
D197	3-Oxatricyclo[4.1.1.0(2,4)]octane, 2,7,7-trimethyl-	Terpenoids	152.12	C10H16O	1103.1	344023	67793.4	192133	391646	73531.4	200088	369014	80118.1	198200	-	NO	Plant-derived or natural source
WMW0057*264	6-Nonenal, (Z)-	Aldehyde	140.12	C9H16O	1103.52	39395	6346.22	22406.1	44240.7	7004.92	23785.3	41716.8	7750.56	24611	-	NO	Plant-derived or natural source
NMW0037*023	Butanoic acid, 3-methyl-, 3-methylbutyl ester	Ester	172.146	C10H20O2	1104	48641.4	9010.45	26937.5	56736.3	9677.73	27473.9	52737.7	10900.7	27788.2	-	NO	Plant-derived or natural source
XMW0719	p-Mentha-1,5,8-triene	Terpenoids	134.11	C10H14	1104	6725.28	2232.53	4309.58	8553.3	1985.37	4049.75	7475.67	1925.47	4478.82	-	NO	Plant-derived or natural source
XMW3110	Aminopyrazine	Amine	95.048	C4H5N3	1104	64633.5	11905.8	36064.2	72782.4	13135.1	37120.7	69987.5	13983.1	37398.2	-	NO	Plant-derived or natural source
QWMW0776	Butanoic acid, 3-oxo-, butyl ester	Ester	158.094	C8H14O3	1104	484841	78273.4	277518	551110	84390	302803	518162	93809.5	307873	-	NO	Plant-derived or natural source
QWMW0575*227	2-Hydroxy-3,5-dimethylcyclopent-2-en-1-one	Ketone	126.068	C7H10O2	1104	23149.8	3805.1	25173	27991.8	4163.49	36095.9	25106.2	4584.2	37478.6	-	NO	Plant-derived or natural source
w15	2-Nonen-1-ol	Alcohol	142.136	C9H18O	1105	1.12267e+06	180788	604478	1.27125e+06	194768	625042	1.20469e+06	217356	634057	-	NO	Plant-derived or natural source
XMW0944	Cyclohexene, 2-ethenyl-1,3,3-trimethyl-	Hydrocarbons	150.141	C11H18	1105	30842.8	7001.67	16894.9	36284.7	7247.92	17732.8	34130	6876.3	18017.7	-	NO	Plant-derived or natural source
WMW0056	4-Nonenal, (E)-	Aldehyde	140.12	C9H16O	1105	951994	721154	1.77787e+06	855650	667518	1.54356e+06	864588	600833	1.92969e+06	-	NO	Plant-derived or natural source
D273*023	Butanoic acid, 2-methyl-, 2-methylbutyl ester	Ester	172.146	C10H20O2	1105	48641.4	9010.45	26937.5	56736.3	9677.73	27473.9	52737.7	10900.7	27788.2	-	NO	Plant-derived or natural source
D401	2-Isopropyl-5-methylhex-2-enal	Aldehyde	154.136	C10H18O	1106	279143	44993.5	170916	316619	47633.4	195440	297324	52912.3	198591	-	NO	Plant-derived or natural source
WAMW0446	Paramethadione	Ketone	157.074	C7H11NO3	1107	7072.79	1287.14	18996.1	10090.5	1225.51	31341.9	7788.76	1182.13	33310.7	-	NO	Plant-derived or natural source
QWMW1223	Phenol, 2,6-dimethyl-	Phenol	122.073	C8H10O	1107.3	81209.7	60460.6	148918	72174.2	58307.9	129485	73249.1	52880.8	162777	-	NO	Plant-derived or natural source
XMW0675	2,6,6-Trimethylcyclohexa-1,4-dienecarbaldehyde	Aldehyde	150.104	C10H14O	1109	2.70196e+06	419104	1.42644e+06	3.06617e+06	457736	1.45258e+06	2.88042e+06	510520	1.48019e+06	-	NO	Plant-derived or natural source
GMW0285*227	3,4-Dimethyl-1,2-cyclopentadione	Ketone	126.068	C7H10O2	1109	23149.8	3805.1	25173	27991.8	4163.49	36095.9	25106.2	4584.2	37478.6	-	NO	Plant-derived or natural source
YZMW0518*265	Phenol, 2-chloro-5-methyl-	Phenol	142.019	C7H7ClO	1111	808410	30818.1	428316	921366	30818.1	439178	865534	155998	451147	-	NO	Plant-derived or natural source
XMW1311	2-Propenal, 3-(2-furanyl)-	Aldehyde	122.037	C7H6O2	1111	340316	259094	621540	303090	240205	532302	306541	218036	663959	-	NO	Plant-derived or natural source
QWMW0941	2-Hexen-1-ol, propanoate, (E)-	Ester	156.115	C9H16O2	1111	17437.4	1425.91	12277	53211.8	1425.91	23685.3	38251.6	9936.93	36227.7	-	NO	Plant-derived or natural source
QWMW0606*296	3-Octanol, 3,6-dimethyl-	Alcohol	158.167	C10H22O	1112	63326.9	10777.4	33620.6	70681.8	11419.9	34893.3	67152.7	12220.2	35496.6	-	NO	Plant-derived or natural source
XMW3064	Bicyclo[3.1.0]hexan-3-one, 4-methyl-1-(1-methylethyl)-, [1S-(1.alpha.,4.beta.,5.alpha.)]-	Terpenoids	152.12	C10H16O	1114	31470	9119.06	70258	31508	7013.06	68303.2	30160.5	6730.99	74152.8	-	NO	Plant-derived or natural source
XMW1127	Formic acid, octyl ester	Ester	158.131	C9H18O2	1114	19205.2	1551.02	9441.06	37531.1	4659.83	17506.9	28568.4	9371.16	24637.4	-	NO	Plant-derived or natural source
KMW0333*453	endo-fenchol	Alcohol	154.136	C10H18O	1114	119603	93736	226024	107942	83698.5	194473	107201	72743.6	246068	-	NO	Plant-derived or natural source
XMW0907	2-(2-Acetoxy-1-propyl)furan, (S)	Heterocyclic compound	168.079	C9H12O3	1115	152246	63611.8	187603	133193	65327.5	190972	132437	60649.7	205363	-	NO	Plant-derived or natural source
XMW0726	Benzene, (1-methoxypropyl)-	Ether	150.104	C10H14O	1116	100012	77291.5	191453	89986.9	70820.7	166799	92670.7	63397	212524	-	NO	Plant-derived or natural source
KMW0284	Phenylethyl Alcohol	Alcohol	122.073	C8H10O	1116.1	2.93291e+06	2.2333e+06	5.24247e+06	2.58548e+06	2.11174e+06	4.60257e+06	2.62457e+06	1.91524e+06	5.67977e+06	ko00360	NO	Plant-derived or natural source
D192*453	Fenchol	Terpenoids	154.136	C10H18O	1117.91	119603	93736	226024	107942	83698.5	194473	107201	72743.6	246068	-	NO	Plant-derived or natural source
XMW0928	Benzenemethanol, .alpha.,4-dimethyl-	Alcohol	136.089	C9H12O	1118	16372.4	13815.5	30716.8	14511.4	13207.7	27672.5	14360.6	12073	34911.2	-	NO	Plant-derived or natural source
WMW0221	Bicyclo[3.1.0]hexan-3-one, 4-methyl-1-(1-methylethyl)-	Terpenoids	152.12	C10H16O	1119	7578.41	2271.23	16863.9	7720.76	1668.67	16438	7257.64	1551.81	17685.9	-	NO	Plant-derived or natural source
D173*439	Benzeneacetaldehyde, 4-methyl-	Aldehyde	134.073	C9H10O	1120	2563.69	1470.83	2405.18	2168.06	211.57	7175.13	3671.26	211.57	9000.77	-	NO	Plant-derived or natural source
YZMW0584*265	Phenol, 2-chloro-4-methyl-	Phenol	142.019	C7H7ClO	1120	808410	30818.1	428316	921366	30818.1	439178	865534	155998	451147	-	NO	Plant-derived or natural source
KMW0310*417	2-Cyclohexen-1-ol, 1-methyl-4-(1-methylethenyl)-, trans-	Terpenoids	152.12	C10H16O	1123	5036.54	782.034	7885.71	6453.85	782.034	7528.45	5698.31	782.034	782.034	-	NO	Plant-derived or natural source
XMW1233	3-Cyclopentyl-1-propanol	Alcohol	128.12	C8H16O	1124	76229.4	22696.2	167667	77126.8	16911.7	167024	73037.6	16437.3	182537	-	NO	Plant-derived or natural source
YZMW0022	3-Ethylanisole	Ether	136.089	C9H12O	1124	8333.67	3431.3	7560.24	10731.9	3297.6	24157.7	13423.5	2968.51	36027	-	NO	Plant-derived or natural source
WMW0048*264	6-Nonenal, (E)-	Aldehyde	140.12	C9H16O	1124	39395	6346.22	22406.1	44240.7	7004.92	23785.3	41716.8	7750.56	24611	-	NO	Plant-derived or natural source
XMW0938*028	3-Nonen-5-yne, 4-ethyl-, (E)-	Hydrocarbons	150.141	C11H18	1126	87582.3	35379.4	108220	80985.4	36870.2	111138	76351.4	33820.1	116251	-	NO	Plant-derived or natural source
XMW0801	Cyclohexene, 3,4-diethenyl-1,6-dimethyl-	Hydrocarbons	162.141	C12H18	1126	153026	64185.4	189053	133835	65641.9	192061	133440	61127.3	206144	-	NO	Plant-derived or natural source
KMW0232	Octanoic acid, methyl ester	Ester	158.131	C9H18O2	1126	10107.7	9273.35	7069.38	7850.67	5806.92	3604.83	6104.08	1526.74	9327.94	-	NO	Plant-derived or natural source
XMW0932*028	3-Nonen-5-yne, 4-ethyl-, (Z)-	Hydrocarbons	150.141	C11H18	1126	87582.3	35379.4	108220	80985.4	36870.2	111138	76351.4	33820.1	116251	-	NO	Plant-derived or natural source
D275	Benzenemethanamine, N,N,.alpha.-trimethyl-	Amine	149.12	C10H15N	1128	1977.72	246.207	5040	3689.89	246.207	5283.77	2758.59	246.207	1623.12	-	NO	Plant-derived or natural source
NMW0045*251	Amphetamine	Amine	135.105	C9H13N	1128	651.589	4207.51	651.589	651.589	4461.88	30186.6	651.589	4585.83	31944.2	-	YES	psychoactive drugs
XMW0440	4-(Aminomethyl)pyridine	Heterocyclic compound	108.069	C6H8N2	1130	3365.11	756.051	8215.84	5797.82	379.019	7457.19	4668.05	405.521	2247.52	-	NO	Plant-derived or natural source
XMW0084*030	2,4,6-Octatriene, 2,6-dimethyl-	Terpenoids	136.125	C10H16	1131	17559.2	4553.23	23100.7	47731.7	2827.62	29751.2	22725.1	3129.23	14028.3	-	NO	Plant-derived or natural source
XMW0453*030	2,4,6-Octatriene, 2,6-dimethyl-, (E,Z)-	Terpenoids	136.125	C10H16	1131	17559.2	4553.23	23100.7	47731.7	2827.62	29751.2	22725.1	3129.23	14028.3	-	NO	Plant-derived or natural source
XMW0720*417	cis-p-Mentha-2,8-dien-1-ol	Terpenoids	152.12	C10H16O	1133	5036.54	782.034	7885.71	6453.85	782.034	7528.45	5698.31	782.034	782.034	-	NO	Plant-derived or natural source
KMW0319*031	7-Oxabicyclo[4.1.0]heptane, 1-methyl-4-(1-methylethenyl)-	Terpenoids	152.12	C10H16O	1133	10904	6545.16	12602.8	12216.9	6014.19	44323.3	12186.9	6062	57907.2	-	NO	Plant-derived or natural source
D370*114	(Z)-2,2-Dimethyl-3-(3-methylpenta-2,4-dien-1-yl)oxirane	Terpenoids	152.12	C10H16O	1133	16542.2	2826.77	39191.2	30608.3	2284.42	37164.4	23642.1	1924.42	10193.8	-	NO	Plant-derived or natural source
XMW2426	2-Isobutyl-3-methylpyrazine	Heterocyclic compound	150.116	C9H14N2	1134	8774.96	3749.79	10577.7	9664.09	3415.95	17596.5	9284.44	2873.57	23504.8	-	NO	Plant-derived or natural source
KMW0324*031	Limonene oxide, cis-	Terpenoids	152.12	C10H16O	1134	10904	6545.16	12602.8	12216.9	6014.19	44323.3	12186.9	6062	57907.2	-	NO	Plant-derived or natural source
XMW0048	Phenol, 2-nitro-	Phenol	139.027	C6H5NO3	1135	681798	835726	450468	320659	317761	175688	234592	129829	114978	-	YES	Nitro compounds (industrial feedstock/pollutant)
YZMW0061	1-Nonanamine	Amine	143.167	C9H21N	1137	6015.22	5225.78	22491	8479.36	5212.98	38528.1	11521.4	5963.25	40739.7	-	NO	Plant-derived or natural source
WMW0161	Menthen-4-ol	Terpenoids	154.136	C10H18O	1137	2996.12	3589.65	389.394	389.394	2939.01	21854.1	389.394	2252.43	29244.4	-	NO	Plant-derived or natural source
YZMW0541	Urea, ethyl-	Nitrogen compounds	88.064	C3H8N2O	1138	25825.1	21189.7	95194.2	35762.6	22192.1	160637	49219.9	24808.8	171059	-	NO	Plant-derived or natural source
WMW0042*153	Bicyclo[3.1.1]heptan-3-ol, 6,6-dimethyl-2-methylene-	Terpenoids	152.12	C10H16O	1138	253044	146504	543570	282607	89305.1	556511	273847	76371	615311	-	NO	Plant-derived or natural source
KMW0327*031	Limonene oxide, trans-	Terpenoids	152.12	C10H16O	1138	4250.72	4335.08	18412.6	5727.4	4485.35	28960.1	9036.73	4849.67	30096.7	-	NO	Plant-derived or natural source
NMW0046*153	Bicyclo[3.1.1]heptan-3-ol, 6,6-dimethyl-2-methylene-, [1S-(1.alpha.,3.alpha.,5.alpha.)]-	Terpenoids	152.12	C10H16O	1139	253044	146504	543570	282607	89305.1	556511	273847	76371	615311	-	NO	Plant-derived or natural source
KMW0328*031	(+)-(E)-Limonene oxide	Terpenoids	152.12	C10H16O	1139	4250.72	4335.08	18412.6	5727.4	4485.35	28960.1	9036.73	4849.67	30096.7	-	NO	Plant-derived or natural source
NMW0047*149	Phenol, 2-ethyl-	Phenol	122.073	C8H10O	1140	4934.33	312.437	16875.3	6020.15	5287.19	25350.4	8568.54	312.437	26804.5	-	NO	Plant-derived or natural source
NMW0048*251	Dextroamphetamine	Amine	135.105	C9H13N	1141	651.589	4207.51	651.589	651.589	4461.88	30186.6	651.589	4585.83	31944.2	-	YES	psychoactive drugs
D329*114	Myroxide	Terpenoids	152.12	C10H16O	1141	70054.9	38962.4	176009	84421.4	22415.1	164447	77472.1	19171.1	180722	-	NO	Plant-derived or natural source
XMW0492	2,5-Pyrrolidinedione, 1-ethyl-	Ketone	127.063	C6H9NO2	1141	14847.5	8618.44	21577.1	16247.3	4872.25	26538.8	16713.3	4066.52	32635.3	-	NO	Plant-derived or natural source
KMW0332*316	Butanoic acid, 2-methyl-, pentyl ester	Ester	172.146	C10H20O2	1142	4718.23	2717.83	9505.98	5055.19	1739.59	10006.7	5200.65	1451.78	10622.5	-	NO	Plant-derived or natural source
WAMW1364	Benzene, 1,2,3,4-tetramethyl-	Aromatics	134.11	C10H14	1143	79006.7	44603.4	149779	84639.2	26807.9	161554	80680.6	22338	183536	-	NO	Plant-derived or natural source
D342*030	2,4,6-Octatriene, 2,6-dimethyl-, (E,E)-	Terpenoids	136.125	C10H16	1144	97537	112965	67890.6	51935.3	45727.8	38833	40913.9	20564.6	35984.5	-	NO	Plant-derived or natural source
XMW0144*280	(+)-2-Bornanone	Terpenoids	152.12	C10H16O	1144	71265.4	140737	75580.8	83930.6	120356	100082	68977.6	112384	108977	ko00902,ko01110	NO	Plant-derived or natural source
XMW3003	cis-3-Hexenyl iso-butyrate	Ester	170.131	C10H18O2	1145	4323.48	5661.98	3893.86	4960.74	5167.43	5979.55	4833.77	5652.75	7645.27	-	NO	Plant-derived or natural source
NMW0052	2-Methyl-6-methyleneocta-2,7-dien-4-one	Terpenoids	150.104	C10H14O	1145	44884.9	94359.1	49060.2	52414.6	78034.9	73228	44300.4	67431.8	77241.6	-	NO	Plant-derived or natural source
KMW0431	5H-5-Methyl-6,7-dihydrocyclopentapyrazine	Heterocyclic compound	134.084	C8H10N2	1146	17216.6	11924.3	20879.1	22211.9	7413.65	32645.9	19781.1	6104.06	46621.8	-	NO	Plant-derived or natural source
GMW0162*149	Phenol, 2,4-dimethyl-	Phenol	122.073	C8H10O	1147.99	67307.7	77513.8	53537	39857.1	32814.1	37521.2	32976.9	16521.3	41699.7	-	NO	Plant-derived or natural source
KMW0326*263	2-Nonenal, (Z)-	Aldehyde	140.12	C9H16O	1148	128400	48721.5	29753.6	28473.9	42902	43202.8	25446.2	40374.7	45957.3	-	NO	Plant-derived or natural source
XMW0581	Benzene, 1,2-dimethoxy-	Ether	138.068	C8H10O2	1148	2.87297e+06	3.54121e+06	1.91785e+06	1.36319e+06	1.3614e+06	751099	1.0035e+06	563045	499686	-	NO	Plant-derived or natural source
KMW0357*284	Bicyclo[2.2.1]heptan-2-ol, 2,3,3-trimethyl-	Terpenoids	154.136	C10H18O	1148	3085.63	6163.66	882.336	4221.83	7304.16	2079.28	3222.97	7853.55	2731.43	-	NO	Plant-derived or natural source
XMW1057	Methacrylamide	Amine	85.053	C4H7NO	1149	37466.6	70526.4	47216.3	51152.6	6827.02	65149	42580.1	54070.7	74248.4	-	NO	Plant-derived or natural source
QWMW1163	Cyclohexanone, 2-methyl-5-(1-methylethyl)-	Ketone	154.136	C10H18O	1150	4657.57	8001.71	415.763	1087.22	8856.83	2366.94	970.113	10796.3	415.763	-	NO	Plant-derived or natural source
XMW2678*316	Pentanoic acid, pentyl ester	Ester	172.146	C10H20O2	1150	4718.23	2717.83	9505.98	5055.19	1739.59	10006.7	5200.65	1451.78	10622.5	-	NO	Plant-derived or natural source
QWMW0670*284	Isopulegol	Terpenoids	154.136	C10H18O	1150.05	3085.63	6163.66	882.336	4221.83	7304.16	2079.28	3222.97	7853.55	2731.43	-	NO	Plant-derived or natural source
XMW1392*433	2-Methyl-7-exo-vinylbicyclo[4.2.0]oct-1(2)-ene	Hydrocarbons	148.125	C11H16	1151	41950.3	41427.7	53299.9	45626.3	22914.5	69999.7	39882.2	21438.4	95320.5	-	NO	Plant-derived or natural source
QWMW1175*149	Phenol, 2,5-dimethyl-	Phenol	122.073	C8H10O	1151	67307.7	77513.8	53537	39857.1	32814.1	37521.2	32976.9	16521.3	41699.7	-	NO	Plant-derived or natural source
NMW0049*280	Bicyclo[2.2.1]heptan-2-one, 1,7,7-trimethyl-, (1S)-	Terpenoids	152.12	C10H16O	1151.05	71265.4	140737	75580.8	83930.6	120356	100082	68977.6	112384	108977	-	NO	Plant-derived or natural source
KMW0329*280	Camphor	Terpenoids	152.12	C10H16O	1151.05	71265.4	140737	75580.8	83930.6	120356	100082	68977.6	112384	108977	-	NO	Plant-derived or natural source
WMW0094*032	2,6-Nonadienal, (E,E)-	Aldehyde	138.104	C9H14O	1153	5419.62	6305.33	5259.8	6496.62	5405.91	8036.97	6067.21	4910.43	10692.5	-	NO	Plant-derived or natural source
KMW0335	Cyclohexanol, 1-methyl-4-(1-methylethenyl)-	Terpenoids	154.136	C10H18O	1153	389.672	16009	2330.15	10470.1	19459.4	389.672	8096.23	20753.2	5417.55	-	NO	Plant-derived or natural source
KMW0345*032	2,6-Nonadienal, (E,Z)-	Aldehyde	138.104	C9H14O	1154.75	7903.42	1819.35	4278.55	30234.3	3233.12	6390.59	25410.3	1382.44	10549.5	-	NO	Plant-derived or natural source
QWMW0817	2-Ethylthiophenol	Phenol	138.05	C8H10S	1156	620946	757807	415915	302407	298146	175916	226292	127538	122709	-	NO	Plant-derived or natural source
NMW0060	Cyclohexanol, 1-methyl-4-(1-methylethenyl)-, trans-	Terpenoids	154.136	C10H18O	1161	9283.36	9764.49	9825.89	13604.4	1494	20144.5	13030.3	7764.45	27079.5	-	NO	Plant-derived or natural source
D1049*095	Cyclohexanol, 5-methyl-2-(1-methylethyl)-, (1.alpha.,2.alpha.,5.beta.)-	Terpenoids	156.151	C10H20O	1161	6665.6	18865.8	6884.12	7685.85	12609.3	3653.15	9393.72	9893.6	7963	-	NO	Plant-derived or natural source
KMW0343*263	2-Nonenal	Aldehyde	140.12	C9H16O	1161	7194.44	2171.19	3993.83	26103.5	3079.98	7168.52	20671.5	2348.01	11946.2	-	NO	Plant-derived or natural source
KMW0338*263	2-Nonenal, (E)-	Aldehyde	140.12	C9H16O	1161.21	7194.44	2171.19	3993.83	26103.5	3079.98	7168.52	20671.5	2348.01	11946.2	-	NO	Plant-derived or natural source
XMW1241	Acetic acid, cyano-, 2-methoxyethyl ester	Ester	143.058	C6H9NO3	1162	4788.3	628.242	3527.99	5627.22	5541.95	3355.51	6596.18	628.242	3557.54	-	NO	Plant-derived or natural source
XMW0913	cis-Chrysanthenol	Terpenoids	152.12	C10H16O	1162	61505.8	126220	65815	70596.2	106539	84735.1	55315	101166	88739	-	NO	Plant-derived or natural source
QWMW0433*269	2-Nonen-1-ol, (Z)-	Alcohol	142.136	C9H18O	1162	55106.3	67154.6	60710	88800.8	56636.8	136841	81925.2	53745	187550	-	NO	Plant-derived or natural source
XMW1378	4,6-Octadiyn-3-one, 2-methyl-	Ketone	134.073	C9H10O	1163	4968.57	6105.11	5109.19	8748.97	5262.17	13017.4	7282.46	5054.27	17444	-	NO	Plant-derived or natural source
GMW0152	Benzenepropanal	Aldehyde	134.073	C9H10O	1163	6436.92	7893.44	6912.73	10284.7	6510.06	15689	9004.08	6208.25	21464.8	-	NO	Plant-derived or natural source
XMW0529	Bicyclo[2.2.1]heptane, 2-chloro-1,7,7-trimethyl-, (1R-endo)-	Terpenoids	172.102	C10H17Cl	1165	11327.3	13061.6	12525.7	17402.8	10416.4	27666.2	16555	10215.8	37226.7	-	NO	Plant-derived or natural source
KMW0703*149	Phenol, 4-ethyl-	Phenol	122.073	C8H10O	1165.4	93147.5	110648	103833	145484	91937.1	220849	135056	87326.8	300682	-	NO	Plant-derived or natural source
NMW0066*034	Benzenamine, 2,4-dimethyl-	Amine	121.089	C8H11N	1167	7488.67	8369.75	7860.8	11673.2	7078.5	16954.8	10613.9	6760.96	22581.5	-	NO	Plant-derived or natural source
KMW0354*443	2,6-Nonadien-1-ol	Alcohol	140.12	C9H16O	1167	26911.5	32033.3	28782.3	41739	26365.6	67343.9	39358.3	24633.4	92753	-	NO	Plant-derived or natural source
XMW0530	p-Mentha-1,5-dien-8-ol	Terpenoids	152.12	C10H16O	1167	24927.8	30009.8	27082.1	42291.4	25635.9	61935.4	35060.8	24207.4	84540.5	-	NO	Plant-derived or natural source
XMW2210	Benzene, isothiocyanato-	Sulfur compounds	135.014	C7H5NS	1167	7419.64	7600.18	7112.38	11212.8	6661.45	15934	9700.22	6229.85	22140.9	-	NO	Plant-derived or natural source
QWMW0297*095	d-Menthol	Terpenoids	156.151	C10H20O	1167	6665.6	18865.8	6884.12	7685.85	12609.3	3653.15	9393.72	9893.6	7963	-	NO	Plant-derived or natural source
KMW0350	Acetic acid, phenylmethyl ester	Ester	150.068	C9H10O2	1167.11	19685.8	23428.4	21509.8	31633.9	20023.1	50437.5	29691.1	18863.8	69557	-	NO	Plant-derived or natural source
WAMW0654	Benzene, 1,3-dimethoxy-	Ether	138.068	C8H10O2	1168	15631.1	18542.6	16403.7	24572.3	15757.2	39129.8	22453.9	14459.3	53736.1	-	NO	Plant-derived or natural source
WMW0064*269	2-Nonen-1-ol, (E)-	Alcohol	142.136	C9H18O	1168.13	55106.3	67154.6	60710	88800.8	56636.8	136841	81925.2	53745	187550	-	NO	Plant-derived or natural source
KMW0359*429	Phenol, 3-ethyl-	Phenol	122.073	C8H10O	1169	33210.2	32619.8	28517.1	49609.6	27276.5	63508.2	54853.5	25645.4	86585.6	-	NO	Plant-derived or natural source
XMW0494	Benzene, 1,4-dimethoxy-	Ether	138.068	C8H10O2	1169	91495	111250	99267.9	145181	93090.2	217887	134487	86719	300257	-	NO	Plant-derived or natural source
XMW2311	Benzene, butoxy-	Ether	150.104	C10H14O	1169	9857.04	11527.4	10688.7	15795.9	10005.9	25942.6	14788.4	9488.18	36451	-	NO	Plant-derived or natural source
D311	3-p-Menthen-7-al	Aldehyde	152.12	C10H16O	1169	140789	172555	153360	223733	145220	332185	208320	136729	460933	-	NO	Plant-derived or natural source
NMW0065*092	Bicyclo[2.2.1]heptan-2-ol, 1,7,7-trimethyl-, (1S-endo)-	Terpenoids	154.136	C10H18O	1170	88478	236822	61011	154590	208034	101369	120029	202861	110433	-	NO	Plant-derived or natural source
XMW3304	4-Hexen-1-ol, 5-methyl-2-(1-methylethenyl)-	Terpenoids	154.136	C10H18O	1170	11938.5	24120.9	10853.8	18421.1	14896.1	14587.6	11931.9	15875.4	15509.2	-	NO	Plant-derived or natural source
KMW0355*443	trans,cis-2,6-Nonadien-1-ol	Alcohol	140.12	C9H16O	1170	26911.5	32033.3	28782.3	41739	26365.6	67343.9	39358.3	24633.4	92753	-	NO	Plant-derived or natural source
NMW0067*034	2,6-Xylidine	Amine	121.089	C8H11N	1170.04	7488.67	8369.75	7860.8	11673.2	7078.5	16954.8	10613.9	6760.96	22581.5	-	NO	Plant-derived or natural source
KMW0389*092	endo-Borneol	Terpenoids	154.136	C10H18O	1170.42	88478	236822	61011	154590	208034	101369	120029	202861	110433	-	NO	Plant-derived or natural source
NMW0068*278	Acetic acid, 4-methylphenyl ester	Ester	150.068	C9H10O2	1171	146153	183078	159099	232320	152973	349742	216986	143739	479448	-	NO	Plant-derived or natural source
XMW0670	Acetonitrile, 2,2'-iminobis-	Nitrogen compounds	95.048	C4H5N3	1171	161.59	2761.72	33658.2	39591.4	1881.22	35213.7	30804.4	954.963	51966.7	-	YES	Nitrile compounds (industrial raw materials)
D276	Bicyclo[3.1.0]hex-3-en-2-one, 4-methyl-1-(1-methylethyl)-	Terpenoids	150.104	C10H14O	1171	75870.4	89753.1	83495.2	119529	75001.2	183116	110773	70480.8	247911	-	NO	Plant-derived or natural source
NMW0069	Benzenamine, 2,5-dimethyl-	Amine	121.089	C8H11N	1171	4989.41	3543.48	8674.82	5470.88	3073.04	8664.81	4607.99	2780.06	9210.68	-	NO	Plant-derived or natural source
XMW0300*429	Phenol, 3,5-dimethyl-	Phenol	122.073	C8H10O	1171	33210.2	32619.8	28517.1	49609.6	27276.5	63508.2	54853.5	25645.4	86585.6	-	NO	Plant-derived or natural source
XMW0941*433	exo-7-(trans-1-Propenyl)bicyclo[4.2.0]oct-1(2)-ene	Hydrocarbons	148.125	C11H16	1172	8673.93	9474.21	10897.5	9308.81	8249.8	14000.8	1289.98	7338.14	19817.7	-	NO	Plant-derived or natural source
KMW0373	Benzoic acid, ethyl ester	Ester	150.068	C9H10O2	1172	4176.76	6384.68	3769.6	5652.78	4859.06	4901.57	587.165	4726.01	33631.5	-	NO	Plant-derived or natural source
QWMW1187	2-Hydroxy-3,5,5-trimethyl-cyclohex-2-enone	Ketone	154.099	C9H14O2	1172	8947.28	23397.2	7119.17	16444.5	20294.9	11826.2	12977.8	20829.5	12855.1	-	NO	Plant-derived or natural source
XMW0717*036	Ethanone, 1-(2-methylphenyl)-	Ketone	134.073	C9H10O	1173	6386	1855.82	6940.37	6447.12	2291.58	51689.8	11993.1	1166.22	87366.4	-	NO	Plant-derived or natural source
WAMW2190*095	dl-Menthol	Terpenoids	156.151	C10H20O	1173	6665.6	18865.8	6884.12	7685.85	12609.3	3653.15	9393.72	9893.6	7963	-	NO	Plant-derived or natural source
XMW2374	1,3-Cyclohexanedione, 5,5-dimethyl-	Ketone	140.084	C8H12O2	1176	17802.5	15288.8	6002.28	10525.3	11264.8	10683.7	8580.26	11035.5	12956.5	-	NO	Plant-derived or natural source
KMW0360*095	Levomenthol	Terpenoids	156.151	C10H20O	1176.94	6665.6	18865.8	6884.12	7685.85	12609.3	3653.15	9393.72	9893.6	7963	ko00902,ko01110	NO	Plant-derived or natural source
GMW0247*278	m-Cresyl acetate	Ester	150.068	C9H10O2	1177	146153	183078	159099	232320	152973	349742	216986	143739	479448	-	NO	Plant-derived or natural source
GMW0404*095	Cyclohexanol, 5-methyl-2-(1-methylethyl)-, [1S-(1.alpha.,2.alpha.,5.beta.)]-	Terpenoids	156.151	C10H20O	1178	6665.6	18865.8	6884.12	7685.85	12609.3	3653.15	9393.72	9893.6	7963	ko00902,ko01110	NO	Plant-derived or natural source
WAMW1443*429	Phenol, 2,3-dimethyl-	Phenol	122.073	C8H10O	1180	6768.05	19885.8	7137.81	7899.86	12924.6	2813.78	8170.03	10308	3730.63	-	NO	Plant-derived or natural source
WMW0015*120	Terpinen-4-ol	Terpenoids	154.136	C10H18O	1181.45	44703.1	15375.8	29704.7	39973.1	11685.9	11349.1	31508.2	6198.94	14921.5	-	NO	Plant-derived or natural source
NMW0005*120	3-Cyclohexen-1-ol, 4-methyl-1-(1-methylethyl)-, (R)-	Terpenoids	154.136	C10H18O	1182	44703.1	15375.8	29704.7	39973.1	11685.9	11349.1	31508.2	6198.94	14921.5	-	NO	Plant-derived or natural source
XMW0676*036	Ethanone, 1-(3-methylphenyl)-	Ketone	134.073	C9H10O	1182	6386	1855.82	6940.37	6447.12	2291.58	51689.8	11993.1	1166.22	87366.4	-	NO	Plant-derived or natural source
KMW0378*036	Ethanone, 1-(4-methylphenyl)-	Ketone	134.073	C9H10O	1183	6386	1855.82	6940.37	6447.12	2291.58	51689.8	11993.1	1166.22	87366.4	-	NO	Plant-derived or natural source
KMW0392*095	Cyclohexanol, 5-methyl-2-(1-methylethyl)-, (1.alpha.,2.alpha.,5.alpha.)-	Terpenoids	156.151	C10H20O	1187	6665.6	18865.8	6884.12	7685.85	12609.3	3653.15	9393.72	9893.6	7963	-	NO	Plant-derived or natural source
XMW0760	Guanidine	Nitrogen compounds	59.048	CH5N3	1188	70180.4	208839	73428.1	79036.3	136512	25608.9	85053.6	107109	29799.9	-	NO	Plant-derived or natural source
GGMW0105*095	Cyclohexanol, 5-methyl-2-(1-methylethyl)-, (1.alpha.,2.beta.,5.beta.)-	Terpenoids	156.151	C10H20O	1188	6665.6	18865.8	6884.12	7685.85	12609.3	3653.15	9393.72	9893.6	7963	-	NO	Plant-derived or natural source
KMW0408	Benzenemethanol, .alpha.,.alpha.,4-trimethyl-	Terpenoids	150.104	C10H14O	1189.06	37578.5	8434.34	23214.6	24534.9	1264.95	23359	29089.8	1264.95	37621.1	-	NO	Plant-derived or natural source
KMW0404	Naphthalene	Aromatics	128.063	C10H8	1189.55	3824.19	6979.8	3828.57	3538.91	6617.8	4582.65	3475.38	5553.7	4792.9	ko01100	NO	Plant-derived or natural source
XMW0663	3,5-Dimethyl-1-butylpyrazole	Heterocyclic compound	152.131	C9H16N2	1190	5596.53	19822	7065.64	6379.33	11948.8	946.672	6602.1	9199.87	946.672	-	NO	Plant-derived or natural source
QWMW1256	3-Buten-2-one, 4-(2-furanyl)-	Ketone	136.052	C8H8O2	1190	11462.3	33635.9	11779.2	13169	22199	4271.28	13764.4	17487.2	4705.81	-	NO	Plant-derived or natural source
XMW1142*040	.alpha.-Thujenal	Aldehyde	150.104	C10H14O	1190	9209.73	27487.9	9028.71	10512	18214.5	5858.33	10635.8	14234.8	5999.05	-	NO	Plant-derived or natural source
XMW0443*038	(E)-2,6-Dimethylocta-3,7-diene-2,6-diol	Alcohol	170.131	C10H18O2	1191	8343.24	25284.8	8399.67	9869.42	16779.5	2221.77	10839.7	12813.9	2149.11	-	NO	Plant-derived or natural source
XMW0835	Benzene, 1-methyl-2-(1-ethylpropyl)-	Aromatics	162.141	C12H18	1192	110929	215077	73085.1	127162	186073	89154.1	112970	189998	82955.3	-	NO	Plant-derived or natural source
NMW0073*040	Bicyclo[3.1.1]hept-2-ene-2-carboxaldehyde, 6,6-dimethyl-	Terpenoids	150.104	C10H14O	1193	9209.73	27487.9	9028.71	10512	18214.5	5858.33	10635.8	14234.8	5999.05	-	NO	Plant-derived or natural source
KMW0393*454	cis-4-Decenal	Aldehyde	154.136	C10H18O	1193	4797.93	1554.41	4543.78	7295.36	1784.64	11808.7	12073.4	1842.18	18588.4	-	NO	Plant-derived or natural source
QWMW1206*429	Phenol, 3,4-dimethyl-	Phenol	122.073	C8H10O	1193	6768.05	19885.8	7137.81	7899.86	12924.6	2813.78	8170.03	10308	3730.63	-	NO	Plant-derived or natural source
XMW2340*401	2-Methoxy-5-methylphenol	Phenol	138.068	C8H10O2	1193	9262.22	27445.9	9851.53	10628.7	18452.3	1691.88	11370.5	14565.9	1691.88	-	NO	Plant-derived or natural source
w17*038	3,7-Octadiene-2,6-diol, 2,6-dimethyl-	Alcohol	170.131	C10H18O2	1193	8343.24	25284.8	8399.67	9869.42	16779.5	2221.77	10839.7	12813.9	2149.11	-	NO	Plant-derived or natural source
XMW0634	1,5-Cyclohexadiene-1-methanol, 4-(1-methylethyl)-	Terpenoids	152.12	C10H16O	1194	22330.5	50654.3	31424	25915.7	34614.8	39970.9	22241.9	27254.3	43874.5	-	NO	Plant-derived or natural source
D332	2-Nonenenitrile	Nitrogen compounds	137.12	C9H15N	1194	4118.66	12418.8	4358.53	4772.92	8042	980.299	5101.4	6375.27	914.811	-	YES	Nitrile compounds (industrial raw materials)
QWMW0592*401	Creosol	Phenol	138.068	C8H10O2	1194.62	9262.22	27445.9	9851.53	10628.7	18452.3	1691.88	11370.5	14565.9	1691.88	-	NO	Plant-derived or natural source
KMW0385*093	Cyclohexanol, 2-methyl-5-(1-methylethenyl)-	Terpenoids	154.136	C10H18O	1196	72040.3	220100	76780.1	81154.2	144880	25773.3	85040.6	114908	28416.3	-	NO	Plant-derived or natural source
XMW0608	Ethyl 4-acetoxybutanoate	Ester	174.089	C8H14O4	1196	22264	41795	14866.3	25212	36291.8	21392.1	23340.4	37013.8	23156.1	-	NO	Plant-derived or natural source
NMW0075*093	Cyclohexanol, 1-methyl-4-(1-methylethylidene)-	Terpenoids	154.136	C10H18O	1197	43596.8	26889.1	49490.1	63371.6	19115.2	138133	84033.8	18079	183351	-	NO	Plant-derived or natural source
QWMW0764	cis-3-Hexenyllactate	Acid	172.11	C9H16O3	1197	5219.66	3705.79	8670.29	7534.66	1971.03	17795.1	10615.1	1563.3	35342.8	-	NO	Plant-derived or natural source
KMW0370	2-Methylisoborneol	Terpenoids	168.151	C11H20O	1198	8780.39	5596.99	15716.8	12675.1	4638.81	43702.2	18256.2	4431.04	58978.6	-	NO	Plant-derived or natural source
XMW0089*454	4-Decenal, (E)-	Aldehyde	154.136	C10H18O	1198	4797.93	1554.41	4543.78	7295.36	1784.64	11808.7	12073.4	1842.18	18588.4	-	NO	Plant-derived or natural source
XMW0217	cis-7-Decen-1-al	Aldehyde	154.136	C10H18O	1199	1584.68	1583.12	1350.92	1628.07	1133.67	6825.16	2556.75	1465.69	10448.3	-	NO	Plant-derived or natural source
QWMW1208	Phenol, 2-(1-methylethyl)-	Phenol	136.089	C9H12O	1199	53958.1	99816.9	38896.1	62873.9	84984.3	57625.2	59431.9	86659.9	62611	-	NO	Plant-derived or natural source
XMW0122	Cyclohexanol, 2-methyl-3-(1-methylethenyl)-, (1.alpha.,2.alpha.,3.alpha.)-	Alcohol	154.136	C10H18O	1199	3302.14	1746.95	6579.96	6381.09	870.929	13806.4	8320.69	1171.24	17286.2	-	NO	Plant-derived or natural source
NMW0078*258	Benzene, 1-methyl-3-nitro-	Nitrogen compounds	137.048	C7H7NO2	1200	145056	187759	159728	190921	149602	338290	223415	149732	430993	-	YES	Nitro compounds (industrial feedstock/pollutant)
KMW0418	(1R)-(-)-Myrtenal	Aldehyde	150.104	C10H14O	1200	9201.3	6254.59	10283.9	10116.7	4745.94	58143.2	17588.7	4491.44	98274.6	-	NO	Plant-derived or natural source
KMW0406	Dodecane	Hydrocarbons	170.203	C12H26	1200	24873.3	6861.26	39214.6	21259.6	5608.66	70303.6	48553.7	6267.62	108804	-	NO	Plant-derived or natural source
XMW0257*415	4-Pyridinecarboxylic acid, ethyl ester	Ester	151.063	C8H9NO2	1201	29899.3	29856.8	30909.1	35252.5	24182.1	137458	51149.9	23954.9	223416	-	NO	Plant-derived or natural source
KMW0395	Estragole	Ether	148.089	C10H12O	1202.48	630082	1.24782e+06	412605	722669	1.06261e+06	483219	638650	1.07769e+06	437632	ko00940,ko01110	NO	Plant-derived or natural source
w31	Butanoic acid, 4-hexenyl ester, (Z)-	Ester	170.131	C10H18O2	1203	16214.9	9849.28	28596.8	23622.8	6047.3	79188.1	33320.3	5322.12	106609	-	NO	Plant-derived or natural source
WAMW0303*231	m-Chloroaniline	Amine	127.019	C6H6ClN	1203.51	28281.1	43975.9	24477.4	34870.2	35707.3	52628.7	36863.1	36019	69843.1	-	YES	Chloroaniline (industrial raw material/pesticide intermediate)
XMW0534*040	Bicyclo[3.1.1]hept-3-en-2-one, 4,6,6-trimethyl-, (1S)-	Terpenoids	150.104	C10H14O	1204	57420.4	43550.1	65314.1	68555	34262.5	300976	107934	32641.7	486902	-	NO	Plant-derived or natural source
WMW0024*040	Bicyclo[3.1.1]hept-3-en-2-one, 4,6,6-trimethyl-	Terpenoids	150.104	C10H14O	1205	57420.4	43550.1	65314.1	68555	34262.5	300976	107934	32641.7	486902	-	NO	Plant-derived or natural source
YZMW0025*231	p-Chloroaniline	Amine	127.019	C6H6ClN	1205.94	28281.1	43975.9	24477.4	34870.2	35707.3	52628.7	36863.1	36019	69843.1	-	YES	Chloroaniline (industrial raw material/pesticide intermediate)
QWMW0217	(Z)-5-Octenyl acetate	Ester	170.131	C10H18O2	1206	14995.9	18060.3	17217.8	19512.3	14270.6	49008.9	23925.4	14048.2	67371.2	-	NO	Plant-derived or natural source
QWMW1093	2-Furancarboxylic acid, 2-methylpropyl ester	Ester	168.079	C9H12O3	1208	28840.7	17464.4	51173.6	48199.1	7503.17	77597.7	66899	4428.68	73246.4	-	NO	Plant-derived or natural source
XMW0095	Urea, propyl-	Nitrogen compounds	102.079	C4H10N2O	1208	11243.3	20886	7684.89	12944.5	18164.9	10646.4	11880.1	18760.7	11210.6	-	NO	Plant-derived or natural source
XMW1156	Cyclopentanecarbonitrile, 3-(1-methylethylidene)-	Nitrogen compounds	135.105	C9H13N	1209	6685.52	2992.41	5485.43	6803.28	2943.36	32100.8	10110.3	2743.11	59169.7	-	YES	Nitrile compounds (industrial raw materials)
NMW0082*282	(-)-trans-Isopiperitenol	Terpenoids	152.12	C10H16O	1210	56746.7	39523.4	131909	59085.5	18798.3	98910.6	39954.2	4194.26	130230	-	NO	Plant-derived or natural source
XMW3152	Phenol, 2,4,6-trimethyl-	Phenol	136.089	C9H12O	1210.32	10299.3	6094.05	11782.3	8778.49	2367.73	12581.8	6925.24	842.042	21026.1	-	NO	Plant-derived or natural source
D385	5,6,7,8-Tetrahydroquinoxaline	Heterocyclic compound	134.084	C8H10N2	1212	4469.82	4156.75	8249.54	5931.96	1899.88	17373.7	6832.59	163.06	25195	-	NO	Plant-derived or natural source
NMW0083*258	Benzene, 1-methyl-4-nitro-	Nitrogen compounds	137.048	C7H7NO2	1212	145056	187759	159728	190921	149602	338290	223415	149732	430993	-	YES	Nitro compounds (industrial feedstock/pollutant)
NMW0084	(-)-Myrtenol	Terpenoids	152.12	C10H16O	1213	5526.69	2317.31	3972.05	5331.42	2023.08	20511.8	7539.64	2251.97	37931.3	-	NO	Plant-derived or natural source
WAMW1895*260	2,4-Nonadienal	Aldehyde	138.104	C9H14O	1214	9407.21	5596.77	19638.6	7507.82	3824.72	16908.9	6427.63	2042.78	16346.9	-	NO	Plant-derived or natural source
YC_1273	Phenol, o-amino-	Phenol	109.053	C6H7NO	1215	3592.15	1828.55	2834	240.469	1566.86	17000.7	5658.08	1514.51	31916.4	ko00380,ko01100	NO	Plant-derived or natural source
KMW0411	1,6-Octadien-3-ol, 3,7-dimethyl-, formate	Ester	182.131	C11H18O2	1215	4123.47	2028.45	4595	3723.49	324.659	7265.35	3855.5	324.659	13381.1	-	NO	Plant-derived or natural source
KMW0407*260	2,4-Nonadienal, (E,E)-	Aldehyde	138.104	C9H14O	1216	9407.21	5596.77	19638.6	7507.82	3824.72	16908.9	6427.63	2042.78	16346.9	-	NO	Plant-derived or natural source
NMW0087	2-Oxabicyclo[2.2.2]octan-6-one, 1,3,3-trimethyl-	Terpenoids	168.115	C10H16O2	1217	17768.2	10975.3	45744.7	13757.4	5525.22	35856.8	10710.5	3853.44	41313.3	-	NO	Plant-derived or natural source
D186*282	trans-Carveol	Terpenoids	152.12	C10H16O	1217	56746.7	39523.4	131909	59085.5	18798.3	98910.6	39954.2	4194.26	130230	-	NO	Plant-derived or natural source
QWMW0409*415	Ethyl nicotinate	Ester	151.063	C8H9NO2	1218	29899.3	29856.8	30909.1	35252.5	24182.1	137458	51149.9	23954.9	223416	-	NO	Plant-derived or natural source
YZMW0734	1,2-Benzenediamine	Amine	108.069	C6H8N2	1219	4110.56	2564.44	10756.9	3145.38	1556.33	8163.58	2182.38	973.165	8971.57	-	NO	Plant-derived or natural source
KMW0388*282	Carveol	Terpenoids	152.12	C10H16O	1219	56746.7	39523.4	131909	59085.5	18798.3	98910.6	39954.2	4194.26	130230	-	NO	Plant-derived or natural source
NMW0089*116	6-Octen-1-ol, 3,7-dimethyl-, (R)-	Terpenoids	156.151	C10H20O	1220	28125.3	16682.6	71869.8	20749.2	9216.55	57625.3	16429.4	6774.91	63117.3	-	NO	Plant-derived or natural source
XMW0766	Cyclohexanone, 5-methyl-2-(1-methylethylidene)-	Terpenoids	152.12	C10H16O	1220	39476.2	24285.3	99677.4	30362.2	13240.5	77932.4	22584.6	9429.8	88918.7	-	NO	Plant-derived or natural source
QWMW1014	2-Sec-Butylcyclohexanone	Ketone	154.136	C10H18O	1220	6213.59	3841.55	15568.7	4659.06	1928.77	12385.2	3469.18	1424.78	13868.2	-	NO	Plant-derived or natural source
XMW0711	Formamide, N-phenyl-	Amine	121.053	C7H7NO	1221	140681	97494.5	223531	115332	60771.9	164911	83265.8	9863.68	220358	-	NO	Plant-derived or natural source
WAMW0504	Ethanol, 2-phenoxy-	Alcohol	138.068	C8H10O2	1222.69	1695.41	1017.24	2657.84	2711.68	175.208	8275.23	3333.53	175.208	12434.7	-	NO	Plant-derived or natural source
XMW1459	Thiophene, 2-butyl-5-ethyl-	Heterocyclic compound	168.097	C10H16S	1223	18168	14124.2	10984.9	11059.5	12009.5	8628.23	7817.13	1550.5	9957.85	-	NO	Plant-derived or natural source
XMW3453	Phenol, 2-propyl-	Phenol	136.089	C9H12O	1224	214830	137268	550122	222746	46568.1	400494	158425	13627.3	556220	-	NO	Plant-derived or natural source
GMW0294	Butanoic acid, 3-methyl-, 2-furanylmethyl ester	Ester	182.094	C10H14O3	1224	30462.7	24020.4	12144.9	18504.3	21986.4	11999.7	12655.8	2620.37	10739.2	-	NO	Plant-derived or natural source
D287	Cyclopentanone, 2-(3-methyl-2-buten-1-yl)-	Ketone	152.12	C10H16O	1224	2840.24	2215.9	5233.99	3534.88	909.789	11541.3	4263.24	547.02	17421.6	-	NO	Plant-derived or natural source
QWMW1145	Benzenethiol, 2-methoxy-	Alcohol	140.03	C7H8OS	1224	26804.8	17439.8	51956.2	24268.2	8970.54	37809.2	17614.6	1987.45	51265.5	-	NO	Plant-derived or natural source
KMW0412	Nonanoic acid, methyl ester	Ester	172.146	C10H20O2	1224.38	3785.97	2417.58	8439.26	3462.78	1110.72	6213.45	2549.13	105.05	8495.35	-	NO	Plant-derived or natural source
XMW0189	3-Cyclohexene-1-acetaldehyde, .alpha.,4-dimethyl-	Aldehyde	152.12	C10H16O	1225	20434.6	15627	27165.7	16165.5	11111.6	18922.3	10405.1	1629.59	24098.9	-	NO	Plant-derived or natural source
YZMW0214	Phenol, 3-methyl-4-nitro-	Phenol	153.043	C7H7NO3	1225	23277.5	18348.8	6514.32	12149.1	17341.5	5426.56	8152.57	2071.24	4589.49	-	YES	Nitro compounds (industrial feedstock/pollutant)
D299	Ethanol, 2-(3,3-dimethylcyclohexylidene)-, (Z)-	Alcohol	154.136	C10H18O	1225	40830	34905.9	6852.34	21008	32334.5	6763.7	14400.7	4290.49	3295.9	-	NO	Plant-derived or natural source
KMW0449*337	Bicyclo[2.2.1]heptan-2-ol, 1,7,7-trimethyl-, formate, endo-	Ester	182.131	C11H18O2	1226	16773.9	14293.3	21617.2	12687.1	10792.7	16068.5	8297.8	1705.12	18983.7	-	NO	Plant-derived or natural source
NMW0092	Cyclohexanol, 2-methyl-5-(1-methylethenyl)-, (1.alpha.,2.alpha.,5.beta.)-	Terpenoids	154.136	C10H18O	1226	29811.2	23388.7	32887.1	22663.6	18351.9	24261.1	14868.2	2968.51	28720.9	-	NO	Plant-derived or natural source
KMW0434	1-Cyclohexene-1-carboxaldehyde, 2,6,6-trimethyl-	Terpenoids	152.12	C10H16O	1226.97	6733.82	5397.75	10384.8	5729.33	3702.34	7485.74	4469.94	1065.74	9485.85	-	NO	Plant-derived or natural source
NMW0093*140	D-Verbenone	Terpenoids	150.104	C10H14O	1228	13479.3	12652.1	14044.9	9270.09	9578.66	11335.8	5890.63	1596.36	13345	-	NO	Plant-derived or natural source
KMW0430*116	Citronellol	Terpenoids	156.151	C10H20O	1228	232569	175275	192756	158511	143084	151347	113927	18933.4	180028	-	NO	Plant-derived or natural source
XMW0725*282	(-)-cis-Isopiperitenol	Terpenoids	152.12	C10H16O	1228	56746.7	39523.4	131909	59085.5	18798.3	98910.6	39954.2	4194.26	130230	-	NO	Plant-derived or natural source
XMW0526	Acetaldehyde, (3,3-dimethylcyclohexylidene)-, (Z)-	Aldehyde	152.12	C10H16O	1228	37830.2	27332.5	97003.5	41614.3	12472	74370.1	29491.5	4498.64	99602.3	-	NO	Plant-derived or natural source
XMW0502*426	Undecane, 3,8-dimethyl-	Hydrocarbons	184.219	C13H28	1228	15212.8	11959.2	3892.04	8319.72	11283.6	3782.1	5681.46	1114.91	2788.28	-	NO	Plant-derived or natural source
YC_482	2-Pyridinecarboxylic acid	Heterocyclic compound	123.032	C6H5NO2	1229	19110.7	16282	27736.9	16076.5	11344.1	19645.1	10445.3	1904.02	24636	ko00380,ko01100	NO	Plant-derived or natural source
XMW0166	3,7-Nonadien-2-one, 8-methyl-, (E)-	Ketone	152.12	C10H16O	1230	48472.7	38574.4	37127.2	31461	31466.6	28438.1	21285.2	3968.25	33716.1	-	NO	Plant-derived or natural source
KMW0439*285	2,6-Octadien-1-ol, 3,7-dimethyl-, (Z)-	Terpenoids	154.136	C10H18O	1230.47	347.86	3279.18	4491.72	347.86	3118.74	10658.5	4413.37	2201.07	14635.7	-	NO	Plant-derived or natural source
XMW0420*426	Undecane, 2,9-dimethyl-	Hydrocarbons	184.219	C13H28	1233	15212.8	11959.2	3892.04	8319.72	11283.6	3782.1	5681.46	1114.91	2788.28	-	NO	Plant-derived or natural source
GMW0158	3-Decen-2-one	Ketone	154.136	C10H18O	1233	105844	67410.7	231176	100541	29223.5	170937	72295.9	8030.7	234801	-	NO	Plant-derived or natural source
KMW0429*337	Isobornyl formate	Ester	182.131	C11H18O2	1233	16773.9	14293.3	21617.2	12687.1	10792.7	16068.5	8297.8	1705.12	18983.7	-	NO	Plant-derived or natural source
KMW0377*042	cis-3-Hexenyl-.alpha.-methylbutyrate	Ester	184.146	C11H20O2	1234	26103.8	19153.3	60503.1	26563.3	8423.56	43845.8	19406.1	2382.1	55201	-	NO	Plant-derived or natural source
XMW2909	3-Isopropylbenzaldehyde	Aldehyde	148.089	C10H12O	1234	5643.29	2257.9	21956.7	5557.06	1125.91	58146.1	7019.77	939.558	88876.7	-	NO	Plant-derived or natural source
KMW0424*342	Butanoic acid, 2-methyl-, hexyl ester	Ester	186.162	C11H22O2	1236	1374.25	683.966	4183.77	1493.38	282.81	10776	1685.11	268.182	15758.3	-	NO	Plant-derived or natural source
D290*080	2-Butanone, 4-phenyl-	Ketone	148.089	C10H12O	1236	6764.68	2830.42	26015.1	7049.76	1632.08	69189	8648.3	1327.14	106423	-	NO	Plant-derived or natural source
XMW1401*042	n-Valeric acid cis-3-hexenyl ester	Ester	184.146	C11H20O2	1237	6058.61	4855.27	4474.55	8422.41	5482.27	6711.03	10813.9	4911.45	5153.31	-	NO	Plant-derived or natural source
XMW1403*042	cis-3-Hexenyl isovalerate	Ester	184.146	C11H20O2	1238	6058.61	4855.27	4474.55	8422.41	5482.27	6711.03	10813.9	4911.45	5153.31	-	NO	Plant-derived or natural source
XMW0933	Bicyclo[3.1.1]hept-2-en-6-ol, 2,7,7-trimethyl-, acetate, [1S-(1.alpha.,5.alpha.,6.beta.)]-	Ester	194.131	C12H18O2	1239	2159.13	1945.71	3763.26	2464.67	269.975	11615.4	3251.1	269.975	19175.3	-	NO	Plant-derived or natural source
D191	2-Hexanoylfuran	Heterocyclic compound	166.099	C10H14O2	1239	32872.2	26837.9	25143.9	45863.2	29705.8	38181.4	55948.4	26567.9	29379.2	-	NO	Plant-derived or natural source
GMW0286*412	Benzaldehyde, 2-methoxy-	Aldehyde	136.052	C8H8O2	1239	12298.2	840.572	9962.18	19178.9	135.949	8269.92	17105.8	135.949	4242.43	-	NO	Plant-derived or natural source
KMW0447*285	3,6-Octadien-1-ol, 3,7-dimethyl-, (Z)-	Terpenoids	154.136	C10H18O	1240	6964.18	8818.75	7494.66	8984.98	8019.97	9206.34	10082.3	7725.59	8687.52	-	NO	Plant-derived or natural source
KMW0432	Neral	Terpenoids	152.12	C10H16O	1240	69505.1	56225.4	52504.8	94291.3	61600.2	81104.7	118020	56311	62926.8	ko01110	NO	Plant-derived or natural source
XMW0242*426	Undecane, 3,9-dimethyl-	Hydrocarbons	184.219	C13H28	1240	15212.8	11959.2	3892.04	8319.72	11283.6	3782.1	5681.46	1114.91	2788.28	-	NO	Plant-derived or natural source
XMW0735	Benzenemethanol, .alpha.-2-propenyl-	Alcohol	148.089	C10H12O	1242	3514.44	2266.51	6265.09	3864.18	2758.96	12470.1	5621.51	2211.26	16945.1	-	NO	Plant-derived or natural source
YZMW0482	Niacin	Acid	123.032	C6H5NO2	1242	2223.93	1172.78	5938.1	2366.46	1167.35	13833.8	3204.1	874.729	20855.6	ko00760,ko00960,ko01100,ko01110,ko01240	NO	Plant-derived or natural source
XMW1084	2-Butenoic acid, 3-hexenyl ester, (E,Z)-	Ester	168.115	C10H16O2	1242	2414.01	740.825	2951.17	2525.85	103.684	12451.9	3930.11	103.684	21880.3	-	NO	Plant-derived or natural source
KMW0444*279	Carvone	Terpenoids	150.104	C10H14O	1242	9140.46	2514.84	11643	10649.9	2543.23	47184.6	16236.8	1884.85	84135.7	-	NO	Plant-derived or natural source
NMW0007*140	2,4-Cycloheptadien-1-one, 2,6,6-trimethyl-	Terpenoids	150.104	C10H14O	1243	3651.56	2394.66	6911.99	3990.17	1975.86	15420.1	3508.02	1726.05	21050.5	-	NO	Plant-derived or natural source
NMW0101	Ascaridole	Terpenoids	168.115	C10H16O2	1244	5600.25	997.593	997.593	997.593	997.593	10348.6	7652.98	997.593	14414.6	-	NO	Plant-derived or natural source
D85*342	Butanoic acid, 3-methyl-, hexyl ester	Ester	186.162	C11H22O2	1244	1374.25	683.966	4183.77	1493.38	282.81	10776	1685.11	268.182	15758.3	-	NO	Plant-derived or natural source
XMW3097	2-Cyclohexen-1-one, 2-methyl-5-(1-methylethyl)-, (S)-	Terpenoids	152.12	C10H16O	1246	7398.43	7001.92	6547.91	9818.2	7103.18	8811.21	11469	6420.38	6941.53	-	NO	Plant-derived or natural source
XMW3538	Phenol, 3-ethyl-5-methyl-	Phenol	136.089	C9H12O	1246	976.622	418.552	2408.96	1661.52	418.552	11852.2	3549.23	418.552	22344.8	-	NO	Plant-derived or natural source
KMW0448*279	D-Carvone	Terpenoids	150.104	C10H14O	1246	9140.46	2514.84	11643	10649.9	2543.23	47184.6	16236.8	1884.85	84135.7	ko00902	NO	Plant-derived or natural source
KMW0452*080	Benzaldehyde, 4-(1-methylethyl)-	Terpenoids	148.089	C10H12O	1246.39	6764.68	2830.42	26015.1	7049.76	1632.08	69189	8648.3	1327.14	106423	ko01100	NO	Plant-derived or natural source
KMW0413*279	(-)-Carvone	Terpenoids	150.104	C10H14O	1249.95	9140.46	2514.84	11643	10649.9	2543.23	47184.6	16236.8	1884.85	84135.7	ko00902	NO	Plant-derived or natural source
XMW0926*080	Ethanone, 1-(2,4-dimethylphenyl)-	Ketone	148.089	C10H12O	1253	109115	17042.8	103874	170375	11831.9	85300.6	145100	8552.75	44187.8	-	NO	Plant-derived or natural source
XMW0776	Benzoic acid, 2-propenyl ester	Ester	162.068	C10H10O2	1254	22688.7	1354.19	17853.1	36260.6	1354.19	14947.5	31975.7	1354.19	7655.56	-	NO	Plant-derived or natural source
D355	2,6-Octadienenitrile, 3,7-dimethyl-, (Z)-	Nitrogen compounds	149.12	C10H15N	1255	84905.6	15373.4	41451.3	41418	8071.19	29462.5	87216.9	1007.19	16619.5	-	YES	Nitrile compounds (industrial raw materials)
KMW0460*285	Geraniol	Terpenoids	154.136	C10H18O	1255.61	12677.3	6065.6	15789	19898.5	2926.06	17477.3	19106.9	2274.49	15321.1	ko00902,ko01100,ko01110	NO	Plant-derived or natural source
XMW1444*107	Carvenone	Terpenoids	152.12	C10H16O	1257	4184.39	3191.26	7220.26	6864.89	544.271	5640.54	5321.22	544.271	4894.68	-	NO	Plant-derived or natural source
KMW0458*351	p-Menth-8-en-3-ol, acetate	Ester	196.146	C12H20O2	1259	678943	2.46231e+06	521141	856504	2.02298e+06	782554	686339	1.92333e+06	755520	-	NO	Plant-derived or natural source
D219*412	Benzaldehyde, 4-methoxy-	Aldehyde	136.052	C8H8O2	1259.75	12298.2	840.572	9962.18	19178.9	135.949	8269.92	17105.8	135.949	4242.43	-	NO	Plant-derived or natural source
NMW0104*285	2,6-Octadien-1-ol, 3,7-dimethyl-	Terpenoids	154.136	C10H18O	1260	12677.3	6065.6	15789	19898.5	2926.06	17477.3	19106.9	2274.49	15321.1	-	NO	Plant-derived or natural source
KMW0428*107	2-Cyclohexen-1-one, 3-methyl-6-(1-methylethyl)-	Terpenoids	152.12	C10H16O	1261.17	4184.39	3191.26	7220.26	6864.89	544.271	5640.54	5321.22	544.271	4894.68	-	NO	Plant-derived or natural source
XMW0937*348	(1R,5S,6R)-2,7,7-Trimethylbicyclo[3.1.1]hept-2-en-6-yl acetate	Ester	194.131	C12H18O2	1262	17270.6	12098.7	27555.3	28555.6	6618.92	22310.5	18656	5785.98	15481.2	-	NO	Plant-derived or natural source
D245	4-Phenyl-2-butanol	Alcohol	150.104	C10H14O	1262.35	6953.71	5917.62	10239.5	9681.84	2560.37	8306.25	5055.47	2162.02	5380.85	-	NO	Plant-derived or natural source
QWMW1238*308	Carvone oxide, cis-	Terpenoids	166.099	C10H14O2	1263	27807	6266.14	30421.3	31851.6	5082.6	40907	31236.1	4161.33	48004.8	-	NO	Plant-derived or natural source
w02	2,4-Decadien-1-ol	Alcohol	154.136	C10H18O	1264	12706.6	3165.58	8274.79	7180.17	1634.74	5189.74	3797.58	890.573	3186.26	-	NO	Plant-derived or natural source
NMW0109*224	1,2-Benzenediol, 3-methyl-	Alcohol	124.052	C7H8O2	1264	9871.76	42999.3	8529.49	12260.3	36059.7	12228.7	9570.71	34012.2	12154.2	ko01100	NO	Plant-derived or natural source
XMW1321	Furan, 2-(1,2-diethoxyethyl)-	Heterocyclic compound	184.11	C10H16O3	1269	9922.7	1268.49	10629.6	11493.8	884.441	13484.8	10785	765.012	14520.8	-	NO	Plant-derived or natural source
KMW0459*283	2,6-Octadienal, 3,7-dimethyl-, (E)-	Terpenoids	152.12	C10H16O	1270	23280.8	3550.58	24670.1	26574	3418.85	32387.6	25951.3	3029.97	36633.5	-	NO	Plant-derived or natural source
KMW0446*283	Citral	Terpenoids	152.12	C10H16O	1273.04	23280.8	3550.58	24670.1	26574	3418.85	32387.6	25951.3	3029.97	36633.5	-	NO	Plant-derived or natural source
XMW0014	2,4-Imidazolidinedione, 1-methyl-	Nitrogen compounds	114.043	C4H6N2O2	1275	10228.5	14407.6	5011.53	10881.1	12486.1	7193.55	12641.5	12316.2	5917.35	-	NO	Plant-derived or natural source
XMW1061	Thiophene, 2-hexyl-	Heterocyclic compound	168.097	C10H16S	1277	22136.7	3118.9	23493	25520.1	2460.31	29162.8	23817	2091.62	31519.5	-	NO	Plant-derived or natural source
D187	Resorcinol	Phenol	110.037	C6H6O2	1277.66	40485.6	5917.67	44437.1	46766.4	4557	54625.9	43982	3735.24	58547.5	-	NO	Plant-derived or natural source
D452*308	Carvone oxide, trans-	Terpenoids	166.099	C10H14O2	1278	27807	6266.14	30421.3	31851.6	5082.6	40907	31236.1	4161.33	48004.8	-	NO	Plant-derived or natural source
D333*348	(+)-cis-Verbenol, acetate	Ester	194.131	C12H18O2	1279	14831.8	32351.3	10887.1	16909.8	28271.1	16145.5	14660.9	27556.7	16607.7	-	NO	Plant-derived or natural source
YC_1313	Pentanedioic acid, diethyl ester	Ester	188.105	C9H16O4	1279.71	14078.2	5797.53	5492.68	13251.4	5706.19	7661.95	18179.1	5998.38	5590.86	-	NO	Plant-derived or natural source
XMW1096	Butanoic acid, 1-ethenylhexyl ester	Ester	198.162	C12H22O2	1280	26732	4039.92	30235.3	31382.4	3016.2	37323.3	28940.5	2517.98	40863.2	-	NO	Plant-derived or natural source
XMW0364	6-Undecanol	Alcohol	172.183	C11H24O	1281	88636.6	291543	64673.2	109234	241090	97279.8	91712.3	228833	92943.7	-	NO	Plant-derived or natural source
KMW0469	Phenol, 4-ethyl-2-methoxy-	Phenol	152.084	C9H12O2	1281.97	111431	330684	76949.6	133544	272574	113974	118117	259965	107006	-	NO	Plant-derived or natural source
XMW3693	(Z)-(Z)-Hex-3-en-1-yl 2-methylbut-2-enoate	Ester	182.131	C11H18O2	1282	9119.7	1853.1	9405.28	10611.4	1683.22	12956.1	9995.23	1339.43	14831.7	-	NO	Plant-derived or natural source
KMW0466	3-Cyclohexene-1-methanethiol, .alpha.,.alpha.,4-trimethyl-	Alcohol	170.113	C10H18S	1283	613236	2.27139e+06	481803	777292	1.87645e+06	721717	614138	1.78564e+06	700263	-	NO	Plant-derived or natural source
KMW0473	4-Isopropylcyclohexa-1,3-dienecarbaldehyde	Aldehyde	150.104	C10H14O	1283	14449.2	4083.71	16038.2	16726.1	3577.56	22340.8	16443.6	3188.63	26293.8	-	NO	Plant-derived or natural source
D874*338	2,6-Octadien-1-ol, 3,7-dimethyl-, formate, (Z)-	Ester	182.131	C11H18O2	1283	148722	67166.8	109570	172196	52504.1	117960	160052	49987.4	121277	-	NO	Plant-derived or natural source
XMW1286	1H-Imidazole-4-methanol	Alcohol	98.048	C4H6N2O	1284	13007	43991	9543.2	16239.4	35949.3	14172.3	13300.3	34391.7	13663.2	-	NO	Plant-derived or natural source
XMW0954	Cyclopropanecarboxylic acid, 2,2-dimethyl-3-(2-methyl-1-propenyl)-, (1R-trans)-	Terpenoids	168.115	C10H16O2	1284	633025	2.22153e+06	483319	794334	1.83534e+06	722248	640902	1.74695e+06	698418	-	NO	Plant-derived or natural source
XMW0961*044	Bornyl acetate	Terpenoids	196.146	C12H20O2	1285	1.28152e+06	4.71774e+06	994619	1.62465e+06	3.88359e+06	1.49515e+06	1.28321e+06	3.69546e+06	1.45155e+06	-	NO	Plant-derived or natural source
QWMW1280*351	Isopulegol acetate	Terpenoids	196.146	C12H20O2	1285	678943	2.46231e+06	521141	856504	2.02298e+06	782554	686339	1.92333e+06	755520	-	NO	Plant-derived or natural source
QWMW1190	ortho-Methoxyacetophenone	Ketone	150.068	C9H10O2	1285	62917.8	202505	47048.3	76528.6	170283	70827.1	64682.4	163153	68246.8	-	NO	Plant-derived or natural source
KMW0450*259	Benzenemethanol, 4-methoxy-	Phenol	138.068	C8H10O2	1285	9298.55	25132.1	6082.8	10685.8	20768.9	9207.5	9826.82	19892.9	8242.04	-	NO	Plant-derived or natural source
XMW1147	Tricyclo[2.2.1.0(2,6)]heptane-3-methanol, 2,3-dimethyl-	Terpenoids	152.12	C10H16O	1286	195550	429803	117462	220708	363419	173613	219213	350447	155860	-	NO	Plant-derived or natural source
XMW2714	n-Propyl benzoate	Ester	164.084	C10H12O2	1286	63769.6	233265	50264.2	80570	192357	74610	63488.3	183577	72228	-	NO	Plant-derived or natural source
WMW0219*044	Isobornyl acetate	Ester	196.146	C12H20O2	1286	1.28152e+06	4.71774e+06	994619	1.62465e+06	3.88359e+06	1.49515e+06	1.28321e+06	3.69546e+06	1.45155e+06	-	NO	Plant-derived or natural source
GMW0349	Safrole	Heterocyclic compound	162.068	C10H10O2	1287	21834.5	5772.44	15792.1	37060.5	6097.36	16470.4	24309.5	6754.51	13480.1	-	NO	Plant-derived or natural source
WMW0016*044	Bicyclo[2.2.1]heptan-2-ol, 1,7,7-trimethyl-, acetate, (1S-endo)-	Terpenoids	196.146	C12H20O2	1287	1.28152e+06	4.71774e+06	994619	1.62465e+06	3.88359e+06	1.49515e+06	1.28321e+06	3.69546e+06	1.45155e+06	-	NO	Plant-derived or natural source
NMW0114*259	3-Methoxybenzyl alcohol	Alcohol	138.068	C8H10O2	1287.11	9298.55	25132.1	6082.8	10685.8	20768.9	9207.5	9826.82	19892.9	8242.04	-	NO	Plant-derived or natural source
NMW0119*224	1,2-Benzenediol, 4-methyl-	Alcohol	124.052	C7H8O2	1287.27	9871.76	42999.3	8529.49	12260.3	36059.7	12228.7	9570.71	34012.2	12154.2	ko01100	NO	Plant-derived or natural source
D294	2-Cyclopenten-1-one, 2-pentyl-	Ketone	152.12	C10H16O	1288	113349	412146	87313.3	143549	339279	130483	114198	323503	126584	-	NO	Plant-derived or natural source
D1732	Acetic acid, 1,7,7-trimethyl-bicyclo[2.2.1]hept-2-yl ester	Ester	196.146	C12H20O2	1288	115057	405723	90176.6	146495	336535	134804	117651	319665	129911	-	NO	Plant-derived or natural source
WMW0025*045	Thymol	Terpenoids	150.104	C10H14O	1290.98	16989.3	69601.3	14918.1	22168.7	58570	21748.7	17431.5	56407.4	21540.1	-	NO	Plant-derived or natural source
GMW0272	Acetic acid, non-3-enyl ester, cis-	Ester	184.146	C11H20O2	1292	39768	126358	29432.7	48797.7	105898	43051.4	41179.7	100288	41880.4	-	NO	Plant-derived or natural source
D266	1-Tridecene	Hydrocarbons	182.203	C13H26	1292	115178	344708	81209.2	137942	286172	119784	120809	274027	113966	-	NO	Plant-derived or natural source
WMW0204	Bicyclo[3.1.0]hexan-3-ol, 4-methylene-1-(1-methylethyl)-, acetate	Terpenoids	194.131	C12H18O2	1292	125082	351731	89189.4	148125	295932	129630	132408	282754	121399	-	NO	Plant-derived or natural source
NMW0118	1H-Inden-1-one, 2,3-dihydro-	Ketone	132.058	C9H8O	1292	12069.9	2870.6	10451.6	18875.4	3044.61	10760.1	13230.6	3125.3	8708.47	-	NO	Plant-derived or natural source
XMW0715	Benzenamine, 4-ethoxy-	Amine	137.084	C8H11NO	1293.68	232219	39497	427317	270597	5881.93	439510	242917	30320.7	391573	-	NO	Plant-derived or natural source
XMW1151	7-Oxabicyclo[4.1.0]heptane, 1-methyl-4-(2-methyloxiranyl)-	Terpenoids	168.115	C10H16O2	1294	64497.3	8625.51	118140	71461.8	6834.06	126112	65293.2	6513.92	115304	-	NO	Plant-derived or natural source
NMW0120*045	Phenol, p-tert-butyl-	Phenol	150.104	C10H14O	1294.22	51256	10889.6	77689.1	70927	10543.3	88542.7	58472.4	10646.6	87435.1	-	NO	Plant-derived or natural source
KMW0474	2-Undecanone	Ketone	170.167	C11H22O	1294.65	18192.7	2021.19	54549.3	20760.2	1498.29	74053.5	18706.3	1296.23	81420.9	-	NO	Plant-derived or natural source
KMW0475*049	2,4-Decadienal, (E,Z)-	Aldehyde	152.12	C10H16O	1295	9548.92	2898.87	14692.5	9201.39	1761.24	9781.81	9781.16	1224.06	9212.23	-	NO	Plant-derived or natural source
XMW1323	2(3H)-Benzofuranone, 3-methyl-	Ketone	148.052	C9H8O2	1295	2.04462e+06	344748	3.77478e+06	2.39909e+06	278828	3.89523e+06	2.14909e+06	273548	3.47158e+06	-	NO	Plant-derived or natural source
KMW0588	3-Cyclohexene-1-ethanol, .beta.,4-dimethyl-	Alcohol	154.136	C10H18O	1295	9104.45	1585.79	17236.3	10494.7	1585.79	16501.1	9938	1585.79	15003.5	-	NO	Plant-derived or natural source
GMW0178	Octanal, 7-hydroxy-3,7-dimethyl-	Aldehyde	172.146	C10H20O2	1295	28627.3	105005	21950.8	36162.2	86362.3	33243.9	29194.1	82990.8	32110.7	-	NO	Plant-derived or natural source
XMW0615*045	Phenol, m-tert-butyl-	Phenol	150.104	C10H14O	1295.09	51256	10889.6	77689.1	70927	10543.3	88542.7	58472.4	10646.6	87435.1	-	NO	Plant-derived or natural source
KMW0508	p-Cymen-7-ol	Alcohol	150.104	C10H14O	1295.3	93439.3	20589.1	168512	109921	16303.5	171958	100501	16223	153856	ko01100	NO	Plant-derived or natural source
XMW2803*190	dl-2-Aminobutyric acid	Acid	103.063	C4H9NO2	1296	9303.69	2001.49	16120.5	9231.82	101.508	13506.6	9450.32	734.763	12256.4	-	NO	Plant-derived or natural source
YZMW0348	2-Butenedioic acid, 2-methyl-, (E)-	Acid	130.027	C5H6O4	1296	29338.2	356.296	55419.1	32159.8	356.296	52379.1	31895.9	1997.37	48904.2	ko00630,ko00660,ko01100,ko01200	NO	Plant-derived or natural source
XMW1086	Butanoic acid, heptyl ester	Ester	186.162	C11H22O2	1296	7231.36	343.204	18907.4	8154.63	2293.75	25974.1	8435.38	2117.97	29156	-	NO	Plant-derived or natural source
YZMW0120*190	Butanoic acid, 2-amino-, (S)-	Acid	103.063	C4H9NO2	1296	9303.69	2001.49	16120.5	9231.82	101.508	13506.6	9450.32	734.763	12256.4	-	NO	Plant-derived or natural source
YZMW0215*190	Butanoic acid, 2-amino-, (R)-	Acid	103.063	C4H9NO2	1296	9303.69	2001.49	16120.5	9231.82	101.508	13506.6	9450.32	734.763	12256.4	-	NO	Plant-derived or natural source
D193*131	p-Mentha-1,8-dien-7-ol	Terpenoids	152.12	C10H16O	1297	8732.77	1516.4	14848.8	8960.22	157.384	13639	10607.4	157.384	13289	-	NO	Plant-derived or natural source
XMW0294	10-Undecenal	Aldehyde	168.151	C11H20O	1297	42956.4	6639.64	80639	50005.2	4568.62	80394.8	46256.5	4030.48	72018.9	-	NO	Plant-derived or natural source
WAMW0870	Cyclohexanol, 2-(1,1-dimethylethyl)-, acetate, cis-	Ester	198.162	C12H22O2	1297	12635.1	2300.65	20513.5	11369	1382.21	16804.5	11910.5	1656.42	14733.4	-	NO	Plant-derived or natural source
WMW0077	1-Tridecyne	Hydrocarbons	180.188	C13H24	1297	117768	51301.9	83798.7	134065	40117.9	89409.1	123960	38579	91571.3	-	NO	Plant-derived or natural source
XMW0450	Ethanone, 1-(2,4-dimethyl-1H-pyrrol-3-yl)-	Ketone	137.084	C8H11NO	1298	7155.13	3527.02	5367.14	8296.72	2900.08	6043.15	7571.11	2773.62	6044.65	-	NO	Plant-derived or natural source
XMW0803	(1R,3R,4R,5S)-1-Isopropyl-4-methylbicyclo[3.1.0]hexan-3-yl acetate-rel-	Ester	196.146	C12H20O2	1298	100101	15146.5	185803	116891	10625.4	190348	106713	8976.13	168319	-	NO	Plant-derived or natural source
KMW0472	Indole	Heterocyclic compound	117.058	C8H7N	1298.65	196548	89798.6	149939	230197	71923.8	157202	209320	69952.3	160713	ko00380,ko00400,ko00402,ko00999,ko01100,ko01110	NO	Plant-derived or natural source
XMW0424	2,6-Dimethyl-1-nonen-3-yn-5-ol	Alcohol	166.136	C11H18O	1300	2.13282e+06	954216	1.54868e+06	2.46284e+06	737003	1.65701e+06	2.27727e+06	685630	1.6766e+06	-	NO	Plant-derived or natural source
XMW0939	4-Hexen-1-ol, 5-methyl-2-(1-methylethenyl)-, acetate	Ester	196.146	C12H20O2	1300	531671	230810	378000	609479	180019	404254	559520	169586	410698	-	NO	Plant-derived or natural source
WAMW0717	2-Undecanol	Alcohol	172.183	C11H24O	1300.99	21936.6	13388.1	15708.1	25343	11643.1	16524.2	22470	8741.36	16085.4	-	NO	Plant-derived or natural source
NMW0122*338	Geranyl formate	Ester	182.131	C11H18O2	1301	148722	67166.8	109570	172196	52504.1	117960	160052	49987.4	121277	-	NO	Plant-derived or natural source
NMW0123*420	p-Menthane-3,8-diol, cis-1,3,trans-1,4-	Terpenoids	172.146	C10H20O2	1301	102989	44393.9	73520.7	117729	34735.7	78496	108301	32954.4	79891.7	-	NO	Plant-derived or natural source
GGMW0153	Methyl cis-cinnamate	Ester	162.068	C10H10O2	1302	11627.9	5291.84	8838.05	13874	4263.15	9483.91	12466.3	4222.16	9538.62	-	NO	Plant-derived or natural source
NMW0124	2-Cyclohexen-1-one, 2-hydroxy-3-methyl-6-(1-methylethyl)-	Terpenoids	168.115	C10H16O2	1302	14500.9	6160.6	10279.4	16581.2	4806.33	11060.4	15147.1	4609.22	11182.7	-	NO	Plant-derived or natural source
NMW0121*045	Phenol, 2-methyl-5-(1-methylethyl)-	Terpenoids	150.104	C10H14O	1302.93	165616	70579	124008	191756	54594.6	128957	174338	51485.4	130372	-	NO	Plant-derived or natural source
NMW0125	Salicylic acid	Acid	138.032	C7H6O3	1303	32731.1	15249.9	25331.2	38544.4	12419.6	26674.1	35579.1	12035.1	27734.8	ko00996,ko01100,ko01110,ko04075	NO	Plant-derived or natural source
QWMW0701	3-6-Nonadien-1-yl-acetate	Ester	182.131	C11H18O2	1303	165971	75634.3	123165	193594	60986	132089	179032	58016.3	134950	-	NO	Plant-derived or natural source
KMW0384	Benzene, (2-nitroethyl)-	Nitrogen compounds	151.063	C8H9NO2	1304	75434.7	40998.6	81551.8	89860.5	35382.4	75537.5	73677.1	40429.9	82437.6	-	YES	Nitro compounds (industrial feedstock/pollutant)
XMW0285*222	Benzaldehyde, 4-hydroxy-	Aldehyde	122.037	C7H6O2	1304.42	52143.7	28320.9	39105.7	61177.5	22571.2	42288.5	56604.6	21688	45295.5	ko01100	NO	Plant-derived or natural source
NMW0136*222	Benzaldehyde, 3-hydroxy-	Aldehyde	122.037	C7H6O2	1304.8	52143.7	28320.9	39105.7	61177.5	22571.2	42288.5	56604.6	21688	45295.5	-	NO	Plant-derived or natural source
YZMW0396	Phenol, 4-(methoxymethyl)-	Phenol	138.068	C8H10O2	1306	216102	95362.3	156679	248201	74771.5	166822	228164	71480.5	170572	-	NO	Plant-derived or natural source
XMW1113	2-Octyl methylphosphonofluoridate	Ester	210.118	C9H20FO2P	1306	157936	66643.3	111120	180632	52061	118926	166443	49625.6	121202	-	NO	Plant-derived or natural source
D163	dl-Camphoroquinone	Terpenoids	166.099	C10H14O2	1306	27598.4	12013.7	19703.6	31521.5	9303.35	21206.5	29125.8	8880.63	21712.6	-	NO	Plant-derived or natural source
XMW1391	Pyridine, 2-hexyl-	Heterocyclic compound	163.136	C11H17N	1307	585050	265766	425250	673369	209716	456593	621646	197013	462655	-	NO	Plant-derived or natural source
XMW3533	1,5-Diacetoxypentane	Ester	188.105	C9H16O4	1307	233214	106474	172467	270308	81887.1	183179	250297	75914.7	186899	-	NO	Plant-derived or natural source
KMW0483	Undecanal	Aldehyde	170.167	C11H22O	1308.44	48317.3	21242.6	34591.1	55401.6	16289.1	37019.6	51459.4	15634.9	38184.4	-	NO	Plant-derived or natural source
YZMW0230	12-Crown-4	Ether	176.105	C8H16O4	1309	18181.4	8796.37	14505.3	21666	6695.82	15338.5	19859.4	6378.53	15376.8	-	NO	Plant-derived or natural source
KMW0481	Acetic acid, nonyl ester	Ester	186.162	C11H22O2	1309	17651.4	7775.52	12903.8	20841.4	6137.88	13849.8	19142.9	5811.05	14227.9	-	NO	Plant-derived or natural source
NMW0126*047	2-Propen-1-ol, 3-phenyl-, (E)-	Alcohol	134.073	C9H10O	1310	2.81674e+06	1.24607e+06	2.02927e+06	3.25296e+06	974893	2.16845e+06	2.99768e+06	922424	2.20415e+06	-	NO	Plant-derived or natural source
KMW0487*047	2-Propen-1-ol, 3-phenyl-	Alcohol	134.073	C9H10O	1310	2.81674e+06	1.24607e+06	2.02927e+06	3.25296e+06	974893	2.16845e+06	2.99768e+06	922424	2.20415e+06	ko01110	NO	Plant-derived or natural source
YZMW0040	1,3-Phenylenediamine	Amine	108.069	C6H8N2	1311	4.89931e+06	2.1885e+06	3.54864e+06	5.66718e+06	1.71476e+06	3.78886e+06	5.22001e+06	1.62811e+06	3.85207e+06	-	NO	Plant-derived or natural source
GMW0208	2-Nonynoic acid, methyl ester	Ester	168.115	C10H16O2	1311	26327	12731.9	9387.34	15740.2	5926.34	4979.56	13029	2132.22	3359.01	-	NO	Plant-derived or natural source
XMW0764*131	(S)-(-)-(4-Isopropenyl-1-cyclohexenyl)methanol	Terpenoids	152.12	C10H16O	1312	52071	23282	39017.4	60805.9	18000	42742.4	56715.4	17329.8	45402.8	ko00902,ko01110	NO	Plant-derived or natural source
XMW0952	4-Methylhexyl 3-methylbutanoate	Ester	200.178	C12H24O2	1312	126175	55074.6	90598.7	145217	42667.4	97202.8	133787	40477.8	98437.3	-	NO	Plant-derived or natural source
XMW0640	Panaxene	Terpenoids	204.188	C15H24	1314	480931	214768	357430	555170	170005	375544	504408	163777	385791	-	NO	Plant-derived or natural source
QWMW0774	Benzenecarbothioic acid, S-methyl ester	Ester	152.03	C8H8OS	1316	75639.3	34753.6	57911.9	88399.3	27480.6	61052.3	80766.2	27046.3	62347.6	-	NO	Plant-derived or natural source
NMW0130	1,3-Benzodioxol-5-ol	Alcohol	138.032	C7H6O3	1316.95	53568.2	22469.8	37094.4	61813.6	17572.5	39816.9	56144.8	17224.9	40118.4	-	NO	Plant-derived or natural source
KMW0486*328	Pyrazine, 2,5-dimethyl-3-(3-methylbutyl)-	Heterocyclic compound	178.147	C11H18N2	1317	165145	70334.1	123508	191327	54462.7	128521	173536	51246.1	130063	-	NO	Plant-derived or natural source
NMW0129	Cyclohexanol, 1-methyl-4-(1-methylethenyl)-, acetate	Ester	196.146	C12H20O2	1317	582646	264190	423010	670791	206588	454087	613899	194961	460136	-	NO	Plant-derived or natural source
GGMW0071	Phenol, 2,3,5,6-tetramethyl-	Phenol	150.104	C10H14O	1319	353843	161169	263993	408309	128467	278739	372340	122607	283580	-	NO	Plant-derived or natural source
QWMW1054	Benzeneethanol, .alpha.,.alpha.-dimethyl-, acetate	Ester	192.115	C12H16O2	1319	30542.7	14229	23267.8	35971	11642.7	24681.1	32776.5	11150.6	25469.9	-	NO	Plant-derived or natural source
XMW0691*049	2,4-Decadienal	Aldehyde	152.12	C10H16O	1319.21	9548.92	2898.87	14692.5	9201.39	1761.24	9781.81	9781.16	1224.06	9212.23	-	NO	Plant-derived or natural source
KMW0482*049	2,4-Decadienal, (E,E)-	Aldehyde	152.12	C10H16O	1320.08	9548.92	2898.87	14692.5	9201.39	1761.24	9781.81	9781.16	1224.06	9212.23	-	NO	Plant-derived or natural source
KMW0480*050	trans-Geranic acid methyl ester	Terpenoids	182.131	C11H18O2	1322	11782.7	7258.47	5886.18	14317.3	6313.92	6374.61	12367.2	5068.59	5099.24	-	NO	Plant-derived or natural source
YZMW0115	Butanoic acid, 2-methylphenyl ester	Ester	178.099	C11H14O2	1323	6431.99	8103.71	741.581	8290.27	23263.7	15028.8	48902.5	23897.8	7603.48	-	NO	Plant-derived or natural source
XMW0693*050	2,6-Octadienoic acid, 3,7-dimethyl-, methyl ester	Ester	182.131	C11H18O2	1323	11782.7	7258.47	5886.18	14317.3	6313.92	6374.61	12367.2	5068.59	5099.24	-	NO	Plant-derived or natural source
D408*420	(1Alpha,3beta,4beta)-p-menthane-3,8-diol	Terpenoids	172.146	C10H20O2	1328	102989	44393.9	73520.7	117729	34735.7	78496	108301	32954.4	79891.7	-	NO	Plant-derived or natural source
YZMW0375*324	Megastigma-4,6(E),8(E)-triene	Hydrocarbons	176.157	C13H20	1329	71313.9	146359	56005.1	164739	89052.4	99309.6	109508	113879	33102.2	-	NO	Plant-derived or natural source
XMW0209	1,4-Cyclohexadiene-1-methanol, 4-(1-methylethyl)-	Alcohol	152.12	C10H16O	1330	262336	517888	200648	578040	329082	359914	337273	421632	125114	-	NO	Plant-derived or natural source
XMW1025	1H-Indene, 2,3-dihydro-4-propyl-	Aromatics	160.125	C12H16	1331	22107.4	6182.95	18882	29238.4	4767.35	18256.2	27257.4	4992.66	16777.9	-	NO	Plant-derived or natural source
XMW0953	Phenylacetic acid propyl ester	Ester	178.099	C11H14O2	1331	13169.4	17248.7	3318.88	16907.8	48988.8	30491.5	99470	49989.8	14271.4	-	NO	Plant-derived or natural source
XMW0682	Benzenemethanol, .alpha.-methyl-.alpha.-(1-methyl-2-propenyl)-	Alcohol	176.12	C12H16O	1332	249453	490327	188912	561357	320271	347148	330056	409929	119094	-	NO	Plant-derived or natural source
XMW3548	Benzeneethanol, .alpha.-propyl-	Alcohol	164.12	C11H16O	1332	38643.7	49465.7	9684	50593	140478	88079.9	287293	142366	40736.6	-	NO	Plant-derived or natural source
QWMW0293*328	2,3-Dimethyl-5-isopentylpyrazine	Heterocyclic compound	178.147	C11H18N2	1332	165145	70334.1	123508	191327	54462.7	128521	173536	51246.1	130063	-	NO	Plant-derived or natural source
XMW0685	(2S,6R,7S,8E)-(+)-2,7-Epoxy-4,8-megastigmadiene	Heterocyclic compound	192.151	C13H20O	1333	267623	535832	200783	604715	334804	369838	356506	431346	125084	-	NO	Plant-derived or natural source
XMW0537	1H-Inden-5-ol, 2,3-dihydro-	Phenol	134.073	C9H10O	1335	1629.98	13406.1	1629.98	1629.98	8837.29	12371.1	1629.98	10738.3	8341.91	-	NO	Plant-derived or natural source
KMW0547*347	2-Cyclohexen-1-ol, 2-methyl-5-(1-methylethenyl)-, acetate	Terpenoids	194.131	C12H18O2	1336	35209.4	41519.3	23270.8	64810.9	26326.9	36074.9	50202.8	32336.7	22348	-	NO	Plant-derived or natural source
XMW1247*324	Megastigma-4,6(E),8(Z)-triene	Hydrocarbons	176.157	C13H20	1336	99931.5	163637	68338.6	205316	107621	117860	163824	134047	43694.9	-	NO	Plant-derived or natural source
XMW0914	Ethanone, 1-(1H-pyrazol-4-yl)-	Ketone	110.048	C5H6N2O	1336	10503.6	98568.1	10503.6	10503.6	10503.6	67831.9	10503.6	10503.6	10503.6	-	NO	Plant-derived or natural source
KMW0491	Hydrocinnamic acid	Acid	150.068	C9H10O2	1336.26	19200.9	36337.6	13757.8	41195.8	23639.8	25366.5	26165.8	30580.8	8814.6	ko00360,ko01100	NO	Plant-derived or natural source
KMW0509	Cyclohexene, 4-ethenyl-4-methyl-3-(1-methylethenyl)-1-(1-methylethyl)-, (3R-trans)-	Terpenoids	204.188	C15H24	1338	1.57463e+06	3.18599e+06	1.18748e+06	3.49194e+06	1.92078e+06	2.19092e+06	2.09959e+06	2.52519e+06	748923	-	NO	Plant-derived or natural source
NMW0141*052	2,7-Octadiene-1,6-diol, 2,6-dimethyl-, (E)-	Terpenoids	170.131	C10H18O2	1339	1.12738e+06	382507	324726	996803	525616	499436	1.38818e+06	571975	379365	-	NO	Plant-derived or natural source
NMW0006	2-Cyclohexen-1-one, 3-methyl-6-(1-methylethylidene)-	Terpenoids	150.104	C10H14O	1340	304341	618637	238072	714603	389460	432415	413077	502801	148226	-	NO	Plant-derived or natural source
XMW0036	1,3-Cyclopentanedione, 4-(3-methylbutyl)-	Ketone	168.115	C10H16O2	1340	43348.7	14686.2	12486.9	38261.9	20437.9	19603	52846	21720.4	15417.8	-	NO	Plant-derived or natural source
NMW0142*081	Cyclohexanol, 1-methyl-4-(1-methylethylidene)-, acetate	Ester	196.146	C12H20O2	1341	2.48815e+06	5.04852e+06	1.89321e+06	5.66227e+06	3.16345e+06	3.47541e+06	3.31363e+06	4.06504e+06	1.16945e+06	-	NO	Plant-derived or natural source
XMW0063	p-Isopropoxyaniline	Amine	151.1	C9H13NO	1342	22373	12319.4	12120.6	31412.2	7127.25	16959.1	32839.1	6875.13	15977.5	-	NO	Plant-derived or natural source
NMW0144*311	Neric acid	Terpenoids	168.115	C10H16O2	1344	70459	141253	55596.4	165055	88683	102386	93927.7	113969	34888.6	-	NO	Plant-derived or natural source
XMW0695	Propanoic acid, 2-methyl-, octyl ester	Ester	200.178	C12H24O2	1344	6976.41	8221.01	5395	9187.22	6036.84	6678.46	6982.07	6640.87	4834.85	-	NO	Plant-derived or natural source
YZMW0351	Benzene, 3-cyclohexen-1-yl-	Aromatics	158.11	C12H14	1345	48687	92723.6	35902.1	106885	60214.3	65008.8	69812.3	77742.6	22672.7	-	NO	Plant-derived or natural source
XMW1406	2'-Ethoxyacetophenone	Ketone	164.084	C10H12O2	1346	32941.7	64450.3	24833.9	72976.1	41765.5	44993.6	46438.4	53312.4	15695	-	NO	Plant-derived or natural source
D200	Benzenemethanol, 3-hydroxy-	Alcohol	124.052	C7H8O2	1346.25	214247	71440.6	65184.6	196523	105757	96886.6	261141	110811	74042	-	NO	Plant-derived or natural source
YZMW0497*223	1,3-Benzenediol, 2-methyl-	Alcohol	124.052	C7H8O2	1347	12052.5	2721.68	9619.77	10960.4	2348.66	9622.17	12737.4	2466.33	9263.66	-	NO	Plant-derived or natural source
D74	4-Acetylanisole	Ketone	150.068	C9H10O2	1348	3069.96	5882.43	2391.72	6604.58	3909.71	4340.36	3854.92	4842.35	1597.57	-	NO	Plant-derived or natural source
KMW0503	Methyl anthranilate	Ester	151.063	C8H9NO2	1348.51	181261	364908	138154	402596	229401	249901	241842	294477	85918.1	-	NO	Plant-derived or natural source
NMW0146	Diethanolamine	Amine	105.079	C4H11NO2	1349	33283.9	11197.1	9362.7	29303.3	15630.8	14410.9	41021.4	16888.4	10857.7	ko00564	NO	Plant-derived or natural source
D138	Triacetin	Ester	218.079	C9H14O6	1350	44357.5	51770.1	34547.9	57334.2	38549.7	41541.9	43772.2	41648.3	30174.3	-	NO	Plant-derived or natural source
GMW0252	Propanoic acid, 2-phenylethyl ester	Ester	178.099	C11H14O2	1350	47494.8	1783.49	14060.7	41458.4	22389.5	21392.1	58642	24317.1	17313.9	-	NO	Plant-derived or natural source
QWMW1070	Phenol, 4-ethoxy-	Phenol	138.068	C8H10O2	1350	70825.9	21480.7	20166.2	59785.1	32300.8	30157.4	90200.1	34782.7	23308.5	-	NO	Plant-derived or natural source
KMW0516*081	.alpha.-Terpinyl acetate	Ester	196.146	C12H20O2	1350	2.48815e+06	5.04852e+06	1.89321e+06	5.66227e+06	3.16345e+06	3.47541e+06	3.31363e+06	4.06504e+06	1.16945e+06	-	NO	Plant-derived or natural source
XMW3409	4-Methoxy-.alpha.-toluenethiol	Alcohol	154.045	C8H10OS	1351	37783	43991.4	28716.9	49066.5	32729.5	35061.5	37255.8	36173.2	25162	-	NO	Plant-derived or natural source
KMW0512	.alpha.-Cubebene	Terpenoids	204.188	C15H24	1351	325771	390392	250009	429774	282039	303857	328945	309785	213707	-	NO	Plant-derived or natural source
QWMW1228	1(3H)-Isobenzofuranone	Ester	134.037	C8H6O2	1351	151837	180217	116014	199699	131214	139669	150753	144442	98553.2	-	NO	Plant-derived or natural source
XMW0456	5,8-Decadien-2-one, 5,9-dimethyl-, (E)-	Ketone	180.151	C12H20O	1353	162931	194820	125413	215596	140314	151132	162429	155941	106421	-	NO	Plant-derived or natural source
KMW0514	Benzenepropanoic acid, ethyl ester	Ester	178.099	C11H14O2	1353	39634.1	46420.5	30061.9	50730.1	35091.4	36180.3	39025.6	38832.4	26008	-	NO	Plant-derived or natural source
XMW0062	2-Propenoic acid, 2-methyl-, 3,3,5-trimethylcyclohexyl ester	Ester	210.162	C13H22O2	1353	88714.9	105250	70121.7	114998	76942.2	84281.7	90125.1	83014.6	60342.1	-	NO	Plant-derived or natural source
XMW0552	2,2'-Isopropylidenebis(5-methylfuran)	Heterocyclic compound	204.115	C13H16O2	1354	32520.4	39753.3	25346.2	42928.3	28928.2	30239.6	32221.7	31296.2	21235.8	-	NO	Plant-derived or natural source
QWM0004	Naphthalene, 1,2-dihydro-1,1,6-trimethyl-	Aromatics	172.125	C13H16	1354	4900.09	5916.93	4287.39	5900.66	4427.83	4766.87	4577.74	4647.61	3514.66	-	NO	Plant-derived or natural source
WAMW2199*418	Phenol, 2,6-dimethoxy-	Phenol	154.063	C8H10O3	1355	1.05167e+06	351497	294009	914841	490010	452381	1.28631e+06	530703	339530	-	NO	Plant-derived or natural source
YZMW0204*305	Phenol, 2-(1,1-dimethylethyl)-4-methyl-	Phenol	164.12	C11H16O	1355	18347.7	22461.2	14617.6	24403.9	16395.3	17239.1	18677.2	17958.5	12373.3	-	NO	Plant-derived or natural source
XMW1153	1R,4R,7R,11R-1,3,4,7-Tetramethyltricyclo[5.3.1.0(4,11)]undec-2-ene	Terpenoids	204.188	C15H24	1355	398397	474001	304146	524421	345148	367827	396150	378170	258199	-	NO	Plant-derived or natural source
NMW0150	Phenol, 5-methyl-2-(1-methylethyl)-, acetate	Terpenoids	192.115	C12H16O2	1355	18132.4	21038.3	14508.1	23536.1	15391.8	17952.5	17911.1	16452.1	13473.5	-	NO	Plant-derived or natural source
w44	Butanoic acid, 2-butoxy-1-methyl-2-oxoethyl ester	Ester	216.136	C11H20O4	1356	76770	90556.5	59203.2	99927.6	68134.8	71217	75978.8	74428.3	50876.7	-	NO	Plant-derived or natural source
NMW0149*311	Geranic acid	Terpenoids	168.115	C10H16O2	1356.32	53990.1	64746.3	42157.4	71272.8	46781.4	50986.7	54974.7	50583.5	36626.7	-	NO	Plant-derived or natural source
XMW1385	3-Imidazol-1-ylpropanenitrile	Heterocyclic compound	121.064	C6H7N3	1357	140433	171183	107967	186656	124809	131539	142722	136006	91503.8	-	NO	Plant-derived or natural source
WAMW2202	Quinoline, 6-methyl-	Heterocyclic compound	143.073	C10H9N	1358	11317.4	13433.2	8957.93	14337.3	10236.6	10516.6	11296.4	10883.1	7707.22	-	NO	Plant-derived or natural source
XMW0951*347	2-Cyclohexen-1-ol, 2-methyl-5-(1-methylethenyl)-, acetate, (1R-cis)-	Ester	194.131	C12H18O2	1358	1.4006e+06	1.66441e+06	1.06794e+06	1.83253e+06	1.20915e+06	1.29369e+06	1.39038e+06	1.32944e+06	908445	-	NO	Plant-derived or natural source
NMW0151	Bicyclo[3.1.1]hept-2-ene-2-carboxylic acid, 6,6-dimethyl-	Terpenoids	166.099	C10H14O2	1359	4962.23	878.596	3178.98	9890.4	1243.5	7264.86	9453.46	110.767	12006.5	-	NO	Plant-derived or natural source
WAMW0624	9-Decenoic acid	Acid	170.131	C10H18O2	1360.3	38855.5	6614.76	22425.9	79652.5	10737.3	58167.3	76793.4	5318.98	99602.9	-	NO	Plant-derived or natural source
NMW0152*052	2,7-Octadiene-1,6-diol, 2,6-dimethyl-	Terpenoids	170.131	C10H18O2	1361	184312	39453.9	143839	168591	35636.4	153502	200702	36221.4	140236	-	NO	Plant-derived or natural source
GMW0218*419	10-Undecen-1-ol	Alcohol	170.167	C11H22O	1361	12217.5	14414.9	9337.77	16143.5	10746.8	11382.3	12743.2	11677.9	7909.15	-	NO	Plant-derived or natural source
w18*052	2,7-Octadiene-1,6-diol, 2,6-dimethyl-, (Z)-	Terpenoids	170.131	C10H18O2	1361	184312	39453.9	143839	168591	35636.4	153502	200702	36221.4	140236	-	NO	Plant-derived or natural source
XMW0956*347	2-Cyclohexen-1-ol, 2-methyl-5-(1-methylethenyl)-, acetate, cis-	Ester	194.131	C12H18O2	1362	1.4006e+06	1.66441e+06	1.06794e+06	1.83253e+06	1.20915e+06	1.29369e+06	1.39038e+06	1.32944e+06	908445	-	NO	Plant-derived or natural source
GMW0384	2-Buten-1-one, 1-(2,6,6-trimethyl-1,3-cyclohexadien-1-yl)-	Ketone	190.136	C13H18O	1362	60233.3	9990.16	35737.1	125270	16972.4	91395.6	120865	9714.11	152150	-	NO	Plant-derived or natural source
NMW0153	Phenol, 4-butyl-	Phenol	150.104	C10H14O	1362	19545.5	2963.86	12412.7	39996.6	4997.42	29169.5	36738.6	1904.11	48937.8	-	NO	Plant-derived or natural source
KMW0540	Eugenol	Phenol	164.084	C10H12O2	1362.36	511970	60985.8	308923	1.08139e+06	125875	795807	1.03162e+06	45053	1.377e+06	ko00940	NO	Plant-derived or natural source
D388	Butanoic acid, 1-phenylethyl ester	Ester	192.115	C12H16O2	1363	55518.9	7089.87	34820	115472	14326.9	85409.7	110055	5182.13	145155	-	NO	Plant-derived or natural source
XMW1460	3-Buten-2-one, 4-phenyl-	Ketone	146.073	C10H10O	1363.41	85534.8	11128	52580.3	179026	21632.3	133051	168979	8601.37	227072	-	NO	Plant-derived or natural source
XMW0258	Tridecane, 2-methyl-	Hydrocarbons	198.235	C14H30	1364	7155.89	1806.16	5964.23	6882.34	1737.65	6477.94	7741.21	1846.72	5978.31	-	NO	Plant-derived or natural source
QWMW0954*418	Phenol, 3,4-dimethoxy-	Phenol	154.063	C8H10O3	1365	1.05167e+06	351497	294009	914841	490010	452381	1.28631e+06	530703	339530	-	NO	Plant-derived or natural source
WMW0046*419	trans-2-Undecen-1-ol	Alcohol	170.167	C11H22O	1365	12217.5	14414.9	9337.77	16143.5	10746.8	11382.3	12743.2	11677.9	7909.15	-	NO	Plant-derived or natural source
KMW0518*352	2,6-Octadien-1-ol, 3,7-dimethyl-, acetate, (Z)-	Terpenoids	196.146	C12H20O2	1365.22	199826	46017.9	155229	183433	41165.2	168122	221632	42183.9	152357	-	NO	Plant-derived or natural source
WAMW0286	Benzene, heptyl-	Aromatics	176.157	C13H20	1366	95299	88080.7	70392.2	125125	66306.8	94024.5	92673.6	73399.1	75668.5	-	NO	Plant-derived or natural source
NMW0157	Acetamide, N-phenyl-	Amine	135.068	C8H9NO	1366	10480.7	1864.89	6110.54	21524	2771.08	15885.7	20622.2	1515.59	26890.8	-	NO	Plant-derived or natural source
KMW0517*053	2-Undecenal, E-	Aldehyde	168.151	C11H20O	1366	13699.5	3134.22	10940.9	12690.1	2797.81	11797.3	15267.9	2891.04	11136.6	-	NO	Plant-derived or natural source
YZMW0700*305	Phenol, 2-(1,1-dimethylethyl)-5-methyl-	Phenol	164.12	C11H16O	1366	18347.7	22461.2	14617.6	24403.9	16395.3	17239.1	18677.2	17958.5	12373.3	-	NO	Plant-derived or natural source
KMW0513*053	2-Undecenal	Aldehyde	168.151	C11H20O	1367	13699.5	3134.22	10940.9	12690.1	2797.81	11797.3	15267.9	2891.04	11136.6	-	NO	Plant-derived or natural source
NMW0156	Benzene, (isothiocyanatomethyl)-	Ester	149.03	C8H7NS	1367	67936.4	18333.4	38993.1	136876	22478.8	97032.3	128857	15711.2	161541	-	NO	Plant-derived or natural source
D358	4-tert-Butylcyclohexyl acetate	Ester	198.162	C12H22O2	1368	204614	44922	159472	189030	40362.8	172055	226153	41245.9	158139	-	NO	Plant-derived or natural source
NMW0158	Benzene, 1-methoxy-2-nitro-	Ether	153.043	C7H7NO3	1368	95697.1	94569.5	70395.2	125797	71904.4	93441.9	93371.2	78873.6	75737.7	-	YES	Nitro compounds (industrial feedstock/pollutant)
XMW2700*146	1,2,4-Metheno-1H-indene, octahydro-1,7a-dimethyl-5-(1-methylethyl)-, [1S-(1.alpha.,2.alpha.,3a.beta.,4.alpha.,5.alpha.,7a.beta.,8S*)]-	Terpenoids	204.188	C15H24	1368	264605	255774	194967	348310	194809	260339	257080	210064	208077	-	NO	Plant-derived or natural source
NMW0165*223	Orcinol	Phenol	124.052	C7H8O2	1368.25	12052.5	2721.68	9619.77	10960.4	2348.66	9622.17	12737.4	2466.33	9263.66	-	NO	Plant-derived or natural source
XMW0535	p-Tolylacetic acid	Acid	150.068	C9H10O2	1369	580439	560672	425598	753095	418843	564848	554978	464954	454567	-	NO	Plant-derived or natural source
XMW0856	1-Butanone, 2-hydroxy-1-phenyl-	Ketone	164.084	C10H12O2	1369	100800	94872.6	74531.4	132969	70826.9	98651.2	98005.3	78363.7	78781.5	-	NO	Plant-derived or natural source
XMW0503	2-Acetyl-1,3-cyclohexanedione	Ketone	154.063	C8H10O3	1370	15352.7	3314.64	11977	14006.2	2883.93	12841.8	16837.3	2844.29	11856.3	-	NO	Plant-derived or natural source
XMW0379	Bicyclo[5.2.0]nonane, 2-methylene-4,8,8-trimethyl-4-vinyl-	Terpenoids	204.188	C15H24	1370	235174	219436	175140	310569	163821	232532	227899	180744	185653	-	NO	Plant-derived or natural source
KMW0523	1-Undecanol	Alcohol	172.183	C11H24O	1371	69500.7	66348.2	48988.2	88274.9	50987.1	64670.2	66382.6	51998	51954.6	-	NO	Plant-derived or natural source
NMW0160*452	Benzoic acid, 2,3-dihydroxy-	Acid	154.027	C7H6O4	1372	295282	158073	253302	401134	130071	342221	338051	148497	226855	ko01110	NO	Plant-derived or natural source
WMW0004*054	Ylangene	Terpenoids	204.188	C15H24	1372	477211	451388	351586	618142	336829	467596	454918	372517	374495	-	NO	Plant-derived or natural source
XMW0195	1H-Cycloprop[e]azulene, decahydro-1,1,4,7-tetramethyl-, [1aR-(1a.alpha.,4.beta.,4a.beta.,7.beta.,7a.beta.,7b.alpha.)]-	Terpenoids	206.203	C15H26	1373	282622	265859	208920	373308	198101	276890	274762	218273	222537	-	NO	Plant-derived or natural source
XMW0423	6,8-Nonadien-2-one, 8-methyl-5-(1-methylethyl)-, (E)-	Ketone	194.167	C13H22O	1373	87444.6	85755	66115.6	114529	63874.4	88047.2	83706.9	69313.6	69085.9	-	NO	Plant-derived or natural source
YZMW0421	4-Pyridinecarboxylic acid	Acid	123.032	C6H5NO2	1373	36054.3	37090.8	26265.1	47778.1	27357.6	35040.6	35440.5	30039	28277.8	-	NO	Plant-derived or natural source
XMW1129	Ethyl mandelate	Ester	180.079	C10H12O3	1373	137794	134192	102086	177148	101600	135878	132211	110460	107557	-	NO	Plant-derived or natural source
XMW2363	Benzoic acid, 4-methoxy-, methyl ester	Ester	166.063	C9H10O3	1373	139900	132966	105587	188383	98402.8	140371	138438	108289	111792	-	NO	Plant-derived or natural source
D82	2-Nonynoic acid, ethyl ester	Ester	182.131	C11H18O2	1373	22830.1	21698.4	16888.8	30373.3	16019.6	22561	21490.7	17526.8	17242	-	NO	Plant-derived or natural source
NMW0161	3-Phenyl-1-propanol, acetate	Ester	178.099	C11H14O2	1373	24821.3	23622.1	18662.6	32132.9	18266.2	24377.9	23732.8	20116.6	19560.4	-	NO	Plant-derived or natural source
XMW0617	Propanoic acid, 2-methyl-, 3-hydroxy-2,2,4-trimethylpentyl ester	Ester	216.173	C12H24O3	1374	13303.1	7888.42	8071.03	16503.1	5769.11	9590.76	11769.4	6399.69	7428.87	-	NO	Plant-derived or natural source
XMW0974	1,2,4-Methenoazulene, decahydro-1,5,5,8a-tetramethyl-, [1S-(1.alpha.,2.alpha.,3a.beta.,4.alpha.,8a.beta.,9R*)]-	Terpenoids	204.188	C15H24	1374	379265	386042	280424	501628	284868	371294	370596	314435	299812	-	NO	Plant-derived or natural source
XMW0097	1,5-Cycloundecadiene, 8,8-dimethyl-9-methylene-	Hydrocarbons	190.172	C14H22	1374	41953	41123.2	30841	55253	29829.5	40230.5	40797.9	31813.3	32992.1	-	NO	Plant-derived or natural source
NMW0164	Benzene, 1,2-(methylenedioxy)-4-propenyl-, (E)-	Ether	162.068	C10H10O2	1374	131484	121708	98776.1	174123	89345.9	130197	126846	98406	104403	-	NO	Plant-derived or natural source
XMW0382*054	isoledene	Terpenoids	204.188	C15H24	1375	477211	451388	351586	618142	336829	467596	454918	372517	374495	-	NO	Plant-derived or natural source
XMW0148	1H-Tetrazol-5-amine	Amine	85.039	CH3N5	1375	5357.11	5155.14	3327.11	6751.04	3822.5	4343.33	4947.43	3853.26	3402.35	-	NO	Plant-derived or natural source
YZMW0525	2-Hydroxyoctanoic acid	Acid	160.11	C8H16O3	1375	10478	9588.23	6986.28	12836.2	7828.11	9353.4	9992.09	7396.23	7574.16	-	NO	Plant-derived or natural source
XMW3099	3-Allyl-6-methoxyphenol	Phenol	164.084	C10H12O2	1375	145690	140555	109630	193510	104133	144888	141685	113993	115235	-	NO	Plant-derived or natural source
XMW0869	Neoisolongifolene, 8,9-dehydro-	Terpenoids	202.172	C15H22	1375	47496.6	45156.6	35365.1	61879.2	34272.2	46531.4	45568.5	37535.7	36521.3	-	NO	Plant-derived or natural source
XMW0950	Naphthalene, 1,2,3,4-tetrahydro-1,4,6-trimethyl-	Aromatics	174.141	C13H18	1375	13763.5	13855.2	11009.7	17396	11068.3	13860.1	13050.3	11488	11257.9	-	NO	Plant-derived or natural source
KMW0522*146	Copaene	Terpenoids	204.188	C15H24	1376	264605	255774	194967	348310	194809	260339	257080	210064	208077	-	NO	Plant-derived or natural source
XMW0198	3-Buten-2-ol, 4-(2,6,6-trimethyl-2-cyclohexen-1-yl)-, (3E)-	Alcohol	194.167	C13H22O	1376	4968.67	5072.23	3691.45	6513.64	3788.63	5019.5	4585.9	3989.62	3765.25	-	NO	Plant-derived or natural source
YZMW0257	2-Oxopentanedioic acid	Acid	146.022	C5H6O5	1377	71920.8	42772.5	44066	92428.2	31596.8	54065.5	65535.1	34209.6	40256	ko00020,ko00040,ko00053,ko00220,ko00250,ko00300,ko00310,ko00340,ko00430,ko00470,ko00630,ko00650,ko00660,ko00785,ko01100,ko01110,ko01200,ko01210,ko01230,ko01240	NO	Plant-derived or natural source
XMW0303	Hexanoic acid, 5-hexenyl ester	Ester	198.162	C12H22O2	1377	9717.61	5898.29	6004.71	12574.5	4439.85	7332.29	8782.82	4960.06	5476.9	-	NO	Plant-derived or natural source
XMW1002	Isolongifolene, 4,5,9,10-dehydro-	Hydrocarbons	200.157	C15H20	1377	19516.5	12095.7	12033.6	25261.3	9249.24	14964.4	18252.9	10346.4	11573.7	-	NO	Plant-derived or natural source
XMW1341	Thiophene, 3-phenyl-	Heterocyclic compound	160.035	C10H8S	1378	67899.4	40898.4	41144.6	86168.6	31775	51180.6	62348.9	35260.8	39252	-	NO	Plant-derived or natural source
WMW0217	2-Octenal, 2-butyl-	Aldehyde	182.167	C12H22O	1378	118252	70095.7	72250	152124	52221.3	87900.8	107872	57358.4	66864.4	-	NO	Plant-derived or natural source
KMW0679*301	2-Propenoic acid, 3-phenyl-, methyl ester, (E)-	Ester	162.068	C10H10O2	1379	124309	75408.4	76517.1	158551	59387.3	95061	113879	65107.1	73495.1	-	NO	Plant-derived or natural source
YZMW0458	Phenol, 4-(ethoxymethyl)-	Phenol	152.084	C9H12O2	1379	13709.6	8089.03	8415.54	17264.1	6150.23	10260.4	12684.4	6714.09	7861.48	-	NO	Plant-derived or natural source
KMW0528*355	Hexanoic acid, 3-hexenyl ester, (Z)-	Ester	198.162	C12H22O2	1380	135664	80063.8	82842.5	176063	60245.6	101700	125234	67578	77521.7	-	NO	Plant-derived or natural source
YZMW0225	4-n-Propylacetophenone	Ketone	162.104	C11H14O	1380	2.20289e+06	1.31106e+06	1.33759e+06	2.84878e+06	991504	1.65751e+06	2.04907e+06	1.11247e+06	1.25905e+06	-	NO	Plant-derived or natural source
XMW0384	4,7-Methanoazulene, 1,2,3,4,5,6,7,8-octahydro-1,4,9,9-tetramethyl-, [1S-(1.alpha.,4.alpha.,7.alpha.)]-	Terpenoids	204.188	C15H24	1381	2.12355e+06	1.28092e+06	1.28772e+06	2.72741e+06	968782	1.59312e+06	1.95787e+06	1.07609e+06	1.21006e+06	-	NO	Plant-derived or natural source
XMW1182*054	Di-epi-.alpha.-cedrene-(I)	Terpenoids	204.188	C15H24	1382	6.08094e+06	6.64777e+06	4.49916e+06	7.7106e+06	5.28895e+06	5.60207e+06	6.1679e+06	5.86138e+06	4.15784e+06	-	NO	Plant-derived or natural source
XMW1439	Benzene, (1-nitropropyl)-	Nitrogen compounds	165.079	C9H11NO2	1383	620437	668934	456671	781469	541509	572838	632942	604004	427933	-	YES	Nitro compounds (industrial feedstock/pollutant)
YZMW0658	Cyclohexene, 1-phenyl-	Aromatics	158.11	C12H14	1384	126211	159772	105006	169135	132621	143820	141143	145656	104994	-	NO	Plant-derived or natural source
XMW1234	Propanoic acid, 2-acetylhydrazono-	Acid	144.053	C5H8N2O3	1384	116080	53189.7	41660.3	35264.2	26608.7	17655.6	19683.1	9342.36	10496	-	NO	Plant-derived or natural source
KMW0552	(-)-.beta.-Bourbonene	Terpenoids	204.188	C15H24	1384	105767	114671	78818.3	133800	90553.5	97712.8	107707	100371	72224.4	-	NO	Plant-derived or natural source
KMW0530*352	Geranyl acetate	Terpenoids	196.146	C12H20O2	1384.01	2.27879e+06	2.47814e+06	1.69343e+06	2.88514e+06	1.97907e+06	2.10731e+06	2.33292e+06	2.19349e+06	1.57159e+06	-	NO	Plant-derived or natural source
XMW3504	Modephene	Terpenoids	204.188	C15H24	1385	425299	475245	314728	543831	372570	394049	429819	409924	287551	-	NO	Plant-derived or natural source
QWMW0909	3-Buten-2-one, 3-methyl-4-phenyl-	Ketone	160.089	C11H12O	1385	211512	230402	155111	266147	185986	193883	213605	208171	142950	-	NO	Plant-derived or natural source
XMW1097*355	Hexanoic acid, 3-hexenyl ester	Ester	198.162	C12H22O2	1386	283110	305004	210322	357072	244997	260102	292596	271109	195664	-	NO	Plant-derived or natural source
XMW3465	(1R,3aS,5aS,8aR)-1,3a,4,5a-Tetramethyl-1,2,3,3a,5a,6,7,8-octahydrocyclopenta[c]pentalene	Terpenoids	204.188	C15H24	1386	41336	19310	35812.3	58565.6	15271.9	49515.7	47570.9	17181.3	28506.2	-	NO	Plant-derived or natural source
YZMW0398	Trigonelline	Nitrogen compounds	137.048	C7H7NO2	1387	11197.3	5158.18	9223.22	15714.6	4112.88	13340.1	13209.1	4597.48	7690.52	ko00960	NO	Plant-derived or natural source
XMW1222	2,4-Dioxabicyclo[3.2.0]hept-6-en-3-one, 1,5-dichloro-6,7-dimethyl-	Ketone	207.969	C7H6Cl2O3	1387	4627.24	5205.83	3657.11	5994.01	4436.63	5257.7	5039.83	4775.26	3926.85	-	NO	Plant-derived or natural source
XMW0553	2-Acetoxyacetophenone	Ketone	178.063	C10H10O3	1388	118733	59893.1	100937	171621	48852.4	143323	145728	55596.8	80954.8	-	NO	Plant-derived or natural source
KMW0538	Isobornyl propionate	Ester	210.162	C13H22O2	1388	54554.2	34361.1	39940.4	57213.2	21943.1	48563.5	47965.5	19236.3	28177.3	-	NO	Plant-derived or natural source
XMW1412*054	2-Epi-.alpha.-funebrene	Terpenoids	204.188	C15H24	1389	6.08094e+06	6.64777e+06	4.49916e+06	7.7106e+06	5.28895e+06	5.60207e+06	6.1679e+06	5.86138e+06	4.15784e+06	-	NO	Plant-derived or natural source
KMW0534	Butyl caprylate	Ester	200.178	C12H24O2	1389	15588	12456.2	9448.51	7915.11	5220.13	6160.27	4418.68	1941.7	3703.44	-	NO	Plant-derived or natural source
WAMW0847	Benzoic acid, 3-hydroxy-, methyl ester	Ester	152.047	C8H8O3	1389	18295.3	8163.71	15455.1	25901.1	6695.71	22226.6	21124.8	7808.36	12808.9	-	NO	Plant-derived or natural source
NMW0171	Acetic acid, phenoxy-	Acid	152.047	C8H8O3	1389	48387.2	22361.7	40781.7	67431.4	17842.1	58445.5	56660.6	20540	33887.3	-	NO	Plant-derived or natural source
KMW0303*301	2-Propenoic acid, 3-phenyl-, methyl ester	Ester	162.068	C10H10O2	1389.34	273767	298023	203050	345555	242357	252078	276451	267102	187257	-	NO	Plant-derived or natural source
KMW0210*362	1H-Cyclopenta[1,3]cyclopropa[1,2]benzene, octahydro-7-methyl-3-methylene-4-(1-methylethyl)-, [3aS-(3a.alpha.,3b.beta.,4.beta.,7.alpha.,7aS*)]-	Terpenoids	204.188	C15H24	1390	7.66064e+06	8.44151e+06	5.6607e+06	9.74664e+06	6.65425e+06	7.06196e+06	7.74841e+06	7.36894e+06	5.20004e+06	-	NO	Plant-derived or natural source
WMW0010*371	Cyclohexane, 1-ethenyl-1-methyl-2,4-bis(1-methylethenyl)-, [1S-(1.alpha.,2.beta.,4.beta.)]-	Terpenoids	204.188	C15H24	1391	115640	53053	98664.3	160891	41781.6	138583	132336	48043.7	77864.1	-	NO	Plant-derived or natural source
KMW0533*241	Indole, 3-methyl-	Heterocyclic compound	131.073	C9H9N	1391.79	83980.9	95046.2	68191.9	112707	78986	94906.8	92206	87097.1	66202.6	ko00380	NO	Plant-derived or natural source
XMW0962*110	Butanoic acid, 2-methyl-, phenylmethyl ester	Ester	192.115	C12H16O2	1392	82581.5	36469.2	70305.4	115739	29806.8	100281	96549.5	34592.7	57678.7	-	NO	Plant-derived or natural source
WAMW0399*353	1-Tetradecene	Hydrocarbons	196.219	C14H28	1392	23310.1	18249.2	15137.6	14264.8	9046.5	11826.9	9692.6	4892.23	8052.49	-	NO	Plant-derived or natural source
w40	6,7-Dodecanedione	Ketone	198.162	C12H22O2	1392	635686	307798	242126	195952	144206	144970	109389	167138	142283	-	NO	Plant-derived or natural source
NMW0183	Benzenemethanol, 4-hydroxy-	Alcohol	124.052	C7H8O2	1392	26026.2	10179.2	21182.7	30013.4	9654.47	28931.6	28461.8	12030.4	14434.2	-	NO	Plant-derived or natural source
D125	Benzeneacetic acid, 2-methylpropyl ester	Ester	192.115	C12H16O2	1393	28979.2	16836.1	24907.9	42944.6	13557.1	36863.1	36673.3	15198.6	19568.6	-	NO	Plant-derived or natural source
XMW0107	1,2-Benzenedimethanol	Alcohol	138.068	C8H10O2	1393	2.77446e+06	3.02396e+06	2.27003e+06	3.74677e+06	2.45547e+06	3.15527e+06	3.08197e+06	2.7238e+06	2.19632e+06	-	NO	Plant-derived or natural source
YZMW0219	Cyclohexanecarboxylic acid, 1-amino-	Acid	143.095	C7H13NO2	1394	210732	93201.3	178519	308992	76265	250039	258250	86208.6	151760	-	NO	Plant-derived or natural source
XMW0965*143	(1S,5S)-2-Methyl-5-((R)-6-methylhept-5-en-2-yl)bicyclo[3.1.0]hex-2-ene	Hydrocarbons	204.188	C15H24	1394	3.78638e+06	3.56455e+06	3.14616e+06	5.11077e+06	2.91036e+06	4.3342e+06	4.24181e+06	3.22993e+06	2.98404e+06	-	NO	Plant-derived or natural source
XMW0555	2-Acetylbenzofuran	Heterocyclic compound	160.052	C10H8O2	1395	381577	496853	315480	509041	405972	434791	426531	446212	315744	-	NO	Plant-derived or natural source
XMW0462	2-Cyclopenten-1-one, 3-methyl-2-(2-pentenyl)-, (Z)-	Ketone	164.12	C11H16O	1395	51817.5	31997.2	44077.9	70469.2	25968.4	60180.3	59080.3	28737.4	40576.1	-	NO	Plant-derived or natural source
D283	2-Buten-1-one, 1-(2,6,6-trimethyl-2-cyclohexen-1-yl)-, (E)-	Ketone	192.151	C13H20O	1395	4.58052e+06	3.17169e+06	3.89171e+06	6.10372e+06	2.60003e+06	5.25631e+06	5.19885e+06	2.91313e+06	3.62777e+06	-	NO	Plant-derived or natural source
XMW0980*143	(1R,3aR,4aR,8aR)-1,4,4,6-Tetramethyl-1,2,3,3a,4,4a,7,8-octahydrocyclopenta[1,4]cyclobuta[1,2]benzene	Terpenoids	204.188	C15H24	1395	3.78638e+06	3.56455e+06	3.14616e+06	5.11077e+06	2.91036e+06	4.3342e+06	4.24181e+06	3.22993e+06	2.98404e+06	-	NO	Plant-derived or natural source
XMW0463*110	Pentanoic acid, phenylmethyl ester	Ester	192.115	C12H16O2	1396	3.59717e+06	3.42564e+06	2.98255e+06	4.81237e+06	2.83193e+06	4.10328e+06	4.0209e+06	3.14376e+06	2.86478e+06	-	NO	Plant-derived or natural source
XMW0728	Benzenemethanol, 4-methyl-.alpha.-(1-methyl-2-propenyl)-, (R*,R*)-	Alcohol	176.12	C12H16O	1396	5.00818e+06	3.29273e+06	4.26963e+06	6.69766e+06	2.71536e+06	5.78537e+06	5.70955e+06	3.04892e+06	3.94529e+06	-	NO	Plant-derived or natural source
XMW0698	1,4-Methano-1H-indene, octahydro-4-methyl-8-methylene-7-(1-methylethyl)-, [1S-(1.alpha.,3a.beta.,4.alpha.,7.alpha.,7a.beta.)]-	Terpenoids	204.188	C15H24	1396	5.11538e+06	5.13883e+06	4.22621e+06	6.8935e+06	4.19738e+06	5.83328e+06	5.71746e+06	4.66026e+06	4.06774e+06	-	NO	Plant-derived or natural source
w20	.delta.-Nonalactone	Ester	156.115	C9H16O2	1396	119406	54785.8	42785.9	36198.2	27397	18060.6	20245	9631.64	10681.6	-	NO	Plant-derived or natural source
D152	Propanoic acid, 2-methyl-, 2-phenylethyl ester	Ester	192.115	C12H16O2	1396	160158	197066	132206	211688	164745	181025	178069	182480	133862	-	NO	Plant-derived or natural source
D147*110	Butanoic acid, 3-methyl-, phenylmethyl ester	Ester	192.115	C12H16O2	1396	3.59717e+06	3.42564e+06	2.98255e+06	4.81237e+06	2.83193e+06	4.10328e+06	4.0209e+06	3.14376e+06	2.86478e+06	-	NO	Plant-derived or natural source
NMW0173*452	Benzoic acid, 2,6-dihydroxy-	Acid	154.027	C7H6O4	1397	295282	158073	253302	401134	130071	342221	338051	148497	226855	-	NO	Plant-derived or natural source
NMW0174	Mexiletine	Amine	179.131	C11H17NO	1397	1.42174e+06	1.17742e+06	1.19771e+06	1.88993e+06	978624	1.62585e+06	1.60777e+06	1.08981e+06	1.13303e+06	-	NO	Plant-derived or natural source
NMW0175	Phenol, 4-(1,1-dimethylpropyl)-	Phenol	164.12	C11H16O	1397.19	58119.3	26777.3	50383.3	81708.9	21098	70806.8	66905.7	24253.6	39650.7	-	NO	Plant-derived or natural source
NMW0176	Benzeneacetamide	Amine	135.068	C8H9NO	1397.96	1.00264e+06	832002	841593	1.34221e+06	687855	1.15079e+06	1.12973e+06	767530	792234	ko00360,ko01100	NO	Plant-derived or natural source
KMW0537*371	Cyclohexane, 1-ethenyl-1-methyl-2,4-bis(1-methylethenyl)-, (1.alpha.,2.beta.,4.beta.)-	Terpenoids	204.188	C15H24	1398	2.02715e+06	1.01292e+06	1.75036e+06	2.67975e+06	841607	2.33695e+06	2.32633e+06	955819	1.59446e+06	-	NO	Plant-derived or natural source
XMW1408	1H-Cyclopropa[a]naphthalene, 1a,2,3,3a,4,5,6,7b-octahydro-1,1,3a,7-tetramethyl-, [1aR-(1a.alpha.,3a.alpha.,7b.alpha.)]-	Terpenoids	204.188	C15H24	1398	2.01316e+06	1.04874e+06	1.72582e+06	2.70799e+06	862553	2.32831e+06	2.29387e+06	976588	1.54761e+06	-	NO	Plant-derived or natural source
WAMW2239*241	1H-Indole, 2-methyl-	Heterocyclic compound	131.073	C9H9N	1398	83980.9	95046.2	68191.9	112707	78986	94906.8	92206	87097.1	66202.6	-	NO	Plant-derived or natural source
XMW1179	Butane, 1,1'-oxybis[4-chloro-	Ether	198.058	C8H16Cl2O	1399	1.36502e+06	1.05035e+06	1.12021e+06	1.70996e+06	842083	1.46878e+06	1.45991e+06	918101	1.03373e+06	-	NO	Plant-derived or natural source
XMW0629*108	3H-3a,7-Methanoazulene, 2,4,5,6,7,8-hexahydro-1,4,9,9-tetramethyl-, [3aR-(3a.alpha.,4.beta.,7.alpha.)]-	Terpenoids	204.188	C15H24	1399	2.41604e+06	3.02587e+06	1.96865e+06	3.27795e+06	2.42617e+06	2.7342e+06	2.66188e+06	2.65233e+06	1.91471e+06	-	NO	Plant-derived or natural source
XMW0131*143	Di-epi-.alpha.-cedrene	Terpenoids	204.188	C15H24	1400	3.78638e+06	3.56455e+06	3.14616e+06	5.11077e+06	2.91036e+06	4.3342e+06	4.24181e+06	3.22993e+06	2.98404e+06	-	NO	Plant-derived or natural source
YZMW0467*299	Phenol, 3,5-dichloro-	Phenol	161.964	C6H4Cl2O	1400	490717	351382	416265	665645	286517	567528	557978	320231	382928	-	NO	Plant-derived or natural source
YZMW0226*327	Phenol, 2,4-bis(1-methylethyl)-	Phenol	178.136	C12H18O	1401	3.44617e+06	2.17309e+06	2.92147e+06	4.62759e+06	1.79642e+06	3.97301e+06	3.9347e+06	2.02078e+06	2.68685e+06	-	NO	Plant-derived or natural source
NMW0177	N-Benzylformamide	Amine	135.068	C8H9NO	1402	1.17751e+06	963780	982433	1.58555e+06	789559	1.35185e+06	1.33157e+06	884082	927484	-	NO	Plant-derived or natural source
XMW0033*143	(1R,3aS,4aS,8aS)-1,4,4,6-Tetramethyl-1,2,3,3a,4,4a,7,8-octahydrocyclopenta[1,4]cyclobuta[1,2]benzene	Terpenoids	204.188	C15H24	1403	3.78638e+06	3.56455e+06	3.14616e+06	5.11077e+06	2.91036e+06	4.3342e+06	4.24181e+06	3.22993e+06	2.98404e+06	-	NO	Plant-derived or natural source
KMW0519	Vanillin	Aldehyde	152.047	C8H8O3	1404.11	18444.6	16893.8	10803.3	23994.7	15036.3	14847.6	26434.6	14656.2	12176.4	ko00996,ko01100,ko01110	NO	Plant-derived or natural source
D255	Quinoxaline, 2,3-dimethyl-	Heterocyclic compound	158.084	C10H10N2	1405	602090	673330	489892	807046	556800	679969	666776	616709	476040	-	NO	Plant-derived or natural source
w45*353	2-Tetradecene, (E)-	Hydrocarbons	196.219	C14H28	1406	4553.08	1662.69	5100.17	8287.5	1446.6	8424.35	8067.3	1483.4	11041.9	-	NO	Plant-derived or natural source
WMW0008*362	Longifolene	Terpenoids	204.188	C15H24	1406	1.38649e+07	1.61712e+07	1.13087e+07	1.86844e+07	1.30293e+07	1.56448e+07	1.53232e+07	1.43288e+07	1.09483e+07	ko00909,ko01100	NO	Plant-derived or natural source
KMW0559	Bicyclo[7.2.0]undec-4-ene, 4,11,11-trimethyl-8-methylene-,[1R-(1R*,4Z,9S*)]-	Terpenoids	204.188	C15H24	1406	101760	74288	112761	141482	54101.9	146490	102216	61395.9	96358.6	-	NO	Plant-derived or natural source
w39*349	2-Butanone, 4-(2,6,6-trimethyl-2-cyclohexen-1-yl)-	Ketone	194.167	C13H22O	1406	13354.6	13354.6	80743.8	13354.6	13354.6	104644	13354.6	13354.6	81724.7	-	NO	Plant-derived or natural source
KMW0551	Tetradecane	Hydrocarbons	198.235	C14H30	1408	7471.05	3888.68	7928.59	12704.2	590.834	12031.4	11641.5	3255.32	14386.9	-	NO	Plant-derived or natural source
KMW0548*108	1H-Cycloprop[e]azulene, 1a,2,3,4,4a,5,6,7b-octahydro-1,1,4,7-tetramethyl-, [1aR-(1a.alpha.,4.alpha.,4a.beta.,7b.alpha.)]-	Terpenoids	204.188	C15H24	1409	2.41604e+06	3.02587e+06	1.96865e+06	3.27795e+06	2.42617e+06	2.7342e+06	2.66188e+06	2.65233e+06	1.91471e+06	-	NO	Plant-derived or natural source
KMW0546	Acetic acid, decyl ester	Ester	200.178	C12H24O2	1409	6831.77	2525.41	4595.48	16307.5	2175.88	9177.38	16729	2391.51	13637.5	-	NO	Plant-derived or natural source
XMW0143*108	1H-3a,7-Methanoazulene, 2,3,4,7,8,8a-hexahydro-3,6,8,8-tetramethyl-, [3R-(3.alpha.,3a.beta.,7.beta.,8a.alpha.)]-	Terpenoids	204.188	C15H24	1411	2.41604e+06	3.02587e+06	1.96865e+06	3.27795e+06	2.42617e+06	2.7342e+06	2.66188e+06	2.65233e+06	1.91471e+06	-	NO	Plant-derived or natural source
YZMW0422	Phenol, 2-methoxy-4-(methoxymethyl)-	Phenol	168.079	C9H12O3	1412	29758.2	26229	33294.6	41619.1	19512.1	44630.9	29997.6	22414.8	29143.2	-	NO	Plant-derived or natural source
XMW0042	3H-1,2,4-Triazol-3-one, 1,2-dihydro-	Ketone	85.028	C2H3N3O	1412	377978	173031	134692	113195	87039	55775.7	59153.5	30783.2	30929.4	-	NO	Plant-derived or natural source
KMW0550	Damascone, .beta.-	Terpenoids	192.151	C13H20O	1413	142895	130867	169470	194976	99448.6	223912	142090	110645	151886	-	NO	Plant-derived or natural source
D1352	Benzoic acid, 3-methoxy-	Acid	152.047	C8H8O3	1413	102579	96367.6	117369	142160	73294.9	158235	100265	83305.3	103841	-	NO	Plant-derived or natural source
GMW0395*056	(3R,3aR,7R,8aS)-3,8,8-Trimethyl-6-methyleneoctahydro-1H-3a,7-methanoazulene	Terpenoids	204.188	C15H24	1414	4.54541e+06	6.31667e+06	3.74095e+06	6.0836e+06	5.04629e+06	4.59778e+06	4.69554e+06	5.4831e+06	3.06045e+06	-	NO	Plant-derived or natural source
XMW0234*366	cis-.alpha.-Bergamotene	Terpenoids	204.188	C15H24	1415	685894	688164	803359	955878	502387	1.07358e+06	685267	596285	714111	-	NO	Plant-derived or natural source
XMW3503	Butanoic acid, 2-methyl-5-oxo-1-cyclopenten-1-yl ester	Ester	182.094	C10H14O3	1416	80823.6	73987.1	93106.1	112335	55197.7	124740	82266.8	63200.7	82507.3	-	NO	Plant-derived or natural source
D1751	Ethanone, 1-[4-(1,1-dimethylethyl)phenyl]-	Ketone	176.12	C12H16O	1416	195045	191054	222139	276305	139618	301000	196102	161975	195612	-	NO	Plant-derived or natural source
QWMW1111	2,6-Octadiene, 1,1-diethoxy-3,7-dimethyl-	Terpenoids	226.193	C14H26O2	1417	7847.21	7485.9	7973.54	10641	5515.29	11029.9	8352.2	5984.99	7363.88	-	NO	Plant-derived or natural source
QWMW1220	Benzyl methyl disulfide	Ether	170.022	C8H10S2	1417	22247.8	21401.8	24702.1	30858	15421.8	32819.7	20738.4	17737.6	21361.4	-	NO	Plant-derived or natural source
NMW0179	Benzoic acid, 3-hydroxy-	Acid	138.032	C7H6O3	1417	507443	470604	600889	703626	358255	799165	509433	403696	536145	ko00400	NO	Plant-derived or natural source
XMW2682	Anisaldehyde dimethyl acetal	Ether	182.094	C10H14O3	1418	9261.65	13928.8	7857.22	12979.1	11145.2	9235.45	9659.99	12417.8	6366.25	-	NO	Plant-derived or natural source
XMW0946	Ethanol, 2-(4-ethylphenoxy)-	Alcohol	166.099	C10H14O2	1418	25522.6	22731.4	28820	36972.9	16855.9	39245.2	24901.8	19460.9	25103.4	-	NO	Plant-derived or natural source
KMW0558	1,5-Dimethyl-1-vinyl-4-hexenyl butyrate	Ester	224.178	C14H24O2	1418	76075.8	58443.3	81005.4	106145	42667.9	110883	77842.4	50049	64912.9	-	NO	Plant-derived or natural source
YZMW0724	1-Azacyclononan-2-one	Ketone	141.115	C8H15NO	1420	20732.8	13891.8	19460.1	26861.9	10653.7	26526	18611.4	12383.3	17316.3	-	NO	Plant-derived or natural source
QWMW0808	Tricyclo[2.2.1.0(2,6)]heptane, 1,7-dimethyl-7-(4-methyl-3-pentenyl)-, (-)-	Terpenoids	204.188	C15H24	1420	81054.3	79272.5	90819.7	113584	59334	123076	79740.7	65895.7	81946.3	ko00909	NO	Plant-derived or natural source
YZMW0280*327	Phenol, 2,5-bis(1-methylethyl)-	Phenol	178.136	C12H18O	1421	186433	164937	211801	257035	126228	285043	184817	141836	186388	-	NO	Plant-derived or natural source
w38*056	1H-3a,7-Methanoazulene, octahydro-3,8,8-trimethyl-6-methylene-, [3R-(3.alpha.,3a.beta.,7.beta.,8a.alpha.)]-	Terpenoids	204.188	C15H24	1421	4.54541e+06	6.31667e+06	3.74095e+06	6.0836e+06	5.04629e+06	4.59778e+06	4.69554e+06	5.4831e+06	3.06045e+06	-	NO	Plant-derived or natural source
WMW0223*365	Cedrene	Terpenoids	204.188	C15H24	1422	8.45183e+06	1.21122e+07	6.83759e+06	1.11193e+07	9.80863e+06	8.26792e+06	8.65733e+06	1.07997e+07	5.45582e+06	-	NO	Plant-derived or natural source
XMW0038*293	Quinoline, 2,7-dimethyl-	Heterocyclic compound	157.089	C11H11N	1423	695.555	22106.4	4985.5	9032.15	16894.1	6941.9	5917.12	13970.4	4003.82	-	NO	Plant-derived or natural source
YZMW0673	Ethanedithioamide	Amine	119.982	C2H4N2S2	1423	9235.35	13398.4	7849.86	11985.1	10508.9	9620.06	9743.63	11593.1	6568.58	-	NO	Plant-derived or natural source
XMW0661*252	4-Hydroxy-2-methylbenzaldehyde	Aldehyde	136.052	C8H8O2	1423	42624.8	59447.4	35725.4	55020.5	48106.9	41982.1	44795.5	51106.1	29069.7	-	NO	Plant-derived or natural source
D340	3-Hexanone, 1-phenyl-	Ketone	176.12	C12H16O	1424	225615	312848	185158	290892	250559	222078	232418	273637	150817	-	NO	Plant-derived or natural source
NMW0197	Benzoic acid, 4-methoxy-	Acid	152.047	C8H8O3	1424.27	103480	84060.9	143026	164965	64698.1	185344	97839.1	11713.4	141643	-	NO	Plant-derived or natural source
XMW0472	1,2-Ethanediol, monobenzoate	Ester	166.063	C9H10O3	1425	192391	187016	203834	272004	133830	276212	192748	148580	174522	-	NO	Plant-derived or natural source
QWMW0828*349	2-Naphthalenol, 1,2,3,4,4a,5,6,7-octahydro-2,5,5-trimethyl-	Terpenoids	194.167	C13H22O	1426	13354.6	13354.6	80743.8	13354.6	13354.6	104644	13354.6	13354.6	81724.7	-	NO	Plant-derived or natural source
QWMW1144	2,5-Dimethyl-1,4-dithiane-2,5-diol	Alcohol	180.028	C6H12O2S2	1426	82588.2	115909	68654.9	106484	93847.5	81718.4	84983.7	100503	56116.4	-	NO	Plant-derived or natural source
WMW0177	3-Cyclohexene-1-methanol, .alpha.,.alpha.,4-trimethyl-, propanoate	Terpenoids	210.162	C13H22O2	1427	409253	298482	498428	547436	235149	647731	420060	278627	504333	-	NO	Plant-derived or natural source
NMW0188*446	2-Propenoic acid, 3-phenyl-	Acid	148.052	C9H8O2	1427.53	3.55728e+06	4.93676e+06	2.87936e+06	4.79829e+06	3.898e+06	3.52198e+06	3.67088e+06	4.30854e+06	2.26903e+06	-	NO	Plant-derived or natural source
NMW0184*055	Ionone	Terpenoids	192.151	C13H20O	1428	680956	995817	548402	889742	804973	651724	693672	877161	436097	-	NO	Plant-derived or natural source
WMW0110	Undecanoic acid, methyl ester	Ester	200.178	C12H24O2	1428	9383.63	13372.9	7736.94	11983	10787.6	9042.76	9695.2	11597.5	6341.89	-	NO	Plant-derived or natural source
QWMW0878	3-Buten-2-ol, 4-(2,6,6-trimethyl-1-cyclohexen-1-yl)-	Alcohol	194.167	C13H22O	1428	654873	917701	532948	841944	759344	639243	671485	828673	433981	-	NO	Plant-derived or natural source
YZMW0739*299	Phenol, 3,4-dichloro-	Phenol	161.964	C6H4Cl2O	1429	329305	472193	269193	438573	379750	327348	338141	414573	215407	-	NO	Plant-derived or natural source
QWMW0781	Phenol, 2-methoxy-6-(2-propenyl)-	Phenol	164.084	C10H12O2	1429	1.98568e+06	2.79269e+06	1.61235e+06	2.55904e+06	2.30884e+06	1.891e+06	2.0331e+06	2.52051e+06	1.31327e+06	-	NO	Plant-derived or natural source
D344*309	2,4-Undecadienal, (E,E)-	Aldehyde	166.136	C11H18O	1430	2.5864e+06	3.61115e+06	2.12436e+06	3.33768e+06	2.93777e+06	2.54324e+06	2.65224e+06	3.2104e+06	1.73004e+06	-	NO	Plant-derived or natural source
BPMW008*252	4-Hydroxy-3-methylbenzaldehyde	Aldehyde	136.052	C8H8O2	1430.63	42624.8	59447.4	35725.4	55020.5	48106.9	41982.1	44795.5	51106.1	29069.7	-	NO	Plant-derived or natural source
GMW0299	2-n-Heptylcyclopentanone	Ketone	182.167	C12H22O	1431	36694.8	52260.8	30022.4	47500	41750.9	35698.7	37690.4	45523.2	23873.1	-	NO	Plant-derived or natural source
NMW0185	Pyridine, 3-(3,4-dihydro-2H-pyrrol-5-yl)-	Heterocyclic compound	146.084	C9H10N2	1431.01	143017	199369	114817	190325	161010	140522	145652	177565	91958.4	-	NO	Plant-derived or natural source
XMW0380*056	1H-Cyclopropa[a]naphthalene, 1a,2,3,5,6,7,7a,7b-octahydro-1,1,7,7a-tetramethyl-, [1aR-(1a.alpha.,7.alpha.,7a.alpha.,7b.alpha.)]-	Terpenoids	204.188	C15H24	1432	4.64403e+06	6.49106e+06	3.79808e+06	6.22922e+06	5.16688e+06	4.67828e+06	4.77384e+06	5.65528e+06	3.09506e+06	-	NO	Plant-derived or natural source
XMW0822*056	(1R,2S,6S,7S,8S)-8-Isopropyl-1-methyl-3-methylenetricyclo[4.4.0.02,7]decane-rel-	Terpenoids	204.188	C15H24	1432	4.64403e+06	6.49106e+06	3.79808e+06	6.22922e+06	5.16688e+06	4.67828e+06	4.77384e+06	5.65528e+06	3.09506e+06	-	NO	Plant-derived or natural source
XMW0636	Decane, 1-iodo-	Halogenated hydrocarbons	268.069	C10H21I	1433	9366.78	13412.3	7609.67	11728.9	10559.6	8904.91	9425.73	11331.4	6186.24	-	YES	Halogenated hydrocarbon
YZMW0738	Benzenamine, 3,4-dichloro-	Amine	160.98	C6H5Cl2N	1433	1.1308e+06	1.60826e+06	919180	1.50433e+06	1.29057e+06	1.12561e+06	1.1596e+06	1.4121e+06	742005	-	YES	Chloroaniline (industrial raw material/pesticide intermediate)
XMW0133	6-Methyl-6-(5-methylfuran-2-yl)heptan-2-one	Ketone	208.146	C13H20O2	1433	537473	788422	426309	698360	635732	512360	551855	698633	340484	-	NO	Plant-derived or natural source
KMW0553	.gamma.-Elemene	Terpenoids	204.188	C15H24	1433	767805	1.07897e+06	633278	983907	890735	752630	792137	965457	517486	-	NO	Plant-derived or natural source
XMW0448	1,2,4,5-Tetrazine-3,6-diamine	Heterocyclic compound	112.05	C2H4N6	1434	43099.1	62365.4	34634.6	56492.3	49937.1	41755	43920.5	54331.5	28005.2	-	NO	Plant-derived or natural source
D393	1,3-Cyclohexadiene-1-carboxylic acid, 2,6,6-trimethyl-, ethyl ester	Ester	194.131	C12H18O2	1434	2.56768e+06	3.80656e+06	2.06301e+06	3.34943e+06	3.08998e+06	2.47775e+06	2.61191e+06	3.36373e+06	1.63784e+06	-	NO	Plant-derived or natural source
KMW0555*366	trans-.alpha.-Bergamotene	Terpenoids	204.188	C15H24	1435	851014	720076	621763	1.13397e+06	542547	826610	825171	569652	573037	-	NO	Plant-derived or natural source
WMW0049*085	5,9-Undecadien-2-one, 6,10-dimethyl-, (Z)-	Ketone	194.167	C13H22O	1435	189163	168043	146576	252142	124842	195356	192607	130724	137059	-	NO	Plant-derived or natural source
WAMW0558*309	2,4-Undecadienal	Aldehyde	166.136	C11H18O	1435	2.5864e+06	3.61115e+06	2.12436e+06	3.33768e+06	2.93777e+06	2.54324e+06	2.65224e+06	3.2104e+06	1.73004e+06	-	NO	Plant-derived or natural source
XMW0468	Bicyclo[3.1.1]hept-2-ene, 2,6-dimethyl-6-(4-methyl-3-pentenyl)-	Terpenoids	204.188	C15H24	1435	554000	490128	428299	740471	368256	570898	569760	388282	397249	-	NO	Plant-derived or natural source
NMW0187	Nicotine, 1'-demethyl-, (.+/-.)-	Heterocyclic compound	148.1	C9H12N2	1435	17546.2	15392.4	13786.9	23035.8	11838.3	19120.6	18058.1	12462.2	12307.5	-	NO	Plant-derived or natural source
KMW0554*055	.alpha.-Ionone	Terpenoids	192.151	C13H20O	1435.12	680956	995817	548402	889742	804973	651724	693672	877161	436097	-	NO	Plant-derived or natural source
XMW1342*431	Naphthalene, 1,4-dimethyl-	Aromatics	156.094	C12H12	1436	11490.8	10157.1	8842.1	15383.1	7674.13	11728	11694.2	8237.83	8082.62	-	NO	Plant-derived or natural source
KMW0564	.alpha.-Guaiene	Terpenoids	204.188	C15H24	1437	343030	296758	262307	456513	221168	346612	345224	233182	224569	-	NO	Plant-derived or natural source
BPMW009	3-Pyridinecarboxamide, N-methyl-	Heterocyclic compound	136.064	C7H8N2O	1437.49	154857	152593	185246	198922	124797	232013	152568	135254	170907	-	NO	Plant-derived or natural source
XMW0583	Ethanone, 1-(3-hydroxyphenyl)-	Ketone	136.052	C8H8O2	1439	12152.6	12278.6	14784.1	15395.4	10137.3	18764.1	11889.5	11147.7	14522.8	-	NO	Plant-derived or natural source
QWMW1320	1-Butanol, 3-methyl-, benzoate	Ester	192.115	C12H16O2	1439	36394.5	37830.8	45023.7	45491.5	30409.5	55131.3	36230.2	31976.6	41585.4	-	NO	Plant-derived or natural source
KMW0576*365	Aromandendrene	Terpenoids	204.188	C15H24	1440	575824	495280	430881	767729	379239	571543	583411	392092	370466	-	NO	Plant-derived or natural source
XMW0742*368	10,10-Dimethyl-2,6-dimethylenebicyclo[7.2.0]undecane	Terpenoids	204.188	C15H24	1440	613086	632952	764968	796460	506797	962048	601981	547747	704146	-	NO	Plant-derived or natural source
XMW0262	1,1,7,7a-Tetramethyl-1a,2,6,7,7a,7b-hexahydro-1H-cyclopropa[a]naphthalene	Terpenoids	202.172	C15H22	1440	22513.5	18451.2	16362.8	29508.2	13940.1	21132.6	21178.7	14473.9	13945.5	-	NO	Plant-derived or natural source
XMW0142	3a,7-Methano-3aH-cyclopentacyclooctene, 1,4,5,6,7,8,9,9a-octahydro-1,1,7-trimethyl-, [3aR-(3a.alpha.,7.alpha.,9a.beta.)]-	Terpenoids	204.188	C15H24	1440	58808.9	59296.6	79433.5	73206.5	50127	98341.4	57995.5	53358.8	72446.7	-	NO	Plant-derived or natural source
QWMW1164*431	Naphthalene, 1,5-dimethyl-	Aromatics	156.094	C12H12	1440	11490.8	10157.1	8842.1	15383.1	7674.13	11728	11694.2	8237.83	8082.62	-	NO	Plant-derived or natural source
XMW0129	1H-Pyrrolizine-1-methanol, hexahydro-7-hydroxy-, [1S-(1.alpha.,7.alpha.,7a.beta.)]-	Heterocyclic compound	157.11	C8H15NO2	1442	81986.9	85271.8	102124	105611	68172.5	129184	81018.6	73304.2	97099.4	-	NO	Plant-derived or natural source
WMW0146*427	.alpha.-Maaliene	Terpenoids	204.188	C15H24	1443	1.00438e+06	1.06098e+06	1.22932e+06	1.34037e+06	849772	1.55467e+06	1.01678e+06	916915	1.13047e+06	-	NO	Plant-derived or natural source
XMW0469	(1R,3aS,8aS)-7-Isopropyl-1,4-dimethyl-1,2,3,3a,6,8a-hexahydroazulene	Terpenoids	204.188	C15H24	1443	719529	711965	904784	916680	585638	1.12849e+06	724782	629811	831072	-	NO	Plant-derived or natural source
XMW0548*368	Bicyclo[7.2.0]undecane, 10,10-dimethyl-2,6-bis(methylene)-, [1S-(1R*,9S*)]-	Terpenoids	204.188	C15H24	1443	613086	632952	764968	796460	506797	962048	601981	547747	704146	-	NO	Plant-derived or natural source
KMW0478*147	cis-.beta.-Farnesene	Terpenoids	204.188	C15H24	1444	907528	949259	1.12505e+06	1.19335e+06	754050	1.41362e+06	908339	811547	1.04181e+06	-	NO	Plant-derived or natural source
D154	.beta.-Phenylethyl butyrate	Ester	192.115	C12H16O2	1444	649727	260727	701504	840540	179952	824860	619087	198157	487949	-	NO	Plant-derived or natural source
GMW0254	Benzenepropanol, propanoate	Ester	192.115	C12H16O2	1445	979076	1.00359e+06	1.21745e+06	1.27044e+06	817124	1.52391e+06	964477	879512	1.14728e+06	-	NO	Plant-derived or natural source
NMW0194*057	Acetic acid, cinnamyl ester	Ester	176.084	C11H12O2	1446	35761.7	15207.8	37791.7	45949.1	9971.69	44692.5	30636	11202.8	26190	-	NO	Plant-derived or natural source
XMW1345	Octanoic acid, 3-methylbutyl ester	Ester	214.193	C13H26O2	1446	39725.3	19737	41870.1	49917	13535.8	47944.9	37458.7	14356.7	30055.2	-	NO	Plant-derived or natural source
XMW0825	Bicyclo[3.1.1]heptane, 6-methyl-2-methylene-6-(4-methyl-3-pentenyl)-, [1R-(1.alpha.,5.alpha.,6.beta.)]-	Terpenoids	204.188	C15H24	1446	904306	825175	879270	1.29005e+06	636918	1.09765e+06	896390	707738	690707	-	NO	Plant-derived or natural source
XMW0971	Benzyl angelate	Ester	190.099	C12H14O2	1446	153749	138456	149236	221829	107854	184907	151359	120513	117890	-	NO	Plant-derived or natural source
NMW0195*057	2-Propen-1-ol, 3-phenyl-, acetate, (E)-	Ester	176.084	C11H12O2	1446	35761.7	15207.8	37791.7	45949.1	9971.69	44692.5	30636	11202.8	26190	-	NO	Plant-derived or natural source
GMW0159	Benzenepentanol	Alcohol	164.12	C11H16O	1446.88	17315.2	5894.78	17903.8	22549.9	4421.1	20807.1	17955.1	5118.54	12427.5	-	NO	Plant-derived or natural source
XMW0743*427	(-)-Aristolene	Terpenoids	204.188	C15H24	1447	478445	181996	528447	611577	125085	616799	447623	138297	353182	-	NO	Plant-derived or natural source
XMW0549	(1S,4aR,7R)-1,4a-Dimethyl-7-(prop-1-en-2-yl)-1,2,3,4,4a,5,6,7-octahydronaphthalene	Terpenoids	204.188	C15H24	1447	204934	77937.6	225168	261270	54973.9	262401	194840	58358.6	154992	-	NO	Plant-derived or natural source
XMW1102	Vinyl trans-cinnamate	Ester	174.068	C11H10O2	1447	24202.3	10137.7	26146.8	31331.8	6659.14	30691.1	22734.2	7486.69	18253.2	-	NO	Plant-derived or natural source
KMW0560	Coumarin	Heterocyclic compound	146.037	C9H6O2	1447.63	43289.4	18576.3	46303.6	55416	12632.7	53879.2	40700.7	13781.9	31975	ko00999,ko01110	NO	Plant-derived or natural source
D353*059	(S,1Z,6Z)-8-Isopropyl-1-methyl-5-methylenecyclodeca-1,6-diene	Terpenoids	204.188	C15H24	1448	536642	236195	596977	705238	159201	696335	513639	175091	399546	-	NO	Plant-derived or natural source
XMW1173	Acetic acid, [(1-thioxoethyl)thio]-	Acid	149.981	C4H6O2S2	1448	5038.46	4518.02	4840.06	6620.45	3340.77	6217.16	4598.95	3686.01	3915.54	-	NO	Plant-derived or natural source
XMW2972	1H-Benzocycloheptene, 2,4a,5,6,7,8,9,9a-octahydro-3,5,5-trimethyl-9-methylene-, (4aS-cis)-	Terpenoids	204.188	C15H24	1448	2.76443e+06	2.49882e+06	2.69132e+06	3.94452e+06	1.92209e+06	3.38268e+06	2.763e+06	2.15602e+06	2.09748e+06	-	NO	Plant-derived or natural source
D292	Bicyclo[2.2.1]heptane, 2-methyl-3-methylene-2-(4-methyl-3-pentenyl)-, (1S-endo)-	Terpenoids	204.188	C15H24	1448	97941.8	35967.1	105940	124019	25809.4	124357	90149.8	27516.9	71792.3	-	NO	Plant-derived or natural source
D69	3,5-Dimethoxy-4-hydroxytoluene	Ether	168.079	C9H12O3	1448	12402.9	4017.99	12663.9	14748.3	3354.03	14500.8	11386.4	3211.2	9003.83	-	NO	Plant-derived or natural source
XMW0159	2,6,10-Trimethyltridecane	Terpenoids	226.266	C16H34	1449	56659.3	52834.8	56284.6	81232.9	40812.4	69043.7	59954.8	44440.4	43855.8	-	NO	Plant-derived or natural source
XMW0744	2,6-Dodecadien-1-al	Aldehyde	180.151	C12H20O	1449	21242.4	19554	20649.5	30751.3	15233.5	25356.2	21881.1	16733.9	16250.9	-	NO	Plant-derived or natural source
YZMW0527	Phenol, 2-chloro-4-nitro-	Phenol	172.988	C6H4ClNO3	1450	43498.8	40449.2	42900.8	61400.5	31838.4	52992	43086.7	35218.7	34140.8	-	YES	Nitro compounds (industrial feedstock/pollutant)
XMW0812	Benzene, (1-methyl-1-propylpentyl)-	Aromatics	204.188	C15H24	1450	4.6325e+06	4.19792e+06	4.53198e+06	6.63778e+06	3.2365e+06	5.66152e+06	4.68716e+06	3.62413e+06	3.52186e+06	-	NO	Plant-derived or natural source
KMW0572*446	trans-Cinnamic acid	Acid	148.052	C9H8O2	1451	1.46076e+06	1.31324e+06	1.41776e+06	2.20641e+06	1.00911e+06	1.77598e+06	1.45933e+06	1.12441e+06	1.09745e+06	ko00130,ko00360,ko00940,ko00996,ko00999,ko01100,ko01110	NO	Plant-derived or natural source
XMW0622	Butanedioic acid, bis(2-methylpropyl) ester	Ester	230.152	C12H22O4	1451	4443.68	4125.69	4360.48	6134.04	3198.55	5479.75	3719.42	3608.23	3454.81	-	NO	Plant-derived or natural source
XMW1490	3-Methoxycinnamaldehyde	Aldehyde	162.068	C10H10O2	1451	3.62217e+06	3.30495e+06	3.56064e+06	5.19425e+06	2.5196e+06	4.43292e+06	3.58881e+06	2.81712e+06	2.73249e+06	-	NO	Plant-derived or natural source
D106	Ethanone, 1,1'-(1,4-phenylene)bis-	Ketone	162.068	C10H10O2	1451	1.53165e+06	1.38333e+06	1.48018e+06	2.136e+06	1.07121e+06	1.84924e+06	1.51148e+06	1.19892e+06	1.16166e+06	-	NO	Plant-derived or natural source
XMW2344*293	Quinoline, 2,4-dimethyl-	Heterocyclic compound	157.089	C11H11N	1451.57	27762.3	25511	27189.7	39064.5	20247.6	34083.4	27393.5	22120.6	21599.1	-	NO	Plant-derived or natural source
NMW0198*431	Naphthalene, 1,2-dimethyl-	Aromatics	156.094	C12H12	1452	42245.6	38161.5	41110.1	59088.2	30496.5	51203.4	41757.5	33890.8	32120.6	-	NO	Plant-derived or natural source
XMW1260	1-Cyclohexene-1-propanol, .alpha.,2,6,6-tetramethyl-	Alcohol	196.183	C13H24O	1452	124477	112666	121463	178706	85674.5	152552	124515	95828.4	93701.9	-	NO	Plant-derived or natural source
XMW1269	L-Aspartic acid, N-acetyl-, dimethyl ester	Ester	203.079	C8H13NO5	1452	25251.8	22699.9	24839.9	33620.8	18099.4	30668.5	23816.1	20267.3	19322.9	-	NO	Plant-derived or natural source
WMW0089*085	5,9-Undecadien-2-one, 6,10-dimethyl-	Terpenoids	194.167	C13H22O	1452	216436	204462	213346	311080	156040	263159	221859	173606	165013	-	NO	Plant-derived or natural source
KMW0563*085	5,9-Undecadien-2-one, 6,10-dimethyl-, (E)-	Ketone	194.167	C13H22O	1453	216436	204462	213346	311080	156040	263159	221859	173606	165013	-	NO	Plant-derived or natural source
w21	2H-Pyran-2-one, 6-pentyl-	Ketone	166.099	C10H14O2	1453	231852	210014	227518	328579	161132	283618	231022	179958	178065	-	NO	Plant-derived or natural source
XMW0620	Dimethyl phthalate	Ester	194.058	C10H10O4	1454	70033.8	64164.1	69390.3	101153	48611.7	86532.1	64225.7	54568.2	52931.3	-	YES	Industrial chemical
YZMW0659	4-Phenylpiperidine	Heterocyclic compound	161.12	C11H15N	1454	25678.1	28649.7	24467.1	32903.8	21658.1	27797.6	23587.4	21807.3	19854.1	-	NO	Plant-derived or natural source
XMW2233	2,6-Octadien-1-ol, 3,7-dimethyl-, propanoate, (Z)-	Ester	210.162	C13H22O2	1455	46598.9	90320.6	57126.7	75865	66250.5	91126.4	51802.3	72123.7	53285.2	-	NO	Plant-derived or natural source
QWMW0752	3-Hexene, 1,1'-[ethylidenebis(oxy)]bis-, (Z,Z)-	Ether	226.193	C14H26O2	1456	4944.63	4968.82	4187.48	6232.96	3704.16	5166.26	4309.52	3903.81	3717.94	-	NO	Plant-derived or natural source
NMW0209	Undecylenic acid	Acid	184.146	C11H20O2	1456.2	2741.2	5605.01	3580.84	3789.82	4194.73	5638.65	3404.2	4582.09	2949.68	-	NO	Plant-derived or natural source
YZMW0259	Phenol, 2,5-dinitro-	Phenol	184.012	C6H4N2O5	1457	47981.4	101005	56504.4	74290.2	73299.4	99272.9	47870.1	76973.5	53541.5	-	YES	Nitro compounds (industrial feedstock/pollutant)
KMW0573*147	(E)-.beta.-Farnesene	Terpenoids	204.188	C15H24	1457	490302	1.16799e+06	596143	838357	816509	1.12574e+06	593098	882502	584931	ko00909,ko01110	NO	Plant-derived or natural source
NMW0200*147	1,6,10-Dodecatriene, 7,11-dimethyl-3-methylene-	Terpenoids	204.188	C15H24	1458	490302	1.16799e+06	596143	838357	816509	1.12574e+06	593098	882502	584931	-	NO	Plant-derived or natural source
XMW0197*058	(1S,4S,4aS)-1-Isopropyl-4,7-dimethyl-1,2,3,4,4a,5-hexahydronaphthalene	Terpenoids	204.188	C15H24	1458	673310	892089	600848	950256	629170	827664	681474	653003	506948	-	NO	Plant-derived or natural source
XMW1492	Benzeneacetaldehyde, .alpha.-methyl-4-(2-methylpropyl)-	Aldehyde	190.136	C13H18O	1458	81804.8	181355	107855	119832	131427	179146	95853.2	141177	100707	-	NO	Plant-derived or natural source
D18	Naphthalene, 2-methoxy-	Ether	158.073	C11H10O	1458	25940.5	31863.7	23979.2	34766.7	23506.3	31247.6	26005.4	23963.9	20255	-	NO	Plant-derived or natural source
XMW0045	(1R,4R,4aS,8aR)-4,7-Dimethyl-1-(prop-1-en-2-yl)-1,2,3,4,4a,5,6,8a-octahydronaphthalene	Terpenoids	204.188	C15H24	1458	179521	202422	149688	254912	151311	204161	186394	157024	120783	-	NO	Plant-derived or natural source
YZMW0495	Benzene, 2-methyl-1,3-dinitro-	Nitrogen compounds	182.033	C7H6N2O4	1459	150056	232424	151527	213883	168100	231574	138707	181571	130559	-	YES	Nitro compounds (industrial feedstock/pollutant)
WMW0095	5,9-Undecadien-2-ol, 6,10-dimethyl-	Alcohol	196.183	C13H24O	1459	62315.8	131257	72603.4	100618	93986	128286	67195.9	99078.9	67457	-	NO	Plant-derived or natural source
D341*059	Naphthalene, decahydro-1,6-bis(methylene)-4-(1-methylethyl)-, (4.alpha.,4a.alpha.,8a.alpha.)-	Terpenoids	204.188	C15H24	1459	312058	354991	256496	434343	249485	334363	308687	262335	213484	-	NO	Plant-derived or natural source
XMW0948*363	Valerena-4,7(11)-diene	Terpenoids	204.188	C15H24	1460	355162	443657	310527	474133	308487	410145	329590	325246	265691	-	NO	Plant-derived or natural source
KMW0596*059	Alloaromadendrene	Terpenoids	204.188	C15H24	1461	312058	354991	256496	434343	249485	334363	308687	262335	213484	-	NO	Plant-derived or natural source
WMW0207	Cyclohexane, 1-(1,5-dimethylhexyl)-4-methyl-	Terpenoids	210.235	C15H30	1461	11825.2	18208.9	9568.6	15713.8	13799.5	12356.5	12059	14428.3	8340.41	-	NO	Plant-derived or natural source
NMW0201	Phenmetrazine	Heterocyclic compound	177.115	C11H15NO	1462	20095.7	28669.9	16656.3	25473.2	23152	19632.2	19781.3	24284.5	13042.7	-	NO	Plant-derived or natural source
NMW0137	4H-Pyran-4-one, 5-hydroxy-2-(hydroxymethyl)-	Ketone	142.027	C6H6O4	1462	5162.5	7259.13	4000.64	6642.96	5996.07	5164.83	5240.78	6389.41	3341.99	-	NO	Plant-derived or natural source
KMW0686*322	2-Propenoic acid, 3-phenyl-, ethyl ester, (E)-	Ester	176.084	C11H12O2	1463	40854.8	54514.7	29566.4	54543.5	42997	36590.2	44783.2	47966	25084.1	-	NO	Plant-derived or natural source
XMW0819*058	cis-Muurola-4(15),5-diene	Terpenoids	204.188	C15H24	1463	393651	584193	312875	537334	459711	402464	408956	498083	260806	-	NO	Plant-derived or natural source
KMW0578	Butanoic acid, 3-methyl-, 1-ethenyl-1,5-dimethyl-4-hexenyl ester	Ester	238.193	C15H26O2	1464	5.60343e+06	7.93123e+06	4.65268e+06	7.29043e+06	6.35965e+06	5.61222e+06	5.66753e+06	6.92476e+06	3.674e+06	-	NO	Plant-derived or natural source
D171	3-(4-Isopropylphenyl)-2-methylpropionaldehyde	Aldehyde	190.136	C13H18O	1464	217857	310978	194549	303908	250080	247259	237142	268475	161132	-	NO	Plant-derived or natural source
WAMW0438	Carbamic acid, methyl-, 3-methylphenyl ester	Ester	165.079	C9H11NO2	1465	284511	402141	236452	375910	324277	289029	292383	350940	185460	-	NO	Plant-derived or natural source
NMW0206*363	(1R,9R,E)-4,11,11-Trimethyl-8-methylenebicyclo[7.2.0]undec-4-ene	Terpenoids	204.188	C15H24	1466	692048	985152	519115	888121	793795	642047	682722	840496	410562	-	NO	Plant-derived or natural source
XMW1435	Isobutyric acid, 2-pinen-10-yl ester	Ester	222.162	C14H22O2	1466	851169	1.23588e+06	704622	1.10358e+06	1.00519e+06	853868	862522	1.09323e+06	562608	-	NO	Plant-derived or natural source
D448	Furfuryl heptanoate	Ester	210.126	C12H18O3	1466	341121	504760	286094	438110	405018	341530	349626	439739	230542	-	NO	Plant-derived or natural source
NMW0205	Precocene I	Heterocyclic compound	190.099	C12H14O2	1466	60067	84851.3	50767.7	75917	67462.4	59139	61523.5	74318.2	39894.7	-	NO	Plant-derived or natural source
KMW0589	Humulene	Terpenoids	204.188	C15H24	1466.78	1.71676e+06	2.45646e+06	1.41706e+06	2.24687e+06	1.95284e+06	1.71844e+06	1.73316e+06	2.11714e+06	1.11026e+06	ko00909	NO	Plant-derived or natural source
QWMW0499*287	Pyridine, 3-phenyl-	Heterocyclic compound	155.073	C11H9N	1467	7775.71	10453.3	6005.36	9936.4	8909.85	7475.29	7776.32	9419.37	4899.91	-	NO	Plant-derived or natural source
XMW2429*059	Patchoulene	Terpenoids	204.188	C15H24	1467	732042	1.04006e+06	594556	982946	822708	731077	734981	889049	469932	-	NO	Plant-derived or natural source
D456	8-Dodecen-1-ol, (Z)-	Alcohol	184.183	C12H24O	1468	32502.3	26318.5	41907.4	43099.5	21392.3	54138.7	33884.3	21231.2	42052.5	-	NO	Plant-derived or natural source
D27	Benzene, (2-isothiocyanatoethyl)-	Ester	163.046	C9H9NS	1469	24578.2	2922.38	30569.5	2922.38	16803.7	40517.6	2922.38	18589.6	35873	-	NO	Plant-derived or natural source
QWMW0953	Benzaldehyde, 3-hydroxy-4-methoxy-	Aldehyde	152.047	C8H8O3	1469	10650.7	14814.6	8884.48	13172.8	11684.6	10422	10756	12344.8	6931.93	-	NO	Plant-derived or natural source
D847*421	Benzoic acid, 2-hydroxy-, butyl ester	Ester	194.094	C11H14O3	1469	863106	754206	700609	1.08701e+06	574674	923233	861204	574003	678285	-	NO	Plant-derived or natural source
NMW0218	Hordenine	Phenol	165.115	C10H15NO	1469.9	8175.01	11431.8	6779.92	10827.8	9335.07	8318.03	8569.07	9922.42	5487.92	ko00350,ko01100	NO	Plant-derived or natural source
XMW0250	1-Pentanone, 1-(4-methylphenyl)-	Ketone	176.12	C12H16O	1471	167126	254624	137884	220819	196323	166522	169394	213760	108549	-	NO	Plant-derived or natural source
YZMW0579	Salicylamide	Amine	137.048	C7H7NO2	1471	1.03581e+06	1.4559e+06	840521	1.33463e+06	1.1734e+06	1.0279e+06	1.04724e+06	1.28025e+06	666081	-	NO	Plant-derived or natural source
WMW0148	Spiro[4.5]dec-7-ene, 1,8-dimethyl-4-(1-methylethenyl)-, [1S-(1.alpha.,4.beta.,5.alpha.)]-	Terpenoids	204.188	C15H24	1471	1.83337e+06	2.61288e+06	1.51528e+06	2.40466e+06	2.10027e+06	1.84814e+06	1.85528e+06	2.27532e+06	1.19392e+06	-	NO	Plant-derived or natural source
QWMW0979*287	Pyridine, 4-phenyl-	Heterocyclic compound	155.073	C11H9N	1471	7775.71	10453.3	6005.36	9936.4	8909.85	7475.29	7776.32	9419.37	4899.91	-	NO	Plant-derived or natural source
KMW0574*322	2-Propenoic acid, 3-phenyl-, ethyl ester	Ester	176.084	C11H12O2	1471.16	8338.03	15946	6188.23	12425	10326.6	9164.22	10045.9	11294.2	5191.16	-	NO	Plant-derived or natural source
XMW0544	Azulene, 1,2,3,3a,4,5,6,7-octahydro-1,4-dimethyl-7-(1-methylethenyl)-, [1R-(1.alpha.,3a.beta.,4.alpha.,7.beta.)]-	Terpenoids	204.188	C15H24	1473	73750.2	106815	61713.5	121910	75626	99278.1	86930.5	74601.4	53911.4	-	NO	Plant-derived or natural source
XMW0160	Megastigmatrienone	Ketone	190.136	C13H18O	1473	519911	454799	429859	655747	345290	556288	521021	342531	411041	-	NO	Plant-derived or natural source
KMW0639	3-Buten-2-one, 4-(2,2,6-trimethyl-7-oxabicyclo[4.1.0]hept-1-yl)-	Terpenoids	208.146	C13H20O2	1473	111010	92480.8	91269.2	135839	68092.4	112130	106492	67478.3	85900.3	-	NO	Plant-derived or natural source
QWMW1094	Hexane, 1,1'-[ethylidenebis(oxy)]bis-	Ether	230.225	C14H30O2	1473	126046	115208	103898	152675	85462.3	130028	128163	83212.7	101464	-	NO	Plant-derived or natural source
KMW0561	2(3H)-Furanone, 5-hexyldihydro-	Ester	170.131	C10H18O2	1473.79	114385	102547	94055.6	144033	78217.4	121641	113083	77510.5	90750.5	-	NO	Plant-derived or natural source
YZMW0227	Benzaldehyde, 2,3,4,5-tetramethyl-	Aldehyde	162.104	C11H14O	1474	1.94064e+06	1.70065e+06	1.58868e+06	2.4538e+06	1.30722e+06	2.07976e+06	1.94138e+06	1.31086e+06	1.54387e+06	-	NO	Plant-derived or natural source
XMW0022	Iridomyrmecin	Terpenoids	168.115	C10H16O2	1474	211184	172883	176446	259002	132159	213315	208380	129147	166696	-	NO	Plant-derived or natural source
GMW0166	Geranyl propionate	Ester	210.162	C13H22O2	1475	64662.8	73285.8	68222.6	84716.1	56322.3	78314.5	69452.3	59284.8	60093.9	-	NO	Plant-derived or natural source
QWMW0678*421	Benzoic acid, 2-hydroxy-, 2-methylpropyl ester	Ester	194.094	C11H14O3	1476	863106	754206	700609	1.08701e+06	574674	923233	861204	574003	678285	-	NO	Plant-derived or natural source
KMW0597*061	.gamma.-Muurolene	Terpenoids	204.188	C15H24	1477	538377	1.10793e+06	442984	901274	683185	690499	622547	725063	368086	-	NO	Plant-derived or natural source
NMW0212	2H-Indol-2-one, 1,3-dihydro-	Ketone	133.053	C8H7NO	1477.82	1.74764e+06	1.50733e+06	1.42405e+06	2.20124e+06	1.15023e+06	1.86074e+06	1.73798e+06	1.14616e+06	1.36472e+06	-	NO	Plant-derived or natural source
KMW0674	trans-2-Dodecen-1-ol	Alcohol	184.183	C12H24O	1478	50685.1	52461.4	47310.1	65104.3	38298	58282.9	56037.2	36058.4	42731.2	-	NO	Plant-derived or natural source
KMW0566*060	Naphthalene, decahydro-4a-methyl-1-methylene-7-(1-methylethylidene)-, (4aR-trans)-	Terpenoids	204.188	C15H24	1479	777582	641821	643871	976365	473942	792624	758560	469363	567590	-	NO	Plant-derived or natural source
XMW0987	Eudesma-2,4,11-triene	Terpenoids	202.172	C15H22	1479	3.27925e+06	2.85868e+06	2.66414e+06	4.13216e+06	2.19237e+06	3.50562e+06	3.26466e+06	2.177e+06	2.57994e+06	-	NO	Plant-derived or natural source
KMW0580	2,4-Decadienoic acid, ethyl ester, (E,Z)-	Ester	196.146	C12H20O2	1479	27652.5	10246.3	8676.19	8869.73	7576.41	6989.78	569.323	569.323	3578.88	-	NO	Plant-derived or natural source
GMW0266	.alpha. Isomethyl ionone	Terpenoids	206.167	C14H22O	1480	760601	658152	623043	956175	504638	799802	756994	502890	595528	-	NO	Plant-derived or natural source
NMW0228	2,4,6-Cycloheptatrien-1-one, 2-hydroxy-4-(1-methylethyl)-	Terpenoids	164.084	C10H12O2	1480	33402.2	29566.1	30528.6	36364.6	23759.8	35761	29826.3	22465.9	34069.1	-	NO	Plant-derived or natural source
KMW0603*061	Germacrene D	Terpenoids	204.188	C15H24	1481	8.83863e+06	7.84815e+06	7.24538e+06	1.11706e+07	5.90501e+06	9.44811e+06	8.76194e+06	5.84923e+06	6.92941e+06	-	NO	Plant-derived or natural source
XMW0740	3-Methyl-pyrrolo(2,3-b)pyrazine	Heterocyclic compound	133.064	C7H7N3	1481	101000	90023.1	81944.5	129240	70323.8	107974	98603.1	69771.8	76256.8	-	NO	Plant-derived or natural source
XMW0465*060	1-Isopropyl-4,7-dimethyl-1,2,3,4,5,6-hexahydronaphthalene	Terpenoids	204.188	C15H24	1481	777582	641821	643871	976365	473942	792624	758560	469363	567590	-	NO	Plant-derived or natural source
XMW0147	1-Methyl-4-(6-methylhept-5-en-2-yl)cyclohexa-1,3-diene	Terpenoids	204.188	C15H24	1482	740330	646071	610539	924366	494178	785830	741884	492136	589364	-	NO	Plant-derived or natural source
XMW1405	Acenaphthene	Aromatics	154.078	C12H10	1482	7507.96	6632.4	6394.12	8927.69	4855.79	8043.5	6950.26	4509.99	6383.09	-	NO	Plant-derived or natural source
WMW0012*061	(+)-epi-Bicyclosesquiphellandrene	Terpenoids	204.188	C15H24	1482	8.83863e+06	7.84815e+06	7.24538e+06	1.11706e+07	5.90501e+06	9.44811e+06	8.76194e+06	5.84923e+06	6.92941e+06	-	NO	Plant-derived or natural source
XMW0112*060	Naphthalene, 1,2,4a,5,8,8a-hexahydro-4,7-dimethyl-1-(1-methylethyl)-, (1.alpha.,4a.beta.,8a.alpha.)-(.+/-.)-	Terpenoids	204.188	C15H24	1482	777582	641821	643871	976365	473942	792624	758560	469363	567590	-	NO	Plant-derived or natural source
GMW0066	Benzoic acid, 2-methoxy-	Acid	152.047	C8H8O3	1482.87	517405	454012	426477	648981	345614	556219	515969	344492	408375	-	NO	Plant-derived or natural source
KMW0585	Citronellyl isobutyrate	Ester	226.193	C14H26O2	1483	1.25428e+06	1.10542e+06	1.03177e+06	1.5768e+06	839444	1.34199e+06	1.25971e+06	835262	994734	-	NO	Plant-derived or natural source
D204	Pentyl octanoate	Ester	214.193	C13H26O2	1484	186629	166762	154302	236296	126732	200202	185133	126153	145109	-	NO	Plant-derived or natural source
NMW0211	1-Cyclohexene-1-carboxylic acid, 4-(1-methylethenyl)-	Terpenoids	166.099	C10H14O2	1484	559747	479628	454359	687940	370345	587105	548764	365550	439816	-	NO	Plant-derived or natural source
D73	2-Propenoic acid, 3-phenyl-, 1-methylethyl ester	Ester	190.099	C12H14O2	1485	536497	456620	440977	666336	344319	562139	532931	342155	406980	-	NO	Plant-derived or natural source
WAMW0483	4-(2,6,6-Trimethylcyclohexa-1,3-dienyl)but-3-en-2-one	Ketone	190.136	C13H18O	1485	219431	195528	178787	276118	149896	234785	215297	148212	171574	-	NO	Plant-derived or natural source
KMW0556*369	Naphthalene, decahydro-4a-methyl-1-methylene-7-(1-methylethenyl)-, [4aR-(4a.alpha.,7.alpha.,8a.beta.)]-	Terpenoids	204.188	C15H24	1486	2.66929e+06	2.37431e+06	2.19677e+06	3.40375e+06	1.78186e+06	2.85652e+06	2.64853e+06	1.75609e+06	2.07151e+06	ko00909,ko01110	NO	Plant-derived or natural source
YZMW0758	m-Nitroaniline	Amine	138.043	C6H6N2O2	1486	63595.9	54138.1	52106.7	79802.6	42568.1	67609.1	62928.4	42549.8	50301.8	-	YES	Nitro compounds (industrial feedstock/pollutant)
XMW3114	Nonanoic acid, butyl ester	Ester	214.193	C13H26O2	1486	122288	109222	99376.3	153506	83543.5	131787	120330	83406.4	97976.6	-	NO	Plant-derived or natural source
XMW0702	2-(3-Thienyl)pyridine	Heterocyclic compound	161.03	C9H7NS	1487	368714	326818	301708	468685	252020	399557	369458	253424	294538	-	NO	Plant-derived or natural source
YZMW0710	Mandelic acid	Acid	152.047	C8H8O3	1487	1.41147e+06	1.23265e+06	1.15489e+06	1.77112e+06	950971	1.51468e+06	1.41641e+06	950869	1.12789e+06	-	NO	Plant-derived or natural source
YZMW0756	4-tert-Butyl-2-chlorophenol	Phenol	184.065	C10H13ClO	1487	25577.6	23140.6	21110.2	33019.3	16975.6	27580.8	25382.4	17527.5	19871.6	-	NO	Plant-derived or natural source
XMW0741	1,3-Benzodioxole, 2-acetyl-4-methoxy-2-methyl-	Heterocyclic compound	208.074	C11H12O4	1487	9018.38	7688.43	8292.65	10681.1	6452.68	9775.99	8507.38	5767.47	9377.09	-	NO	Plant-derived or natural source
D246	Propanoic acid, 2-methyl-, 3,7-dimethyl-2,6-octadienyl ester, (Z)-	Ester	224.178	C14H24O2	1487	2.16981e+06	1.90368e+06	1.78769e+06	2.74069e+06	1.46426e+06	2.336e+06	2.18609e+06	1.46078e+06	1.73665e+06	-	NO	Plant-derived or natural source
D300*369	Aristolochene	Terpenoids	204.188	C15H24	1487	2.66929e+06	2.37431e+06	2.19677e+06	3.40375e+06	1.78186e+06	2.85652e+06	2.64853e+06	1.75609e+06	2.07151e+06	-	NO	Plant-derived or natural source
NMW0213	Nicotyrine	Heterocyclic compound	158.084	C10H10N2	1488	4817.92	4887.58	4136.57	6565.36	3475.98	5673.73	4996.97	3642.63	3983.21	-	NO	Plant-derived or natural source
D284*126	Butanoic acid, 2-methyl-, 2-phenylethyl ester	Ester	206.131	C13H18O2	1488	330693	697753	294220	567851	560757	582109	443979	621869	337946	-	NO	Plant-derived or natural source
YZMW0729	4-Chloro-3-nitrobenzonitrile	Halogenated hydrocarbons	181.988	C7H3ClN2O2	1489	515755	457787	422506	647022	348322	555660	514148	347558	411975	-	YES	Halogenated hydrocarbon
NMW0216	Benzaldehyde, 3,4-dimethoxy-	Aldehyde	166.063	C9H10O3	1489	4046.14	4999.85	3891.58	5141.19	4027.71	5872.62	5814.4	4385.36	3671.24	-	NO	Plant-derived or natural source
WMW0013*151	Bicyclosesquiphellandrene	Terpenoids	204.188	C15H24	1489	6.05158e+06	1.25175e+07	5.47746e+06	1.0201e+07	9.80941e+06	1.05028e+07	8.07386e+06	1.07908e+07	6.31305e+06	-	NO	Plant-derived or natural source
KMW0582*151	.beta.-Guaiene	Terpenoids	204.188	C15H24	1490	6.05158e+06	1.25175e+07	5.47746e+06	1.0201e+07	9.80941e+06	1.05028e+07	8.07386e+06	1.07908e+07	6.31305e+06	-	NO	Plant-derived or natural source
XMW0455	1,3-Benzenediol, 4,5-dimethyl-	Phenol	138.068	C8H10O2	1490	15921.1	13624.2	15511.6	16664.3	13926.9	21936.1	22150.9	14527.1	15994.2	-	NO	Plant-derived or natural source
GMW0310	Bicyclo[7.2.0]undec-4-ene, 4,11,11-trimethyl-8-methylene-	Hydrocarbons	204.188	C15H24	1490	68729.5	134561	72619	108460	107415	116833	85746.8	114563	75723.6	-	NO	Plant-derived or natural source
D265	Dodecanenitrile	Nitrogen compounds	181.183	C12H23N	1490	77644.8	151624	73002.9	123293	117750	129998	101290	127986	79602.1	-	YES	Nitrile compounds (industrial raw materials)
D274	2H-1-Benzopyran-2-one, 3-methyl-	Ketone	160.052	C10H8O2	1490	610541	1.35969e+06	546339	1.099e+06	1.05743e+06	1.10751e+06	835566	1.16455e+06	623418	-	NO	Plant-derived or natural source
D227	Phenol, (1,1-dimethylethyl)-4-methoxy- (CAS)	Phenol	180.115	C11H16O2	1490.21	633588	1.27041e+06	580994	1.05658e+06	1.00896e+06	1.08864e+06	840947	1.10281e+06	653923	-	NO	Plant-derived or natural source
XMW0981*126	Butanoic acid, 3-methyl-, 2-phenylethyl ester	Ester	206.131	C13H18O2	1491	330693	697753	294220	567851	560757	582109	443979	621869	337946	-	NO	Plant-derived or natural source
XMW1411	1,3,6,10-Dodecatetraene, 3,7,11-trimethyl-, (Z,E)-	Terpenoids	204.188	C15H24	1491	3.94845e+06	7.67896e+06	3.75415e+06	6.37052e+06	6.01874e+06	6.64065e+06	5.0957e+06	6.57003e+06	4.16435e+06	-	NO	Plant-derived or natural source
KMW0590*083	Naphthalene, 1,2,3,5,6,7,8,8a-octahydro-1,8a-dimethyl-7-(1-methylethenyl)-, [1R-(1.alpha.,7.beta.,8a.alpha.)]-	Terpenoids	204.188	C15H24	1492	9.25953e+06	1.97289e+07	8.28261e+06	1.5984e+07	1.53018e+07	1.63487e+07	1.24676e+07	1.68883e+07	9.64042e+06	ko00909	NO	Plant-derived or natural source
XMW0700*060	4a,8-Dimethyl-2-(prop-1-en-2-yl)-1,2,3,4,4a,5,6,7-octahydronaphthalene	Terpenoids	204.188	C15H24	1492	329777	537651	343920	489849	421134	527420	398377	451190	330962	-	NO	Plant-derived or natural source
XMW1144	4-Acetoxy-3-methoxystyrene	Ester	192.079	C11H12O3	1492	42701.1	90345.2	41546.1	73207	70083.1	75780.4	56316.5	76102.1	45213.9	-	NO	Plant-derived or natural source
XMW1091	1-Pentanol, 5-[(tetrahydro-2H-pyran-2-yl)oxy]-	Alcohol	188.141	C10H20O3	1492	1.83436e+06	2.83373e+06	1.89818e+06	2.62038e+06	2.28025e+06	2.77396e+06	2.18279e+06	2.42501e+06	1.95724e+06	-	NO	Plant-derived or natural source
KMW0736	Apocynin	Ketone	166.063	C9H10O3	1492.92	122625	245876	113506	204382	195938	210895	164209	214087	127214	-	NO	Plant-derived or natural source
D431*457	(3R,3aR,3bR,4S,7R,7aR)-4-Isopropyl-3,7-dimethyloctahydro-1H-cyclopenta[1,3]cyclopropa[1,2]benzen-3-ol	Terpenoids	222.198	C15H26O	1493	4410.69	9965.47	4222.36	7818.13	7628.28	7987.12	5837.62	7833.11	4701.3	-	NO	Plant-derived or natural source
D103	Butanoic acid, 1,1-dimethyl-2-phenylethyl ester	Ester	220.146	C14H20O2	1493	251519	425205	248298	376779	336851	392792	308079	363396	263423	-	NO	Plant-derived or natural source
QWMW0879	5-Methyl-2-phenyl-2-hexenal	Aldehyde	188.12	C13H16O	1493	10901.5	23326.5	9832.64	18643.1	18084.3	18866.6	14306.4	19732	10727.3	-	NO	Plant-derived or natural source
WAMW0914*364	1H-Cycloprop[e]azulene, 1a,2,3,5,6,7,7a,7b-octahydro-1,1,4,7-tetramethyl-, [1aR-(1a.alpha.,7.alpha.,7a.beta.,7b.alpha.)]-	Terpenoids	204.188	C15H24	1493	1.88147e+06	3.98105e+06	1.7302e+06	3.19372e+06	3.09221e+06	3.33184e+06	2.50834e+06	3.40721e+06	1.9636e+06	-	NO	Plant-derived or natural source
WMW0003*364	Naphthalene, 1,2,3,5,6,7,8,8a-octahydro-1,8a-dimethyl-7-(1-methylethenyl)-, [1S-(1.alpha.,7.alpha.,8a.alpha.)]-	Terpenoids	204.188	C15H24	1494	1.88147e+06	3.98105e+06	1.7302e+06	3.19372e+06	3.09221e+06	3.33184e+06	2.50834e+06	3.40721e+06	1.9636e+06	-	NO	Plant-derived or natural source
XMW0797*083	Naphthalene, 1,2,4a,5,6,8a-hexahydro-4,7-dimethyl-1-(1-methylethyl)-,[1R-(1.alpha.,4a.alpha.,8a.alpha.)]-	Terpenoids	204.188	C15H24	1494	299508	288605	311179	537819	181542	426733	319938	222700	182829	-	NO	Plant-derived or natural source
YZMW0490	Creatinine	Acid	113.059	C4H7N3O	1494	2.94978e+07	8.7345e+06	1.0119e+07	1.82061e+07	6.46966e+06	7.30012e+06	7.65523e+06	2.08933e+06	2.31149e+06	ko00330,ko01100	NO	Plant-derived or natural source
KMW0485	Undecanoic acid, ethyl ester	Ester	214.193	C13H26O2	1494	7317.18	14585.7	6800.3	11976.1	11452.1	12458.6	9883.27	12449.3	7503.83	-	NO	Plant-derived or natural source
KMW0595*084	1,3-Cyclohexadiene, 5-(1,5-dimethyl-4-hexenyl)-2-methyl-, [S-(R*,S*)]-	Terpenoids	204.188	C15H24	1495	6.43112e+06	1.36892e+07	5.74108e+06	1.10896e+07	1.06482e+07	1.14354e+07	8.63454e+06	1.17352e+07	6.64555e+06	-	NO	Plant-derived or natural source
XMW0391	3,5,11-Eudesmatriene	Terpenoids	202.172	C15H22	1495	1.01906e+06	2.14981e+06	943842	1.70706e+06	1.67317e+06	1.78652e+06	1.34248e+06	1.83381e+06	1.07082e+06	-	NO	Plant-derived or natural source
XMW0788	Phenol, 4-methyl-2-nitro-, acetate (ester)	Ester	195.053	C9H9NO4	1495	2.26143e+06	4.63231e+06	2.06539e+06	3.82659e+06	3.65517e+06	3.92247e+06	3.01301e+06	4.01043e+06	2.33782e+06	-	YES	Nitro compounds (industrial feedstock/pollutant)
D328	(5R,10R)-10-Methyl-6-methylene-2-(propan-2-ylidene)spiro[4.5]dec-7-ene	Terpenoids	202.172	C15H22	1495	694677	1.4597e+06	660408	1.18858e+06	1.13206e+06	1.23478e+06	913713	1.24295e+06	726176	-	NO	Plant-derived or natural source
XMW1348	2-Tridecanone	Ketone	198.198	C13H26O	1495.82	2.17106e+06	676376	804115	1.37885e+06	504382	602468	609461	168516	218175	-	NO	Plant-derived or natural source
XMW0176*061	Naphthalene, 1,2,4a,5,6,8a-hexahydro-4,7-dimethyl-1-(1-methylethyl)-, (1.alpha.,4a.alpha.,8a.alpha.)-	Terpenoids	204.188	C15H24	1496	2.38538e+07	5.30327e+07	2.13505e+07	4.22009e+07	4.08431e+07	4.32354e+07	3.2231e+07	4.51055e+07	2.44907e+07	-	NO	Plant-derived or natural source
YZMW0080	3-tert-Butyl-4-hydroxyanisole	Ether	180.115	C11H16O2	1496	37574.7	76609.6	37248.5	61743.8	60142.3	65802.4	48236.9	64050.7	39832.9	-	NO	Plant-derived or natural source
NMW0219	Diethylpropion	Amine	205.147	C13H19NO	1497	791170	221061	258491	477773	163039	185532	193407	51419.3	10239.2	-	NO	Plant-derived or natural source
XMW0157*063	(2R,3R,6S)-6-Isopropyl-3-methyl-2-(prop-1-en-2-yl)-3-vinylcyclohexanone	Terpenoids	220.183	C15H24O	1498	14900.3	8450.46	11468.2	19405.7	5691.87	11738.9	12415.4	6117.05	7503.98	-	NO	Plant-derived or natural source
YZMW0600	Cycloheptanecarboxylic acid, 1-amino-	Acid	157.11	C8H15NO2	1498	51769.2	18030.8	20346.5	33790.9	13470.6	15310.2	15633.6	5047.09	5533.5	-	NO	Plant-derived or natural source
KMW0606*061	.alpha.-Muurolene	Terpenoids	204.188	C15H24	1499	855787	2.02311e+06	1.28595e+06	1.68543e+06	1.59284e+06	1.71525e+06	1.36917e+06	1.52117e+06	1.42445e+06	-	NO	Plant-derived or natural source
YC_926	Histamine	Amine	111.08	C5H9N3	1499	5.64615e+06	1.77548e+06	2.05561e+06	3.48936e+06	1.34743e+06	1.49998e+06	1.55874e+06	459753	497813	ko00340,ko01100,ko01110	NO	Plant-derived or natural source
KMW0602	Pentadecane	Hydrocarbons	212.25	C15H32	1499.37	4.28958e+07	1.39073e+07	1.60808e+07	2.76172e+07	1.03872e+07	1.17819e+07	1.23892e+07	3.50088e+06	3.891e+06	-	NO	Plant-derived or natural source
XMW0504*084	1H-Benzocycloheptene, 2,4a,5,6,7,8-hexahydro-3,5,5,9-tetramethyl-, (R)-	Terpenoids	204.188	C15H24	1500	666531	1.16921e+06	1.29079e+06	1.25554e+06	774079	2.07108e+06	1.04772e+06	1.02056e+06	961552	-	NO	Plant-derived or natural source
YZMW0295	(6R,7aR)-3,6-Dimethyl-5,6,7,7a-tetrahydrobenzofuran-2(4H)-one	Heterocyclic compound	166.099	C10H14O2	1500	85681	21036.1	24484.7	45103.7	16037	17997.1	18210.5	5806.13	5986.86	-	NO	Plant-derived or natural source
YZMW0767	Acetophenone, 4'-amino-	Ketone	135.068	C8H9NO	1500	395161	419578	324304	526178	284531	492624	459958	323439	315334	-	NO	Plant-derived or natural source
XMW0904	Phosphoric acid, dibutyl 1-methylethenyl ester	Ester	250.133	C11H23O4P	1500	9.52888e+06	2.74484e+06	3.19598e+06	5.83985e+06	2.03388e+06	2.29573e+06	2.40517e+06	646465	714552	-	NO	Plant-derived or natural source
XMW2348	Phenol, 3-(ethylamino)-4-methyl-	Phenol	151.1	C9H13NO	1501	1.28788e+06	750983	652841	1.38451e+06	580458	839749	1.05104e+06	633129	567636	-	NO	Plant-derived or natural source
KMW0577	2H-Pyran-2-one, 5,6-dihydro-6-pentyl-	Ketone	168.115	C10H16O2	1501	3.01659e+06	863315	1.0078e+06	1.79378e+06	641463	737738	759008	214925	237589	-	NO	Plant-derived or natural source
NMW0221	Hexa-2,4-diyn-1-ylbenzene	Aromatics	154.078	C12H10	1501	34193.7	7952.97	9888.78	18543.1	6379.05	6842.22	7408.09	2065.15	2260.62	-	NO	Plant-derived or natural source
D1666	Cyclododecanone	Ketone	182.167	C12H22O	1502	3.37751e+06	1.207e+06	1.39305e+06	2.30499e+06	907416	1.03209e+06	1.0617e+06	322413	356426	-	NO	Plant-derived or natural source
XMW0216*063	(2S,3S,6S)-6-Isopropyl-3-methyl-2-(prop-1-en-2-yl)-3-vinylcyclohexanone	Terpenoids	220.183	C15H24O	1503	9594.79	15630.7	14353.9	17009.7	13651.9	17319	14361.2	12821.1	14064.4	-	NO	Plant-derived or natural source
NMW0222	Benzenemethanol, 3,4-dimethoxy-	Alcohol	168.079	C9H12O3	1503.46	3041.75	20358.5	19575	22631.2	20889.9	28041.3	23924	21234.8	30512.2	-	NO	Plant-derived or natural source
D339*137	cis-.alpha.-Bisabolene	Terpenoids	204.188	C15H24	1504	564896	648129	719277	592035	429516	1.21988e+06	584524	618519	580963	-	NO	Plant-derived or natural source
YZMW0242	Phenol, 3-methyl-4-(methylthio)-	Phenol	154.045	C8H10OS	1504	485520	487689	424803	694430	377069	542408	556961	381119	403306	-	NO	Plant-derived or natural source
XMW0247	Benzene, 1-methyl-4-(1,2,2-trimethylcyclopentyl)-, (R)-	Terpenoids	202.172	C15H22	1505	342419	306102	283131	462929	233007	385391	357385	237175	250756	-	NO	Plant-derived or natural source
YZMW0453	Barbital	Ketone	184.085	C8H12N2O3	1506	2.96773e+06	804962	935727	1.76164e+06	593588	667899	694458	185978	204042	-	NO	Plant-derived or natural source
XMW0264*152	Bicyclo[4.4.0]dec-1-ene, 2-isopropyl-5-methyl-9-methylene-	Terpenoids	204.188	C15H24	1507	4.94585e+06	4.34817e+06	4.13138e+06	6.74676e+06	3.21096e+06	5.40091e+06	5.08867e+06	3.25712e+06	3.51167e+06	-	NO	Plant-derived or natural source
NMW0223	1,2,4-Benzenetriol	Alcohol	126.032	C6H6O3	1507	3.53746e+06	966654	1.1255e+06	2.10656e+06	714515	803636	838722	224319	246201	ko01100	NO	Plant-derived or natural source
KMW0613	.alpha.-Farnesene	Terpenoids	204.188	C15H24	1508	242593	234273	210244	332628	181889	260612	280771	183048	203320	ko00909,ko01110	NO	Plant-derived or natural source
D375	4H-Inden-4-one, 1,2,3,5,6,7-hexahydro-1,1,2,3,3-pentamethyl-	Ketone	206.167	C14H22O	1508	24845.7	23726.8	21305.4	36229.1	16398.2	28529.7	26444.4	17421.5	17219.9	-	NO	Plant-derived or natural source
D338*084	.alpha.-Cuprenene	Terpenoids	204.188	C15H24	1509	2.6754e+06	2.27065e+06	2.19247e+06	3.80117e+06	1.70433e+06	3.23635e+06	2.84007e+06	1.73014e+06	1.92505e+06	-	NO	Plant-derived or natural source
GMW0078	.beta.-Bisabolene	Terpenoids	204.188	C15H24	1509	6.86698e+06	6.03248e+06	5.6648e+06	9.19536e+06	4.59195e+06	7.47444e+06	7.05595e+06	4.60579e+06	5.0292e+06	ko00909	NO	Plant-derived or natural source
KMW0605	Pentanoic acid, 1-ethenyl-1,5-dimethyl-4-hexenyl ester	Ester	238.193	C15H26O2	1510	183860	142493	181647	351845	106186	363209	263022	114714	139675	-	NO	Plant-derived or natural source
XMW0992	(2R,8R,8aS)-8,8a-Dimethyl-2-(prop-1-en-2-yl)-1,2,3,7,8,8a-hexahydronaphthalene	Terpenoids	202.172	C15H22	1511	1.13765e+06	598328	637582	1.19979e+06	455863	655579	887189	426145	462742	-	NO	Plant-derived or natural source
NMW0225	Acetamide, N-(2-phenylethyl)-	Amine	163.1	C10H13NO	1512	69853.3	45042.5	67389.2	95602.4	36634.4	91642	77066.8	41148.8	56508	-	NO	Plant-derived or natural source
D293*137	Cyclohexene, 4-[(1E)-1,5-dimethyl-1,4-hexadien-1-yl]-1-methyl-	Terpenoids	204.188	C15H24	1512	1.07085e+06	1.00938e+06	1.5682e+06	1.44057e+06	840191	1.71769e+06	1.03432e+06	756766	1.39147e+06	-	NO	Plant-derived or natural source
WMW0078	2,4-Di-tert-butylphenol	Phenol	206.167	C14H22O	1512.57	4.28735e+07	1.38988e+07	1.60582e+07	2.7593e+07	1.03763e+07	1.17585e+07	1.2366e+07	3.49113e+06	3.86481e+06	-	NO	Plant-derived or natural source
KMW0616*152	Naphthalene, 1,2,3,4,4a,5,6,8a-octahydro-7-methyl-4-methylene-1-(1-methylethyl)-, (1.alpha.,4a.beta.,8a.alpha.)-	Terpenoids	204.188	C15H24	1513	4.94585e+06	4.34817e+06	4.13138e+06	6.74676e+06	3.21096e+06	5.40091e+06	5.08867e+06	3.25712e+06	3.51167e+06	-	NO	Plant-derived or natural source
XMW1158	Tricyclo[3.3.1.1(3,7)]decane, 2-nitro-	Nitrogen compounds	181.11	C10H15NO2	1514	749926	313424	500131	877178	242062	675358	677149	274278	403035	-	YES	Nitro compounds (industrial feedstock/pollutant)
XMW0745	2(3H)-Furanone, 5-hexyldihydro-4-methyl-, trans-	Ketone	184.146	C11H20O2	1514	46181.3	20513.5	37510.6	59488.6	17173	50512.1	50557.9	20469	30267.1	-	NO	Plant-derived or natural source
YZMW0707*271	1-Naphthalenol	Phenol	144.058	C10H8O	1514.63	118864	86799.5	112647	167037	65732.9	152203	131275	73576	92240.7	-	NO	Plant-derived or natural source
NMW0227*137	(Z)-1-Methyl-4-(6-methylhept-5-en-2-ylidene)cyclohex-1-ene	Terpenoids	204.188	C15H24	1515	1.07085e+06	1.00938e+06	1.5682e+06	1.44057e+06	840191	1.71769e+06	1.03432e+06	756766	1.39147e+06	-	NO	Plant-derived or natural source
XMW0967*361	(1R,5S)-1,8-Dimethyl-4-(propan-2-ylidene)spiro[4.5]dec-7-ene	Terpenoids	204.188	C15H24	1515	124519	60711.8	108358	173392	46592.8	147573	155207	54566.3	81006.3	-	NO	Plant-derived or natural source
CY_023	Dibenzofuran	Heterocyclic compound	168.058	C12H8O	1515	23413.2	9031.7	14902	24966.9	7218.31	19651.3	19537.9	8014.2	10959.4	ko01100	NO	Plant-derived or natural source
XMW0975*137	Cyclohexene, 4-(1,5-dimethyl-1,4-hexadienyl)-1-methyl-	Terpenoids	204.188	C15H24	1515	1.07085e+06	1.00938e+06	1.5682e+06	1.44057e+06	840191	1.71769e+06	1.03432e+06	756766	1.39147e+06	-	NO	Plant-derived or natural source
D244*457	(3S,3aR,3bR,4S,7R,7aR)-4-Isopropyl-3,7-dimethyloctahydro-1H-cyclopenta[1,3]cyclopropa[1,2]benzen-3-ol	Terpenoids	222.198	C15H26O	1515	4410.69	9965.47	4222.36	7818.13	7628.28	7987.12	5837.62	7833.11	4701.3	-	NO	Plant-derived or natural source
XMW1018	1-Phenylcyclohexylamine	Amine	175.136	C12H17N	1517	76082.6	50897.9	79507.6	103508	39831.4	90474.8	83345.2	43615	57179.4	-	NO	Plant-derived or natural source
XMW0556*064	(2S,4aR,8aR)-4a,8-Dimethyl-2-(prop-1-en-2-yl)-1,2,3,4,4a,5,6,8a-octahydronaphthalene	Terpenoids	204.188	C15H24	1517	2.18486e+06	1.25998e+06	2.00918e+06	2.98532e+06	979730	2.6725e+06	2.41075e+06	1.09007e+06	1.56012e+06	-	NO	Plant-derived or natural source
XMW0009*064	Naphthalene, 1,2,4a,5,8,8a-hexahydro-4,7-dimethyl-1-(1-methylethyl)-, [1S-(1.alpha.,4a.beta.,8a.alpha.)]-	Terpenoids	204.188	C15H24	1518	2.18486e+06	1.25998e+06	2.00918e+06	2.98532e+06	979730	2.6725e+06	2.41075e+06	1.09007e+06	1.56012e+06	-	NO	Plant-derived or natural source
QWMW0350	2-Naphthalenethiol	Alcohol	160.035	C10H8S	1518	58334.7	44338	52051	82125.8	32711.9	70245.8	62618.6	35862.1	41731.6	-	NO	Plant-derived or natural source
WMW0218	Butylated Hydroxytoluene	Phenol	220.183	C15H24O	1519.67	71280.9	94285.3	67477.7	97742.9	74868.6	91074.7	80464.1	73251	73173.4	-	NO	Plant-derived or natural source
D767	Benzenepropanal, 4-(1,1-dimethylethyl)-	Aldehyde	190.136	C13H18O	1521	264798	347465	252344	362810	273637	345783	302847	266932	269665	-	NO	Plant-derived or natural source
QWMW0952	Butanoic acid, 2-phenoxyethyl ester	Ester	208.11	C12H16O3	1521	9079.03	11519.8	8516.56	12722.5	9102.86	11443.9	10396.4	8957.57	9060.04	-	NO	Plant-derived or natural source
WMW0212	Benzoic acid, 4-ethoxy-, ethyl ester	Ester	194.094	C11H14O3	1522	31027.1	34219.2	26847.8	38903.5	30467.2	37861.5	35782.5	30208.1	35700	-	NO	Plant-derived or natural source
KMW0626*065	Naphthalene, 1,2,3,4-tetrahydro-1,6-dimethyl-4-(1-methylethyl)-, (1S-cis)-	Terpenoids	202.172	C15H22	1523	53590.6	43464.7	42611.8	70314.4	31499.9	54067.5	53102.3	32902.6	32097.6	-	NO	Plant-derived or natural source
NMW0229*271	2-Naphthalenol	Phenol	144.058	C10H8O	1523.27	118864	86799.5	112647	167037	65732.9	152203	131275	73576	92240.7	-	NO	Plant-derived or natural source
KMW0618*064	Naphthalene, 1,2,3,5,6,8a-hexahydro-4,7-dimethyl-1-(1-methylethyl)-, (1S-cis)-	Terpenoids	204.188	C15H24	1524	72292.4	91429.7	66412	96986.8	73248.9	90470.9	81211.5	70082.4	72241.4	ko00909,ko01100,ko01110	NO	Plant-derived or natural source
KMW0622	Cyclohexene, 3-(1,5-dimethyl-4-hexenyl)-6-methylene-, [S-(R*,S*)]-	Terpenoids	204.188	C15H24	1524	566123	929042	533482	807840	716805	969314	667037	754726	517360	-	NO	Plant-derived or natural source
D1612	Oxiranecarboxylic acid, 3-methyl-3-phenyl-, ethyl ester	Aldehyde	206.094	C12H14O3	1524	14618.4	20338	14606.3	20648.2	16423.1	20503.6	17124.9	16492.2	16070.4	-	NO	Plant-derived or natural source
WAMW0913	2,4-Dodecadienal, (E,E)-	Aldehyde	180.151	C12H20O	1524	44688	57388.3	43831.6	61541.8	44716.2	59154.4	52785	43334.3	47196.7	-	NO	Plant-derived or natural source
QWMW1080	1-Penten-3-one, 1-(2,6,6-trimethyl-2-cyclohexen-1-yl)-	Terpenoids	206.167	C14H22O	1524	110035	127311	97364	141164	99695.5	133897	120033	100326	107029	-	NO	Plant-derived or natural source
NMW0231	Phenol, 2-methoxy-4-(2-propenyl)-, acetate	Ester	206.094	C12H14O3	1524	21125.2	21837.7	18225.5	23846.7	22716.1	26707.7	25602.3	22131.1	28096.5	-	NO	Plant-derived or natural source
NMW0230	5,6-Dihydro-5-methyluracil	Heterocyclic compound	128.059	C5H8N2O2	1524	3663.62	4760.55	3802.05	5024.24	3701.97	4774.84	4459.77	3760.52	3862.72	-	NO	Plant-derived or natural source
D24	Benzenesulfonamide	Amine	157.02	C6H7NO2S	1525	6249.64	8173.67	5548.72	8366.04	7106.89	7690.81	7134.26	6639.04	6275.9	-	NO	Plant-derived or natural source
XMW0167	1-(2,3,4,5-Tetramethylphenyl)ethanone	Ketone	176.12	C12H16O	1526	21402.9	27056.8	17168.4	29721.4	18473.1	22876.5	22551.1	18822.1	15774.6	-	NO	Plant-derived or natural source
KMW0599	Dodecanoic acid, methyl ester	Ester	214.193	C13H26O2	1526	6320.89	3786.58	6068.61	8581.06	3007.93	8005.23	7075.33	3390.19	4765.4	-	NO	Plant-derived or natural source
D216	.alpha.-Irone	Terpenoids	206.167	C14H22O	1526	149706	169715	143273	184703	152831	204593	175467	146249	231446	-	NO	Plant-derived or natural source
BPMW012	2(3H)-Benzoxazolone	Ester	135.032	C7H5NO2	1527.64	4325.62	5379.94	4032.59	5866.1	4215.91	5495.95	4617.3	4412.83	4553.12	-	NO	Plant-derived or natural source
XMW0271	Cadina-1(10),6,8-triene	Terpenoids	202.172	C15H22	1528	747579	995001	616112	983368	780281	864608	834349	830899	505260	-	NO	Plant-derived or natural source
YZMW0369*344	Benzoic acid, 2,4-dichloro-	Acid	189.959	C7H4Cl2O2	1528	155544	197182	125367	199750	152168	162533	169532	160720	95213.7	ko01100	NO	Plant-derived or natural source
WMW0021*065	trans-Calamenene	Terpenoids	202.172	C15H22	1529	603739	622420	474217	645468	525120	553369	588225	477027	527223	-	NO	Plant-derived or natural source
XMW0214	1(2H)-Naphthalenone, octahydro-4-hydroxy-, trans-	Ketone	168.115	C10H16O2	1529	1.80456e+06	2.19828e+06	1.44412e+06	2.28958e+06	1.69431e+06	1.83474e+06	1.98889e+06	1.78294e+06	1.13384e+06	-	NO	Plant-derived or natural source
YZMW0505	2,3,4-Trihydroxybenzoic acid	Acid	170.022	C7H6O5	1529	26702.6	32416.5	20970.8	33259	25389.3	26040.1	28435.6	26265.6	16850	-	NO	Plant-derived or natural source
XMW1461	1-Amino-2-acetamino-3-fluorobenzene	Amine	168.07	C8H9FN2O	1529	11362.2	13641.9	9026.82	14304.8	10779	11727.3	12264.6	11299.4	7393.2	-	NO	Plant-derived or natural source
GMW0245	Oxiranecarboxylic acid, 3-phenyl-, ethyl ester	Ester	192.079	C11H12O3	1529	31053.3	37327	23389.5	38225.8	30537.6	31180.7	32700.8	33421.6	18306.5	-	NO	Plant-derived or natural source
QWMW1165	Benzene, 1-methyl-4-phenoxy-	Ether	184.089	C13H12O	1530	139715	168193	110178	171363	134439	136326	148382	138476	87606.6	-	NO	Plant-derived or natural source
XMW1095	Benzene, 1,2-diethyl-3,4,5,6-tetramethyl-	Aromatics	190.172	C14H22	1531	362623	446264	288255	457614	345902	360469	392942	364236	214672	-	NO	Plant-derived or natural source
QWMW1067	Allyl cinnamate	Ester	188.084	C12H12O2	1531	454812	550115	357699	566216	436052	447436	490868	458396	283118	-	NO	Plant-derived or natural source
XMW0386*065	cis-Calamenene	Terpenoids	202.172	C15H22	1531	603739	622420	474217	645468	525120	553369	588225	477027	527223	-	NO	Plant-derived or natural source
KMW0614*066	Cubenene	Terpenoids	204.188	C15H24	1532	5.27394e+06	6.52918e+06	4.20227e+06	6.65691e+06	5.085e+06	5.32884e+06	5.75548e+06	5.37179e+06	3.22435e+06	-	NO	Plant-derived or natural source
WMW0050*333	2(4H)-Benzofuranone, 5,6,7,7a-tetrahydro-4,4,7a-trimethyl-, (R)-	Ester	180.115	C11H16O2	1532	10872.7	5025.55	4667.55	11553.7	4160.76	8450.36	10004.4	5102.59	6844.38	-	NO	Plant-derived or natural source
XMW0916	Benzene, (5-bromopentyl)-	Halogenated hydrocarbons	226.036	C11H15Br	1532	2.06262e+06	2.67949e+06	1.69068e+06	2.67011e+06	2.0967e+06	2.26506e+06	2.28726e+06	2.21961e+06	1.32896e+06	-	YES	Halogenated hydrocarbon
YC_1434	Phenol, 4-(2-aminoethyl)-2-methoxy-	Phenol	167.095	C9H13NO2	1532	29254	30666.6	18955.1	52785.3	22482.3	33300.5	37337.4	29249.2	20066.5	ko00350,ko00965,ko01100	NO	Plant-derived or natural source
XMW1351*361	(3aS,8aS)-6,8a-Dimethyl-3-(propan-2-ylidene)-1,2,3,3a,4,5,8,8a-octahydroazulene	Terpenoids	204.188	C15H24	1532	124519	60711.8	108358	173392	46592.8	147573	155207	54566.3	81006.3	-	NO	Plant-derived or natural source
QWMW1258	2-Propenal, 3-(2-methoxyphenyl)-	Aldehyde	162.068	C10H10O2	1533	578524	703036	456269	725868	550905	572370	625132	577514	361086	-	NO	Plant-derived or natural source
WMW0052	(E)-1-Methyl-4-(6-methylhept-5-en-2-ylidene)cyclohex-1-ene	Terpenoids	204.188	C15H24	1533	499092	603666	409658	668520	464328	547076	557512	497349	319606	-	NO	Plant-derived or natural source
XMW0249*066	Naphthalene, 1,2,3,4,4a,7-hexahydro-1,6-dimethyl-4-(1-methylethyl)-	Terpenoids	204.188	C15H24	1533	5.27394e+06	6.52918e+06	4.20227e+06	6.65691e+06	5.085e+06	5.32884e+06	5.75548e+06	5.37179e+06	3.22435e+06	-	NO	Plant-derived or natural source
YZMW0757	p-tert.-Butylcatechol	Phenol	166.099	C10H14O2	1534	29464.9	30566.1	22036.1	38599.4	24663.7	30234.2	33667.1	25814.3	21095	-	NO	Plant-derived or natural source
XMW0025	Paroxypropione	Ketone	150.068	C9H10O2	1534.19	1.18959e+06	1.72121e+06	1.01272e+06	1.70443e+06	1.30437e+06	1.53114e+06	1.37758e+06	1.41205e+06	857332	-	NO	Plant-derived or natural source
w11	3,5,9-Undecatrien-2-one, 6,10-dimethyl-, (E,Z)-	Ketone	192.151	C13H20O	1535	109483	173115	99679.6	163159	135839	197621	133522	140922	108052	-	NO	Plant-derived or natural source
XMW0212	1,4 Benzodioxan-6-amine	Amine	151.063	C8H9NO2	1537	311688	383281	242832	404170	294731	326432	340194	310477	197923	-	NO	Plant-derived or natural source
GMW0385*333	2(4H)-Benzofuranone, 5,6,7,7a-tetrahydro-4,4,7a-trimethyl-	Ketone	180.115	C11H16O2	1537	10872.7	5025.55	4667.55	11553.7	4160.76	8450.36	10004.4	5102.59	6844.38	-	NO	Plant-derived or natural source
WMW0075	1,6,10-Dodecatrien-3-ol, 3,7,11-trimethyl-	Terpenoids	222.198	C15H26O	1537.04	29026.2	38775.7	23254	39627.2	26645.3	31461.2	31344	27341.9	19809.7	ko00909,ko01100	NO	Plant-derived or natural source
XMW0012*064	Naphthalene, 1,2,4a,5,6,8a-hexahydro-4,7-dimethyl-1-(1-methylethyl)-, [1S-(1.alpha.,4a.beta.,8a.alpha.)]-	Terpenoids	204.188	C15H24	1538	2.34997e+06	2.91836e+06	1.87409e+06	2.95858e+06	2.25476e+06	2.34495e+06	2.53574e+06	2.37502e+06	1.40053e+06	-	NO	Plant-derived or natural source
YZMW0195*416	Benzoic acid, 2-amino-4-methyl-	Acid	151.063	C8H9NO2	1538	330446	437175	275268	449535	307695	350651	342385	311877	200814	-	NO	Plant-derived or natural source
YZMW0358*344	Benzoic acid, 2,6-dichloro-	Acid	189.959	C7H4Cl2O2	1538	155544	197182	125367	199750	152168	162533	169532	160720	95213.7	-	NO	Plant-derived or natural source
XMW2271	1,3,5-Triazine-2,4,6-triamine	Heterocyclic compound	126.065	C3H6N6	1538	58542.3	57989.5	45234.5	85550.6	48397	77397.2	75775.2	52543.9	54354.4	-	NO	Plant-derived or natural source
QWMW1244	Phenol, 2-ethoxy-5-(1-propenyl)-	Phenol	178.099	C11H14O2	1538	1.5383e+06	1.94465e+06	1.23532e+06	1.95591e+06	1.5185e+06	1.64499e+06	1.66786e+06	1.59582e+06	952589	-	NO	Plant-derived or natural source
XMW0265	Tetradecane, 2,6,10-trimethyl-	Terpenoids	240.282	C17H36	1539	9848.14	8737.71	6428.51	11691.4	6672.6	8335.98	8169.38	6593.11	5963.45	-	NO	Plant-derived or natural source
YZMW0175	4-Methyl-3-nitrophenol	Phenol	153.043	C7H7NO3	1541	19898.7	18478.2	13850.1	28617.5	12145	20475	20867.8	12664.7	13026.1	-	YES	Nitro compounds (industrial feedstock/pollutant)
XMW0227	aR-Himachalene	Terpenoids	202.172	C15H22	1542	19793.6	24429.6	17169.6	27668.1	17262.3	24522.7	20780.4	17449.7	15714	-	NO	Plant-derived or natural source
XMW0388	Selina-3,7(11)-diene	Terpenoids	204.188	C15H24	1542	358709	483428	297855	496293	338103	382056	368765	338088	220470	-	NO	Plant-derived or natural source
QWMW0666	Ethyl benzoylacetate	Ester	192.079	C11H12O3	1542	45368	46758.6	30088.7	57296.5	32344.3	40967.8	44868.4	33998.4	27090	-	NO	Plant-derived or natural source
KMW0704*357	.alpha.-Calacorene	Terpenoids	200.157	C15H20	1542	12259.5	7379.71	6058.65	11348.4	5357.46	6574.27	10715.9	5702.69	4452.13	-	NO	Plant-derived or natural source
YZMW0229*416	2-Amino-5-methylbenzoic acid	Acid	151.063	C8H9NO2	1543	330446	437175	275268	449535	307695	350651	342385	311877	200814	-	NO	Plant-derived or natural source
KMW0624*381	Cis-Nerolidol	Terpenoids	222.198	C15H26O	1544	213531	157819	127793	301268	109550	170204	230691	115455	96339.2	-	NO	Plant-derived or natural source
WMW0043*381	Nerolidol	Terpenoids	222.198	C15H26O	1544	213531	157819	127793	301268	109550	170204	230691	115455	96339.2	-	NO	Plant-derived or natural source
XMW1354	cis-5-Dodecenoic acid	Acid	198.162	C12H22O2	1544.76	9243.86	11314.1	7616.29	10509.5	7532.28	8183.24	8417.99	7057.12	4799.42	-	NO	Plant-derived or natural source
XMW1020	(3-Bromo-1-methylpropoxymethyl)benzene	Halogenated hydrocarbons	242.031	C11H15BrO	1545	47225.3	45111.1	29507.7	54191.9	31299	38710.3	40763.8	32692	24513.2	-	YES	Halogenated hydrocarbon
YZMW0001	Phenol, 4-nitro-	Phenol	139.027	C6H5NO3	1545	15750.3	23769.4	13125.2	23789.1	14191.3	18006.8	16903.5	14692.5	10388.5	-	YES	Nitro compounds (industrial feedstock/pollutant)
XMW1006	Cedranoxide, 8,14-	Terpenoids	220.183	C15H24O	1546	39704.8	43298	33294.9	61810.7	27657.7	46805.5	42860.4	30652.9	24679.1	-	NO	Plant-derived or natural source
XMW1364	7-Octylidenebicyclo[4.1.0]heptane	Hydrocarbons	206.203	C15H26	1547	43426.5	38396.8	33318.1	60576	24308.3	44862.2	44651.9	26950.2	28389.6	-	NO	Plant-derived or natural source
YZMW0353	Goitrin	Heterocyclic compound	129.025	C5H7NOS	1548	7576.2	5331.18	4487.58	10147.3	3937.75	6187.25	7949.17	3725.08	4326.33	-	NO	Plant-derived or natural source
D177	(1aR,1bS,2aS,5S,5aS,7aS)-2,2,5,7a-Tetramethyldecahydrocyclopenta[2',3']cyclobuta[1',2':3,4]benzo[1,2-b]oxirene	Terpenoids	220.183	C15H24O	1549	6939.35	4623.01	4338.99	9385.24	3286.93	5533.06	7263.44	3224.25	3903.89	-	NO	Plant-derived or natural source
XMW1350*312	Naphthalene, 2,3,6-trimethyl-	Aromatics	170.11	C13H14	1550	4835.21	4578.48	3533.98	4158.14	4622.61	6075.32	4654.95	3422.29	7254.98	-	NO	Plant-derived or natural source
XMW0848*129	Phenol, 2-(1,1-dimethylethyl)-4-(1-methylpropyl)-	Phenol	206.167	C14H22O	1551	17337.7	5492.47	3841.3	24804.3	3645.31	4413.62	17030.8	3947.27	2222.53	-	NO	Plant-derived or natural source
YZMW0531	Benzeneacetic acid, 3-hydroxy-	Acid	152.047	C8H8O3	1554	25405.3	24737.4	25094.3	38149.5	16920.7	38565.1	27610.9	19691.7	31321.3	ko00350,ko00360,ko01100	NO	Plant-derived or natural source
XMW0592	Pentadecane, 4-methyl-	Hydrocarbons	226.266	C16H34	1556	3111.2	3713.09	2710.37	2566.11	4088.75	3882.65	3025.75	2801.77	5400.12	-	NO	Plant-derived or natural source
XMW0973	Ketone, methyl 2,4,5-trimethylpyrrol-3-yl	Ketone	151.1	C9H13NO	1557	24492.4	21185.1	22500.3	34977.3	13761.7	30824.4	23894.6	15873	19759.7	-	NO	Plant-derived or natural source
KMW0623	1,5-Cyclodecadiene, 1,5-dimethyl-8-(1-methylethylidene)-, (E,E)-	Terpenoids	204.188	C15H24	1557	172108	159545	163613	254298	104169	220307	176494	119779	132263	ko00909	NO	Plant-derived or natural source
QWMW1276	Nonanoic acid, 3-methylbutyl ester	Ester	228.209	C14H28O2	1559	21433.7	20203.5	21311.8	32125.7	13416.3	30590.9	22796.4	15643.7	23521.5	-	NO	Plant-derived or natural source
WAMW2198	Benzenemethanol, .alpha.-(trichloromethyl)-, acetate	Ester	265.967	C10H9Cl3O2	1559	5943.96	4344.52	5334.9	7726.14	3395.3	8801.48	5470.68	3466.41	8152.62	-	NO	Plant-derived or natural source
NMW0241	Pentylenetetrazol	Heterocyclic compound	138.091	C6H10N4	1560	488482	316589	241594	665012	215226	318957	513538	243899	195281	-	YES	Synthetic exogenous drug/reagent
YZMW0568	Ethanethioamide, N-phenyl-	Amine	151.046	C8H9NS	1562	42119.4	34729	26791.6	57835.3	24776.7	34606.1	46229.6	28496	20869.4	-	NO	Plant-derived or natural source
XMW1417	Octanoic acid, 3-hexenyl ester, (Z)-	Ester	226.193	C14H26O2	1562	969963	731072	553900	1.3098e+06	506906	731447	1.04364e+06	579215	442802	-	NO	Plant-derived or natural source
KMW0619	Butanoic acid, 3,7-dimethyl-2,6-octadienyl ester, (E)-	Ester	224.178	C14H24O2	1562	195214	15688.2	20726.7	256318	11079.4	25519.7	174731	12129.2	17117.4	-	NO	Plant-derived or natural source
KMW0730	Dodecanoic acid	Acid	200.178	C12H24O2	1562.23	11838.4	8705.87	6708.36	16175.3	5889.3	8611.21	12629.2	6647.64	5227.51	ko00061,ko01100,ko01110	NO	Plant-derived or natural source
XMW0136*357	4-Isopropyl-6-methyl-1-methylene-1,2,3,4-tetrahydronaphthalene	Terpenoids	200.157	C15H20	1563	12259.5	7379.71	6058.65	11348.4	5357.46	6574.27	10715.9	5702.69	4452.13	-	NO	Plant-derived or natural source
XMW0027*458	Ledol	Terpenoids	222.198	C15H26O	1565	1.4213e+06	1.08645e+06	811890	1.94004e+06	745549	1.06886e+06	1.51743e+06	843621	630582	-	NO	Plant-derived or natural source
XMW2699*312	Naphthalene, 1,6,7-trimethyl-	Aromatics	170.11	C13H14	1565	4835.21	4578.48	3533.98	4158.14	4622.61	6075.32	4654.95	3422.29	7254.98	-	NO	Plant-derived or natural source
XMW0847*129	Phenol, 2,5-bis(1-methylpropyl)-	Phenol	206.167	C14H22O	1566	17337.7	5492.47	3841.3	24804.3	3645.31	4413.62	17030.8	3947.27	2222.53	-	NO	Plant-derived or natural source
KMW0678	4,8-Methanoazulen-9-ol, decahydro-2,2,4,8-tetramethyl-, stereoisomer	Terpenoids	222.198	C15H26O	1566	382526	272342	214880	572959	187401	287125	443555	212702	182514	-	NO	Plant-derived or natural source
D446	Octanoic acid, 2-furanylmethyl ester	Ester	224.141	C13H20O3	1566	10084.8	5152.74	4171.82	13490.8	3486.58	5437.58	10281.5	3894.12	3534.37	-	NO	Plant-derived or natural source
NMW0242	Benzocaine	Ester	165.079	C9H11NO2	1566	3.07202e+06	2.55661e+06	1.89857e+06	4.19527e+06	1.75311e+06	2.50299e+06	3.35513e+06	2.0068e+06	1.47548e+06	-	YES	Synthetic local anesthetic
XMW1132	3-Amino-4-pyrazolecarbonitrile	Heterocyclic compound	108.044	C4H4N4	1567	700322	575030	429182	956814	392942	567839	763083	449536	334945	-	NO	Plant-derived or natural source
QWMW1291	Phenol, 4-ethenyl-2,6-dimethoxy-	Phenol	180.079	C10H12O3	1567	56452.8	44789.9	34057.5	76674.4	31409.9	44972.8	61664.1	35568.4	26802.2	-	NO	Plant-derived or natural source
KMW0630*381	1,6,10-Dodecatrien-3-ol, 3,7,11-trimethyl-, (E)-	Terpenoids	222.198	C15H26O	1567.72	2.10236e+06	1.45043e+06	1.10484e+06	2.87144e+06	1.00525e+06	1.45857e+06	2.23944e+06	1.14902e+06	869154	-	NO	Plant-derived or natural source
KMW0650*382	β-CARYOPHYLLENE ALCOHOL	Terpenoids	222.198	C15H26O	1568	24345.4	4487.73	4485.39	32744.1	3295.54	6266.2	22770.8	3640.74	4308.06	-	NO	Plant-derived or natural source
NMW0245	N-Methyl-3,4-methylenedioxyamphetamine	Amine	193.11	C11H15NO2	1568	13880.4	7986.55	6229.26	18544.7	5579.17	8306.16	14069.9	6317.22	5026.65	-	YES	psychoactive drugs
XMW0842*458	4aH-Cycloprop[e]azulen-4a-ol, decahydro-1,1,4,7-tetramethyl-, [1aR-(1a.alpha.,4.beta.,4a.beta.,7.alpha.,7a.beta.,7b.alpha.)]-	Terpenoids	222.198	C15H26O	1568	1.4213e+06	1.08645e+06	811890	1.94004e+06	745549	1.06886e+06	1.51743e+06	843621	630582	-	NO	Plant-derived or natural source
XMW0802	2-Hydroxymethylbenzimidazole	Heterocyclic compound	148.064	C8H8N2O	1569	474569	383630	285153	647343	263279	378192	512459	299082	221159	-	NO	Plant-derived or natural source
XMW0471	3-Hexen-1-ol, benzoate, (Z)-	Ester	204.115	C13H16O2	1570	172611	95563.8	75999.6	233652	65986.5	101787	177934	74836.3	65019.5	-	NO	Plant-derived or natural source
WAMW2027	2-Tridecen-1-ol, (E)-	Alcohol	198.198	C13H26O	1570	72679.1	44005.6	34708.7	98164	29856.4	44736.7	74317	33554.7	26957.9	-	NO	Plant-derived or natural source
NMW0246*391	trans-4-Methoxycinnamaldehyde	Aldehyde	162.068	C10H10O2	1570	98151	83177.5	69476.4	137545	61088.9	88513.7	108289	66567.8	53575.6	-	NO	Plant-derived or natural source
QWMW1227	2H-1-Benzopyran-2-one, 6-methyl-	Ester	160.052	C10H8O2	1570.82	38103	31943.3	24430	51317	23068.8	31562.7	41466.4	26195.6	18350.3	-	NO	Plant-derived or natural source
XMW0520	Nitroguanidine	Amine	104.033	CH4N4O2	1571	43873.5	35638.5	27232.5	59238	25558.1	35625.6	48094.8	29926.6	21263.4	-	YES	Nitro compounds (industrial feedstock/pollutant)
NMW0247	Furan, 3-(4,8-dimethyl-3,7-nonadienyl)-, (E)-	Terpenoids	218.167	C15H22O	1574	771866	209898	189957	1.0654e+06	145465	254032	745907	164345	167768	-	NO	Plant-derived or natural source
XMW0389*382	Caryophyllenyl alcohol	Terpenoids	222.198	C15H26O	1574	24345.4	4487.73	4485.39	32744.1	3295.54	6266.2	22770.8	3640.74	4308.06	-	NO	Plant-derived or natural source
XMW1170*142	Butanoic acid, 2-methyl-, 3,7-dimethyl-2,6-octadienyl ester, (Z)-	Ester	238.193	C15H26O2	1576	403651	185747	147714	546477	127068	194754	400630	144230	118213	-	NO	Plant-derived or natural source
KMW0644*118	1H-Cycloprop[e]azulen-7-ol, decahydro-1,1,7-trimethyl-4-methylene-, [1ar-(1a.alpha.,4a.alpha.,7.beta.,7a.beta.,7b.alpha.)]-	Terpenoids	220.183	C15H24O	1576	11108.2	4779.61	7045.08	8030	8082.53	7758.5	7599.48	4531.12	10516.7	-	NO	Plant-derived or natural source
NMW0243*391	4-Methoxycinnamaldehyde	Aldehyde	162.068	C10H10O2	1576.49	98151	83177.5	69476.4	137545	61088.9	88513.7	108289	66567.8	53575.6	-	NO	Plant-derived or natural source
XMW1035*118	(-)-Spathulenol	Terpenoids	220.183	C15H24O	1577	11108.2	4779.61	7045.08	8030	8082.53	7758.5	7599.48	4531.12	10516.7	-	NO	Plant-derived or natural source
XMW0049	2,4,4-Trimethyl-3-(3-methylbutyl)cyclohex-2-enone	Ketone	208.183	C14H24O	1578	7062.22	6779.46	5695.07	8822.91	6780.27	7571.47	7305.3	6670.63	7444.89	-	NO	Plant-derived or natural source
XMW1264	Acetic acid, 1-methyl-3-(2,6,6-trimethylcyclohex-1-enyl)propyl ester	Ester	238.193	C15H26O2	1579	18546.3	25712.6	27736.3	25620	26929.3	33143.7	25410.2	29550.6	21356.8	-	NO	Plant-derived or natural source
NMW0249	(3E,7E)-4,8,12-Trimethyltrideca-1,3,7,11-tetraene	Terpenoids	218.203	C16H26	1580.69	235210	203196	271615	325197	210210	412038	350363	250203	259768	ko00904,ko01110	NO	Plant-derived or natural source
XMW0275	3,5,9-Undecatrien-2-one, 6,10-dimethyl-	Ketone	192.151	C13H20O	1581	31057.7	26361.8	33979.7	40783.3	29026.5	47842.6	40569.1	30598.4	36361.3	-	NO	Plant-derived or natural source
XMW1336	N-Benzyloxy-2-carbomethoxyaziridine	Heterocyclic compound	207.09	C11H13NO3	1581	51831.2	52637.2	67797	76044.8	55117.2	94003.2	78649.7	59829.5	67352	-	NO	Plant-derived or natural source
KMW0625	Octanoic acid, hexyl ester	Ester	228.209	C14H28O2	1581	7418.95	8068.12	9925.33	10358.7	8627.55	14323.3	10276.9	8804.4	10129.5	-	NO	Plant-derived or natural source
D441*142	Butanoic acid, 3-methyl-, 3,7-dimethyl-2,6-octadienyl ester, (Z)-	Ester	238.193	C15H26O2	1582	6826.5	7271.83	8784.11	9793.4	8554.12	13367.2	10562.5	9041.42	9692.07	-	NO	Plant-derived or natural source
D429	2-Methyl-6-(p-tolyl)hept-2-en-4-ol	Terpenoids	218.167	C15H22O	1583	24244.6	25306.1	32012.2	35960.5	26278.8	46490.2	35125.7	27839.9	33654.1	-	NO	Plant-derived or natural source
BPMW015*248	1H-Indol-4-ol	Alcohol	133.053	C8H7NO	1583.4	5825.48	2867.1	5778.34	5933.05	3905.64	16746.5	6958.81	2829.84	28925.9	-	NO	Plant-derived or natural source
XMW2376	1-Penten-3-one, 1-(2,6,6-trimethyl-1-cyclohexen-1-yl)-	Terpenoids	206.167	C14H22O	1584	134352	65022.2	116432	123385	92554.8	368525	151867	61183.2	598865	-	NO	Plant-derived or natural source
XMW0837	1-(3-Methylbutyl)-2,3,5,6-tetramethylbenzene	Aromatics	204.188	C15H24	1584	9969.6	9864.97	12238.1	13643.3	10116.1	17037.3	13779.5	10812.4	10849	-	NO	Plant-derived or natural source
D352	2-Butenal, 2-methyl-4-(2,6,6-trimethyl-1-cyclohexen-1-yl)-	Aldehyde	206.167	C14H22O	1584	32931.3	32944.8	41356.6	49092.7	35772.9	61639.4	50613.2	39920.1	45078.2	-	NO	Plant-derived or natural source
WAMW1869	Ethanone, 1-[4-(1-methylethyl)phenyl]-	Ketone	162.104	C11H14O	1585	15189.1	15715	21411.3	22542.7	17858	30126.4	23934.8	18322.9	20748	-	NO	Plant-derived or natural source
XMW0746*118	(1R,2R,4S,6S,7S,8S)-8-Isopropyl-1-methyl-3-methylenetricyclo[4.4.0.02,7]decan-4-ol	Terpenoids	220.183	C15H24O	1586	8996.7	11383.2	14958.7	13591.8	11525.5	22017.5	13761.4	11779.9	18853.8	-	NO	Plant-derived or natural source
D157	Propanoic acid, 2-methyl-, 3-phenyl-2-propenyl ester	Ester	204.115	C13H16O2	1586	12953.6	12772	16119.6	19992.6	12651.8	23514.3	20831.1	13548.4	16784.2	-	NO	Plant-derived or natural source
NMW0250*294	1-Naphthalenemethanol	Alcohol	158.073	C11H10O	1586.87	972.181	5382.76	6188.1	6708.81	5527.62	9054.42	6936.54	5733.23	5978.1	-	NO	Plant-derived or natural source
XMW0390	2,2,4-Trimethyl-1,3-pentanediol diisobutyrate	Ester	286.214	C16H30O4	1588	27940.7	19426.2	27762	34557.8	20179	42563.6	36163	23557.8	29540.9	-	NO	Plant-derived or natural source
WMW0059	E-2-Hexenyl benzoate	Ester	204.115	C13H16O2	1588	20987.2	22661.5	29743.6	31815.5	25343.4	43378.2	32739.7	28051.4	28537.7	-	NO	Plant-derived or natural source
XMW3235	2-methyl-2-butenoic aci phenethyl ester	Ester	204.115	C13H16O2	1589	27939.3	23420.9	29799.1	37337.7	24456.7	44240	36605.1	27223.5	30303.6	-	NO	Plant-derived or natural source
XMW0966	1-((1S,3aR,4S,7R,7aR)-3a,7a-Dimethyloctahydro-1H-4,7-methanoinden-1-yl)ethanone	Ketone	206.167	C14H22O	1589	61543.5	51069.4	67678.5	82822.2	57705.2	105013	89875.7	67751.1	68464.8	-	NO	Plant-derived or natural source
YZMW0159	1H-Benzimidazole, 2-ethyl-	Heterocyclic compound	146.084	C9H10N2	1590	7481.47	8603.54	11081.1	12241.9	9077.77	16783.8	12770	9514.51	12908.8	-	NO	Plant-derived or natural source
KMW0571	Butyl caprate	Ester	228.209	C14H28O2	1590	10661	4742.9	9061.06	8636.94	6919.91	30328.1	11508.8	4447.31	49699.9	-	NO	Plant-derived or natural source
NMW0252	(5R,6R)-3,6-Dimethyl-5-(prop-1-en-2-yl)-6-vinyl-6,7-dihydrobenzofuran-4(5H)-one	Terpenoids	230.131	C15H18O2	1590	15515.6	13057.3	17786.7	21484.9	14068.7	27007.4	22250.7	16594	19044.6	-	NO	Plant-derived or natural source
XMW3081	(-)-Globulol	Terpenoids	222.198	C15H26O	1591	23969.3	13489.1	24591.7	23289	18583.6	58994.5	27259.1	12897.5	85725.2	-	NO	Plant-derived or natural source
XMW1038	Longifolenaldehyde	Terpenoids	220.183	C15H24O	1591	126270	54207.1	106154	103971	85869.7	391943	143463	55988.5	668986	-	NO	Plant-derived or natural source
YZMW0317	Metronidazole	Alcohol	171.064	C6H9N3O3	1592	8693.91	4711.2	7662.32	7862.64	6560.38	31146	10220.7	4317.02	54809	-	NO	Plant-derived or natural source
XMW0558	1,4-Methanoazulen-9-ol, decahydro-1,5,5,8a-tetramethyl-, [1R-(1.alpha.,3a.beta.,4.alpha.,8a.beta.,9S*)]-	Terpenoids	222.198	C15H26O	1592	19132.1	7628.77	15486.2	15504.5	12075.2	56717.3	20588.5	7812.48	94550.9	-	NO	Plant-derived or natural source
WAMW1825	Cetene	Hydrocarbons	224.25	C16H32	1592	60639.9	26244.3	49859	49172.9	40052.1	183776	67057.7	26473.6	313354	-	NO	Plant-derived or natural source
BPMW016*294	2-Naphthalenemethanol	Alcohol	158.073	C11H10O	1593.18	5494.09	2735.22	6460.98	6494.37	3258.82	11764	6928.99	1921.44	15668.2	-	NO	Plant-derived or natural source
XMW0627	Diethyl Phthalate	Ester	222.089	C12H14O4	1594	49432.1	20971.3	45167.2	42087.8	32887.9	157355	55038.1	20851.9	251447	-	YES	Industrial chemical
XMW0385	Carotol	Terpenoids	222.198	C15H26O	1594	65071.1	34171.3	59548.6	54022.7	49135.3	182323	74995.1	32688.2	293578	-	NO	Plant-derived or natural source
WMW0022	Salvial-4(14)-en-1-one	Terpenoids	220.183	C15H24O	1595	111931	55667.3	100636	100607	79897.5	331564	132416	52288.3	549710	-	NO	Plant-derived or natural source
NMW0254	Benzaldehyde, 3,4-dihydroxy-	Aldehyde	138.032	C7H6O3	1595	31572.6	17415.9	26923.4	27242.9	24948.3	96054.5	36239.2	17855.8	162051	ko00950	NO	Plant-derived or natural source
XMW1169*142	Butanoic acid, 2-methyl-, 3,7-dimethyl-2,6-octadienyl ester, (E)-	Ester	238.193	C15H26O2	1596	47154.7	23125.6	43493.8	43799.7	35296.8	156231	58962.6	22587.3	264584	-	NO	Plant-derived or natural source
XMW0701	1H-Pyrrolo[2,3-b]pyridine, 2-(1-methylethyl)-	Heterocyclic compound	160.1	C10H12N2	1596	36939.2	17679.5	35484.3	37257.9	22218.6	89124.9	42906.5	14162.3	132377	-	NO	Plant-derived or natural source
YZMW0165*248	1H-Indol-5-ol	Alcohol	133.053	C8H7NO	1596.06	5825.48	2867.1	5778.34	5933.05	3905.64	16746.5	6958.81	2829.84	28925.9	-	NO	Plant-derived or natural source
NMW0255	Plumbagin	Phenol	188.047	C11H8O3	1597	5086.86	2752.26	4473.22	4783.6	3355.91	13816.1	5573.6	2393.36	22136.4	-	NO	Plant-derived or natural source
KMW0642	Hexadecane	Hydrocarbons	226.266	C16H34	1600	90677.3	2852.38	20560.4	41914.6	2852.38	21855.4	16080.3	2852.38	2852.38	-	NO	Plant-derived or natural source
WAMW1999	2-Ethylhexyl 2-ethylhexanoate	Ester	256.24	C16H32O2	1600	68023.9	6369.79	15798.3	31717.5	5570.47	17130.6	13050.8	1968.31	6047.21	-	NO	Plant-derived or natural source
XMW0203	2,5-di-tert-Butyl-1,4-benzoquinone	Ketone	220.146	C14H20O2	1602	14580	5031.7	13266.2	15330.1	7954.5	23837.1	17350.4	4396.65	30167.8	-	NO	Plant-derived or natural source
XMW0988	Isoquinoline, 1-butyl-3,4-dihydro-	Heterocyclic compound	187.136	C13H17N	1602	4520.39	1898.58	5689.15	5498.22	2505.06	9304.93	6330.27	1617.29	10679.7	-	NO	Plant-derived or natural source
D432	8-Dodecen-1-ol, acetate, (E)-	Ester	226.193	C14H26O2	1602	9496.45	2165.99	4869.17	6070.07	1970.97	8719.59	4492.97	967.228	12110	-	NO	Plant-derived or natural source
D397*067	11-Dodecen-1-yl acetate	Ester	226.193	C14H26O2	1604	10680.5	385.665	7954.83	11063.7	385.665	13051.8	10290.9	2584.92	14302.1	-	NO	Plant-derived or natural source
D314*067	8-Dodecen-1-ol, acetate, (Z)-	Ester	226.193	C14H26O2	1605	10680.5	385.665	7954.83	11063.7	385.665	13051.8	10290.9	2584.92	14302.1	-	NO	Plant-derived or natural source
D345	(3aR,6R,8aR)-7,7-Dimethyl-8-methylenehexahydro-1H-3a,6-methanoazulen-3(2H)-one	Ketone	204.151	C14H20O	1605	5885.22	2446.93	7816.09	8553.91	448.523	11751.9	7756.22	448.523	12419.9	-	NO	Plant-derived or natural source
YZMW0413	2-Methyl-5-nitrophenol	Phenol	153.043	C7H7NO3	1606	5862.54	381.413	6972.42	8977.46	381.413	8561.73	6621.49	2888.51	6771.58	-	YES	Nitro compounds (industrial feedstock/pollutant)
XMW1167	(1R,3E,7E,11R)-1,5,5,8-Tetramethyl-12-oxabicyclo[9.1.0]dodeca-3,7-diene	Terpenoids	220.183	C15H24O	1606	19073.2	3259.73	7183.39	10875.9	3034.55	9764.29	7592.01	798.673	137615	-	NO	Plant-derived or natural source
KMW0638*142	Geranyl isovalerate	Ester	238.193	C15H26O2	1606	47154.7	23125.6	43493.8	43799.7	35296.8	156231	58962.6	22587.3	264584	-	NO	Plant-derived or natural source
KMW0636	1H-3a,7-Methanoazulen-5-ol, octahydro-3,8,8-trimethyl-6-methylene-	Terpenoids	220.183	C15H24O	1610	13167	12835.1	13312.5	17369.6	12611.6	22544.5	18465.3	11236.9	24625.6	-	NO	Plant-derived or natural source
KMW0666	δ-cadinol	Terpenoids	222.198	C15H26O	1610	12048.9	9305.5	10412.2	15183.1	8786.26	14907.7	14622.2	7508.6	13876.1	-	NO	Plant-derived or natural source
NMW0259	1,3,5-Benzenetriol	Phenol	126.032	C6H6O3	1610	9260.53	7720.78	10134.7	12341.8	7680.79	20105.6	12807.7	7290.58	25551.4	ko01100	NO	Plant-derived or natural source
NMW0261*318	Naphthalene, 1-nitro-	Nitrogen compounds	173.048	C10H7NO2	1612	7894.41	3647.42	6867.68	7792.96	3662.91	8180.17	8993.09	2714.34	7054.24	-	YES	Nitro compounds (industrial feedstock/pollutant)
NMW0256	Phenol, 4-(1,1,3,3-tetramethylbutyl)-	Phenol	206.167	C14H22O	1612.73	9143.33	9913.94	11823.6	13855.2	9944.47	20355	13442.5	9121.38	20830.7	-	NO	Plant-derived or natural source
D320	(3E,7E)-1,5,5,8-Tetramethylcycloundeca-3,7-dienol	Terpenoids	222.198	C15H26O	1614	5801.25	4575.14	5328.68	7471.01	4832.34	10413.4	8318.3	4165.36	13322.5	-	NO	Plant-derived or natural source
KMW0671	(1R,4R)-1-methyl-4-(6-Methylhept-5-en-2-yl)cyclohex-2-enol	Terpenoids	222.198	C15H26O	1616	15730.7	20046.9	14964	20314.5	19251.2	23595.3	21149.2	17710.4	24095.1	-	NO	Plant-derived or natural source
XMW0940	Benzenemethanol, .alpha.-2-cyclohexen-1-yl-	Alcohol	188.12	C13H16O	1617	9511.11	8168.2	10134.7	12345.8	8671.22	16687.4	12724.7	7759.13	15184.4	-	NO	Plant-derived or natural source
KMW0693*135	10-epi-.gamma.-Eudesmol	Terpenoids	222.198	C15H26O	1619	9281.04	7058.78	7893	12032.6	6832.77	11254.1	11335.7	5895.87	10193.6	-	NO	Plant-derived or natural source
XMW0288	Cyclopenta[c]pentalen-3(3aH)-one, octahydro-1,2,3a,6-tetramethyl-	Ketone	220.183	C15H24O	1620	12659.3	10096.8	25156.6	14221.6	20004.4	76074.8	22191.9	20158.1	73590.2	-	NO	Plant-derived or natural source
XMW0040	Phenol, 2-methoxy-4-(1-propenyl)-, acetate	Ester	206.094	C12H14O3	1620	3590.71	2245.28	4913.9	3218.4	5622.26	17910.7	5969.03	4708.49	19623.9	-	NO	Plant-derived or natural source
NMW0264*302	2-Propenoic acid, 3-(3-hydroxyphenyl)-	Acid	164.047	C9H8O3	1621	6049.94	4415.39	5492.8	8669.11	4056.65	6087.27	8161.51	4184.44	4644.43	-	NO	Plant-derived or natural source
XMW0732	1-Pentanone, 1-(1H-imidazol-4-yl)-	Heterocyclic compound	152.095	C8H12N2O	1622	10536.4	3129.26	9153.24	7146.71	7046.43	41663.3	12317.7	4470.69	74695.8	-	NO	Plant-derived or natural source
YC_1012	4-(4-Methylpent-3-enyl)-3,6-dihydro-1,2-dithiin	Heterocyclic compound	200.069	C10H16S2	1622	11708.7	6631.75	13676.2	10010.5	11800.2	53258.9	15691.6	10652.9	80052	-	NO	Plant-derived or natural source
XMW0392	.alpha.-Corocalene	Terpenoids	200.157	C15H20	1623	22464.6	11141.7	11440.2	16625.9	10660	10821.2	16611.3	7399.69	13288.9	-	NO	Plant-derived or natural source
XMW0054	Farnesene epoxide, E-	Terpenoids	220.183	C15H24O	1624	18668	7664.66	21290.4	17097.7	14303	51621.8	20314.7	11656.8	62707.6	-	NO	Plant-derived or natural source
KMW0646	Citronellyl valerate	Ester	240.209	C15H28O2	1625	20696.8	8807.5	23112	16126.2	16123.7	77843.8	23038.7	13251.4	115076	-	NO	Plant-derived or natural source
YZMW0764	Benzenamine, 2-methyl-5-nitro-	Amine	152.059	C7H8N2O2	1626	8944.93	4677.17	9908.75	7294.91	8731.65	35518.3	12226.5	6999.47	50504.5	-	YES	Nitro compounds (industrial feedstock/pollutant)
D1745	Propylparaben	Ester	180.079	C10H12O3	1628.77	63484.1	40110.7	50580	79876.1	38650.1	59194.1	80356.9	38947.5	44332.4	-	YES	Industrial chemical
YZMW0002	Terephthalic acid	Acid	166.027	C8H6O4	1629	27221.7	19547.5	24332	37893	18125.1	26531.7	36870.6	18177.9	19634.5	ko01100	NO	Plant-derived or natural source
NMW0268*302	2-Propenoic acid, 3-(2-hydroxyphenyl)-	Acid	164.047	C9H8O3	1630	6049.94	4415.39	5492.8	8669.11	4056.65	6087.27	8161.51	4184.44	4644.43	-	NO	Plant-derived or natural source
KMW0701*135	2-Naphthalenemethanol, 1,2,3,4,4a,5,6,7-octahydro-.alpha.,.alpha.,4a,8-tetramethyl-, (2R-cis)-	Terpenoids	222.198	C15H26O	1631	35589.6	28693.9	33535.4	50276.1	26270.7	37442.7	47084.4	25627.4	28737	-	NO	Plant-derived or natural source
XMW1171	Benzene, 1-methoxy-4-phenoxy-	Ether	200.084	C13H12O2	1631	16258	7834.49	8239.72	12147	7656.2	7902.9	11980.8	5182.72	9502.19	-	NO	Plant-derived or natural source
YZMW0268	1,2-Benzenediol, 4,5-dichloro-	Alcohol	177.959	C6H4Cl2O2	1633	16523.5	9743.9	12071.6	20046.7	9333.92	14871	20400.5	9464.06	11288.4	-	NO	Plant-derived or natural source
NMW0269	Benzene, 1,1'-(1,3-propanediyl)bis-	Aromatics	196.125	C15H16	1633	12734.6	9445.21	12522.7	18087.2	8497.74	11575.4	17146.2	7872.72	8837.98	-	NO	Plant-derived or natural source
XMW0639	1,4-Methanobenzocyclodecene, 1,2,3,4,4a,5,8,9,12,12a-decahydro-	Terpenoids	202.172	C15H22	1634	52547.9	35588.1	43832.3	69826.4	33524	47698.6	68261.1	33962.3	34860.6	-	NO	Plant-derived or natural source
XMW0665	Muurola-4,10(14)-dien-1.beta.-ol	Terpenoids	220.183	C15H24O	1635	11895.1	10175.4	12089.2	16565	8830.26	16965.1	15682.8	7896.84	22119.1	-	NO	Plant-derived or natural source
NMW0270	Benzophenone	Ketone	182.073	C13H10O	1635	115999	26870.5	30855.4	47182.9	68776.2	31206.4	77039.5	29559.4	98548.1	-	NO	Plant-derived or natural source
QWMW0901	2-Oxepanone, 7-hexyl-	Ketone	198.162	C12H22O2	1635	17535.7	11892.2	14877.4	23416.6	10672	16050	22817.3	10852.8	11908.1	-	NO	Plant-derived or natural source
NMW0271*302	p-Coumaric acid	Acid	164.047	C9H8O3	1635	6049.94	4415.39	5492.8	8669.11	4056.65	6087.27	8161.51	4184.44	4644.43	-	NO	Plant-derived or natural source
D319	.beta.-Acorenol	Terpenoids	222.198	C15H26O	1636	72305.5	51888.2	61894.3	97235.8	50645.7	69559.5	95969	48738.2	51896.4	-	NO	Plant-derived or natural source
NMW0272*318	Naphthalene, 2-nitro-	Nitrogen compounds	173.048	C10H7NO2	1638	7894.41	3647.42	6867.68	7792.96	3662.91	8180.17	8993.09	2714.34	7054.24	-	YES	Nitro compounds (industrial feedstock/pollutant)
NMW0273	Phenol, 4-(3-hydroxy-1-propenyl)-	Phenol	150.068	C9H10O2	1639	13262.7	5798.83	7215.09	10631.4	8971.8	6996.44	12639.7	5556.63	9456.65	ko00940,ko01100,ko01110	NO	Plant-derived or natural source
D325	(3R,3aR,7S,8aS)-3,6,8,8-Tetramethyl-4,7,8,8a-tetrahydro-1H-3a,7-methanoazulen-2(3H)-one	Terpenoids	218.167	C15H22O	1640	122488	72265.9	91346.4	114640	85278.2	105626	124000	67675.5	114417	-	NO	Plant-derived or natural source
WMW0018*380	.tau.-Cadinol	Terpenoids	222.198	C15H26O	1640	245064	129709	155800	211628	158277	147501	237376	114339	179543	-	NO	Plant-derived or natural source
KMW0652*380	Cubenol	Terpenoids	222.198	C15H26O	1642	245064	129709	155800	211628	158277	147501	237376	114339	179543	-	NO	Plant-derived or natural source
KMW0667	.tau.-Muurolol	Terpenoids	222.198	C15H26O	1642	58360.2	36770.3	45653.9	73259.2	34154.1	52887.3	73900.1	35022.5	38926.6	-	NO	Plant-derived or natural source
XMW2462*380	Agarospirol	Terpenoids	222.198	C15H26O	1643	245064	129709	155800	211628	158277	147501	237376	114339	179543	-	NO	Plant-derived or natural source
YZMW0699	Benzenesulfonamide, 2-methyl-	Amine	171.035	C7H9NO2S	1644	43220.9	21556.5	27639.6	39663.6	27347.3	25730	44154.8	21000	32405.6	-	NO	Plant-derived or natural source
D41	4-(p-Acetoxyphenyl)-2-butanone	Ketone	206.094	C12H14O3	1645	13753.5	7473.79	9757.38	13188.9	9507.59	8931.06	13300.5	7834.32	10699.5	-	NO	Plant-derived or natural source
XMW1177	11,11-Dimethyl-4,8-dimethylenebicyclo[7.2.0]undecan-3-ol	Alcohol	220.183	C15H24O	1646	21969.3	4145.28	15029.2	19064.6	11767.4	11060.3	20774.6	5430.76	13578.9	-	NO	Plant-derived or natural source
KMW0656*403	2-Naphthalenemethanol, decahydro-.alpha.,.alpha.,4a-trimethyl-8-methylene-, [2R-(2.alpha.,4a.alpha.,8a.beta.)]-	Terpenoids	222.198	C15H26O	1649	3513.72	8727.91	3726.94	6692.39	6577.7	9926.89	5302.17	7632.3	4157.98	-	NO	Plant-derived or natural source
XMW1491	Lavandulyl caproate	Ester	252.209	C16H28O2	1650	13730.7	8253.64	10262.8	16881.8	8751.79	11850.6	14559.7	6364.75	1131.23	-	NO	Plant-derived or natural source
XMW0094	Hexanoic acid, 2-phenylethyl ester	Ester	220.146	C14H20O2	1650	37298.7	5014.53	24598.7	29447.1	7239.86	14671	27623	5472.18	17083.8	-	NO	Plant-derived or natural source
QWMW0564	Humulenol-II	Terpenoids	220.183	C15H24O	1650	54179.1	17353.7	19308.7	51107.7	15634.9	13554.7	34029.7	8506.51	10458.8	-	NO	Plant-derived or natural source
NMW0277	(S)-4-(1-Acetoxyallyl)phenyl acetate	Ester	234.089	C13H14O4	1650	27074	5541.48	7398.18	23600.5	5910.96	2615.49	14799.4	2970.26	2000.14	-	NO	Plant-derived or natural source
XMW3282	1H-Indole-2,3-dione, 1-acetyl-	Ketone	189.043	C10H7NO3	1651	25881.2	17515.3	16434.6	30033.4	20561.5	16098.8	24577	15488.5	7335.43	ko00380	NO	Plant-derived or natural source
D60	Piperonyl isobutyrate	Ester	222.089	C12H14O4	1652	18267.5	6244.27	8693.42	18930.6	8725.58	7508.71	14512.7	5444.64	936.774	-	NO	Plant-derived or natural source
QWMW0972	Phenyl 4-pyridyl ketone	Ketone	183.068	C12H9NO	1652	22462.8	10135.9	13018.9	24025.6	12463.8	11146.9	18620.3	8644.82	9675	-	NO	Plant-derived or natural source
KMW0673*380	.alpha.-Cadinol	Terpenoids	222.198	C15H26O	1653	76364.9	31001.6	44145.5	84557.4	30614.2	39030.9	66793.7	21719.1	29967.6	-	NO	Plant-derived or natural source
XMW0705*403	2-Naphthalenemethanol, 1,2,3,4,4a,5,6,8a-octahydro-.alpha.,.alpha.,4a,8-tetramethyl-, [2R-(2.alpha.,4a.alpha.,8a.beta.)]-	Terpenoids	222.198	C15H26O	1653	3513.72	8727.91	3726.94	6692.39	6577.7	9926.89	5302.17	7632.3	4157.98	-	NO	Plant-derived or natural source
YZMW0007	Urea, N-methyl-N'-phenyl-	Nitrogen compounds	150.079	C8H10N2O	1654	12411.1	6282.19	7145.08	13925.1	5810.34	5869.74	10499.1	4798.9	2480.36	-	NO	Plant-derived or natural source
XMW0795	3H-Indazol-3-one, 1-ethyl-1,2-dihydro-	Ketone	162.079	C9H10N2O	1656	60623.6	35213.5	47053.1	75534	28628	54909.2	63352.6	25771.8	38801.8	-	NO	Plant-derived or natural source
NMW0281	3-Butylisobenzofuran-1(3H)-one	Ketone	190.099	C12H14O2	1656	109846	73468.4	101792	129498	69857.6	123141	118714	57773.4	115332	-	NO	Plant-derived or natural source
KMW0708	7-epi-a-Eudesmol	Terpenoids	222.198	C15H26O	1658	1.64093e+06	1.06278e+06	1.48357e+06	1.90948e+06	1.01732e+06	1.79684e+06	1.76874e+06	830035	1.70341e+06	-	NO	Plant-derived or natural source
D282	Citronellyl tiglate	Terpenoids	238.193	C15H26O2	1658	106576	39784.2	144946	159467	33729.7	194107	87014.2	28120.2	69300.6	-	NO	Plant-derived or natural source
NMW0283	2H-1-Benzopyran, 6,7-dimethoxy-2,2-dimethyl-	Heterocyclic compound	220.11	C13H16O3	1658	23009.6	11264.3	16570.5	27879.2	9460.97	17538.7	24283.8	7665.22	14795	-	NO	Plant-derived or natural source
XMW0199	Hexadecane, 4-methyl-	Hydrocarbons	240.282	C17H36	1659	102089	64264.4	92454.3	119407	62169.9	112006	112216	51686.3	107922	-	NO	Plant-derived or natural source
KMW0653	Pentanoic acid, 3,7-dimethyl-2,6-octadienyl ester, (E)-	Ester	238.193	C15H26O2	1659	99787.7	64815.7	91249.3	116615	62771.5	110847	108437	51279.2	104431	-	NO	Plant-derived or natural source
KMW0662	4-Oxo-β-ionone	Terpenoids	206.131	C13H18O2	1659	7559.6	6919.9	8807.38	10490.8	5112.93	9516.83	7581.8	5031.15	6197.84	-	NO	Plant-derived or natural source
YZMW0512	dl-3-Amino-3-phenylpropionic acid	Acid	165.079	C9H11NO2	1660	187717	121176	171672	219545	117949	209579	201276	98167.9	195959	-	NO	Plant-derived or natural source
XMW0853*379	Neointermedeol	Terpenoids	222.198	C15H26O	1660	42707.4	23140.9	47929.4	54159.9	25206.1	58815.1	36265.9	19636.3	27859.4	-	NO	Plant-derived or natural source
NMW0285	Cinnamaldehyde, .alpha.-pentyl-	Aldehyde	202.136	C14H18O	1661.37	8719.16	5159.94	9655.48	10346.2	6395.88	13532.2	8595.51	4606.42	11610.6	-	NO	Plant-derived or natural source
KMW0660	2(3H)-Furanone, dihydro-5-(2-octenyl)-, (Z)-	Ester	196.146	C12H20O2	1662	37409	14442.8	46150.4	53157.3	11910.4	61376.3	30770.3	10256.8	24707.5	-	NO	Plant-derived or natural source
NMW0287	1,8,11,14-Heptadecatetraene, (Z,Z,Z)-	Hydrocarbons	232.219	C17H28	1664	76832.2	25051.5	124787	129985	21365.2	177157	53992.7	17148.2	41292	-	NO	Plant-derived or natural source
XMW0664	Benzaldehyde, 2,4-dihydroxy-3,6-dimethyl-	Aldehyde	166.063	C9H10O3	1666	17601	6784.85	23517.5	26399.7	5720.85	32165.8	14248.5	4682.05	11632.6	-	NO	Plant-derived or natural source
XMW0263	(1R,4S,9aS)-1-Methyl-4-((Z)-pent-2-en-4-yn-1-yl)octahydro-1H-quinolizine	Heterocyclic compound	217.183	C15H23N	1666	23756.2	8000.06	37089.3	38937.3	6502.56	52630.5	16974.1	5570.9	13322.9	-	NO	Plant-derived or natural source
XMW1063	4,4'-Bitriazolyl	Heterocyclic compound	136.05	C4H4N6	1666	13286.4	6650.8	14493.8	18069.5	8066.36	17687.4	12401.7	6152.95	9468.75	-	NO	Plant-derived or natural source
D399*124	cis-9-Tetradecen-1-ol	Alcohol	212.214	C14H28O	1666	39041.2	14380.3	57142.2	61863.7	12278.5	80437.6	30677.6	10461.6	25909.1	-	NO	Plant-derived or natural source
KMW0655*379	5-Azulenemethanol, 1,2,3,3a,4,5,6,7-octahydro-.alpha.,.alpha.,3,8-tetramethyl-, [3S-(3.alpha.,3a.beta.,5.alpha.)]-	Terpenoids	222.198	C15H26O	1667	42707.4	23140.9	47929.4	54159.9	25206.1	58815.1	36265.9	19636.3	27859.4	-	NO	Plant-derived or natural source
XMW1258	Acetic acid, (4,6,8,9-tetramethyl-3-oxabicyclo[3.3.1]non-6-en-1-yl)methyl ester	Ester	252.173	C15H24O3	1667	73615.5	41169.5	72393.9	93758.6	40282.8	90652.6	69453.2	32422	53933.7	-	NO	Plant-derived or natural source
D322	(3S,3aR,6R,8aS)-3,7,7-Trimethyl-8-methylenehexahydro-1H-3a,6-methanoazulen-2(3H)-one	Terpenoids	218.167	C15H22O	1669	66732.2	23248.2	92616.2	102776	19499.3	125017	52959.1	16405.5	41506.4	-	NO	Plant-derived or natural source
NMW0313	Phenol, 4-(3-hydroxy-1-propenyl)-2-methoxy-	Phenol	180.079	C10H12O3	1669	36266.4	14291.4	53607.5	58242.6	13880	74223.1	29603.7	10856.5	25445.8	-	NO	Plant-derived or natural source
XMW0479	cis-3-Hexenyl salicylate	Ester	220.11	C13H16O3	1670	153920	68434.9	143010	191216	59633.2	172695	147622	49423.5	120594	-	NO	Plant-derived or natural source
D288	(Z)-Pentadec-6-en-2-one	Ketone	224.214	C15H28O	1670	13710.1	2502.64	26517.9	26255.8	1304.51	38370.2	7911.01	1303.85	4862.79	-	NO	Plant-derived or natural source
KMW0664	3-Cyclohexen-1-ol, 1-(1,5-dimethyl-4-hexenyl)-4-methyl-	Terpenoids	222.198	C15H26O	1671	95187.5	44269.8	126954	142758	38765.3	170745	81764.3	33938.5	65931.4	-	NO	Plant-derived or natural source
QWMW0884	Propanoic acid, 2-methyl-, 4-formyl-2-methoxyphenyl ester	Ester	222.089	C12H14O4	1672	18235	6879.42	15793.6	23618	5808.23	21206.9	18578.1	5039.32	13626	-	NO	Plant-derived or natural source
NMW0292	Azelaic acid	Acid	188.105	C9H16O4	1672	20171.4	7764.42	28648.3	32443.2	7164.45	41031.6	16151.5	5632.88	13440	-	NO	Plant-derived or natural source
D400*124	11-Tetradecen-1-ol, (E)-	Alcohol	212.214	C14H28O	1673	39041.2	14380.3	57142.2	61863.7	12278.5	80437.6	30677.6	10461.6	25909.1	-	NO	Plant-derived or natural source
XMW1355	Hexanoic acid, 2-ethyl-, octyl ester	Ester	256.24	C16H32O2	1673	7495.65	2849.75	9288.24	10405.9	2518.35	11839.6	6668.12	1965.88	5687.29	-	NO	Plant-derived or natural source
XMW0750	(E)-Tetradec-2-enal	Aldehyde	210.198	C14H26O	1673	5908.66	2068.98	6899	8531.33	1897.33	9440.01	5417.97	1813.24	3381.3	-	NO	Plant-derived or natural source
YZMW0680	Cyclotridecanone	Ketone	196.183	C13H24O	1675	29707.3	28920.7	33579.7	36739	31238.8	41184.1	30005.8	23888.8	29390.6	-	NO	Plant-derived or natural source
NMW0293*343	1(3H)-Isobenzofuranone, 3-butylidene-	Heterocyclic compound	188.084	C12H12O2	1675	15969.3	11833.1	18742.1	19815.8	15937.1	29569.5	21041.2	10546.8	27746	-	NO	Plant-derived or natural source
NMW0297	Oxirane, tetradecyl-	Heterocyclic compound	240.245	C16H32O	1676	11625.5	3760.02	8761.23	11842.2	2766.43	10211	4573.01	1619.93	3899.99	-	NO	Plant-derived or natural source
XMW2572	1(2H)-Naphthalenone, octahydro-4a,8a-dimethyl-7-(1-methylethyl)-, [4aR-(4a.alpha.,7.beta.,8a.alpha.)]-	Terpenoids	222.198	C15H26O	1677	4880.19	1450.7	7041.79	7611.6	975.663	9698.7	3635.66	1146.19	2887.8	-	NO	Plant-derived or natural source
NMW0294*343	Z-Butylidenephthalide	Ester	188.084	C12H12O2	1678	15969.3	11833.1	18742.1	19815.8	15937.1	29569.5	21041.2	10546.8	27746	-	NO	Plant-derived or natural source
D382*124	cis-11-Tetradecen-1-ol	Alcohol	212.214	C14H28O	1678	402027	47784.6	69906.3	195110	47553.8	85239.3	35655.3	13764.7	40833.3	-	NO	Plant-derived or natural source
QWMW0818	Bis(2-furfuryl)disulfide	Heterocyclic compound	226.012	C10H10O2S2	1678	25493.2	3809.63	6777.64	14499.5	4079.77	9747.43	5921.92	1620.4	11388.5	-	NO	Plant-derived or natural source
XMW0218	Hexadecane, 7,9-dimethyl-	Hydrocarbons	254.297	C18H38	1679	316416	37139.8	51101.5	151512	35005.9	61478.4	23839.5	9735.39	22390.7	-	NO	Plant-derived or natural source
XMW1000	(E)-5-((1R,3R,6S)-2,3-Dimethyltricyclo[2.2.1.02,6]heptan-3-yl)-2-methylpent-2-enal	Terpenoids	218.167	C15H22O	1679	37356.5	11368	28375.4	32631.2	12385.8	51054.2	32329.5	8300.51	73680	-	NO	Plant-derived or natural source
XMW2202	Benzeneacetic acid, 3,4-dihydroxy-	Acid	168.042	C8H8O4	1680	20732.7	4290.27	9838.57	16190.9	5600.81	17721.8	11416.5	2347.32	26579.3	ko00350,ko01100	NO	Plant-derived or natural source
KMW0726	1-Tetradecanol	Alcohol	214.23	C14H30O	1680.5	533912	60744.3	86961.1	255087	60487.4	105237	38502.5	16295.3	37010	-	NO	Plant-derived or natural source
XMW0156	Spiro[4.5]decan-7-one, 1,8-dimethyl-4-(1-methylethyl)-	Ketone	222.198	C15H26O	1682	313919	36159.8	52877.5	150639	35407.8	62022.1	24727.4	10082.5	21227.2	-	NO	Plant-derived or natural source
NMW0296	Apiol	Heterocyclic compound	222.089	C12H14O4	1682	18492.1	7909.69	23580.9	26678.9	6756.97	30081.6	15492.6	5203.78	12251.3	-	NO	Plant-derived or natural source
WAMW1788	n-Hexyl salicylate	Ester	222.126	C13H18O3	1683	13281.5	3971.04	9152.61	11902.8	4807.66	17321.6	12110.4	2685.62	24334.5	-	NO	Plant-derived or natural source
KMW0661*133	.alpha.-Bisabolol	Terpenoids	222.198	C15H26O	1684	26792.5	6690.7	9251.19	21314.4	8060.67	10731.4	10138.3	4563.49	17121.1	-	NO	Plant-derived or natural source
YZMW0529	Urea, N-ethyl-N'-phenyl-	Amine	164.095	C9H12N2O	1684	170432	21942.1	37022.3	88720.7	21441.2	52640.5	23774.7	7523.21	38926.7	-	NO	Plant-derived or natural source
XMW1016	(4,4-Dimethyl-2,4,5,6-tetrahydro-1H-inden-2-yl)acetic acid	Acid	206.131	C13H18O2	1684	14999.7	3389.33	10357.8	13366.2	5360.04	21691.7	13690.7	2785.51	36138.3	-	NO	Plant-derived or natural source
XMW0130	Heptanoic acid, octyl ester	Ester	242.225	C15H30O2	1686	15626.4	4232.12	9572.88	14475.6	5172.17	22286	13082.1	2575.55	36493	-	NO	Plant-derived or natural source
D354	3-Cyclohexene-1-carboxaldehyde, 4-(4-hydroxy-4-methylpentyl)-	Aldehyde	210.162	C13H22O2	1687	46234	10908.1	25071.7	34002.5	12043.7	41097.3	27021.8	5933.03	58565.6	-	NO	Plant-derived or natural source
XMW0749	8-Hexadecyne	Hydrocarbons	222.235	C16H30	1695	87092.4	4486.72	21271.4	57586	8124.8	31264	25405.8	4472.89	12955.6	-	NO	Plant-derived or natural source
KMW0645*133	Levomenol	Terpenoids	222.198	C15H26O	1695	26792.5	6690.7	9251.19	21314.4	8060.67	10731.4	10138.3	4563.49	17121.1	ko01100	NO	Plant-derived or natural source
XMW0139	6-Isopropyl-1,4-dimethylnaphthalene	Aromatics	198.141	C15H18	1697	24569.2	1022.37	5639.36	16022.4	1149.48	8880.35	6764.92	277.152	3885.8	-	NO	Plant-derived or natural source
XMW1361	2-Pentadecanone	Ketone	226.23	C15H30O	1698.33	88816.9	976.03	24548.9	59835.6	9222.38	35583.1	26006.7	976.03	15490	-	NO	Plant-derived or natural source
XMW0751	Bergamotol, Z-.alpha.-trans-	Terpenoids	220.183	C15H24O	1700	19240.4	4894.68	20241.4	21589.8	5769.8	27491.4	20754.3	3907.88	20599.3	-	NO	Plant-derived or natural source
XMW0510	2-Hexadecanol	Alcohol	242.261	C16H34O	1702	414913	19248.4	107657	279634	25573	155907	126970	11366.5	72694.9	-	NO	Plant-derived or natural source
WAMW0513	Maleic hydrazide	Nitrogen compounds	112.027	C4H4N2O2	1704	387643	16954	97440.8	259377	20754.7	142584	116246	8884.89	63260	-	NO	Plant-derived or natural source
XMW0704	Dispiro[1,3-dioxolane-2,2'-bicyclo[2.2.1]heptane-3',2''-(1'',3''-dioxolane)], 4',7',7'-trimethyl-	Heterocyclic compound	254.152	C14H22O4	1706	823762	35794	206960	554874	43545.2	303431	246971	18509.9	133318	-	NO	Plant-derived or natural source
WAMW1043	Pentadecanal-	Aldehyde	226.23	C15H30O	1715	152126	7676.46	41228.5	102696	10742.5	60092.1	47171.2	5374.24	30113.4	-	NO	Plant-derived or natural source
w05*423	2,6,10-Dodecatrienal, 3,7,11-trimethyl-	Terpenoids	220.183	C15H24O	1715	8552.41	3747.88	8124.16	9649.21	4262.04	14639.1	9181.5	3088.2	16333	-	NO	Plant-derived or natural source
KMW0684	.delta.-Dodecalactone	Ester	198.162	C12H22O2	1720	1.25041e+06	55217.5	317428	845973	66708	461190	377099	28475.8	205663	-	NO	Plant-derived or natural source
XMW0191	1,2,3,4-Tetrahydro-3-isopropyl-5-methyl-1-oxonaphthalene	Ketone	202.136	C14H18O	1724	7945.47	3303.01	8434.52	12456.4	2755.25	14844.4	10603.2	2280.56	14326.7	-	NO	Plant-derived or natural source
XMW1486	5-Azulenemethanol, 1,2,3,4,5,6,7,8-octahydro-.alpha.,.alpha.,3,8-tetramethyl-, acetate, [3S-(3.alpha.,5.alpha.,8.alpha.)]-	Ester	264.209	C17H28O2	1727	6263.03	2077.69	5966.04	8449.28	2815.03	11283	7588.14	2207.54	11486.9	-	NO	Plant-derived or natural source
NMW0319*423	2,6,10-Dodecatrienal, 3,7,11-trimethyl-, (E,E)-	Terpenoids	220.183	C15H24O	1737	8552.41	3747.88	8124.16	9649.21	4262.04	14639.1	9181.5	3088.2	16333	ko00900,ko00909,ko01110	NO	Plant-derived or natural source
D419	2-Penten-1-ol, 2-methyl-5-(2-methyl-3-methylenebicyclo[2.2.1]hept-2-yl)-, [1S-[1.alpha.,2.alpha.(E),4.alpha.]]-	Terpenoids	220.183	C15H24O	1741	23697.4	9913.15	22432.1	26615.1	12264.4	35513.6	25622.7	8842.84	57160.1	-	NO	Plant-derived or natural source
XMW0178	Acetic acid, (1,2,3,4,5,6,7,8-octahydro-3,8,8-trimethylnaphth-2-yl)methyl ester	Ester	250.193	C16H26O2	1748	23168.8	11148.3	21781.7	26770.9	12370.4	33984.3	23885.9	9567.79	31185.6	-	NO	Plant-derived or natural source
NMW0003	2,6,9,11-Dodecatetraenal, 2,6,10-trimethyl-, (E,E,E)-	Terpenoids	218.167	C15H22O	1752	12784.6	3727.88	12933.9	13512.8	4498.8	20343.6	13794.6	3361.33	18571.7	-	NO	Plant-derived or natural source
D123	2-Propanone, 1,3-diphenyl-	Ketone	210.104	C15H14O	1780	5226.52	3171.23	4233.72	5400.74	3477.65	8247.67	7298.99	2596.68	10326.1	-	NO	Plant-derived or natural source
XMW0394	Phenol, 4-(1-phenylethyl)-	Phenol	198.104	C14H14O	1812	787.873	787.873	7873.1	787.873	787.873	15792.9	787.873	787.873	14243	-	NO	Plant-derived or natural source
YZMW0615	Spermine	Amine	202.216	C10H26N4	1814	2124.74	1050.6	15962.8	1584.69	1412.68	30771.8	1048.01	665.223	29597.9	ko00330,ko00410,ko00480,ko00770,ko01100,ko01240	NO	Plant-derived or natural source
QWMW1046	Isoamyl laurate	Ester	270.256	C17H34O2	1845	6148.5	2217.23	27757	16945.2	1764.19	81727.7	2779.34	917.894	3681.27	-	NO	Plant-derived or natural source
YZMW0709	Xanthone	Ketone	196.052	C13H8O2	1855	4807.93	2305.48	21794	12333	1456.92	61720.3	2474.92	252.76	7734.03	-	NO	Plant-derived or natural source
XMW0053	1,2-Benzenedicarboxylic acid, bis(2-methylpropyl) ester	Ester	278.152	C16H22O4	1877.18	2949.66	1329.2	9313.49	7817.39	1757.29	26773.7	2857.59	1144.18	2270.15	-	NO	Plant-derived or natural source
NMW0385	(E)-Hexadec-2-enal	Aldehyde	238.23	C16H30O	1878	3684.61	943.287	18478.2	14871	530.804	62858.5	2446.04	706.78	1274.68	-	NO	Plant-derived or natural source
KMW0706	1-Hexadecanol	Alcohol	242.261	C16H34O	1882.37	10121.5	3941.91	44552.5	26212.2	2797.39	125478	4530.57	1417.14	5632.62	ko00071	NO	Plant-derived or natural source
NMW0389	Aminopyrine	Amine	231.137	C13H17N3O	1890	4363.51	3823.77	28416.4	3133.78	5032.76	35246.5	258.18	1652.88	15738.2	-	NO	Plant-derived or natural source
YZMW0725	Fenoprop	Acid	267.946	C9H7Cl3O3	1892	322.213	759.061	25434.3	291.706	1333.46	45781.5	573.198	100.691	47077.1	-	NO	Plant-derived or natural source
XMW1275	Thiophene, 2-dodecyl-	Heterocyclic compound	252.191	C16H28S	1892	4587.65	9858.73	275407	6275.84	16005.1	478434	7113.74	7697.87	499069	-	NO	Plant-derived or natural source
WAMW0456	Homosalate	Ester	262.157	C16H22O3	1897	114.341	114.341	12122.2	114.341	114.341	21198.5	441.741	114.341	22446	-	NO	Plant-derived or natural source
KMW0711	Nonadecane	Hydrocarbons	268.313	C19H40	1900	4238.49	9143.05	277558	5601.19	16060.1	501776	6438.85	6805.99	515917	-	NO	Plant-derived or natural source
YZMW0679	Ethyl gallate	Ester	198.053	C9H10O5	1901	149.027	347.73	8542.27	149.027	826.367	18395.3	149.027	149.027	15701.4	-	NO	Plant-derived or natural source
YZMW0423	Benzenamine, 5-nitro-2-propoxy-	Amine	196.085	C9H12N2O3	1907	689.428	917.067	25116.5	1177.12	1648.58	42075.4	599.442	1039.09	44365.4	-	YES	Nitro compounds (industrial feedstock/pollutant)
D1026	1,7-Dioxacycloheptadecan-8-one	Ketone	256.204	C15H28O3	1917	4065.43	7792.58	197186	5057.77	12583.3	343018	5265.37	5806.84	363451	-	NO	Plant-derived or natural source
XMW1012	4-Methylthio-2-5-dimethoxyamphetamine	Amine	241.114	C12H19NO2S	1919	340.899	2046.6	42342.1	340.899	2855.9	69076.3	833.616	340.899	72427.1	-	YES	psychoactive drugs
NMW0386	Lidocaine	Heterocyclic compound	234.173	C14H22N2O	1919.66	2565.26	5840.28	168270	3509.9	9831.74	291312	3768.97	4058.88	297800	-	NO	Plant-derived or natural source
NMW0403	Thiamylal	Acid	254.109	C12H18N2O2S	1928	117.752	726.721	26390.7	274.754	1132.09	47175.6	117.752	117.752	47900.2	-	NO	Plant-derived or natural source
D303	2H-Pyran-2-one, tetrahydro-6-nonyl-	Ketone	226.193	C14H26O2	1929	14389.1	33747	949003	19836.2	55608.9	1.64317e+06	23828.8	25474.9	1.69293e+06	-	NO	Plant-derived or natural source
NMW0410	Orphenadrine	Amine	269.178	C18H23NO	1943	18705.7	18705.7	160249	18705.7	18705.7	274804	18705.7	18705.7	284876	-	NO	Plant-derived or natural source
GMW0093	Esculetin	Heterocyclic compound	178.027	C9H6O4	1993	1844.11	429.06	429.06	4332.12	429.06	429.06	429.06	429.06	429.06	ko00999,ko01110	NO	Plant-derived or natural source
NMW0437	1,6,10,14-Hexadecatetraen-3-ol, 3,7,11,15-tetramethyl-, (E,E)-	Terpenoids	290.261	C20H34O	2040.04	2518.21	1077.85	7512.88	2892.64	101.219	13129.5	3399.28	703.801	13450.2	ko00904,ko01110	NO	Plant-derived or natural source
NMW0447	Mepivacaine	Heterocyclic compound	246.173	C15H22N2O	2063	2652.92	274.513	8606.13	2924.75	274.513	22059.6	5093.69	274.513	22549.6	-	NO	Plant-derived or natural source
D377	Octadecane, 1-chloro-	Halogenated hydrocarbons	288.258	C18H37Cl	2070	34030	2308.14	112743	37978.4	3073.41	282033	65764.6	2293.99	300776	-	YES	Halogenated hydrocarbon
KMW0727	Heneicosane	Hydrocarbons	296.344	C21H44	2100	3341.89	3341.89	22868.8	3341.89	3341.89	57430.4	3341.89	3341.89	61548.4	-	NO	Plant-derived or natural source
Supplementary Table Footnotes: Peak areas of volatile compounds detected in floral tissues of Magnolia cavaleriei var. platypetala 'Tanchun' (petals T, pistils P, stamens S) at three developmental stages (S1: bud; S2: initial opening; S3: full bloom). An asterisk (*) in the Index column indicates structural isomers. NIST_RI values were calculated using n‑alkane standards (C8–C40) and the van den …
