# Supplementary material for: Combined Metabolome and Transcriptome Analysis of Floral Organ Development in Magnolia cavaleriei var. platypetala ‘Tanchun’
Source: Plants (Basel). 2026 May 27;15(11):1646. doi: 10.3390/plants15111646 (PMC13259206; doi:10.3390/plants15111646)
Supplement: Supplementary file 1 [file plants-15-01646-s001.zip › R2 Table S2.xlsx]

## Sheet: Table S2
Supplementary Table S2: K-means clustering analysis of the Tanchun's VOCs.
Index	Sub class	Compounds	Class I	Average TS1	Average PS1	Average SS1	Average TS2	Avetage PS2	Average SS2	Average TS3	Average PS3	Average SS3
YZMW0482	1	Niacin	Acid	2223.93	1172.78	5938.1	2366.46	1167.35	13833.8	3204.1	874.729	20855.6
XMW2202	1	Benzeneacetic acid, 3,4-dihydroxy-	Acid	20732.7	4290.27	9838.57	16190.9	5600.81	17721.8	11416.5	2347.32	26579.3
XMW1016	1	(4,4-Dimethyl-2,4,5,6-tetrahydro-1H-inden-2-yl)acetic acid	Acid	14999.7	3389.33	10357.8	13366.2	5360.04	21691.7	13690.7	2785.51	36138.3
WAMW0624	1	9-Decenoic acid	Acid	38855.5	6614.76	22425.9	79652.5	10737.3	58167.3	76793.4	5318.98	99602.9
QWMW0764	1	cis-3-Hexenyllactate	Acid	5219.66	3705.79	8670.29	7534.66	1971.03	17795.1	10615.1	1563.3	35342.8
KMW0354*443	1	2,6-Nonadien-1-ol	Alcohol	26911.5	32033.3	28782.3	41739	26365.6	67343.9	39358.3	24633.4	92753
WMW0064*269	1	2-Nonen-1-ol, (E)-	Alcohol	55106.3	67154.6	60710	88800.8	56636.8	136841	81925.2	53745	187550
YZMW0165*248	1	1H-Indol-5-ol	Alcohol	5825.48	2867.1	5778.34	5933.05	3905.64	16746.5	6958.81	2829.84	28925.9
BPMW016*294	1	2-Naphthalenemethanol	Alcohol	5494.09	2735.22	6460.98	6494.37	3258.82	11764	6928.99	1921.44	15668.2
YZMW0317	1	Metronidazole	Alcohol	8693.91	4711.2	7662.32	7862.64	6560.38	31146	10220.7	4317.02	54809
XMW0735	1	Benzenemethanol, .alpha.-2-propenyl-	Alcohol	3514.44	2266.51	6265.09	3864.18	2758.96	12470.1	5621.51	2211.26	16945.1
YZMW0540	1	2-Heptanol, 2-methyl-	Alcohol	11915.3	3151.3	8123.09	17740.4	447.575	42041.7	26680.5	447.575	55376
WAMW0504	1	Ethanol, 2-phenoxy-	Alcohol	1695.41	1017.24	2657.84	2711.68	175.208	8275.23	3333.53	175.208	12434.7
QWMW1099	1	5-Octen-1-ol, (Z)-	Alcohol	13322.3	5472.53	10848.8	12160.4	4584.83	17603.6	12703.1	837.518	28823.8
XMW0122	1	Cyclohexanol, 2-methyl-3-(1-methylethenyl)-, (1.alpha.,2.alpha.,3.alpha.)-	Alcohol	3302.14	1746.95	6579.96	6381.09	870.929	13806.4	8320.69	1171.24	17286.2
WMW0058	1	5-Hepten-2-ol, 6-methyl-	Alcohol	6846.91	6921.29	7573.87	7007.25	10840.1	17805.2	7055.44	13270.1	18642.3
WMW0104	1	Cyclooctanemethanol	Alcohol	1237.02	122.366	9863	1879.26	122.366	39747.9	2910.44	1162.32	30511.3
NMW0222	1	Benzenemethanol, 3,4-dimethoxy-	Alcohol	3041.75	20358.5	19575	22631.2	20889.9	28041.3	23924	21234.8	30512.2
KMW0355*443	1	trans,cis-2,6-Nonadien-1-ol	Alcohol	26911.5	32033.3	28782.3	41739	26365.6	67343.9	39358.3	24633.4	92753
QWMW0433*269	1	2-Nonen-1-ol, (Z)-	Alcohol	55106.3	67154.6	60710	88800.8	56636.8	136841	81925.2	53745	187550
BPMW015*248	1	1H-Indol-4-ol	Alcohol	5825.48	2867.1	5778.34	5933.05	3905.64	16746.5	6958.81	2829.84	28925.9
KMW0393*454	1	cis-4-Decenal	Aldehyde	4797.93	1554.41	4543.78	7295.36	1784.64	11808.7	12073.4	1842.18	18588.4
WMW0094*032	1	2,6-Nonadienal, (E,E)-	Aldehyde	5419.62	6305.33	5259.8	6496.62	5405.91	8036.97	6067.21	4910.43	10692.5
D173*439	1	Benzeneacetaldehyde, 4-methyl-	Aldehyde	2563.69	1470.83	2405.18	2168.06	211.57	7175.13	3671.26	211.57	9000.77
KMW0253*230	1	2-octenal	Aldehyde	37572.2	6725.3	25258.5	21539.4	9232.43	32352.9	33116.6	1315.19	60858.9
XMW0217	1	cis-7-Decen-1-al	Aldehyde	1584.68	1583.12	1350.92	1628.07	1133.67	6825.16	2556.75	1465.69	10448.3
XMW2909	1	3-Isopropylbenzaldehyde	Aldehyde	5643.29	2257.9	21956.7	5557.06	1125.91	58146.1	7019.77	939.558	88876.7
KMW0418	1	(1R)-(-)-Myrtenal	Aldehyde	9201.3	6254.59	10283.9	10116.7	4745.94	58143.2	17588.7	4491.44	98274.6
D311	1	3-p-Menthen-7-al	Aldehyde	140789	172555	153360	223733	145220	332185	208320	136729	460933
GMW0152	1	Benzenepropanal	Aldehyde	6436.92	7893.44	6912.73	10284.7	6510.06	15689	9004.08	6208.25	21464.8
D354	1	3-Cyclohexene-1-carboxaldehyde, 4-(4-hydroxy-4-methylpentyl)-	Aldehyde	46234	10908.1	25071.7	34002.5	12043.7	41097.3	27021.8	5933.03	58565.6
QWMW1287	1	Non-8-enal	Aldehyde	21191.8	18957.7	15504.5	28292	11917.9	53948.9	27386.2	13517.5	97764.3
NMW0254	1	Benzaldehyde, 3,4-dihydroxy-	Aldehyde	31572.6	17415.9	26923.4	27242.9	24948.3	96054.5	36239.2	17855.8	162051
XMW0089*454	1	4-Decenal, (E)-	Aldehyde	4797.93	1554.41	4543.78	7295.36	1784.64	11808.7	12073.4	1842.18	18588.4
KMW0243*230	1	2-Octenal, (E)-	Aldehyde	37572.2	6725.3	25258.5	21539.4	9232.43	32352.9	33116.6	1315.19	60858.9
NMW0048*251	1	Dextroamphetamine	Amine	651.589	4207.51	651.589	651.589	4461.88	30186.6	651.589	4585.83	31944.2
NMW0066*034	1	Benzenamine, 2,4-dimethyl-	Amine	7488.67	8369.75	7860.8	11673.2	7078.5	16954.8	10613.9	6760.96	22581.5
WAMW0303*231	1	m-Chloroaniline	Amine	28281.1	43975.9	24477.4	34870.2	35707.3	52628.7	36863.1	36019	69843.1
YZMW0764	1	Benzenamine, 2-methyl-5-nitro-	Amine	8944.93	4677.17	9908.75	7294.91	8731.65	35518.3	12226.5	6999.47	50504.5
XMW1057	1	Methacrylamide	Amine	37466.6	70526.4	47216.3	51152.6	6827.02	65149	42580.1	54070.7	74248.4
YZMW0061	1	1-Nonanamine	Amine	6015.22	5225.78	22491	8479.36	5212.98	38528.1	11521.4	5963.25	40739.7
NMW0157	1	Acetamide, N-phenyl-	Amine	10480.7	1864.89	6110.54	21524	2771.08	15885.7	20622.2	1515.59	26890.8
NMW0045*251	1	Amphetamine	Amine	651.589	4207.51	651.589	651.589	4461.88	30186.6	651.589	4585.83	31944.2
NMW0067*034	1	2,6-Xylidine	Amine	7488.67	8369.75	7860.8	11673.2	7078.5	16954.8	10613.9	6760.96	22581.5
YZMW0025*231	1	p-Chloroaniline	Amine	28281.1	43975.9	24477.4	34870.2	35707.3	52628.7	36863.1	36019	69843.1
XMW1350*312	1	Naphthalene, 2,3,6-trimethyl-	Aromatics	4835.21	4578.48	3533.98	4158.14	4622.61	6075.32	4654.95	3422.29	7254.98
XMW2699*312	1	Naphthalene, 1,6,7-trimethyl-	Aromatics	4835.21	4578.48	3533.98	4158.14	4622.61	6075.32	4654.95	3422.29	7254.98
NMW0068*278	1	Acetic acid, 4-methylphenyl ester	Ester	146153	183078	159099	232320	152973	349742	216986	143739	479448
KMW0424*342	1	Butanoic acid, 2-methyl-, hexyl ester	Ester	1374.25	683.966	4183.77	1493.38	282.81	10776	1685.11	268.182	15758.3
XMW1169*142	1	Butanoic acid, 2-methyl-, 3,7-dimethyl-2,6-octadienyl ester, (E)-	Ester	47154.7	23125.6	43493.8	43799.7	35296.8	156231	58962.6	22587.3	264584
XMW0257*415	1	4-Pyridinecarboxylic acid, ethyl ester	Ester	29899.3	29856.8	30909.1	35252.5	24182.1	137458	51149.9	23954.9	223416
NMW0294*343	1	Z-Butylidenephthalide	Ester	15969.3	11833.1	18742.1	19815.8	15937.1	29569.5	21041.2	10546.8	27746
XMW0627	1	Diethyl Phthalate	Ester	49432.1	20971.3	45167.2	42087.8	32887.9	157355	55038.1	20851.9	251447
w31	1	Butanoic acid, 4-hexenyl ester, (Z)-	Ester	16214.9	9849.28	28596.8	23622.8	6047.3	79188.1	33320.3	5322.12	106609
XMW1084	1	2-Butenoic acid, 3-hexenyl ester, (E,Z)-	Ester	2414.01	740.825	2951.17	2525.85	103.684	12451.9	3930.11	103.684	21880.3
XMW1486	1	5-Azulenemethanol, 1,2,3,4,5,6,7,8-octahydro-.alpha.,.alpha.,3,8-tetramethyl-, acetate, [3S-(3.alpha.,5.alpha.,8.alpha.)]-	Ester	6263.03	2077.69	5966.04	8449.28	2815.03	11283	7588.14	2207.54	11486.9
XMW0933	1	Bicyclo[3.1.1]hept-2-en-6-ol, 2,7,7-trimethyl-, acetate, [1S-(1.alpha.,5.alpha.,6.beta.)]-	Ester	2159.13	1945.71	3763.26	2464.67	269.975	11615.4	3251.1	269.975	19175.3
XMW0130	1	Heptanoic acid, octyl ester	Ester	15626.4	4232.12	9572.88	14475.6	5172.17	22286	13082.1	2575.55	36493
KMW0350	1	Acetic acid, phenylmethyl ester	Ester	19685.8	23428.4	21509.8	31633.9	20023.1	50437.5	29691.1	18863.8	69557
KMW0373	1	Benzoic acid, ethyl ester	Ester	4176.76	6384.68	3769.6	5652.78	4859.06	4901.57	587.165	4726.01	33631.5
KMW0411	1	1,6-Octadien-3-ol, 3,7-dimethyl-, formate	Ester	4123.47	2028.45	4595	3723.49	324.659	7265.35	3855.5	324.659	13381.1
KMW0646	1	Citronellyl valerate	Ester	20696.8	8807.5	23112	16126.2	16123.7	77843.8	23038.7	13251.4	115076
KMW0571	1	Butyl caprate	Ester	10661	4742.9	9061.06	8636.94	6919.91	30328.1	11508.8	4447.31	49699.9
D388	1	Butanoic acid, 1-phenylethyl ester	Ester	55518.9	7089.87	34820	115472	14326.9	85409.7	110055	5182.13	145155
D432	1	8-Dodecen-1-ol, acetate, (E)-	Ester	9496.45	2165.99	4869.17	6070.07	1970.97	8719.59	4492.97	967.228	12110
WAMW1574	1	Allyl Isothiocyanate	Ester	5199.66	1459.48	3676.12	7538.17	152.601	19391.6	11346.7	779.016	24972.2
XMW0040	1	Phenol, 2-methoxy-4-(1-propenyl)-, acetate	Ester	3590.71	2245.28	4913.9	3218.4	5622.26	17910.7	5969.03	4708.49	19623.9
WAMW1788	1	n-Hexyl salicylate	Ester	13281.5	3971.04	9152.61	11902.8	4807.66	17321.6	12110.4	2685.62	24334.5
NMW0156	1	Benzene, (isothiocyanatomethyl)-	Ester	67936.4	18333.4	38993.1	136876	22478.8	97032.3	128857	15711.2	161541
QWMW0217	1	(Z)-5-Octenyl acetate	Ester	14995.9	18060.3	17217.8	19512.3	14270.6	49008.9	23925.4	14048.2	67371.2
GMW0247*278	1	m-Cresyl acetate	Ester	146153	183078	159099	232320	152973	349742	216986	143739	479448
D85*342	1	Butanoic acid, 3-methyl-, hexyl ester	Ester	1374.25	683.966	4183.77	1493.38	282.81	10776	1685.11	268.182	15758.3
KMW0638*142	1	Geranyl isovalerate	Ester	47154.7	23125.6	43493.8	43799.7	35296.8	156231	58962.6	22587.3	264584
QWMW0409*415	1	Ethyl nicotinate	Ester	29899.3	29856.8	30909.1	35252.5	24182.1	137458	51149.9	23954.9	223416
XMW0494	1	Benzene, 1,4-dimethoxy-	Ether	91495	111250	99267.9	145181	93090.2	217887	134487	86719	300257
XMW2311	1	Benzene, butoxy-	Ether	9857.04	11527.4	10688.7	15795.9	10005.9	25942.6	14788.4	9488.18	36451
YZMW0022	1	3-Ethylanisole	Ether	8333.67	3431.3	7560.24	10731.9	3297.6	24157.7	13423.5	2968.51	36027
WAMW0654	1	Benzene, 1,3-dimethoxy-	Ether	15631.1	18542.6	16403.7	24572.3	15757.2	39129.8	22453.9	14459.3	53736.1
D377	1	Octadecane, 1-chloro-	Halogenated hydrocarbons	34030	2308.14	112743	37978.4	3073.41	282033	65764.6	2293.99	300776
XMW0701	1	1H-Pyrrolo[2,3-b]pyridine, 2-(1-methylethyl)-	Heterocyclic compound	36939.2	17679.5	35484.3	37257.9	22218.6	89124.9	42906.5	14162.3	132377
XMW0732	1	1-Pentanone, 1-(1H-imidazol-4-yl)-	Heterocyclic compound	10536.4	3129.26	9153.24	7146.71	7046.43	41663.3	12317.7	4470.69	74695.8
XMW2426	1	2-Isobutyl-3-methylpyrazine	Heterocyclic compound	8774.96	3749.79	10577.7	9664.09	3415.95	17596.5	9284.44	2873.57	23504.8
XMW0988	1	Isoquinoline, 1-butyl-3,4-dihydro-	Heterocyclic compound	4520.39	1898.58	5689.15	5498.22	2505.06	9304.93	6330.27	1617.29	10679.7
YC_1012	1	4-(4-Methylpent-3-enyl)-3,6-dihydro-1,2-dithiin	Heterocyclic compound	11708.7	6631.75	13676.2	10010.5	11800.2	53258.9	15691.6	10652.9	80052
KMW0431	1	5H-5-Methyl-6,7-dihydrocyclopentapyrazine	Heterocyclic compound	17216.6	11924.3	20879.1	22211.9	7413.65	32645.9	19781.1	6104.06	46621.8
D385	1	5,6,7,8-Tetrahydroquinoxaline	Heterocyclic compound	4469.82	4156.75	8249.54	5931.96	1899.88	17373.7	6832.59	163.06	25195
WAMW0740	1	2-Methoxythiophene	Heterocyclic compound	10687.1	1895.27	6175.12	14186.3	1666.74	39063.8	20651.8	1271.04	44373.9
NMW0447	1	Mepivacaine	Heterocyclic compound	2652.92	274.513	8606.13	2924.75	274.513	22059.6	5093.69	274.513	22549.6
NMW0293*343	1	1(3H)-Isobenzofuranone, 3-butylidene-	Heterocyclic compound	15969.3	11833.1	18742.1	19815.8	15937.1	29569.5	21041.2	10546.8	27746
w45*353	1	2-Tetradecene, (E)-	Hydrocarbons	4553.08	1662.69	5100.17	8287.5	1446.6	8424.35	8067.3	1483.4	11041.9
XMW0941*433	1	exo-7-(trans-1-Propenyl)bicyclo[4.2.0]oct-1(2)-ene	Hydrocarbons	8673.93	9474.21	10897.5	9308.81	8249.8	14000.8	1289.98	7338.14	19817.7
XMW1392*433	1	2-Methyl-7-exo-vinylbicyclo[4.2.0]oct-1(2)-ene	Hydrocarbons	41950.3	41427.7	53299.9	45626.3	22914.5	69999.7	39882.2	21438.4	95320.5
KMW0406	1	Dodecane	Hydrocarbons	24873.3	6861.26	39214.6	21259.6	5608.66	70303.6	48553.7	6267.62	108804
KMW0727	1	Heneicosane	Hydrocarbons	3341.89	3341.89	22868.8	3341.89	3341.89	57430.4	3341.89	3341.89	61548.4
WAMW1825	1	Cetene	Hydrocarbons	60639.9	26244.3	49859	49172.9	40052.1	183776	67057.7	26473.6	313354
KMW0378*036	1	Ethanone, 1-(4-methylphenyl)-	Ketone	6386	1855.82	6940.37	6447.12	2291.58	51689.8	11993.1	1166.22	87366.4
YZMW0569*197	1	1,4-Cyclohexanedione	Ketone	32347.9	5406.37	23984.4	20630.6	7844.88	28777.9	28615.4	2502.68	51514.4
KMW0280*139	1	3,5-Octadien-2-one	Ketone	17150.1	5011.11	5646.11	13474.3	5486.62	16104.7	13170.9	3878.49	26626.1
XMW0203	1	2,5-di-tert-Butyl-1,4-benzoquinone	Ketone	14580	5031.7	13266.2	15330.1	7954.5	23837.1	17350.4	4396.65	30167.8
XMW0288	1	Cyclopenta[c]pentalen-3(3aH)-one, octahydro-1,2,3a,6-tetramethyl-	Ketone	12659.3	10096.8	25156.6	14221.6	20004.4	76074.8	22191.9	20158.1	73590.2
XMW1218	1	2-Nonanone, 3-(hydroxymethyl)-	Ketone	48185.3	7520	77631.6	63182.5	1468.77	250365	50835.1	1468.77	313102
XMW1460	1	3-Buten-2-one, 4-phenyl-	Ketone	85534.8	11128	52580.3	179026	21632.3	133051	168979	8601.37	227072
XMW1378	1	4,6-Octadiyn-3-one, 2-methyl-	Ketone	4968.57	6105.11	5109.19	8748.97	5262.17	13017.4	7282.46	5054.27	17444
GMW0384	1	2-Buten-1-one, 1-(2,6,6-trimethyl-1,3-cyclohexadien-1-yl)-	Ketone	60233.3	9990.16	35737.1	125270	16972.4	91395.6	120865	9714.11	152150
KMW0187	1	2-Octanone	Ketone	3446.47	3970.19	3000.39	5452.1	2515.26	7297.75	5118.35	2580.16	8804.15
D287	1	Cyclopentanone, 2-(3-methyl-2-buten-1-yl)-	Ketone	2840.24	2215.9	5233.99	3534.88	909.789	11541.3	4263.24	547.02	17421.6
D123	1	2-Propanone, 1,3-diphenyl-	Ketone	5226.52	3171.23	4233.72	5400.74	3477.65	8247.67	7298.99	2596.68	10326.1
QWMW0860	1	5-Nonen-2-one	Ketone	20733.2	19376.5	14810.8	25782.3	13175.1	34239.3	21418.9	14868	50398.3
D290*080	1	2-Butanone, 4-phenyl-	Ketone	6764.68	2830.42	26015.1	7049.76	1632.08	69189	8648.3	1327.14	106423
XMW0717*036	1	Ethanone, 1-(2-methylphenyl)-	Ketone	6386	1855.82	6940.37	6447.12	2291.58	51689.8	11993.1	1166.22	87366.4
XMW0676*036	1	Ethanone, 1-(3-methylphenyl)-	Ketone	6386	1855.82	6940.37	6447.12	2291.58	51689.8	11993.1	1166.22	87366.4
D206*197	1	1,2-Cyclohexanedione	Ketone	32347.9	5406.37	23984.4	20630.6	7844.88	28777.9	28615.4	2502.68	51514.4
XMW0186*139	1	3,5-Octadien-2-one, (E,E)-	Ketone	17150.1	5011.11	5646.11	13474.3	5486.62	16104.7	13170.9	3878.49	26626.1
NMW0078*258	1	Benzene, 1-methyl-3-nitro-	Nitrogen compounds	145056	187759	159728	190921	149602	338290	223415	149732	430993
YZMW0541	1	Urea, ethyl-	Nitrogen compounds	25825.1	21189.7	95194.2	35762.6	22192.1	160637	49219.9	24808.8	171059
XMW1156	1	Cyclopentanecarbonitrile, 3-(1-methylethylidene)-	Nitrogen compounds	6685.52	2992.41	5485.43	6803.28	2943.36	32100.8	10110.3	2743.11	59169.7
NMW0083*258	1	Benzene, 1-methyl-4-nitro-	Nitrogen compounds	145056	187759	159728	190921	149602	338290	223415	149732	430993
KMW0359*429	1	Phenol, 3-ethyl-	Phenol	33210.2	32619.8	28517.1	49609.6	27276.5	63508.2	54853.5	25645.4	86585.6
KMW0703*149	1	Phenol, 4-ethyl-	Phenol	93147.5	110648	103833	145484	91937.1	220849	135056	87326.8	300682
YC_1273	1	Phenol, o-amino-	Phenol	3592.15	1828.55	2834	240.469	1566.86	17000.7	5658.08	1514.51	31916.4
XMW3538	1	Phenol, 3-ethyl-5-methyl-	Phenol	976.622	418.552	2408.96	1661.52	418.552	11852.2	3549.23	418.552	22344.8
KMW0540	1	Eugenol	Phenol	511970	60985.8	308923	1.08139e+06	125875	795807	1.03162e+06	45053	1.377e+06
NMW0256	1	Phenol, 4-(1,1,3,3-tetramethylbutyl)-	Phenol	9143.33	9913.94	11823.6	13855.2	9944.47	20355	13442.5	9121.38	20830.7
NMW0255	1	Plumbagin	Phenol	5086.86	2752.26	4473.22	4783.6	3355.91	13816.1	5573.6	2393.36	22136.4
NMW0153	1	Phenol, 4-butyl-	Phenol	19545.5	2963.86	12412.7	39996.6	4997.42	29169.5	36738.6	1904.11	48937.8
NMW0259	1	1,3,5-Benzenetriol	Phenol	9260.53	7720.78	10134.7	12341.8	7680.79	20105.6	12807.7	7290.58	25551.4
XMW0300*429	1	Phenol, 3,5-dimethyl-	Phenol	33210.2	32619.8	28517.1	49609.6	27276.5	63508.2	54853.5	25645.4	86585.6
XMW2210	1	Benzene, isothiocyanato-	Sulfur compounds	7419.64	7600.18	7112.38	11212.8	6661.45	15934	9700.22	6229.85	22140.9
XMW1035*118	1	(-)-Spathulenol	Terpenoids	11108.2	4779.61	7045.08	8030	8082.53	7758.5	7599.48	4531.12	10516.7
NMW0075*093	1	Cyclohexanol, 1-methyl-4-(1-methylethylidene)-	Terpenoids	43596.8	26889.1	49490.1	63371.6	19115.2	138133	84033.8	18079	183351
NMW0007*140	1	2,4-Cycloheptadien-1-one, 2,6,6-trimethyl-	Terpenoids	3651.56	2394.66	6911.99	3990.17	1975.86	15420.1	3508.02	1726.05	21050.5
KMW0452*080	1	Benzaldehyde, 4-(1-methylethyl)-	Terpenoids	6764.68	2830.42	26015.1	7049.76	1632.08	69189	8648.3	1327.14	106423
KMW0439*285	1	2,6-Octadien-1-ol, 3,7-dimethyl-, (Z)-	Terpenoids	347.86	3279.18	4491.72	347.86	3118.74	10658.5	4413.37	2201.07	14635.7
KMW0413*279	1	(-)-Carvone	Terpenoids	9140.46	2514.84	11643	10649.9	2543.23	47184.6	16236.8	1884.85	84135.7
WMW0024*040	1	Bicyclo[3.1.1]hept-3-en-2-one, 4,6,6-trimethyl-	Terpenoids	57420.4	43550.1	65314.1	68555	34262.5	300976	107934	32641.7	486902
NMW0319*423	1	2,6,10-Dodecatrienal, 3,7,11-trimethyl-, (E,E)-	Terpenoids	8552.41	3747.88	8124.16	9649.21	4262.04	14639.1	9181.5	3088.2	16333
KMW0319*031	1	7-Oxabicyclo[4.1.0]heptane, 1-methyl-4-(1-methylethenyl)-	Terpenoids	10904	6545.16	12602.8	12216.9	6014.19	44323.3	12186.9	6062	57907.2
XMW0530	1	p-Mentha-1,5-dien-8-ol	Terpenoids	24927.8	30009.8	27082.1	42291.4	25635.9	61935.4	35060.8	24207.4	84540.5
XMW0529	1	Bicyclo[2.2.1]heptane, 2-chloro-1,7,7-trimethyl-, (1R-endo)-	Terpenoids	11327.3	13061.6	12525.7	17402.8	10416.4	27666.2	16555	10215.8	37226.7
XMW0665	1	Muurola-4,10(14)-dien-1.beta.-ol	Terpenoids	11895.1	10175.4	12089.2	16565	8830.26	16965.1	15682.8	7896.84	22119.1
XMW0558	1	1,4-Methanoazulen-9-ol, decahydro-1,5,5,8a-tetramethyl-, [1R-(1.alpha.,3a.beta.,4.alpha.,8a.beta.,9S*)]-	Terpenoids	19132.1	7628.77	15486.2	15504.5	12075.2	56717.3	20588.5	7812.48	94550.9
XMW0417	1	Cyclohexene, 4-methyl-1-(1-methylethenyl)-	Terpenoids	11921.4	3867.23	7939.57	11907.4	3310.79	29902.1	13753.1	3258.84	58594
XMW0385	1	Carotol	Terpenoids	65071.1	34171.3	59548.6	54022.7	49135.3	182323	74995.1	32688.2	293578
XMW1167	1	(1R,3E,7E,11R)-1,5,5,8-Tetramethyl-12-oxabicyclo[9.1.0]dodeca-3,7-diene	Terpenoids	19073.2	3259.73	7183.39	10875.9	3034.55	9764.29	7592.01	798.673	137615
XMW3081	1	(-)-Globulol	Terpenoids	23969.3	13489.1	24591.7	23289	18583.6	58994.5	27259.1	12897.5	85725.2
XMW2376	1	1-Penten-3-one, 1-(2,6,6-trimethyl-1-cyclohexen-1-yl)-	Terpenoids	134352	65022.2	116432	123385	92554.8	368525	151867	61183.2	598865
XMW1000	1	(E)-5-((1R,3R,6S)-2,3-Dimethyltricyclo[2.2.1.02,6]heptan-3-yl)-2-methylpent-2-enal	Terpenoids	37356.5	11368	28375.4	32631.2	12385.8	51054.2	32329.5	8300.51	73680
XMW1038	1	Longifolenaldehyde	Terpenoids	126270	54207.1	106154	103971	85869.7	391943	143463	55988.5	668986
KMW0370	1	2-Methylisoborneol	Terpenoids	8780.39	5596.99	15716.8	12675.1	4638.81	43702.2	18256.2	4431.04	58978.6
KMW0181	1	2,3-Dehydro-1,8-cineole	Terpenoids	79168	77968.6	85816.3	82078.2	129994	215710	82379	165905	226430
KMW0636	1	1H-3a,7-Methanoazulen-5-ol, octahydro-3,8,8-trimethyl-6-methylene-	Terpenoids	13167	12835.1	13312.5	17369.6	12611.6	22544.5	18465.3	11236.9	24625.6
D276	1	Bicyclo[3.1.0]hex-3-en-2-one, 4-methyl-1-(1-methylethyl)-	Terpenoids	75870.4	89753.1	83495.2	119529	75001.2	183116	110773	70480.8	247911
D320	1	(3E,7E)-1,5,5,8-Tetramethylcycloundeca-3,7-dienol	Terpenoids	5801.25	4575.14	5328.68	7471.01	4832.34	10413.4	8318.3	4165.36	13322.5
D419	1	2-Penten-1-ol, 2-methyl-5-(2-methyl-3-methylenebicyclo[2.2.1]hept-2-yl)-, [1S-[1.alpha.,2.alpha.(E),4.alpha.]]-	Terpenoids	23697.4	9913.15	22432.1	26615.1	12264.4	35513.6	25622.7	8842.84	57160.1
XMW0054	1	Farnesene epoxide, E-	Terpenoids	18668	7664.66	21290.4	17097.7	14303	51621.8	20314.7	11656.8	62707.6
WMW0022	1	Salvial-4(14)-en-1-one	Terpenoids	111931	55667.3	100636	100607	79897.5	331564	132416	52288.3	549710
WMW0161	1	Menthen-4-ol	Terpenoids	2996.12	3589.65	389.394	389.394	2939.01	21854.1	389.394	2252.43	29244.4
NMW0101	1	Ascaridole	Terpenoids	5600.25	997.593	997.593	997.593	997.593	10348.6	7652.98	997.593	14414.6
NMW0084	1	(-)-Myrtenol	Terpenoids	5526.69	2317.31	3972.05	5331.42	2023.08	20511.8	7539.64	2251.97	37931.3
NMW0060	1	Cyclohexanol, 1-methyl-4-(1-methylethenyl)-, trans-	Terpenoids	9283.36	9764.49	9825.89	13604.4	1494	20144.5	13030.3	7764.45	27079.5
NMW0151	1	Bicyclo[3.1.1]hept-2-ene-2-carboxylic acid, 6,6-dimethyl-	Terpenoids	4962.23	878.596	3178.98	9890.4	1243.5	7264.86	9453.46	110.767	12006.5
XMW0534*040	1	Bicyclo[3.1.1]hept-3-en-2-one, 4,6,6-trimethyl-, (1S)-	Terpenoids	57420.4	43550.1	65314.1	68555	34262.5	300976	107934	32641.7	486902
KMW0644*118	1	1H-Cycloprop[e]azulen-7-ol, decahydro-1,1,7-trimethyl-4-methylene-, [1ar-(1a.alpha.,4a.alpha.,7.beta.,7a.beta.,7b.alpha.)]-	Terpenoids	11108.2	4779.61	7045.08	8030	8082.53	7758.5	7599.48	4531.12	10516.7
KMW0444*279	1	Carvone	Terpenoids	9140.46	2514.84	11643	10649.9	2543.23	47184.6	16236.8	1884.85	84135.7
KMW0448*279	1	D-Carvone	Terpenoids	9140.46	2514.84	11643	10649.9	2543.23	47184.6	16236.8	1884.85	84135.7
w05*423	1	2,6,10-Dodecatrienal, 3,7,11-trimethyl-	Terpenoids	8552.41	3747.88	8124.16	9649.21	4262.04	14639.1	9181.5	3088.2	16333
KMW0324*031	1	Limonene oxide, cis-	Terpenoids	10904	6545.16	12602.8	12216.9	6014.19	44323.3	12186.9	6062	57907.2
KMW0491	2	Hydrocinnamic acid	Acid	19200.9	36337.6	13757.8	41195.8	23639.8	25366.5	26165.8	30580.8	8814.6
NMW0209	2	Undecylenic acid	Acid	2741.2	5605.01	3580.84	3789.82	4194.73	5638.65	3404.2	4582.09	2949.68
NMW0114*259	2	3-Methoxybenzyl alcohol	Alcohol	9298.55	25132.1	6082.8	10685.8	20768.9	9207.5	9826.82	19892.9	8242.04
NMW0119*224	2	1,2-Benzenediol, 4-methyl-	Alcohol	9871.76	42999.3	8529.49	12260.3	36059.7	12228.7	9570.71	34012.2	12154.2
XMW0443*038	2	(E)-2,6-Dimethylocta-3,7-diene-2,6-diol	Alcohol	8343.24	25284.8	8399.67	9869.42	16779.5	2221.77	10839.7	12813.9	2149.11
GMW0390*240	2	2-Octanol, (S)-	Alcohol	20383	41682.3	23934	37225.3	19482	28446	30261	19851.2	19717
XMW0682	2	Benzenemethanol, .alpha.-methyl-.alpha.-(1-methyl-2-propenyl)-	Alcohol	249453	490327	188912	561357	320271	347148	330056	409929	119094
XMW0209	2	1,4-Cyclohexadiene-1-methanol, 4-(1-methylethyl)-	Alcohol	262336	517888	200648	578040	329082	359914	337273	421632	125114
XMW0364	2	6-Undecanol	Alcohol	88636.6	291543	64673.2	109234	241090	97279.8	91712.3	228833	92943.7
XMW1286	2	1H-Imidazole-4-methanol	Alcohol	13007	43991	9543.2	16239.4	35949.3	14172.3	13300.3	34391.7	13663.2
XMW3548	2	Benzeneethanol, .alpha.-propyl-	Alcohol	38643.7	49465.7	9684	50593	140478	88079.9	287293	142366	40736.6
KMW0466	2	3-Cyclohexene-1-methanethiol, .alpha.,.alpha.,4-trimethyl-	Alcohol	613236	2.27139e+06	481803	777292	1.87645e+06	721717	614138	1.78564e+06	700263
D299	2	Ethanol, 2-(3,3-dimethylcyclohexylidene)-, (Z)-	Alcohol	40830	34905.9	6852.34	21008	32334.5	6763.7	14400.7	4290.49	3295.9
CY_060	2	2-Heptanol, 6-methyl-	Alcohol	21800.3	50084.1	17352.1	29557.7	31083.3	22020.3	18921.2	36656.3	21899
WMW0095	2	5,9-Undecadien-2-ol, 6,10-dimethyl-	Alcohol	62315.8	131257	72603.4	100618	93986	128286	67195.9	99078.9	67457
NMW0109*224	2	1,2-Benzenediol, 3-methyl-	Alcohol	9871.76	42999.3	8529.49	12260.3	36059.7	12228.7	9570.71	34012.2	12154.2
w17*038	2	3,7-Octadiene-2,6-diol, 2,6-dimethyl-	Alcohol	8343.24	25284.8	8399.67	9869.42	16779.5	2221.77	10839.7	12813.9	2149.11
KMW0194*240	2	2-Octanol	Alcohol	20383	41682.3	23934	37225.3	19482	28446	30261	19851.2	19717
KMW0157*012	2	2-Heptenal, (E)-	Aldehyde	21394.5	54800.6	18804.3	31516.3	33254.4	23208.4	19922.6	38480	23105.7
XMW1492	2	Benzeneacetaldehyde, .alpha.-methyl-4-(2-methylpropyl)-	Aldehyde	81804.8	181355	107855	119832	131427	179146	95853.2	141177	100707
YZMW0006	2	3-Cyclohexene-1-carboxaldehyde	Aldehyde	21897.8	56086.4	18899.2	31898	35404.5	23463.3	20780.2	41993.5	23286.1
GMW0178	2	Octanal, 7-hydroxy-3,7-dimethyl-	Aldehyde	28627.3	105005	21950.8	36162.2	86362.3	33243.9	29194.1	82990.8	32110.7
QWMW0879	2	5-Methyl-2-phenyl-2-hexenal	Aldehyde	10901.5	23326.5	9832.64	18643.1	18084.3	18866.6	14306.4	19732	10727.3
QWMW0337	2	3-Methylthiobutyraldehyde	Aldehyde	7583.26	15598.8	5594.3	9028.42	9582.58	6803.13	5979.29	11315.1	6868.97
XMW1142*040	2	.alpha.-Thujenal	Aldehyde	9209.73	27487.9	9028.71	10512	18214.5	5858.33	10635.8	14234.8	5999.05
KMW0156*012	2	2-Heptenal, (Z)-	Aldehyde	21394.5	54800.6	18804.3	31516.3	33254.4	23208.4	19922.6	38480	23105.7
WAMW2242*193	2	o-Toluidine	Amine	6606.54	9121.26	4835.11	6823.12	8919.8	935.966	7056.85	9283	6421.18
NMW0024*193	2	Aniline, N-methyl-	Amine	6606.54	9121.26	4835.11	6823.12	8919.8	935.966	7056.85	9283	6421.18
XMW2237*193	2	p-Aminotoluene	Amine	6606.54	9121.26	4835.11	6823.12	8919.8	935.966	7056.85	9283	6421.18
XMW1123*411	2	Benzene, 2-ethyl-1,4-dimethyl-	Aromatics	4502.61	7178.58	3192.05	4441.02	7197.53	3730.58	4447.84	7127.56	3752.58
YZMW0351	2	Benzene, 3-cyclohexen-1-yl-	Aromatics	48687	92723.6	35902.1	106885	60214.3	65008.8	69812.3	77742.6	22672.7
XMW0835	2	Benzene, 1-methyl-2-(1-ethylpropyl)-	Aromatics	110929	215077	73085.1	127162	186073	89154.1	112970	189998	82955.3
KMW0150	2	Benzene, 1,2,4-trimethyl-	Aromatics	21599.9	47078.7	25914.4	40362.4	20900.8	29987.2	32890.1	21776.5	19492.2
XMW0981*126	2	Butanoic acid, 3-methyl-, 2-phenylethyl ester	Ester	330693	697753	294220	567851	560757	582109	443979	621869	337946
NMW0142*081	2	Cyclohexanol, 1-methyl-4-(1-methylethylidene)-, acetate	Ester	2.48815e+06	5.04852e+06	1.89321e+06	5.66227e+06	3.16345e+06	3.47541e+06	3.31363e+06	4.06504e+06	1.16945e+06
KMW0574*322	2	2-Propenoic acid, 3-phenyl-, ethyl ester	Ester	8338.03	15946	6188.23	12425	10326.6	9164.22	10045.9	11294.2	5191.16
D333*348	2	(+)-cis-Verbenol, acetate	Ester	14831.8	32351.3	10887.1	16909.8	28271.1	16145.5	14660.9	27556.7	16607.7
XMW0608	2	Ethyl 4-acetoxybutanoate	Ester	22264	41795	14866.3	25212	36291.8	21392.1	23340.4	37013.8	23156.1
XMW1144	2	4-Acetoxy-3-methoxystyrene	Ester	42701.1	90345.2	41546.1	73207	70083.1	75780.4	56316.5	76102.1	45213.9
XMW2714	2	n-Propyl benzoate	Ester	63769.6	233265	50264.2	80570	192357	74610	63488.3	183577	72228
XMW0887	2	Butanoic acid, 2-methyl-, propyl ester	Ester	8157.57	16568.6	6293.95	11063.9	9960.56	7551.77	7170.94	11250.8	7122.97
XMW0788	2	Phenol, 4-methyl-2-nitro-, acetate (ester)	Ester	2.26143e+06	4.63231e+06	2.06539e+06	3.82659e+06	3.65517e+06	3.92247e+06	3.01301e+06	4.01043e+06	2.33782e+06
YZMW0115	2	Butanoic acid, 2-methylphenyl ester	Ester	6431.99	8103.71	741.581	8290.27	23263.7	15028.8	48902.5	23897.8	7603.48
XMW0953	2	Phenylacetic acid propyl ester	Ester	13169.4	17248.7	3318.88	16907.8	48988.8	30491.5	99470	49989.8	14271.4
YZMW0019	2	Acetic acid, cyano-, methyl ester	Ester	49060.7	126798	44494.4	72399	77237.2	54720.5	46554.7	92631.3	54475.9
KMW0503	2	Methyl anthranilate	Ester	181261	364908	138154	402596	229401	249901	241842	294477	85918.1
KMW0485	2	Undecanoic acid, ethyl ester	Ester	7317.18	14585.7	6800.3	11976.1	11452.1	12458.6	9883.27	12449.3	7503.83
GMW0272	2	Acetic acid, non-3-enyl ester, cis-	Ester	39768	126358	29432.7	48797.7	105898	43051.4	41179.7	100288	41880.4
D1732	2	Acetic acid, 1,7,7-trimethyl-bicyclo[2.2.1]hept-2-yl ester	Ester	115057	405723	90176.6	146495	336535	134804	117651	319665	129911
GGMW0028	2	Methyl tiglate	Ester	1138.61	6342.59	7455.69	10604.9	7658.82	9690.16	1138.61	7752.95	7937
D357	2	2-Propanol, 1-(dimethylamino)-, acetate (ester)	Ester	3010.72	7384.64	2539.88	4345.61	4393.74	3100.63	2847.18	5311.81	3103.53
D393	2	1,3-Cyclohexadiene-1-carboxylic acid, 2,6,6-trimethyl-, ethyl ester	Ester	2.56768e+06	3.80656e+06	2.06301e+06	3.34943e+06	3.08998e+06	2.47775e+06	2.61191e+06	3.36373e+06	1.63784e+06
D284*126	2	Butanoic acid, 2-methyl-, 2-phenylethyl ester	Ester	330693	697753	294220	567851	560757	582109	443979	621869	337946
KMW0516*081	2	.alpha.-Terpinyl acetate	Ester	2.48815e+06	5.04852e+06	1.89321e+06	5.66227e+06	3.16345e+06	3.47541e+06	3.31363e+06	4.06504e+06	1.16945e+06
WMW0219*044	2	Isobornyl acetate	Ester	1.28152e+06	4.71774e+06	994619	1.62465e+06	3.88359e+06	1.49515e+06	1.28321e+06	3.69546e+06	1.45155e+06
KMW0458*351	2	p-Menth-8-en-3-ol, acetate	Ester	678943	2.46231e+06	521141	856504	2.02298e+06	782554	686339	1.92333e+06	755520
XMW0581	2	Benzene, 1,2-dimethoxy-	Ether	2.87297e+06	3.54121e+06	1.91785e+06	1.36319e+06	1.3614e+06	751099	1.0035e+06	563045	499686
YZMW0080	2	3-tert-Butyl-4-hydroxyanisole	Ether	37574.7	76609.6	37248.5	61743.8	60142.3	65802.4	48236.9	64050.7	39832.9
YZMW0055	2	Bis(2-chloroethyl) ether	Ether	7257.02	15937.6	8841.62	13744	7379.19	10677.5	11175.2	7707.24	7328.95
KMW0395	2	Estragole	Ether	630082	1.24782e+06	412605	722669	1.06261e+06	483219	638650	1.07769e+06	437632
XMW1450	2	Propane, 2-chloro-2-nitro-	Halogenated hydrocarbons	62210.1	217017	84878.2	158801	148931	66165.3	60486.8	229690	13814.8
XMW0038*293	2	Quinoline, 2,7-dimethyl-	Heterocyclic compound	695.555	22106.4	4985.5	9032.15	16894.1	6941.9	5917.12	13970.4	4003.82
QWMW0266*441	2	2,3-Diethylpyrazine	Heterocyclic compound	145483	213802	111004	219176	126606	103132	152144	154420	81579
XMW0651	2	Pyridine, 2,3-dimethyl-	Heterocyclic compound	137061	351415	125094	205449	218940	151894	131236	257591	150736
XMW0663	2	3,5-Dimethyl-1-butylpyrazole	Heterocyclic compound	5596.53	19822	7065.64	6379.33	11948.8	946.672	6602.1	9199.87	946.672
XMW0685	2	(2S,6R,7S,8E)-(+)-2,7-Epoxy-4,8-megastigmadiene	Heterocyclic compound	267623	535832	200783	604715	334804	369838	356506	431346	125084
XMW2824	2	2-Isopropylpyrazine	Heterocyclic compound	66562.2	138936	73192.8	120908	61138.5	85837.5	97231	63726.8	53298.4
XMW1289	2	2,5-Dimethylpyrimidine	Heterocyclic compound	2648.05	6137.57	2318.12	3548.6	3898.3	2743.85	2326.48	4263.58	2651.98
KMW0084	2	Pyridine	Heterocyclic compound	60792	212299	82913.2	155803	145842	64717.7	59143.6	224578	13351.4
D253	2	2-Acetyl-3-methylpyrazine	Heterocyclic compound	143148	221004	113431	220552	130210	106847	152608	160559	83553.4
WAMW1265	2	Pyrazine, ethenyl-	Heterocyclic compound	8939.02	22898.3	8045.42	13210.3	14529.5	9845.52	8560.53	17365.2	9574.59
WAMW1078	2	1,3-Diazine	Heterocyclic compound	4276.52	14216.5	5277.67	10548.9	9384.79	4332.28	3941.41	14281.5	935.865
XMW0065	2	Fomepizole	Heterocyclic compound	29036.3	63815	23275.4	40856.4	39863.4	28319.9	27291	46388.3	28377.2
XMW2392*441	2	Pyrazine, 2,5-diethyl-	Heterocyclic compound	145483	213802	111004	219176	126606	103132	152144	154420	81579
XMW1247*324	2	Megastigma-4,6(E),8(Z)-triene	Hydrocarbons	99931.5	163637	68338.6	205316	107621	117860	163824	134047	43694.9
XMW0420*426	2	Undecane, 2,9-dimethyl-	Hydrocarbons	15212.8	11959.2	3892.04	8319.72	11283.6	3782.1	5681.46	1114.91	2788.28
YZMW0375*324	2	Megastigma-4,6(E),8(E)-triene	Hydrocarbons	71313.9	146359	56005.1	164739	89052.4	99309.6	109508	113879	33102.2
XMW1229	2	Bicyclo(3.3.1)non-2-ene	Hydrocarbons	71572.8	168624	85894.7	140402	70173.9	103461	111483	71966.7	63526.1
D266	2	1-Tridecene	Hydrocarbons	115178	344708	81209.2	137942	286172	119784	120809	274027	113966
D1593	2	1-Decyne	Hydrocarbons	29715.7	67833.2	35389.3	57040.6	27261.8	41326.2	45387.5	28612.9	24743.5
XMW0502*426	2	Undecane, 3,8-dimethyl-	Hydrocarbons	15212.8	11959.2	3892.04	8319.72	11283.6	3782.1	5681.46	1114.91	2788.28
XMW0242*426	2	Undecane, 3,9-dimethyl-	Hydrocarbons	15212.8	11959.2	3892.04	8319.72	11283.6	3782.1	5681.46	1114.91	2788.28
WAMW1632*198	2	Cyclohexanone, 3-methyl-	Ketone	17351.8	44013.9	15641.9	24794.8	26450.1	18872.4	15830.3	31401.6	19626.9
KMW0176*228	2	5-Hepten-2-one, 6-methyl-	Ketone	10728.5	21556.5	12788.7	19461.3	12351.6	18461	16952.2	13619.6	14340.5
YZMW0345	2	2-Norbornanone	Ketone	33095.1	70577.7	39167.2	60896.8	32514.8	46471	48707.6	34307	31743.2
XMW1406	2	2'-Ethoxyacetophenone	Ketone	32941.7	64450.3	24833.9	72976.1	41765.5	44993.6	46438.4	53312.4	15695
XMW2374	2	1,3-Cyclohexanedione, 5,5-dimethyl-	Ketone	17802.5	15288.8	6002.28	10525.3	11264.8	10683.7	8580.26	11035.5	12956.5
XMW0879	2	Norbornadieone	Ketone	6435.06	13584.3	8179.17	11464.6	5863.99	8892.25	9718.24	5992.36	6683.64
XMW0914	2	Ethanone, 1-(1H-pyrazol-4-yl)-	Ketone	10503.6	98568.1	10503.6	10503.6	10503.6	67831.9	10503.6	10503.6	10503.6
XMW0133	2	6-Methyl-6-(5-methylfuran-2-yl)heptan-2-one	Ketone	537473	788422	426309	698360	635732	512360	551855	698633	340484
KMW0736	2	Apocynin	Ketone	122625	245876	113506	204382	195938	210895	164209	214087	127214
D294	2	2-Cyclopenten-1-one, 2-pentyl-	Ketone	113349	412146	87313.3	143549	339279	130483	114198	323503	126584
D274	2	2H-1-Benzopyran-2-one, 3-methyl-	Ketone	610541	1.35969e+06	546339	1.099e+06	1.05743e+06	1.10751e+06	835566	1.16455e+06	623418
D74	2	4-Acetylanisole	Ketone	3069.96	5882.43	2391.72	6604.58	3909.71	4340.36	3854.92	4842.35	1597.57
QWMW1163	2	Cyclohexanone, 2-methyl-5-(1-methylethyl)-	Ketone	4657.57	8001.71	415.763	1087.22	8856.83	2366.94	970.113	10796.3	415.763
QWMW1256	2	3-Buten-2-one, 4-(2-furanyl)-	Ketone	11462.3	33635.9	11779.2	13169	22199	4271.28	13764.4	17487.2	4705.81
QWMW1190	2	ortho-Methoxyacetophenone	Ketone	62917.8	202505	47048.3	76528.6	170283	70827.1	64682.4	163153	68246.8
QWMW1187	2	2-Hydroxy-3,5,5-trimethyl-cyclohex-2-enone	Ketone	8947.28	23397.2	7119.17	16444.5	20294.9	11826.2	12977.8	20829.5	12855.1
D1346*198	2	Cyclohexanone, 2-methyl-	Ketone	17351.8	44013.9	15641.9	24794.8	26450.1	18872.4	15830.3	31401.6	19626.9
XMW0890*228	2	1-Hepten-6-one, 2-methyl-	Ketone	10728.5	21556.5	12788.7	19461.3	12351.6	18461	16952.2	13619.6	14340.5
XMW0760	2	Guanidine	Nitrogen compounds	70180.4	208839	73428.1	79036.3	136512	25608.9	85053.6	107109	29799.9
KMW0426	2	Benzonitrile	Nitrogen compounds	5052.52	11625.5	6376.82	10071	5124.48	7470.29	7854.25	5276.92	4605.16
D265	2	Dodecanenitrile	Nitrogen compounds	77644.8	151624	73002.9	123293	117750	129998	101290	127986	79602.1
D332	2	2-Nonenenitrile	Nitrogen compounds	4118.66	12418.8	4358.53	4772.92	8042	980.299	5101.4	6375.27	914.811
XMW0014	2	2,4-Imidazolidinedione, 1-methyl-	Nitrogen compounds	10228.5	14407.6	5011.53	10881.1	12486.1	7193.55	12641.5	12316.2	5917.35
XMW0095	2	Urea, propyl-	Nitrogen compounds	11243.3	20886	7684.89	12944.5	18164.9	10646.4	11880.1	18760.7	11210.6
QWMW0592*401	2	Creosol	Phenol	9262.22	27445.9	9851.53	10628.7	18452.3	1691.88	11370.5	14565.9	1691.88
WAMW1443*429	2	Phenol, 2,3-dimethyl-	Phenol	6768.05	19885.8	7137.81	7899.86	12924.6	2813.78	8170.03	10308	3730.63
QWMW1175*149	2	Phenol, 2,5-dimethyl-	Phenol	67307.7	77513.8	53537	39857.1	32814.1	37521.2	32976.9	16521.3	41699.7
YZMW0259	2	Phenol, 2,5-dinitro-	Phenol	47981.4	101005	56504.4	74290.2	73299.4	99272.9	47870.1	76973.5	53541.5
XMW0537	2	1H-Inden-5-ol, 2,3-dihydro-	Phenol	1629.98	13406.1	1629.98	1629.98	8837.29	12371.1	1629.98	10738.3	8341.91
YZMW0214	2	Phenol, 3-methyl-4-nitro-	Phenol	23277.5	18348.8	6514.32	12149.1	17341.5	5426.56	8152.57	2071.24	4589.49
KMW0469	2	Phenol, 4-ethyl-2-methoxy-	Phenol	111431	330684	76949.6	133544	272574	113974	118117	259965	107006
D227	2	Phenol, (1,1-dimethylethyl)-4-methoxy- (CAS)	Phenol	633588	1.27041e+06	580994	1.05658e+06	1.00896e+06	1.08864e+06	840947	1.10281e+06	653923
QWMW1208	2	Phenol, 2-(1-methylethyl)-	Phenol	53958.1	99816.9	38896.1	62873.9	84984.3	57625.2	59431.9	86659.9	62611
XMW0048	2	Phenol, 2-nitro-	Phenol	681798	835726	450468	320659	317761	175688	234592	129829	114978
QWMW0817	2	2-Ethylthiophenol	Phenol	620946	757807	415915	302407	298146	175916	226292	127538	122709
KMW0450*259	2	Benzenemethanol, 4-methoxy-	Phenol	9298.55	25132.1	6082.8	10685.8	20768.9	9207.5	9826.82	19892.9	8242.04
GMW0162*149	2	Phenol, 2,4-dimethyl-	Phenol	67307.7	77513.8	53537	39857.1	32814.1	37521.2	32976.9	16521.3	41699.7
QWMW1206*429	2	Phenol, 3,4-dimethyl-	Phenol	6768.05	19885.8	7137.81	7899.86	12924.6	2813.78	8170.03	10308	3730.63
XMW2340*401	2	2-Methoxy-5-methylphenol	Phenol	9262.22	27445.9	9851.53	10628.7	18452.3	1691.88	11370.5	14565.9	1691.88
WMW0086	2	Disulfide, ethyl 1-methylethyl	Sulfur compounds	51108.8	114972	62036.7	96767.5	47986.6	69268.6	76662.3	49790.7	42766.3
NMW0073*040	2	Bicyclo[3.1.1]hept-2-ene-2-carboxaldehyde, 6,6-dimethyl-	Terpenoids	9209.73	27487.9	9028.71	10512	18214.5	5858.33	10635.8	14234.8	5999.05
NMW0065*092	2	Bicyclo[2.2.1]heptan-2-ol, 1,7,7-trimethyl-, (1S-endo)-	Terpenoids	88478	236822	61011	154590	208034	101369	120029	202861	110433
KMW0656*403	2	2-Naphthalenemethanol, decahydro-.alpha.,.alpha.,4a-trimethyl-8-methylene-, [2R-(2.alpha.,4a.alpha.,8a.beta.)]-	Terpenoids	3513.72	8727.91	3726.94	6692.39	6577.7	9926.89	5302.17	7632.3	4157.98
NMW0200*147	2	1,6,10-Dodecatriene, 7,11-dimethyl-3-methylene-	Terpenoids	490302	1.16799e+06	596143	838357	816509	1.12574e+06	593098	882502	584931
NMW0184*055	2	Ionone	Terpenoids	680956	995817	548402	889742	804973	651724	693672	877161	436097
NMW0206*363	2	(1R,9R,E)-4,11,11-Trimethyl-8-methylenebicyclo[7.2.0]undec-4-ene	Terpenoids	692048	985152	519115	888121	793795	642047	682722	840496	410562
NMW0144*311	2	Neric acid	Terpenoids	70459	141253	55596.4	165055	88683	102386	93927.7	113969	34888.6
XMW0961*044	2	Bornyl acetate	Terpenoids	1.28152e+06	4.71774e+06	994619	1.62465e+06	3.88359e+06	1.49515e+06	1.28321e+06	3.69546e+06	1.45155e+06
XMW0902*261	2	2,6-Dimethyl-2-trans-6-octadiene	Terpenoids	512305	1.16224e+06	604029	971226	477171	701738	777394	488620	426688
KMW0385*093	2	Cyclohexanol, 2-methyl-5-(1-methylethenyl)-	Terpenoids	72040.3	220100	76780.1	81154.2	144880	25773.3	85040.6	114908	28416.3
KMW0392*095	2	Cyclohexanol, 5-methyl-2-(1-methylethyl)-, (1.alpha.,2.alpha.,5.alpha.)-	Terpenoids	6665.6	18865.8	6884.12	7685.85	12609.3	3653.15	9393.72	9893.6	7963
KMW0590*083	2	Naphthalene, 1,2,3,5,6,7,8,8a-octahydro-1,8a-dimethyl-7-(1-methylethenyl)-, [1R-(1.alpha.,7.beta.,8a.alpha.)]-	Terpenoids	9.25953e+06	1.97289e+07	8.28261e+06	1.5984e+07	1.53018e+07	1.63487e+07	1.24676e+07	1.68883e+07	9.64042e+06
KMW0595*084	2	1,3-Cyclohexadiene, 5-(1,5-dimethyl-4-hexenyl)-2-methyl-, [S-(R*,S*)]-	Terpenoids	6.43112e+06	1.36892e+07	5.74108e+06	1.10896e+07	1.06482e+07	1.14354e+07	8.63454e+06	1.17352e+07	6.64555e+06
KMW0597*061	2	.gamma.-Muurolene	Terpenoids	538377	1.10793e+06	442984	901274	683185	690499	622547	725063	368086
KMW0606*061	2	.alpha.-Muurolene	Terpenoids	855787	2.02311e+06	1.28595e+06	1.68543e+06	1.59284e+06	1.71525e+06	1.36917e+06	1.52117e+06	1.42445e+06
KMW0582*151	2	.beta.-Guaiene	Terpenoids	6.05158e+06	1.25175e+07	5.47746e+06	1.0201e+07	9.80941e+06	1.05028e+07	8.07386e+06	1.07908e+07	6.31305e+06
WMW0025*045	2	Thymol	Terpenoids	16989.3	69601.3	14918.1	22168.7	58570	21748.7	17431.5	56407.4	21540.1
WMW0003*364	2	Naphthalene, 1,2,3,5,6,7,8,8a-octahydro-1,8a-dimethyl-7-(1-methylethenyl)-, [1S-(1.alpha.,7.alpha.,8a.alpha.)]-	Terpenoids	1.88147e+06	3.98105e+06	1.7302e+06	3.19372e+06	3.09221e+06	3.33184e+06	2.50834e+06	3.40721e+06	1.9636e+06
XMW0176*061	2	Naphthalene, 1,2,4a,5,6,8a-hexahydro-4,7-dimethyl-1-(1-methylethyl)-, (1.alpha.,4a.alpha.,8a.alpha.)-	Terpenoids	2.38538e+07	5.30327e+07	2.13505e+07	4.22009e+07	4.08431e+07	4.32354e+07	3.2231e+07	4.51055e+07	2.44907e+07
QWMW0670*284	2	Isopulegol	Terpenoids	3085.63	6163.66	882.336	4221.83	7304.16	2079.28	3222.97	7853.55	2731.43
QWMW1280*351	2	Isopulegol acetate	Terpenoids	678943	2.46231e+06	521141	856504	2.02298e+06	782554	686339	1.92333e+06	755520
D342*030	2	2,4,6-Octatriene, 2,6-dimethyl-, (E,E)-	Terpenoids	97537	112965	67890.6	51935.3	45727.8	38833	40913.9	20564.6	35984.5
D431*457	2	(3R,3aR,3bR,4S,7R,7aR)-4-Isopropyl-3,7-dimethyloctahydro-1H-cyclopenta[1,3]cyclopropa[1,2]benzen-3-ol	Terpenoids	4410.69	9965.47	4222.36	7818.13	7628.28	7987.12	5837.62	7833.11	4701.3
YZMW0320*015	2	Bicyclo[4.1.0]hept-2-ene, 3,7,7-trimethyl-, (1S-cis)-	Terpenoids	160295	331440	187847	285940	166913	249660	232310	180768	179508
XMW0521	2	1,7-Octadiene, 2-methyl-6-methylene-	Terpenoids	37629.2	82010.3	44431.3	70244	35510.9	51856.8	56625.9	35803.3	34552.6
XMW0634	2	1,5-Cyclohexadiene-1-methanol, 4-(1-methylethyl)-	Terpenoids	22330.5	50654.3	31424	25915.7	34614.8	39970.9	22241.9	27254.3	43874.5
XMW0391	2	3,5,11-Eudesmatriene	Terpenoids	1.01906e+06	2.14981e+06	943842	1.70706e+06	1.67317e+06	1.78652e+06	1.34248e+06	1.83381e+06	1.07082e+06
XMW1147	2	Tricyclo[2.2.1.0(2,6)]heptane-3-methanol, 2,3-dimethyl-	Terpenoids	195550	429803	117462	220708	363419	173613	219213	350447	155860
XMW3304	2	4-Hexen-1-ol, 5-methyl-2-(1-methylethenyl)-	Terpenoids	11938.5	24120.9	10853.8	18421.1	14896.1	14587.6	11931.9	15875.4	15509.2
XMW1411	2	1,3,6,10-Dodecatetraene, 3,7,11-trimethyl-, (Z,E)-	Terpenoids	3.94845e+06	7.67896e+06	3.75415e+06	6.37052e+06	6.01874e+06	6.64065e+06	5.0957e+06	6.57003e+06	4.16435e+06
XMW0913	2	cis-Chrysanthenol	Terpenoids	61505.8	126220	65815	70596.2	106539	84735.1	55315	101166	88739
XMW0954	2	Cyclopropanecarboxylic acid, 2,2-dimethyl-3-(2-methyl-1-propenyl)-, (1R-trans)-	Terpenoids	633025	2.22153e+06	483319	794334	1.83534e+06	722248	640902	1.74695e+06	698418
KMW0335	2	Cyclohexanol, 1-methyl-4-(1-methylethenyl)-	Terpenoids	389.672	16009	2330.15	10470.1	19459.4	389.672	8096.23	20753.2	5417.55
KMW0172	2	Camphene	Terpenoids	91709	231473	82699.7	136625	143671	100395	87546.8	167405	99312.8
KMW0509	2	Cyclohexene, 4-ethenyl-4-methyl-3-(1-methylethenyl)-1-(1-methylethyl)-, (3R-trans)-	Terpenoids	1.57463e+06	3.18599e+06	1.18748e+06	3.49194e+06	1.92078e+06	2.19092e+06	2.09959e+06	2.52519e+06	748923
D328	2	(5R,10R)-10-Methyl-6-methylene-2-(propan-2-ylidene)spiro[4.5]dec-7-ene	Terpenoids	694677	1.4597e+06	660408	1.18858e+06	1.13206e+06	1.23478e+06	913713	1.24295e+06	726176
NMW0006	2	2-Cyclohexen-1-one, 3-methyl-6-(1-methylethylidene)-	Terpenoids	304341	618637	238072	714603	389460	432415	413077	502801	148226
WMW0204	2	Bicyclo[3.1.0]hexan-3-ol, 4-methylene-1-(1-methylethyl)-, acetate	Terpenoids	125082	351731	89189.4	148125	295932	129630	132408	282754	121399
WMW0201	2	Bicyclo[2.2.1]heptane, 7,7-dimethyl-2-methylene-	Terpenoids	419258	1.02464e+06	383275	619309	640726	455997	400993	758519	449564
NMW0052	2	2-Methyl-6-methyleneocta-2,7-dien-4-one	Terpenoids	44884.9	94359.1	49060.2	52414.6	78034.9	73228	44300.4	67431.8	77241.6
NMW0788	2	Bicyclo[2.2.1]heptane, 2,2-dimethyl-3-methylene-, (1R)-	Terpenoids	363929	927802	329793	544689	576798	399634	348267	678654	395591
KMW0389*092	2	endo-Borneol	Terpenoids	88478	236822	61011	154590	208034	101369	120029	202861	110433
XMW0705*403	2	2-Naphthalenemethanol, 1,2,3,4,4a,5,6,8a-octahydro-.alpha.,.alpha.,4a,8-tetramethyl-, [2R-(2.alpha.,4a.alpha.,8a.beta.)]-	Terpenoids	3513.72	8727.91	3726.94	6692.39	6577.7	9926.89	5302.17	7632.3	4157.98
KMW0573*147	2	(E)-.beta.-Farnesene	Terpenoids	490302	1.16799e+06	596143	838357	816509	1.12574e+06	593098	882502	584931
KMW0554*055	2	.alpha.-Ionone	Terpenoids	680956	995817	548402	889742	804973	651724	693672	877161	436097
WMW0016*044	2	Bicyclo[2.2.1]heptan-2-ol, 1,7,7-trimethyl-, acetate, (1S-endo)-	Terpenoids	1.28152e+06	4.71774e+06	994619	1.62465e+06	3.88359e+06	1.49515e+06	1.28321e+06	3.69546e+06	1.45155e+06
w09*261	2	2,6-Octadiene, 2,6-dimethyl-	Terpenoids	512305	1.16224e+06	604029	971226	477171	701738	777394	488620	426688
D1049*095	2	Cyclohexanol, 5-methyl-2-(1-methylethyl)-, (1.alpha.,2.alpha.,5.beta.)-	Terpenoids	6665.6	18865.8	6884.12	7685.85	12609.3	3653.15	9393.72	9893.6	7963
QWMW0297*095	2	d-Menthol	Terpenoids	6665.6	18865.8	6884.12	7685.85	12609.3	3653.15	9393.72	9893.6	7963
WAMW2190*095	2	dl-Menthol	Terpenoids	6665.6	18865.8	6884.12	7685.85	12609.3	3653.15	9393.72	9893.6	7963
KMW0360*095	2	Levomenthol	Terpenoids	6665.6	18865.8	6884.12	7685.85	12609.3	3653.15	9393.72	9893.6	7963
GMW0404*095	2	Cyclohexanol, 5-methyl-2-(1-methylethyl)-, [1S-(1.alpha.,2.alpha.,5.beta.)]-	Terpenoids	6665.6	18865.8	6884.12	7685.85	12609.3	3653.15	9393.72	9893.6	7963
GGMW0105*095	2	Cyclohexanol, 5-methyl-2-(1-methylethyl)-, (1.alpha.,2.beta.,5.beta.)-	Terpenoids	6665.6	18865.8	6884.12	7685.85	12609.3	3653.15	9393.72	9893.6	7963
WMW0013*151	2	Bicyclosesquiphellandrene	Terpenoids	6.05158e+06	1.25175e+07	5.47746e+06	1.0201e+07	9.80941e+06	1.05028e+07	8.07386e+06	1.07908e+07	6.31305e+06
WAMW0914*364	2	1H-Cycloprop[e]azulene, 1a,2,3,5,6,7,7a,7b-octahydro-1,1,4,7-tetramethyl-, [1aR-(1a.alpha.,7.alpha.,7a.beta.,7b.alpha.)]-	Terpenoids	1.88147e+06	3.98105e+06	1.7302e+06	3.19372e+06	3.09221e+06	3.33184e+06	2.50834e+06	3.40721e+06	1.9636e+06
KMW0357*284	2	Bicyclo[2.2.1]heptan-2-ol, 2,3,3-trimethyl-	Terpenoids	3085.63	6163.66	882.336	4221.83	7304.16	2079.28	3222.97	7853.55	2731.43
D244*457	2	(3S,3aR,3bR,4S,7R,7aR)-4-Isopropyl-3,7-dimethyloctahydro-1H-cyclopenta[1,3]cyclopropa[1,2]benzen-3-ol	Terpenoids	4410.69	9965.47	4222.36	7818.13	7628.28	7987.12	5837.62	7833.11	4701.3
XMW2803*190	3	dl-2-Aminobutyric acid	Acid	9303.69	2001.49	16120.5	9231.82	101.508	13506.6	9450.32	734.763	12256.4
YZMW0348	3	2-Butenedioic acid, 2-methyl-, (E)-	Acid	29338.2	356.296	55419.1	32159.8	356.296	52379.1	31895.9	1997.37	48904.2
YZMW0725	3	Fenoprop	Acid	322.213	759.061	25434.3	291.706	1333.46	45781.5	573.198	100.691	47077.1
NMW0197	3	Benzoic acid, 4-methoxy-	Acid	103480	84060.9	143026	164965	64698.1	185344	97839.1	11713.4	141643
NMW0403	3	Thiamylal	Acid	117.752	726.721	26390.7	274.754	1132.09	47175.6	117.752	117.752	47900.2
YZMW0120*190	3	Butanoic acid, 2-amino-, (S)-	Acid	9303.69	2001.49	16120.5	9231.82	101.508	13506.6	9450.32	734.763	12256.4
YZMW0215*190	3	Butanoic acid, 2-amino-, (R)-	Acid	9303.69	2001.49	16120.5	9231.82	101.508	13506.6	9450.32	734.763	12256.4
NMW0250*294	3	1-Naphthalenemethanol	Alcohol	972.181	5382.76	6188.1	6708.81	5527.62	9054.42	6936.54	5733.23	5978.1
XMW0642	3	Cyclohexanol, 3,5-dimethyl-	Alcohol	80871.7	54465.5	191135	110344	9459.22	171317	9459.22	9459.22	151087
XMW1233	3	3-Cyclopentyl-1-propanol	Alcohol	76229.4	22696.2	167667	77126.8	16911.7	167024	73037.6	16437.3	182537
XMW0928	3	Benzenemethanol, .alpha.,4-dimethyl-	Alcohol	16372.4	13815.5	30716.8	14511.4	13207.7	27672.5	14360.6	12073	34911.2
KMW0284	3	Phenylethyl Alcohol	Alcohol	2.93291e+06	2.2333e+06	5.24247e+06	2.58548e+06	2.11174e+06	4.60257e+06	2.62457e+06	1.91524e+06	5.67977e+06
KMW0588	3	3-Cyclohexene-1-ethanol, .beta.,4-dimethyl-	Alcohol	9104.45	1585.79	17236.3	10494.7	1585.79	16501.1	9938	1585.79	15003.5
KMW0706	3	1-Hexadecanol	Alcohol	10121.5	3941.91	44552.5	26212.2	2797.39	125478	4530.57	1417.14	5632.62
KMW0508	3	p-Cymen-7-ol	Alcohol	93439.3	20589.1	168512	109921	16303.5	171958	100501	16223	153856
D456	3	8-Dodecen-1-ol, (Z)-	Alcohol	32502.3	26318.5	41907.4	43099.5	21392.3	54138.7	33884.3	21231.2	42052.5
QWMW1145	3	Benzenethiol, 2-methoxy-	Alcohol	26804.8	17439.8	51956.2	24268.2	8970.54	37809.2	17614.6	1987.45	51265.5
KMW0333*453	3	endo-fenchol	Alcohol	119603	93736	226024	107942	83698.5	194473	107201	72743.6	246068
KMW0475*049	3	2,4-Decadienal, (E,Z)-	Aldehyde	9548.92	2898.87	14692.5	9201.39	1761.24	9781.81	9781.16	1224.06	9212.23
KMW0407*260	3	2,4-Nonadienal, (E,E)-	Aldehyde	9407.21	5596.77	19638.6	7507.82	3824.72	16908.9	6427.63	2042.78	16346.9
XMW0526	3	Acetaldehyde, (3,3-dimethylcyclohexylidene)-, (Z)-	Aldehyde	37830.2	27332.5	97003.5	41614.3	12472	74370.1	29491.5	4498.64	99602.3
XMW0189	3	3-Cyclohexene-1-acetaldehyde, .alpha.,4-dimethyl-	Aldehyde	20434.6	15627	27165.7	16165.5	11111.6	18922.3	10405.1	1629.59	24098.9
XMW0294	3	10-Undecenal	Aldehyde	42956.4	6639.64	80639	50005.2	4568.62	80394.8	46256.5	4030.48	72018.9
XMW1118	3	Cyclohexanecarboxaldehyde	Aldehyde	1.02817e+06	686019	2.56512e+06	1.39935e+06	420523	2.29618e+06	1.06663e+06	517673	2.03928e+06
XMW1311	3	2-Propenal, 3-(2-furanyl)-	Aldehyde	340316	259094	621540	303090	240205	532302	306541	218036	663959
KMW0251	3	5-Heptenal, 2,6-dimethyl-	Aldehyde	13665.7	2857.89	10330	9468.7	2695.68	11350.4	10867.3	1592.38	18777.5
KMW0473	3	4-Isopropylcyclohexa-1,3-dienecarbaldehyde	Aldehyde	14449.2	4083.71	16038.2	16726.1	3577.56	22340.8	16443.6	3188.63	26293.8
WMW0056	3	4-Nonenal, (E)-	Aldehyde	951994	721154	1.77787e+06	855650	667518	1.54356e+06	864588	600833	1.92969e+06
NMW0385	3	(E)-Hexadec-2-enal	Aldehyde	3684.61	943.287	18478.2	14871	530.804	62858.5	2446.04	706.78	1274.68
NMW0285	3	Cinnamaldehyde, .alpha.-pentyl-	Aldehyde	8719.16	5159.94	9655.48	10346.2	6395.88	13532.2	8595.51	4606.42	11610.6
XMW0691*049	3	2,4-Decadienal	Aldehyde	9548.92	2898.87	14692.5	9201.39	1761.24	9781.81	9781.16	1224.06	9212.23
KMW0482*049	3	2,4-Decadienal, (E,E)-	Aldehyde	9548.92	2898.87	14692.5	9201.39	1761.24	9781.81	9781.16	1224.06	9212.23
WAMW1895*260	3	2,4-Nonadienal	Aldehyde	9407.21	5596.77	19638.6	7507.82	3824.72	16908.9	6427.63	2042.78	16346.9
XMW0715	3	Benzenamine, 4-ethoxy-	Amine	232219	39497	427317	270597	5881.93	439510	242917	30320.7	391573
XMW0711	3	Formamide, N-phenyl-	Amine	140681	97494.5	223531	115332	60771.9	164911	83265.8	9863.68	220358
YZMW0734	3	1,2-Benzenediamine	Amine	4110.56	2564.44	10756.9	3145.38	1556.33	8163.58	2182.38	973.165	8971.57
YZMW0423	3	Benzenamine, 5-nitro-2-propoxy-	Amine	689.428	917.067	25116.5	1177.12	1648.58	42075.4	599.442	1039.09	44365.4
YZMW0615	3	Spermine	Amine	2124.74	1050.6	15962.8	1584.69	1412.68	30771.8	1048.01	665.223	29597.9
XMW1012	3	4-Methylthio-2-5-dimethoxyamphetamine	Amine	340.899	2046.6	42342.1	340.899	2855.9	69076.3	833.616	340.899	72427.1
WAMW2126	3	Acetamide, N-methyl-	Amine	41584.8	28161.7	100268	56225.3	4840.73	88449	43334.8	4840.73	78679.4
NMW0069	3	Benzenamine, 2,5-dimethyl-	Amine	4989.41	3543.48	8674.82	5470.88	3073.04	8664.81	4607.99	2780.06	9210.68
NMW0410	3	Orphenadrine	Amine	18705.7	18705.7	160249	18705.7	18705.7	274804	18705.7	18705.7	284876
NMW0389	3	Aminopyrine	Amine	4363.51	3823.77	28416.4	3133.78	5032.76	35246.5	258.18	1652.88	15738.2
NMW0012	3	Benzene, 1,2,3-trimethyl-	Aromatics	17792.4	3915.52	24076.7	19438.8	2202.97	27425.9	17872.5	1829.21	32627.5
WAMW1364	3	Benzene, 1,2,3,4-tetramethyl-	Aromatics	79006.7	44603.4	149779	84639.2	26807.9	161554	80680.6	22338	183536
KMW0449*337	3	Bicyclo[2.2.1]heptan-2-ol, 1,7,7-trimethyl-, formate, endo-	Ester	16773.9	14293.3	21617.2	12687.1	10792.7	16068.5	8297.8	1705.12	18983.7
KMW0377*042	3	cis-3-Hexenyl-.alpha.-methylbutyrate	Ester	26103.8	19153.3	60503.1	26563.3	8423.56	43845.8	19406.1	2382.1	55201
KMW0332*316	3	Butanoic acid, 2-methyl-, pentyl ester	Ester	4718.23	2717.83	9505.98	5055.19	1739.59	10006.7	5200.65	1451.78	10622.5
D314*067	3	8-Dodecen-1-ol, acetate, (Z)-	Ester	10680.5	385.665	7954.83	11063.7	385.665	13051.8	10290.9	2584.92	14302.1
YZMW0688	3	Butanoic acid, 2-methyl-, 1-methylpropyl ester	Ester	70662	43847.4	162794	95844.8	5423.66	147345	73215.3	34577.7	130196
YZMW0679	3	Ethyl gallate	Ester	149.027	347.73	8542.27	149.027	826.367	18395.3	149.027	149.027	15701.4
XMW0178	3	Acetic acid, (1,2,3,4,5,6,7,8-octahydro-3,8,8-trimethylnaphth-2-yl)methyl ester	Ester	23168.8	11148.3	21781.7	26770.9	12370.4	33984.3	23885.9	9567.79	31185.6
XMW1086	3	Butanoic acid, heptyl ester	Ester	7231.36	343.204	18907.4	8154.63	2293.75	25974.1	8435.38	2117.97	29156
XMW1096	3	Butanoic acid, 1-ethenylhexyl ester	Ester	26732	4039.92	30235.3	31382.4	3016.2	37323.3	28940.5	2517.98	40863.2
XMW2729	3	2-Hexenoic acid, methyl ester	Ester	109198	72753.5	253339	148336	45360.9	227362	113417	55344.4	201616
XMW0803	3	(1R,3R,4R,5S)-1-Isopropyl-4-methylbicyclo[3.1.0]hexan-3-yl acetate-rel-	Ester	100101	15146.5	185803	116891	10625.4	190348	106713	8976.13	168319
YC_1861	3	1-Butanol, 2-methyl-, propanoate	Ester	319912	219377	710408	430730	125075	640299	332638	155494	572694
XMW3693	3	(Z)-(Z)-Hex-3-en-1-yl 2-methylbut-2-enoate	Ester	9119.7	1853.1	9405.28	10611.4	1683.22	12956.1	9995.23	1339.43	14831.7
KMW0412	3	Nonanoic acid, methyl ester	Ester	3785.97	2417.58	8439.26	3462.78	1110.72	6213.45	2549.13	105.05	8495.35
D27	3	Benzene, (2-isothiocyanatoethyl)-	Ester	24578.2	2922.38	30569.5	2922.38	16803.7	40517.6	2922.38	18589.6	35873
WAMW0456	3	Homosalate	Ester	114.341	114.341	12122.2	114.341	114.341	21198.5	441.741	114.341	22446
WAMW0870	3	Cyclohexanol, 2-(1,1-dimethylethyl)-, acetate, cis-	Ester	12635.1	2300.65	20513.5	11369	1382.21	16804.5	11910.5	1656.42	14733.4
QWMW1093	3	2-Furancarboxylic acid, 2-methylpropyl ester	Ester	28840.7	17464.4	51173.6	48199.1	7503.17	77597.7	66899	4428.68	73246.4
QWMW1046	3	Isoamyl laurate	Ester	6148.5	2217.23	27757	16945.2	1764.19	81727.7	2779.34	917.894	3681.27
WAMW1769	3	Propanoic acid, pentyl ester	Ester	25100.5	17027.9	59695.7	34233.8	10224.8	52084.8	26388.7	13017.6	46587.5
XMW0053	3	1,2-Benzenedicarboxylic acid, bis(2-methylpropyl) ester	Ester	2949.66	1329.2	9313.49	7817.39	1757.29	26773.7	2857.59	1144.18	2270.15
WAMW2198	3	Benzenemethanol, .alpha.-(trichloromethyl)-, acetate	Ester	5943.96	4344.52	5334.9	7726.14	3395.3	8801.48	5470.68	3466.41	8152.62
KMW0429*337	3	Isobornyl formate	Ester	16773.9	14293.3	21617.2	12687.1	10792.7	16068.5	8297.8	1705.12	18983.7
XMW2678*316	3	Pentanoic acid, pentyl ester	Ester	4718.23	2717.83	9505.98	5055.19	1739.59	10006.7	5200.65	1451.78	10622.5
D397*067	3	11-Dodecen-1-yl acetate	Ester	10680.5	385.665	7954.83	11063.7	385.665	13051.8	10290.9	2584.92	14302.1
XMW0726	3	Benzene, (1-methoxypropyl)-	Ether	100012	77291.5	191453	89986.9	70820.7	166799	92670.7	63397	212524
XMW0606	3	1,3-Dioxolane, 2-butyl-2-ethyl-	Heterocyclic compound	138.49	3840.42	10420.9	811.025	3219.88	11733.8	138.49	3020.67	12688.8
XMW1061	3	Thiophene, 2-hexyl-	Heterocyclic compound	22136.7	3118.9	23493	25520.1	2460.31	29162.8	23817	2091.62	31519.5
XMW1275	3	Thiophene, 2-dodecyl-	Heterocyclic compound	4587.65	9858.73	275407	6275.84	16005.1	478434	7113.74	7697.87	499069
XMW1321	3	Furan, 2-(1,2-diethoxyethyl)-	Heterocyclic compound	9922.7	1268.49	10629.6	11493.8	884.441	13484.8	10785	765.012	14520.8
XMW0907	3	2-(2-Acetoxy-1-propyl)furan, (S)	Heterocyclic compound	152246	63611.8	187603	133193	65327.5	190972	132437	60649.7	205363
YC_482	3	2-Pyridinecarboxylic acid	Heterocyclic compound	19110.7	16282	27736.9	16076.5	11344.1	19645.1	10445.3	1904.02	24636
WAMW1462	3	Pyridine, 3-ethyl-	Heterocyclic compound	822717	547978	2.02511e+06	1.10991e+06	340130	1.82004e+06	851047	419762	1.61998e+06
NMW0386	3	Lidocaine	Heterocyclic compound	2565.26	5840.28	168270	3509.9	9831.74	291312	3768.97	4058.88	297800
XMW0938*028	3	3-Nonen-5-yne, 4-ethyl-, (E)-	Hydrocarbons	87582.3	35379.4	108220	80985.4	36870.2	111138	76351.4	33820.1	116251
XMW0153	3	1,3-Cyclopentadiene, 1,2,3,4,5-pentamethyl-	Hydrocarbons	492168	332320	1.25756e+06	691308	202905	1.12904e+06	510804	257746	995631
XMW0801	3	Cyclohexene, 3,4-diethenyl-1,6-dimethyl-	Hydrocarbons	153026	64185.4	189053	133835	65641.9	192061	133440	61127.3	206144
KMW0711	3	Nonadecane	Hydrocarbons	4238.49	9143.05	277558	5601.19	16060.1	501776	6438.85	6805.99	515917
KMW0551	3	Tetradecane	Hydrocarbons	7471.05	3888.68	7928.59	12704.2	590.834	12031.4	11641.5	3255.32	14386.9
XMW0121	3	1-Nonene, 4,6,8-trimethyl-	Hydrocarbons	15741.8	3754.17	13660.4	12089	3442.98	13409	13614.2	1733.16	21389.1
XMW0932*028	3	3-Nonen-5-yne, 4-ethyl-, (Z)-	Hydrocarbons	87582.3	35379.4	108220	80985.4	36870.2	111138	76351.4	33820.1	116251
QWMW0573*227	3	2-Cyclopenten-1-one, 3-ethyl-2-hydroxy-	Ketone	23149.8	3805.1	25173	27991.8	4163.49	36095.9	25106.2	4584.2	37478.6
D78*188	3	Dihydro-3-(2H)-thiophenone	Ketone	12728.5	7901.7	33194.1	17516.5	853.161	28851.3	13337.9	5606.38	23731.2
XMW0492	3	2,5-Pyrrolidinedione, 1-ethyl-	Ketone	14847.5	8618.44	21577.1	16247.3	4872.25	26538.8	16713.3	4066.52	32635.3
YZMW0294	3	1,3-Dioxol-2-one,4,5-dimethyl-	Ketone	16915.7	11636	37705.5	22644.3	7186.65	34005.8	17484.9	8540.46	30291.8
YZMW0709	3	Xanthone	Ketone	4807.93	2305.48	21794	12333	1456.92	61720.3	2474.92	252.76	7734.03
XMW0191	3	1,2,3,4-Tetrahydro-3-isopropyl-5-methyl-1-oxonaphthalene	Ketone	7945.47	3303.01	8434.52	12456.4	2755.25	14844.4	10603.2	2280.56	14326.7
XMW1323	3	2(3H)-Benzofuranone, 3-methyl-	Ketone	2.04462e+06	344748	3.77478e+06	2.39909e+06	278828	3.89523e+06	2.14909e+06	273548	3.47158e+06
XMW0917	3	3-Nonen-5-one	Ketone	1392.66	7105.23	18625	1433.2	5997.65	20545	1253	5947.79	22845.2
KMW0474	3	2-Undecanone	Ketone	18192.7	2021.19	54549.3	20760.2	1498.29	74053.5	18706.3	1296.23	81420.9
D303	3	2H-Pyran-2-one, tetrahydro-6-nonyl-	Ketone	14389.1	33747	949003	19836.2	55608.9	1.64317e+06	23828.8	25474.9	1.69293e+06
D1026	3	1,7-Dioxacycloheptadecan-8-one	Ketone	4065.43	7792.58	197186	5057.77	12583.3	343018	5265.37	5806.84	363451
GMW0158	3	3-Decen-2-one	Ketone	105844	67410.7	231176	100541	29223.5	170937	72295.9	8030.7	234801
D345	3	(3aR,6R,8aR)-7,7-Dimethyl-8-methylenehexahydro-1H-3a,6-methanoazulen-3(2H)-one	Ketone	5885.22	2446.93	7816.09	8553.91	448.523	11751.9	7756.22	448.523	12419.9
WAMW0446	3	Paramethadione	Ketone	7072.79	1287.14	18996.1	10090.5	1225.51	31341.9	7788.76	1182.13	33310.7
QWMW1014	3	2-Sec-Butylcyclohexanone	Ketone	6213.59	3841.55	15568.7	4659.06	1928.77	12385.2	3469.18	1424.78	13868.2
QWMW0575*227	3	2-Hydroxy-3,5-dimethylcyclopent-2-en-1-one	Ketone	23149.8	3805.1	25173	27991.8	4163.49	36095.9	25106.2	4584.2	37478.6
GMW0285*227	3	3,4-Dimethyl-1,2-cyclopentadione	Ketone	23149.8	3805.1	25173	27991.8	4163.49	36095.9	25106.2	4584.2	37478.6
w39*349	3	2-Butanone, 4-(2,6,6-trimethyl-2-cyclohexen-1-yl)-	Ketone	13354.6	13354.6	80743.8	13354.6	13354.6	104644	13354.6	13354.6	81724.7
WAMW0147*188	3	Dihydro-2(3H)-thiophenone	Ketone	12728.5	7901.7	33194.1	17516.5	853.161	28851.3	13337.9	5606.38	23731.2
XMW0670	3	Acetonitrile, 2,2'-iminobis-	Nitrogen compounds	161.59	2761.72	33658.2	39591.4	1881.22	35213.7	30804.4	954.963	51966.7
NMW0047*149	3	Phenol, 2-ethyl-	Phenol	4934.33	312.437	16875.3	6020.15	5287.19	25350.4	8568.54	312.437	26804.5
NMW0120*045	3	Phenol, p-tert-butyl-	Phenol	51256	10889.6	77689.1	70927	10543.3	88542.7	58472.4	10646.6	87435.1
XMW0394	3	Phenol, 4-(1-phenylethyl)-	Phenol	787.873	787.873	7873.1	787.873	787.873	15792.9	787.873	787.873	14243
XMW3152	3	Phenol, 2,4,6-trimethyl-	Phenol	10299.3	6094.05	11782.3	8778.49	2367.73	12581.8	6925.24	842.042	21026.1
XMW3453	3	Phenol, 2-propyl-	Phenol	214830	137268	550122	222746	46568.1	400494	158425	13627.3	556220
D187	3	Resorcinol	Phenol	40485.6	5917.67	44437.1	46766.4	4557	54625.9	43982	3735.24	58547.5
QWMW1223	3	Phenol, 2,6-dimethyl-	Phenol	81209.7	60460.6	148918	72174.2	58307.9	129485	73249.1	52880.8	162777
XMW0615*045	3	Phenol, m-tert-butyl-	Phenol	51256	10889.6	77689.1	70927	10543.3	88542.7	58472.4	10646.6	87435.1
NMW0046*153	3	Bicyclo[3.1.1]heptan-3-ol, 6,6-dimethyl-2-methylene-, [1S-(1.alpha.,3.alpha.,5.alpha.)]-	Terpenoids	253044	146504	543570	282607	89305.1	556511	273847	76371	615311
NMW0089*116	3	6-Octen-1-ol, 3,7-dimethyl-, (R)-	Terpenoids	28125.3	16682.6	71869.8	20749.2	9216.55	57625.3	16429.4	6774.91	63117.3
NMW0093*140	3	D-Verbenone	Terpenoids	13479.3	12652.1	14044.9	9270.09	9578.66	11335.8	5890.63	1596.36	13345
NMW0227*137	3	(Z)-1-Methyl-4-(6-methylhept-5-en-2-ylidene)cyclohex-1-ene	Terpenoids	1.07085e+06	1.00938e+06	1.5682e+06	1.44057e+06	840191	1.71769e+06	1.03432e+06	756766	1.39147e+06
KMW0446*283	3	Citral	Terpenoids	23280.8	3550.58	24670.1	26574	3418.85	32387.6	25951.3	3029.97	36633.5
KMW0430*116	3	Citronellol	Terpenoids	232569	175275	192756	158511	143084	151347	113927	18933.4	180028
XMW0126*016	3	Benzene, 1-methyl-3-(1-methylethyl)-	Terpenoids	520538	110606	697615	566818	63153.4	792230	514029	54104.2	939106
XMW0725*282	3	(-)-cis-Isopiperitenol	Terpenoids	56746.7	39523.4	131909	59085.5	18798.3	98910.6	39954.2	4194.26	130230
QWMW0828*349	3	2-Naphthalenol, 1,2,3,4,4a,5,6,7-octahydro-2,5,5-trimethyl-	Terpenoids	13354.6	13354.6	80743.8	13354.6	13354.6	104644	13354.6	13354.6	81724.7
XMW0504*084	3	1H-Benzocycloheptene, 2,4a,5,6,7,8-hexahydro-3,5,5,9-tetramethyl-, (R)-	Terpenoids	666531	1.16921e+06	1.29079e+06	1.25554e+06	774079	2.07108e+06	1.04772e+06	1.02056e+06	961552
D339*137	3	cis-.alpha.-Bisabolene	Terpenoids	564896	648129	719277	592035	429516	1.21988e+06	584524	618519	580963
D192*453	3	Fenchol	Terpenoids	119603	93736	226024	107942	83698.5	194473	107201	72743.6	246068
D193*131	3	p-Mentha-1,8-dien-7-ol	Terpenoids	8732.77	1516.4	14848.8	8960.22	157.384	13639	10607.4	157.384	13289
D452*308	3	Carvone oxide, trans-	Terpenoids	27807	6266.14	30421.3	31851.6	5082.6	40907	31236.1	4161.33	48004.8
D329*114	3	Myroxide	Terpenoids	70054.9	38962.4	176009	84421.4	22415.1	164447	77472.1	19171.1	180722
KMW0328*031	3	(+)-(E)-Limonene oxide	Terpenoids	4250.72	4335.08	18412.6	5727.4	4485.35	28960.1	9036.73	4849.67	30096.7
XMW1151	3	7-Oxabicyclo[4.1.0]heptane, 1-methyl-4-(2-methyloxiranyl)-	Terpenoids	64497.3	8625.51	118140	71461.8	6834.06	126112	65293.2	6513.92	115304
XMW3064	3	Bicyclo[3.1.0]hexan-3-one, 4-methyl-1-(1-methylethyl)-, [1S-(1.alpha.,4.beta.,5.alpha.)]-	Terpenoids	31470	9119.06	70258	31508	7013.06	68303.2	30160.5	6730.99	74152.8
XMW0766	3	Cyclohexanone, 5-methyl-2-(1-methylethylidene)-	Terpenoids	39476.2	24285.3	99677.4	30362.2	13240.5	77932.4	22584.6	9429.8	88918.7
KMW0434	3	1-Cyclohexene-1-carboxaldehyde, 2,6,6-trimethyl-	Terpenoids	6733.82	5397.75	10384.8	5729.33	3702.34	7485.74	4469.94	1065.74	9485.85
KMW0408	3	Benzenemethanol, .alpha.,.alpha.,4-trimethyl-	Terpenoids	37578.5	8434.34	23214.6	24534.9	1264.95	23359	29089.8	1264.95	37621.1
KMW0178	3	Bicyclo[3.1.0]hexane, 4-methylene-1-(1-methylethyl)-	Terpenoids	2.90538e+06	1.84021e+06	6.73569e+06	3.9855e+06	1.14464e+06	6.06448e+06	2.99185e+06	1.44004e+06	5.39119e+06
NMW0003	3	2,6,9,11-Dodecatetraenal, 2,6,10-trimethyl-, (E,E,E)-	Terpenoids	12784.6	3727.88	12933.9	13512.8	4498.8	20343.6	13794.6	3361.33	18571.7
XMW0023	3	Bicyclo[3.1.0]hex-2-ene, 4-methyl-1-(1-methylethyl)-	Terpenoids	2.18239e+06	1.45462e+06	5.27458e+06	2.94702e+06	905284	4.75532e+06	2.2647e+06	1.14324e+06	4.24266e+06
WMW0221	3	Bicyclo[3.1.0]hexan-3-one, 4-methyl-1-(1-methylethyl)-	Terpenoids	7578.41	2271.23	16863.9	7720.76	1668.67	16438	7257.64	1551.81	17685.9
WMW0177	3	3-Cyclohexene-1-methanol, .alpha.,.alpha.,4-trimethyl-, propanoate	Terpenoids	409253	298482	498428	547436	235149	647731	420060	278627	504333
WMW0017	3	Bicyclo[2.2.1]heptane, 2,2-dimethyl-3-methylene-, (1S)-	Terpenoids	210046	140477	531613	285754	86655	475311	217182	105917	419914
NMW0087	3	2-Oxabicyclo[2.2.2]octan-6-one, 1,3,3-trimethyl-	Terpenoids	17768.2	10975.3	45744.7	13757.4	5525.22	35856.8	10710.5	3853.44	41313.3
NMW0092	3	Cyclohexanol, 2-methyl-5-(1-methylethenyl)-, (1.alpha.,2.alpha.,5.beta.)-	Terpenoids	29811.2	23388.7	32887.1	22663.6	18351.9	24261.1	14868.2	2968.51	28720.9
NMW0437	3	1,6,10,14-Hexadecatetraen-3-ol, 3,7,11,15-tetramethyl-, (E,E)-	Terpenoids	2518.21	1077.85	7512.88	2892.64	101.219	13129.5	3399.28	703.801	13450.2
WMW0042*153	3	Bicyclo[3.1.1]heptan-3-ol, 6,6-dimethyl-2-methylene-	Terpenoids	253044	146504	543570	282607	89305.1	556511	273847	76371	615311
D293*137	3	Cyclohexene, 4-[(1E)-1,5-dimethyl-1,4-hexadien-1-yl]-1-methyl-	Terpenoids	1.07085e+06	1.00938e+06	1.5682e+06	1.44057e+06	840191	1.71769e+06	1.03432e+06	756766	1.39147e+06
XMW0975*137	3	Cyclohexene, 4-(1,5-dimethyl-1,4-hexadienyl)-1-methyl-	Terpenoids	1.07085e+06	1.00938e+06	1.5682e+06	1.44057e+06	840191	1.71769e+06	1.03432e+06	756766	1.39147e+06
KMW0459*283	3	2,6-Octadienal, 3,7-dimethyl-, (E)-	Terpenoids	23280.8	3550.58	24670.1	26574	3418.85	32387.6	25951.3	3029.97	36633.5
XMW0127*016	3	o-Cymene	Terpenoids	520538	110606	697615	566818	63153.4	792230	514029	54104.2	939106
KMW0234*016	3	p-Cymene	Terpenoids	520538	110606	697615	566818	63153.4	792230	514029	54104.2	939106
NMW0082*282	3	(-)-trans-Isopiperitenol	Terpenoids	56746.7	39523.4	131909	59085.5	18798.3	98910.6	39954.2	4194.26	130230
D186*282	3	trans-Carveol	Terpenoids	56746.7	39523.4	131909	59085.5	18798.3	98910.6	39954.2	4194.26	130230
KMW0388*282	3	Carveol	Terpenoids	56746.7	39523.4	131909	59085.5	18798.3	98910.6	39954.2	4194.26	130230
QWMW1238*308	3	Carvone oxide, cis-	Terpenoids	27807	6266.14	30421.3	31851.6	5082.6	40907	31236.1	4161.33	48004.8
KMW0327*031	3	Limonene oxide, trans-	Terpenoids	4250.72	4335.08	18412.6	5727.4	4485.35	28960.1	9036.73	4849.67	30096.7
WAMW1799*181	4	2-Pentenoic acid	Acid	6006.5	3339.86	511.155	11692.7	2920.19	4785.98	6837.5	3182.46	4740.88
NMW0268*302	4	2-Propenoic acid, 3-(2-hydroxyphenyl)-	Acid	6049.94	4415.39	5492.8	8669.11	4056.65	6087.27	8161.51	4184.44	4644.43
WAMW0186*203	4	2-Pentenoic acid, 4-methyl-	Acid	29147.7	22469.4	25112.1	33760	3548.23	21688.9	27286	3548.23	20851.8
YZMW0257	4	2-Oxopentanedioic acid	Acid	71920.8	42772.5	44066	92428.2	31596.8	54065.5	65535.1	34209.6	40256
YZMW0476	4	Propanoic acid, 2-hydroxy-2-methyl-	Acid	22316.3	14756.5	17899.6	29556.5	8534.08	16049.1	20868.9	10217.3	14676.9
YZMW0677	4	4-Methyl-2-oxovaleric acid	Acid	104488	83472.3	94534.9	126419	54828.6	83561	103439	61743.8	81257.1
YZMW0600	4	Cycloheptanecarboxylic acid, 1-amino-	Acid	51769.2	18030.8	20346.5	33790.9	13470.6	15310.2	15633.6	5047.09	5533.5
YZMW0490	4	Creatinine	Acid	2.94978e+07	8.7345e+06	1.0119e+07	1.82061e+07	6.46966e+06	7.30012e+06	7.65523e+06	2.08933e+06	2.31149e+06
XMW1234	4	Propanoic acid, 2-acetylhydrazono-	Acid	116080	53189.7	41660.3	35264.2	26608.7	17655.6	19683.1	9342.36	10496
YZMW0002	4	Terephthalic acid	Acid	27221.7	19547.5	24332	37893	18125.1	26531.7	36870.6	18177.9	19634.5
KMW0730	4	Dodecanoic acid	Acid	11838.4	8705.87	6708.36	16175.3	5889.3	8611.21	12629.2	6647.64	5227.51
GMW0118	4	Oxalic acid	Acid	7913.59	2246.43	3490.87	12601.3	1436.35	5817.53	8544.93	1559.56	5933.37
NMW0125	4	Salicylic acid	Acid	32731.1	15249.9	25331.2	38544.4	12419.6	26674.1	35579.1	12035.1	27734.8
D1362*181	4	4-Pentenoic acid	Acid	6006.5	3339.86	511.155	11692.7	2920.19	4785.98	6837.5	3182.46	4740.88
NMW0264*302	4	2-Propenoic acid, 3-(3-hydroxyphenyl)-	Acid	6049.94	4415.39	5492.8	8669.11	4056.65	6087.27	8161.51	4184.44	4644.43
NMW0271*302	4	p-Coumaric acid	Acid	6049.94	4415.39	5492.8	8669.11	4056.65	6087.27	8161.51	4184.44	4644.43
YZMW0362*203	4	3-Pentenoic acid, 4-methyl-	Acid	29147.7	22469.4	25112.1	33760	3548.23	21688.9	27286	3548.23	20851.8
NMW0126*047	4	2-Propen-1-ol, 3-phenyl-, (E)-	Alcohol	2.81674e+06	1.24607e+06	2.02927e+06	3.25296e+06	974893	2.16845e+06	2.99768e+06	922424	2.20415e+06
WMW0187*393	4	2-Hexanol	Alcohol	60640.4	11609	7914.84	27418	24921.1	5338.06	59326.4	9207.58	12847.2
QWMW1153*437	4	4-Hexen-1-ol	Alcohol	66180.8	6456.12	3617.24	40331.1	13235.3	4204.91	79595.5	7501.32	11267.5
KMW0163*206	4	3-Thiophenethiol	Alcohol	7.36308e+06	5.9093e+06	6.52695e+06	9.05835e+06	3.84906e+06	5.783e+06	7.32715e+06	4.40838e+06	5.60727e+06
YZMW0167*239	4	3-Hexanol, 2,5-dimethyl-	Alcohol	189627	132796	159984	261939	78697.3	141856	182613	95301.1	132760
D1625*296	4	3-Octanol, 3,7-dimethyl-	Alcohol	63326.9	10777.4	33620.6	70681.8	11419.9	34893.3	67152.7	12220.2	35496.6
KMW0098*186	4	3-Hexen-1-ol, (Z)-	Alcohol	82707.2	7875	4191.86	50408.8	15494.1	4841.97	99408.5	9206.63	13376.5
YZMW0102*239	4	3-Hexanol, 2,4-dimethyl-	Alcohol	190600	133452	160859	263498	79433.9	142710	183677	95873.3	133582
KMW0075*435	4	2,3-Butanediol	Alcohol	1.69865e+06	375036	229210	721261	775789	149307	1.62784e+06	257457	368575
YC_1798*435	4	2,3-Butanediol, [R-(R*,R*)]-	Alcohol	1.66489e+06	361263	220386	701950	754757	143816	1.58773e+06	249170	356082
D382*124	4	cis-11-Tetradecen-1-ol	Alcohol	402027	47784.6	69906.3	195110	47553.8	85239.3	35655.3	13764.7	40833.3
XMW0510	4	2-Hexadecanol	Alcohol	414913	19248.4	107657	279634	25573	155907	126970	11366.5	72694.9
YZMW0268	4	1,2-Benzenediol, 4,5-dichloro-	Alcohol	16523.5	9743.9	12071.6	20046.7	9333.92	14871	20400.5	9464.06	11288.4
YZMW0354	4	Cycloheptanol	Alcohol	521614	385879	466495	650383	256646	436617	541423	287986	427474
YZMW0321	4	3-Buten-1-ol, 2-methyl-	Alcohol	1.50502e+06	303476	179171	618531	669976	113662	1.43319e+06	208675	301145
w15	4	2-Nonen-1-ol	Alcohol	1.12267e+06	180788	604478	1.27125e+06	194768	625042	1.20469e+06	217356	634057
w02	4	2,4-Decadien-1-ol	Alcohol	12706.6	3165.58	8274.79	7180.17	1634.74	5189.74	3797.58	890.573	3186.26
XMW0424	4	2,6-Dimethyl-1-nonen-3-yn-5-ol	Alcohol	2.13282e+06	954216	1.54868e+06	2.46284e+06	737003	1.65701e+06	2.27727e+06	685630	1.6766e+06
YZMW0539	4	2-Hexanol, 2-methyl-	Alcohol	483213	107162	66651.7	210191	224147	43254.1	465168	75657.6	107125
XMW1177	4	11,11-Dimethyl-4,8-dimethylenebicyclo[7.2.0]undecan-3-ol	Alcohol	21969.3	4145.28	15029.2	19064.6	11767.4	11060.3	20774.6	5430.76	13578.9
YC_1850	4	2,5-Hexanediol	Alcohol	242562	166647	202111	331364	100291	178165	231850	123011	167212
YC_1805	4	1-Butanol, 3,3-dimethyl-	Alcohol	810591	180370	111102	351329	369422	71288	779179	122824	176783
YZMW0052	4	1,5-Pentanediol	Alcohol	27161.1	17088	22801.8	34492.8	10288.3	22112	26780	12492.3	23365.9
YZMW0089	4	1-Pentanol, 2,2,4-trimethyl-	Alcohol	26596.1	18216	22154	36494.1	11166.6	20032.8	25527	13658.6	18649.2
KMW0160	4	1-Propanol, 3-(methylthio)-	Alcohol	240840	188455	207824	301459	124349	184644	239511	143315	180301
KMW0726	4	1-Tetradecanol	Alcohol	533912	60744.3	86961.1	255087	60487.4	105237	38502.5	16295.3	37010
D200	4	Benzenemethanol, 3-hydroxy-	Alcohol	214247	71440.6	65184.6	196523	105757	96886.6	261141	110811	74042
D1396	4	3-Nonanol	Alcohol	11766.6	2543.88	6838.41	14119.4	2838.66	6786.38	13226.3	3232.42	7053.39
GGMW0059	4	2-Pentanol, 3-methyl-	Alcohol	716336	146767	86784.3	301665	319286	54199.3	687877	99047.6	144545
GGMW0037	4	5-Nonanol	Alcohol	16797.9	2787.63	9323.34	18834.5	2886.56	9699.05	17691.7	3127.2	9703.19
WAMW0717	4	2-Undecanol	Alcohol	21936.6	13388.1	15708.1	25343	11643.1	16524.2	22470	8741.36	16085.4
QWMW1138	4	Ethanol, 2-(ethylthio)-	Alcohol	1.97719e+06	1.32845e+06	1.61592e+06	2.68221e+06	818006	1.43163e+06	1.87041e+06	1.01049e+06	1.34545e+06
WAMW2027	4	2-Tridecen-1-ol, (E)-	Alcohol	72679.1	44005.6	34708.7	98164	29856.4	44736.7	74317	33554.7	26957.9
NMW0223	4	1,2,4-Benzenetriol	Alcohol	3.53746e+06	966654	1.1255e+06	2.10656e+06	714515	803636	838722	224319	246201
NMW0130	4	1,3-Benzodioxol-5-ol	Alcohol	53568.2	22469.8	37094.4	61813.6	17572.5	39816.9	56144.8	17224.9	40118.4
KMW0487*047	4	2-Propen-1-ol, 3-phenyl-	Alcohol	2.81674e+06	1.24607e+06	2.02927e+06	3.25296e+06	974893	2.16845e+06	2.99768e+06	922424	2.20415e+06
YZMW0497*223	4	1,3-Benzenediol, 2-methyl-	Alcohol	12052.5	2721.68	9619.77	10960.4	2348.66	9622.17	12737.4	2466.33	9263.66
XMW0569*393	4	2-Hexanol, (R)-	Alcohol	60640.4	11609	7914.84	27418	24921.1	5338.06	59326.4	9207.58	12847.2
GMW0401*437	4	3-Hexen-1-ol	Alcohol	66180.8	6456.12	3617.24	40331.1	13235.3	4204.91	79595.5	7501.32	11267.5
D1660*437	4	5-Hexen-1-ol	Alcohol	66180.8	6456.12	3617.24	40331.1	13235.3	4204.91	79595.5	7501.32	11267.5
YZMW0662*206	4	2-Thiophenethiol	Alcohol	7.36308e+06	5.9093e+06	6.52695e+06	9.05835e+06	3.84906e+06	5.783e+06	7.32715e+06	4.40838e+06	5.60727e+06
QWMW0606*296	4	3-Octanol, 3,6-dimethyl-	Alcohol	63326.9	10777.4	33620.6	70681.8	11419.9	34893.3	67152.7	12220.2	35496.6
KMW0225*186	4	3-Hexen-1-ol, (E)-	Alcohol	82707.2	7875	4191.86	50408.8	15494.1	4841.97	99408.5	9206.63	13376.5
XMW2607*435	4	2,3-Butanediol, [S-(R*,R*)]-	Alcohol	1.66489e+06	361263	220386	701950	754757	143816	1.58773e+06	249170	356082
NMW0136*222	4	Benzaldehyde, 3-hydroxy-	Aldehyde	52143.7	28320.9	39105.7	61177.5	22571.2	42288.5	56604.6	21688	45295.5
KMW0345*032	4	2,6-Nonadienal, (E,Z)-	Aldehyde	7903.42	1819.35	4278.55	30234.3	3233.12	6390.59	25410.3	1382.44	10549.5
KMW0513*053	4	2-Undecenal	Aldehyde	13699.5	3134.22	10940.9	12690.1	2797.81	11797.3	15267.9	2891.04	11136.6
NMW0243*391	4	4-Methoxycinnamaldehyde	Aldehyde	98151	83177.5	69476.4	137545	61088.9	88513.7	108289	66567.8	53575.6
KMW0338*263	4	2-Nonenal, (E)-	Aldehyde	7194.44	2171.19	3993.83	26103.5	3079.98	7168.52	20671.5	2348.01	11946.2
WMW0057*264	4	6-Nonenal, (Z)-	Aldehyde	39395	6346.22	22406.1	44240.7	7004.92	23785.3	41716.8	7750.56	24611
WAMW2219*199	4	4-Heptenal, (E)-	Aldehyde	9145.05	2132.1	5010.98	18059.5	2403.96	9816.4	13318.8	2776.19	14291
QWMW1060*439	4	Benzeneacetaldehyde, .alpha.-methyl-	Aldehyde	2.06761e+06	1.12067e+06	578005	2.75722e+06	996157	374011	2.91781e+06	264832	131398
D219*412	4	Benzaldehyde, 4-methoxy-	Aldehyde	12298.2	840.572	9962.18	19178.9	135.949	8269.92	17105.8	135.949	4242.43
KMW0326*263	4	2-Nonenal, (Z)-	Aldehyde	128400	48721.5	29753.6	28473.9	42902	43202.8	25446.2	40374.7	45957.3
XMW0675	4	2,6,6-Trimethylcyclohexa-1,4-dienecarbaldehyde	Aldehyde	2.70196e+06	419104	1.42644e+06	3.06617e+06	457736	1.45258e+06	2.88042e+06	510520	1.48019e+06
XMW0183	4	2-Heptenal, 2-methyl-	Aldehyde	450681	348557	417901	555810	236898	390482	470631	265552	396239
XMW0404	4	2,5-Furandicarboxaldehyde	Aldehyde	808046	98410.7	26729.7	462588	2029.27	11827.9	448457	2029.27	25602.3
KMW0287	4	(Z,Z)-3,6-Nonadienal	Aldehyde	107126	17739.2	57349.4	120589	19485.9	59941.4	113370	20502.6	60004.9
KMW0122	4	Heptanal	Aldehyde	27739.7	6294.78	15678.8	58782.9	8591.66	28539.1	41324.4	10169.1	42678.9
KMW0066	4	Hexanal	Aldehyde	2.6247e+06	585347	360916	1.12301e+06	1.20133e+06	231510	2.52594e+06	397847	574233
KMW0519	4	Vanillin	Aldehyde	18444.6	16893.8	10803.3	23994.7	15036.3	14847.6	26434.6	14656.2	12176.4
KMW0483	4	Undecanal	Aldehyde	48317.3	21242.6	34591.1	55401.6	16289.1	37019.6	51459.4	15634.9	38184.4
D401	4	2-Isopropyl-5-methylhex-2-enal	Aldehyde	279143	44993.5	170916	316619	47633.4	195440	297324	52912.3	198591
WAMW0468	4	1H-Pyrrole-2-carboxaldehyde, 1-methyl-	Aldehyde	793935	567584	691957	1.07403e+06	376960	641231	781497	430552	643505
WAMW1043	4	Pentadecanal-	Aldehyde	152126	7676.46	41228.5	102696	10742.5	60092.1	47171.2	5374.24	30113.4
WMW0217	4	2-Octenal, 2-butyl-	Aldehyde	118252	70095.7	72250	152124	52221.3	87900.8	107872	57358.4	66864.4
XMW0051	4	4-Pyridinecarboxaldehyde	Aldehyde	3.5092e+06	2.57442e+06	3.11909e+06	4.37292e+06	1.6191e+06	2.88472e+06	3.5997e+06	1.93142e+06	2.91481e+06
XMW0285*222	4	Benzaldehyde, 4-hydroxy-	Aldehyde	52143.7	28320.9	39105.7	61177.5	22571.2	42288.5	56604.6	21688	45295.5
KMW0517*053	4	2-Undecenal, E-	Aldehyde	13699.5	3134.22	10940.9	12690.1	2797.81	11797.3	15267.9	2891.04	11136.6
NMW0246*391	4	trans-4-Methoxycinnamaldehyde	Aldehyde	98151	83177.5	69476.4	137545	61088.9	88513.7	108289	66567.8	53575.6
KMW0343*263	4	2-Nonenal	Aldehyde	7194.44	2171.19	3993.83	26103.5	3079.98	7168.52	20671.5	2348.01	11946.2
WMW0048*264	4	6-Nonenal, (E)-	Aldehyde	39395	6346.22	22406.1	44240.7	7004.92	23785.3	41716.8	7750.56	24611
KMW0123*199	4	4-Heptenal, (Z)-	Aldehyde	9145.05	2132.1	5010.98	18059.5	2403.96	9816.4	13318.8	2776.19	14291
GMW0286*412	4	Benzaldehyde, 2-methoxy-	Aldehyde	12298.2	840.572	9962.18	19178.9	135.949	8269.92	17105.8	135.949	4242.43
XMW0520	4	Nitroguanidine	Amine	43873.5	35638.5	27232.5	59238	25558.1	35625.6	48094.8	29926.6	21263.4
XMW0576	4	Benzeneethanamine	Amine	1.60194e+06	261011	857137	1.82001e+06	283437	877421	1.71848e+06	315412	890702
YZMW0699	4	Benzenesulfonamide, 2-methyl-	Amine	43220.9	21556.5	27639.6	39663.6	27347.3	25730	44154.8	21000	32405.6
XMW0297	4	1,4-Butanediamine	Amine	6388.76	1347.8	3662.94	14647.8	2000.41	6256.67	9883.56	2638.68	10118.8
YZMW0568	4	Ethanethioamide, N-phenyl-	Amine	42119.4	34729	26791.6	57835.3	24776.7	34606.1	46229.6	28496	20869.4
YZMW0529	4	Urea, N-ethyl-N'-phenyl-	Amine	170432	21942.1	37022.3	88720.7	21441.2	52640.5	23774.7	7523.21	38926.7
XMW3110	4	Aminopyrazine	Amine	64633.5	11905.8	36064.2	72782.4	13135.1	37120.7	69987.5	13983.1	37398.2
XMW1327	4	Propanal, dipropylhydrazone	Amine	161110	26199	89803.4	182678	29475.6	96751.2	173216	33454.6	97936
YC_926	4	Histamine	Amine	5.64615e+06	1.77548e+06	2.05561e+06	3.48936e+06	1.34743e+06	1.49998e+06	1.55874e+06	459753	497813
YZMW0058	4	1-Heptanamine	Amine	7437.9	4958.47	5961.02	9698.96	3104.08	5216.1	7041.95	3666.41	5014.67
XMW0959	4	2-Fluoro-5-methylaniline	Amine	72374.2	8998.46	2420.87	41031.8	14771.3	402.844	38296.2	3913.69	3790.78
YZMW0040	4	1,3-Phenylenediamine	Amine	4.89931e+06	2.1885e+06	3.54864e+06	5.66718e+06	1.71476e+06	3.78886e+06	5.22001e+06	1.62811e+06	3.85207e+06
XMW0063	4	p-Isopropoxyaniline	Amine	22373	12319.4	12120.6	31412.2	7127.25	16959.1	32839.1	6875.13	15977.5
NMW0013	4	Benzylamine	Amine	292943	205931	259315	363547	136701	238191	300385	161299	242064
NMW0219	4	Diethylpropion	Amine	791170	221061	258491	477773	163039	185532	193407	51419.3	10239.2
NMW0245	4	N-Methyl-3,4-methylenedioxyamphetamine	Amine	13880.4	7986.55	6229.26	18544.7	5579.17	8306.16	14069.9	6317.22	5026.65
NMW0035	4	Benzenamine, N,N-dimethyl-	Amine	47486.9	7916.71	25025.2	54070.8	8678.75	25853.6	50946.9	9517.75	25806.6
NMW0146	4	Diethanolamine	Amine	33283.9	11197.1	9362.7	29303.3	15630.8	14410.9	41021.4	16888.4	10857.7
XMW1342*431	4	Naphthalene, 1,4-dimethyl-	Aromatics	11490.8	10157.1	8842.1	15383.1	7674.13	11728	11694.2	8237.83	8082.62
XMW0139	4	6-Isopropyl-1,4-dimethylnaphthalene	Aromatics	24569.2	1022.37	5639.36	16022.4	1149.48	8880.35	6764.92	277.152	3885.8
XMW0770	4	Indane	Aromatics	22686	17256	19420.2	27508.8	11712.9	17282	22294.8	13427.2	16967.8
XMW1025	4	1H-Indene, 2,3-dihydro-4-propyl-	Aromatics	22107.4	6182.95	18882	29238.4	4767.35	18256.2	27257.4	4992.66	16777.9
NMW0221	4	Hexa-2,4-diyn-1-ylbenzene	Aromatics	34193.7	7952.97	9888.78	18543.1	6379.05	6842.22	7408.09	2065.15	2260.62
NMW0269	4	Benzene, 1,1'-(1,3-propanediyl)bis-	Aromatics	12734.6	9445.21	12522.7	18087.2	8497.74	11575.4	17146.2	7872.72	8837.98
QWMW1164*431	4	Naphthalene, 1,5-dimethyl-	Aromatics	11490.8	10157.1	8842.1	15383.1	7674.13	11728	11694.2	8237.83	8082.62
NMW0037*023	4	Butanoic acid, 3-methyl-, 3-methylbutyl ester	Ester	48641.4	9010.45	26937.5	56736.3	9677.73	27473.9	52737.7	10900.7	27788.2
KMW0679*301	4	2-Propenoic acid, 3-phenyl-, methyl ester, (E)-	Ester	124309	75408.4	76517.1	158551	59387.3	95061	113879	65107.1	73495.1
NMW0122*338	4	Geranyl formate	Ester	148722	67166.8	109570	172196	52504.1	117960	160052	49987.4	121277
XMW1401*042	4	n-Valeric acid cis-3-hexenyl ester	Ester	6058.61	4855.27	4474.55	8422.41	5482.27	6711.03	10813.9	4911.45	5153.31
XMW1170*142	4	Butanoic acid, 2-methyl-, 3,7-dimethyl-2,6-octadienyl ester, (Z)-	Ester	403651	185747	147714	546477	127068	194754	400630	144230	118213
KMW0528*355	4	Hexanoic acid, 3-hexenyl ester, (Z)-	Ester	135664	80063.8	82842.5	176063	60245.6	101700	125234	67578	77521.7
WMW0050*333	4	2(4H)-Benzofuranone, 5,6,7,7a-tetrahydro-4,4,7a-trimethyl-, (R)-	Ester	10872.7	5025.55	4667.55	11553.7	4160.76	8450.36	10004.4	5102.59	6844.38
NMW0782*402	4	2-Butenoic acid, 2-methyl-, ethyl ester	Ester	243321	166681	202336	331700	100474	178477	231970	123351	167392
D309*445	4	Ethyl 2-hexenoate, trans-	Ester	13548.9	3227.24	5663.68	21934.6	2329.57	9886.53	15002.3	2205.72	10138.5
GMW0311*234	4	3-Hexenoic acid, methyl ester, (E)-	Ester	51897.9	35315.4	43072.1	70284.6	21479.1	37945.9	48910.3	26328.2	35639.1
XMW0471	4	3-Hexen-1-ol, benzoate, (Z)-	Ester	172611	95563.8	75999.6	233652	65986.5	101787	177934	74836.3	65019.5
XMW0574	4	4-Penten-1-ol, propanoate	Ester	715176	571209	630256	883976	377289	562063	715280	432675	546866
XMW0617	4	Propanoic acid, 2-methyl-, 3-hydroxy-2,2,4-trimethylpentyl ester	Ester	13303.1	7888.42	8071.03	16503.1	5769.11	9590.76	11769.4	6399.69	7428.87
w20	4	.delta.-Nonalactone	Ester	119406	54785.8	42785.9	36198.2	27397	18060.6	20245	9631.64	10681.6
XMW0303	4	Hexanoic acid, 5-hexenyl ester	Ester	9717.61	5898.29	6004.71	12574.5	4439.85	7332.29	8782.82	4960.06	5476.9
YZMW0551	4	Propylcarbamate	Ester	16714.8	10822.8	13377.4	22556.3	6612.96	11609	15806.5	7836.4	10915.6
XMW1211	4	2-Heptanol, acetate	Ester	171135	38276.7	73592.3	277621	29338.2	127769	191003	27487.7	132061
XMW1227	4	(E)-2-Methylbut-2-en-1-yl methacrylate	Ester	3.27899e+06	561397	1.87752e+06	3.70522e+06	603797	1.96862e+06	3.5075e+06	667144	2.00134e+06
XMW1241	4	Acetic acid, cyano-, 2-methoxyethyl ester	Ester	4788.3	628.242	3527.99	5627.22	5541.95	3355.51	6596.18	628.242	3557.54
XMW1067	4	Butanoic acid, 2-pentenyl ester, (Z)-	Ester	8.09717e+06	1.27564e+06	4.335e+06	9.12332e+06	1.38017e+06	4.47272e+06	8.68542e+06	1.55704e+06	4.55627e+06
XMW3436	4	2-Furanmethanol, tetrahydro-, acetate	Ester	155736	27707.2	94178	176294	29146.4	101408	166599	32377.1	103418
XMW1113	4	2-Octyl methylphosphonofluoridate	Ester	157936	66643.3	111120	180632	52061	118926	166443	49625.6	121202
XMW3338	4	Carbamic acid, methyl ester	Ester	1.96648e+06	441462	274194	846915	898461	176813	1.88729e+06	296980	436246
XMW1127	4	Formic acid, octyl ester	Ester	19205.2	1551.02	9441.06	37531.1	4659.83	17506.9	28568.4	9371.16	24637.4
XMW1417	4	Octanoic acid, 3-hexenyl ester, (Z)-	Ester	969963	731072	553900	1.3098e+06	506906	731447	1.04364e+06	579215	442802
XMW1491	4	Lavandulyl caproate	Ester	13730.7	8253.64	10262.8	16881.8	8751.79	11850.6	14559.7	6364.75	1131.23
XMW1058	4	Cyclopentanol, acetate	Ester	6669.33	4594.62	5487.51	9197.81	2757.46	4675.17	6311.51	3472.88	4452.82
XMW0904	4	Phosphoric acid, dibutyl 1-methylethenyl ester	Ester	9.52888e+06	2.74484e+06	3.19598e+06	5.83985e+06	2.03388e+06	2.29573e+06	2.40517e+06	646465	714552
XMW0776	4	Benzoic acid, 2-propenyl ester	Ester	22688.7	1354.19	17853.1	36260.6	1354.19	14947.5	31975.7	1354.19	7655.56
XMW0939	4	4-Hexen-1-ol, 5-methyl-2-(1-methylethenyl)-, acetate	Ester	531671	230810	378000	609479	180019	404254	559520	169586	410698
YC_1313	4	Pentanedioic acid, diethyl ester	Ester	14078.2	5797.53	5492.68	13251.4	5706.19	7661.95	18179.1	5998.38	5590.86
XMW3533	4	1,5-Diacetoxypentane	Ester	233214	106474	172467	270308	81887.1	183179	250297	75914.7	186899
XMW0952	4	4-Methylhexyl 3-methylbutanoate	Ester	126175	55074.6	90598.7	145217	42667.4	97202.8	133787	40477.8	98437.3
KMW0267	4	Benzoic acid, methyl ester	Ester	679938	179682	379143	807789	172960	361889	760163	157908	339642
KMW0232	4	Octanoic acid, methyl ester	Ester	10107.7	9273.35	7069.38	7850.67	5806.92	3604.83	6104.08	1526.74	9327.94
GMW0389	4	Isoamyl lactate	Ester	7958.57	2128.1	3599.66	13074	1543.99	5845.2	8473.81	1522.36	5977.13
GMW0294	4	Butanoic acid, 3-methyl-, 2-furanylmethyl ester	Ester	30462.7	24020.4	12144.9	18504.3	21986.4	11999.7	12655.8	2620.37	10739.2
GMW0288	4	3-(Methylthio)propanoic acid methyl ester	Ester	1.90553e+06	1.45355e+06	1.69243e+06	2.3951e+06	973958	1.62215e+06	1.99943e+06	1.14416e+06	1.58047e+06
KMW0119	4	Pentanoic acid, ethyl ester	Ester	21531.1	720.558	720.558	10456.9	720.558	7781.14	10108.5	720.558	10247.2
KMW0619	4	Butanoic acid, 3,7-dimethyl-2,6-octadienyl ester, (E)-	Ester	195214	15688.2	20726.7	256318	11079.4	25519.7	174731	12129.2	17117.4
KMW0684	4	.delta.-Dodecalactone	Ester	1.25041e+06	55217.5	317428	845973	66708	461190	377099	28475.8	205663
KMW0538	4	Isobornyl propionate	Ester	54554.2	34361.1	39940.4	57213.2	21943.1	48563.5	47965.5	19236.3	28177.3
KMW0481	4	Acetic acid, nonyl ester	Ester	17651.4	7775.52	12903.8	20841.4	6137.88	13849.8	19142.9	5811.05	14227.9
KMW0534	4	Butyl caprylate	Ester	15588	12456.2	9448.51	7915.11	5220.13	6160.27	4418.68	1941.7	3703.44
KMW0580	4	2,4-Decadienoic acid, ethyl ester, (E,Z)-	Ester	27652.5	10246.3	8676.19	8869.73	7576.41	6989.78	569.323	569.323	3578.88
KMW0546	4	Acetic acid, decyl ester	Ester	6831.77	2525.41	4595.48	16307.5	2175.88	9177.38	16729	2391.51	13637.5
D202	4	3-Hexen-1-ol, propanoate, (Z)-	Ester	3.51022e+06	580447	1.96663e+06	3.96407e+06	623352	2.035e+06	3.76381e+06	688686	2.07872e+06
D1386	4	Propanoic acid, 2-methyl-, 1-methylethyl ester	Ester	325543	69384.6	42715.6	138505	148688	27666.7	311135	48440.3	70005.9
D1745	4	Propylparaben	Ester	63484.1	40110.7	50580	79876.1	38650.1	59194.1	80356.9	38947.5	44332.4
GGMW0153	4	Methyl cis-cinnamate	Ester	11627.9	5291.84	8838.05	13874	4263.15	9483.91	12466.3	4222.16	9538.62
GMW0120	4	S-Methyl methanethiosulfinate	Ester	25123.1	8767.62	8840.69	13008.5	5977.51	7548.81	11881.6	6043.38	6965.72
GMW0252	4	Propanoic acid, 2-phenylethyl ester	Ester	47494.8	1783.49	14060.7	41458.4	22389.5	21392.1	58642	24317.1	17313.9
GMW0208	4	2-Nonynoic acid, methyl ester	Ester	26327	12731.9	9387.34	15740.2	5926.34	4979.56	13029	2132.22	3359.01
D371	4	3-Hexen-1-ol, formate, (Z)-	Ester	27955.6	18833.5	22880.1	38073.8	11503.4	20245.1	26360.9	13664.8	18882.3
D358	4	4-tert-Butylcyclohexyl acetate	Ester	204614	44922	159472	189030	40362.8	172055	226153	41245.9	158139
D60	4	Piperonyl isobutyrate	Ester	18267.5	6244.27	8693.42	18930.6	8725.58	7508.71	14512.7	5444.64	936.774
D446	4	Octanoic acid, 2-furanylmethyl ester	Ester	10084.8	5152.74	4171.82	13490.8	3486.58	5437.58	10281.5	3894.12	3534.37
WAMW0407	4	Formic acid, heptyl ester	Ester	54480.7	13300.5	24333.9	87655	10769.4	40132.9	59897.6	9714	41252
WAMW1635	4	Pentanoic acid, butyl ester	Ester	606960	100653	359230	689207	107553	388755	651084	117892	397593
QWMW1109	4	Carbonic acid, 3-hexenyl methyl ester, (Z)-	Ester	1.64753e+06	261821	892128	1.86109e+06	279878	938200	1.76656e+06	310863	952127
QWMW1054	4	Benzeneethanol, .alpha.,.alpha.-dimethyl-, acetate	Ester	30542.7	14229	23267.8	35971	11642.7	24681.1	32776.5	11150.6	25469.9
QWMW1253	4	2-Butenoic acid, 2-methylpropyl ester	Ester	394303	312255	356149	469157	205012	316711	381981	229731	305669
QWMW1227	4	2H-1-Benzopyran-2-one, 6-methyl-	Ester	38103	31943.3	24430	51317	23068.8	31562.7	41466.4	26195.6	18350.3
WMW0211	4	2,4-Hexadienoic acid, ethyl ester, (2E,4E)-	Ester	28645	984.15	15147.9	32143	984.15	15340.8	30376.3	5010.99	15463.2
XMW0094	4	Hexanoic acid, 2-phenylethyl ester	Ester	37298.7	5014.53	24598.7	29447.1	7239.86	14671	27623	5472.18	17083.8
WAMW1999	4	2-Ethylhexyl 2-ethylhexanoate	Ester	68023.9	6369.79	15798.3	31717.5	5570.47	17130.6	13050.8	1968.31	6047.21
NMW0242	4	Benzocaine	Ester	3.07202e+06	2.55661e+06	1.89857e+06	4.19527e+06	1.75311e+06	2.50299e+06	3.35513e+06	2.0068e+06	1.47548e+06
NMW0129	4	Cyclohexanol, 1-methyl-4-(1-methylethenyl)-, acetate	Ester	582646	264190	423010	670791	206588	454087	613899	194961	460136
QWMW0774	4	Benzenecarbothioic acid, S-methyl ester	Ester	75639.3	34753.6	57911.9	88399.3	27480.6	61052.3	80766.2	27046.3	62347.6
QWMW0701	4	3-6-Nonadien-1-yl-acetate	Ester	165971	75634.3	123165	193594	60986	132089	179032	58016.3	134950
QWMW0776	4	Butanoic acid, 3-oxo-, butyl ester	Ester	484841	78273.4	277518	551110	84390	302803	518162	93809.5	307873
QWMW0941	4	2-Hexen-1-ol, propanoate, (E)-	Ester	17437.4	1425.91	12277	53211.8	1425.91	23685.3	38251.6	9936.93	36227.7
NMW0277	4	(S)-4-(1-Acetoxyallyl)phenyl acetate	Ester	27074	5541.48	7398.18	23600.5	5910.96	2615.49	14799.4	2970.26	2000.14
NMW0766	4	2-Propenoic acid, butyl ester	Ester	31435.9	6897.29	17688	58113.8	8037.36	37384.7	47687.3	7814.92	49997.9
D305*023	4	Butanoic acid, 2-methyl-, 3-methylbutyl ester	Ester	48641.4	9010.45	26937.5	56736.3	9677.73	27473.9	52737.7	10900.7	27788.2
D273*023	4	Butanoic acid, 2-methyl-, 2-methylbutyl ester	Ester	48641.4	9010.45	26937.5	56736.3	9677.73	27473.9	52737.7	10900.7	27788.2
D874*338	4	2,6-Octadien-1-ol, 3,7-dimethyl-, formate, (Z)-	Ester	148722	67166.8	109570	172196	52504.1	117960	160052	49987.4	121277
XMW1403*042	4	cis-3-Hexenyl isovalerate	Ester	6058.61	4855.27	4474.55	8422.41	5482.27	6711.03	10813.9	4911.45	5153.31
XMW0693*050	4	2,6-Octadienoic acid, 3,7-dimethyl-, methyl ester	Ester	11782.7	7258.47	5886.18	14317.3	6313.92	6374.61	12367.2	5068.59	5099.24
NMW0784*402	4	Ethyl tiglate	Ester	243321	166681	202336	331700	100474	178477	231970	123351	167392
XMW2490*445	4	2-Hexenoic acid, ethyl ester	Ester	13548.9	3227.24	5663.68	21934.6	2329.57	9886.53	15002.3	2205.72	10138.5
XMW2423*234	4	3-Hexenoic acid, methyl ester, (Z)-	Ester	51897.9	35315.4	43072.1	70284.6	21479.1	37945.9	48910.3	26328.2	35639.1
XMW1171	4	Benzene, 1-methoxy-4-phenoxy-	Ether	16258	7834.49	8239.72	12147	7656.2	7902.9	11980.8	5182.72	9502.19
YZMW0230	4	12-Crown-4	Ether	18181.4	8796.37	14505.3	21666	6695.82	15338.5	19859.4	6378.53	15376.8
XMW0396	4	Cyclobutanecarboxylic acid chloride	Halogenated hydrocarbons	12959.4	10015	4464.15	13427.3	7346.38	4055.12	19422.6	2557.38	2295.09
KMW0486*328	4	Pyrazine, 2,5-dimethyl-3-(3-methylbutyl)-	Heterocyclic compound	165145	70334.1	123508	191327	54462.7	128521	173536	51246.1	130063
WMW0081*013	4	cis-2-(2-Pentenyl)furan	Heterocyclic compound	20896.5	13391.2	17779.4	26606.5	8235.51	17338	20959.2	9514.5	17938.5
QWMW0269*255	4	Pyrazine, 2-methyl-6-propyl-	Heterocyclic compound	21615.8	12109.2	7625.31	18700.9	9541.74	8947.7	15666.4	8868.83	9802.59
XMW0484	4	Furan, 2-propyl-	Heterocyclic compound	78385.9	17132.9	10385.4	33724.3	36164.3	6649.75	74780.9	11586.8	16684.6
XMW0522	4	Pyridine, 3-propyl-	Heterocyclic compound	4.05489e+06	2.98554e+06	3.61077e+06	5.06472e+06	1.90238e+06	3.33652e+06	4.16305e+06	2.26387e+06	3.35455e+06
YZMW0353	4	Goitrin	Heterocyclic compound	7576.2	5331.18	4487.58	10147.3	3937.75	6187.25	7949.17	3725.08	4326.33
YZMW0295	4	(6R,7aR)-3,6-Dimethyl-5,6,7,7a-tetrahydrobenzofuran-2(4H)-one	Heterocyclic compound	85681	21036.1	24484.7	45103.7	16037	17997.1	18210.5	5806.13	5986.86
XMW0704	4	Dispiro[1,3-dioxolane-2,2'-bicyclo[2.2.1]heptane-3',2''-(1'',3''-dioxolane)], 4',7',7'-trimethyl-	Heterocyclic compound	823762	35794	206960	554874	43545.2	303431	246971	18509.9	133318
XMW0401	4	1H-Imidazole, 1-methyl-	Heterocyclic compound	34416.5	23153.9	28332.6	47158	14086.1	24970.4	32411.3	17233.5	23428.7
XMW0430	4	2-Piperidinimine	Heterocyclic compound	10267.9	911.22	8057.02	28789.3	3005.68	14348.1	21757.4	6407.4	21049.7
XMW1132	4	3-Amino-4-pyrazolecarbonitrile	Heterocyclic compound	700322	575030	429182	956814	392942	567839	763083	449536	334945
XMW1391	4	Pyridine, 2-hexyl-	Heterocyclic compound	585050	265766	425250	673369	209716	456593	621646	197013	462655
XMW1459	4	Thiophene, 2-butyl-5-ethyl-	Heterocyclic compound	18168	14124.2	10984.9	11059.5	12009.5	8628.23	7817.13	1550.5	9957.85
XMW1341	4	Thiophene, 3-phenyl-	Heterocyclic compound	67899.4	40898.4	41144.6	86168.6	31775	51180.6	62348.9	35260.8	39252
YZMW0220	4	Piperazine, 2,5-dimethyl-, trans-	Heterocyclic compound	62846.9	51829.3	57322.5	74086.4	34475.8	51846.7	58438.7	40141.4	47428.2
XMW0802	4	2-Hydroxymethylbenzimidazole	Heterocyclic compound	474569	383630	285153	647343	263279	378192	512459	299082	221159
KMW0236	4	2-Isobutylthiazole	Heterocyclic compound	41284.2	12596.1	18315.2	63525.3	10217.7	29807	44208.1	9466.6	31928
GMW0349	4	Safrole	Heterocyclic compound	21834.5	5772.44	15792.1	37060.5	6097.36	16470.4	24309.5	6754.51	13480.1
KMW0214	4	Acetylpyrazine	Heterocyclic compound	3.85978e+06	2.81053e+06	3.4443e+06	4.7646e+06	1.86655e+06	3.19671e+06	3.97432e+06	2.18178e+06	3.19341e+06
KMW0190	4	Pyrazine, trimethyl-	Heterocyclic compound	12565.3	7803.19	10580.7	15589.6	4955.69	10793.9	12665.3	5741.58	11721.2
KMW0472	4	Indole	Heterocyclic compound	196548	89798.6	149939	230197	71923.8	157202	209320	69952.3	160713
D191	4	2-Hexanoylfuran	Heterocyclic compound	32872.2	26837.9	25143.9	45863.2	29705.8	38181.4	55948.4	26567.9	29379.2
CY_023	4	Dibenzofuran	Heterocyclic compound	23413.2	9031.7	14902	24966.9	7218.31	19651.3	19537.9	8014.2	10959.4
GMW0093	4	Esculetin	Heterocyclic compound	1844.11	429.06	429.06	4332.12	429.06	429.06	429.06	429.06	429.06
D364	4	2-Ethoxy-3-methylpyrazine	Heterocyclic compound	276811	201245	244884	367344	133381	227139	276150	150841	228401
WAMW1609	4	1H-Pyrrole, 1-butyl-	Heterocyclic compound	3.79783e+06	3.01176e+06	3.31132e+06	4.71689e+06	1.96305e+06	2.96655e+06	3.7852e+06	2.25597e+06	2.87562e+06
NMW0241	4	Pentylenetetrazol	Heterocyclic compound	488482	316589	241594	665012	215226	318957	513538	243899	195281
QWMW0545	4	1,3-Dithiolane	Heterocyclic compound	491677	369424	437393	608201	244009	408769	506784	287304	406011
QWMW0818	4	Bis(2-furfuryl)disulfide	Heterocyclic compound	25493.2	3809.63	6777.64	14499.5	4079.77	9747.43	5921.92	1620.4	11388.5
NMW0283	4	2H-1-Benzopyran, 6,7-dimethoxy-2,2-dimethyl-	Heterocyclic compound	23009.6	11264.3	16570.5	27879.2	9460.97	17538.7	24283.8	7665.22	14795
NMW0772	4	1H-Pyrazole	Heterocyclic compound	3599.68	1024.34	2182.12	8370.38	1340.29	3208.4	5258.82	1601.29	5453.96
QWMW0293*328	4	2,3-Dimethyl-5-isopentylpyrazine	Heterocyclic compound	165145	70334.1	123508	191327	54462.7	128521	173536	51246.1	130063
XMW0438*013	4	Furan, 2-(1-pentenyl)-, (E)-	Heterocyclic compound	20896.5	13391.2	17779.4	26606.5	8235.51	17338	20959.2	9514.5	17938.5
D685*255	4	2-Methyl-3-propylpyrazine	Heterocyclic compound	21615.8	12109.2	7625.31	18700.9	9541.74	8947.7	15666.4	8868.83	9802.59
XMW0202*261	4	cis-2,6-Dimethyl-2,6-octadiene	Hydrocarbons	25656.5	16560.4	21827	33080.8	9887.89	21687.4	26231.4	11929.3	23498.6
WAMW0399*353	4	1-Tetradecene	Hydrocarbons	23310.1	18249.2	15137.6	14264.8	9046.5	11826.9	9692.6	4892.23	8052.49
XMW0218	4	Hexadecane, 7,9-dimethyl-	Hydrocarbons	316416	37139.8	51101.5	151512	35005.9	61478.4	23839.5	9735.39	22390.7
XMW1364	4	7-Octylidenebicyclo[4.1.0]heptane	Hydrocarbons	43426.5	38396.8	33318.1	60576	24308.3	44862.2	44651.9	26950.2	28389.6
XMW1393	4	1-Undecyne	Hydrocarbons	822454	129986	422045	926478	142335	435999	871596	153187	442211
XMW1472	4	Cyclohexane, 1-ethyl-2-propyl-	Hydrocarbons	53581.1	9595.87	28554.3	60217.2	10126.4	30051.2	57047.1	10528	30237.9
XMW0923	4	3,3-Dimethyl-6-methylenecyclohexene	Hydrocarbons	67380.5	43168.3	58765.2	85657.8	26587.4	56728.2	67413.8	30559.6	61207.1
XMW0749	4	8-Hexadecyne	Hydrocarbons	87092.4	4486.72	21271.4	57586	8124.8	31264	25405.8	4472.89	12955.6
XMW0771	4	1,5-Cyclooctadiene, 3,4-dimethyl-	Hydrocarbons	7.28821e+06	5.5391e+06	6.71585e+06	9.03024e+06	3.66818e+06	6.24498e+06	7.5963e+06	4.18401e+06	6.30835e+06
XMW1002	4	Isolongifolene, 4,5,9,10-dehydro-	Hydrocarbons	19516.5	12095.7	12033.6	25261.3	9249.24	14964.4	18252.9	10346.4	11573.7
XMW0944	4	Cyclohexene, 2-ethenyl-1,3,3-trimethyl-	Hydrocarbons	30842.8	7001.67	16894.9	36284.7	7247.92	17732.8	34130	6876.3	18017.7
KMW0137	4	Nonane	Hydrocarbons	12583.7	2896.44	6854.64	25346.2	3661.26	12542.1	18234.3	4901.4	19061.4
KMW0642	4	Hexadecane	Hydrocarbons	90677.3	2852.38	20560.4	41914.6	2852.38	21855.4	16080.3	2852.38	2852.38
KMW0602	4	Pentadecane	Hydrocarbons	4.28958e+07	1.39073e+07	1.60808e+07	2.76172e+07	1.03872e+07	1.17819e+07	1.23892e+07	3.50088e+06	3.891e+06
WMW0099	4	Cyclopentene, 1-butyl-	Hydrocarbons	526245	355082	431762	712330	216297	383093	495481	266647	358067
WMW0077	4	1-Tridecyne	Hydrocarbons	117768	51301.9	83798.7	134065	40117.9	89409.1	123960	38579	91571.3
XMW0926*080	4	Ethanone, 1-(2,4-dimethylphenyl)-	Ketone	109115	17042.8	103874	170375	11831.9	85300.6	145100	8552.75	44187.8
WMW0049*085	4	5,9-Undecadien-2-one, 6,10-dimethyl-, (Z)-	Ketone	189163	168043	146576	252142	124842	195356	192607	130724	137059
YC_160*253	4	1-(6-Methyl-2-pyrazinyl)-1-ethanone	Ketone	7960.54	3785.97	2308.96	6866.66	3396.89	3241.77	5408.03	2995.15	3421.28
XMW0503	4	2-Acetyl-1,3-cyclohexanedione	Ketone	15352.7	3314.64	11977	14006.2	2883.93	12841.8	16837.3	2844.29	11856.3
XMW0637	4	Cyclobutanone, 2,2,3-trimethyl-	Ketone	180452	39835.5	24436.3	77814.6	84062.1	16140.9	173911	28486.2	40599.8
w40	4	6,7-Dodecanedione	Ketone	635686	307798	242126	195952	144206	144970	109389	167138	142283
XMW0156	4	Spiro[4.5]decan-7-one, 1,8-dimethyl-4-(1-methylethyl)-	Ketone	313919	36159.8	52877.5	150639	35407.8	62022.1	24727.4	10082.5	21227.2
XMW0166	4	3,7-Nonadien-2-one, 8-methyl-, (E)-	Ketone	48472.7	38574.4	37127.2	31461	31466.6	28438.1	21285.2	3968.25	33716.1
YZMW0453	4	Barbital	Ketone	2.96773e+06	804962	935727	1.76164e+06	593588	667899	694458	185978	204042
XMW0450	4	Ethanone, 1-(2,4-dimethyl-1H-pyrrol-3-yl)-	Ketone	7155.13	3527.02	5367.14	8296.72	2900.08	6043.15	7571.11	2773.62	6044.65
XMW3282	4	1H-Indole-2,3-dione, 1-acetyl-	Ketone	25881.2	17515.3	16434.6	30033.4	20561.5	16098.8	24577	15488.5	7335.43
XMW1361	4	2-Pentadecanone	Ketone	88816.9	976.03	24548.9	59835.6	9222.38	35583.1	26006.7	976.03	15490
XMW2953	4	4-Penten-2-one, 4-methyl-	Ketone	67059.6	13985.3	8825.24	29094.5	29684.3	7814.66	64752.9	9090.29	16488.2
XMW1283	4	4-Heptanone	Ketone	13131.2	14491.9	6140.5	17562.8	8539.4	6207.63	25305.3	381.3	3248.07
XMW1348	4	2-Tridecanone	Ketone	2.17106e+06	676376	804115	1.37885e+06	504382	602468	609461	168516	218175
XMW0925	4	Camphenone, 6-	Ketone	7.92542e+06	1.28323e+06	4.25862e+06	8.99984e+06	1.39313e+06	4.36163e+06	8.48869e+06	1.57765e+06	4.43023e+06
YZMW0145	4	3,5-Heptadien-2-one, 6-methyl-, (E)-	Ketone	1.12606e+06	194378	623579	1.28325e+06	212333	640829	1.21009e+06	240636	651339
YZMW0225	4	4-n-Propylacetophenone	Ketone	2.20289e+06	1.31106e+06	1.33759e+06	2.84878e+06	991504	1.65751e+06	2.04907e+06	1.11247e+06	1.25905e+06
XMW0795	4	3H-Indazol-3-one, 1-ethyl-1,2-dihydro-	Ketone	60623.6	35213.5	47053.1	75534	28628	54909.2	63352.6	25771.8	38801.8
YZMW0139	4	4-Heptanone, 3-methyl-	Ketone	250709	174347	210913	344270	104598	186835	240896	126192	175727
KMW0278	4	Ethanone, 1-(2-thienyl)-	Ketone	10426.6	1228.3	238.861	9182.26	238.861	238.861	11751	238.861	238.861
KMW0114	4	3-mercapto-2-pentanone	Ketone	16865.9	4122.75	10101.7	32123.9	4771.04	20426.3	26351.2	5180.87	28962.7
KMW0135	4	2-Cyclohexen-1-one	Ketone	20920.7	14000.7	16846.9	27841.5	8601.92	15168.7	19579.6	10220.1	14108.1
KMW0170	4	1-Octen-3-one	Ketone	31861.7	23386.7	26443	38077.8	15333.5	23575.9	29932.4	17828.4	22811.2
KMW0577	4	2H-Pyran-2-one, 5,6-dihydro-6-pentyl-	Ketone	3.01659e+06	863315	1.0078e+06	1.79378e+06	641463	737738	759008	214925	237589
CY_019	4	2-Cyclopenten-1-one, 2-hydroxy-	Ketone	250709	174124	210779	344120	104351	186766	240701	126192	175727
D1666	4	Cyclododecanone	Ketone	3.37751e+06	1.207e+06	1.39305e+06	2.30499e+06	907416	1.03209e+06	1.0617e+06	322413	356426
WAMW1615	4	4-Octanone	Ketone	9394.41	7315.38	8147.62	11934.2	4942.05	7147.7	9446.49	5643.95	6983.1
XMW0042	4	3H-1,2,4-Triazol-3-one, 1,2-dihydro-	Ketone	377978	173031	134692	113195	87039	55775.7	59153.5	30783.2	30929.4
XMW0036	4	1,3-Cyclopentanedione, 4-(3-methylbutyl)-	Ketone	43348.7	14686.2	12486.9	38261.9	20437.9	19603	52846	21720.4	15417.8
WMW0176	4	2H-Pyran-2-one, tetrahydro-6-methyl-	Ketone	454965	76998.5	273751	514192	83733.3	303561	483456	93041.9	309961
QWMW0972	4	Phenyl 4-pyridyl ketone	Ketone	22462.8	10135.9	13018.9	24025.6	12463.8	11146.9	18620.3	8644.82	9675
NMW0036	4	2-Pyrrolidinone, 1-ethenyl-	Ketone	402327	64642.3	230046	457053	69861	247838	430045	77486.8	253996
NMW0270	4	Benzophenone	Ketone	115999	26870.5	30855.4	47182.9	68776.2	31206.4	77039.5	29559.4	98548.1
QWMW0901	4	2-Oxepanone, 7-hexyl-	Ketone	17535.7	11892.2	14877.4	23416.6	10672	16050	22817.3	10852.8	11908.1
GMW0385*333	4	2(4H)-Benzofuranone, 5,6,7,7a-tetrahydro-4,4,7a-trimethyl-	Ketone	10872.7	5025.55	4667.55	11553.7	4160.76	8450.36	10004.4	5102.59	6844.38
XMW2686*253	4	1-(5-Methyl-2-pyrazinyl)-1-ethanone	Ketone	7960.54	3785.97	2308.96	6866.66	3396.89	3241.77	5408.03	2995.15	3421.28
XMW1158	4	Tricyclo[3.3.1.1(3,7)]decane, 2-nitro-	Nitrogen compounds	749926	313424	500131	877178	242062	675358	677149	274278	403035
YZMW0007	4	Urea, N-methyl-N'-phenyl-	Nitrogen compounds	12411.1	6282.19	7145.08	13925.1	5810.34	5869.74	10499.1	4798.9	2480.36
D355	4	2,6-Octadienenitrile, 3,7-dimethyl-, (Z)-	Nitrogen compounds	84905.6	15373.4	41451.3	41418	8071.19	29462.5	87216.9	1007.19	16619.5
WAMW0513	4	Maleic hydrazide	Nitrogen compounds	387643	16954	97440.8	259377	20754.7	142584	116246	8884.89	63260
NMW0165*223	4	Orcinol	Phenol	12052.5	2721.68	9619.77	10960.4	2348.66	9622.17	12737.4	2466.33	9263.66
WAMW2199*418	4	Phenol, 2,6-dimethoxy-	Phenol	1.05167e+06	351497	294009	914841	490010	452381	1.28631e+06	530703	339530
XMW0847*129	4	Phenol, 2,5-bis(1-methylpropyl)-	Phenol	17337.7	5492.47	3841.3	24804.3	3645.31	4413.62	17030.8	3947.27	2222.53
YZMW0518*265	4	Phenol, 2-chloro-5-methyl-	Phenol	808410	30818.1	428316	921366	30818.1	439178	865534	155998	451147
YZMW0396	4	Phenol, 4-(methoxymethyl)-	Phenol	216102	95362.3	156679	248201	74771.5	166822	228164	71480.5	170572
YZMW0458	4	Phenol, 4-(ethoxymethyl)-	Phenol	13709.6	8089.03	8415.54	17264.1	6150.23	10260.4	12684.4	6714.09	7861.48
XMW2348	4	Phenol, 3-(ethylamino)-4-methyl-	Phenol	1.28788e+06	750983	652841	1.38451e+06	580458	839749	1.05104e+06	633129	567636
YZMW0175	4	4-Methyl-3-nitrophenol	Phenol	19898.7	18478.2	13850.1	28617.5	12145	20475	20867.8	12664.7	13026.1
YC_1434	4	Phenol, 4-(2-aminoethyl)-2-methoxy-	Phenol	29254	30666.6	18955.1	52785.3	22482.3	33300.5	37337.4	29249.2	20066.5
KMW0258	4	Phenol, 2-methoxy-	Phenol	863306	132138	41704.1	524598	207872	22438.1	505660	73723	42722.3
KMW0175	4	Phenol	Phenol	352075	283472	317466	437645	188697	286873	353635	219651	276997
D184	4	Hydroquinone	Phenol	229711	156750	189902	312953	94670.7	168401	218151	116023	157603
GGMW0071	4	Phenol, 2,3,5,6-tetramethyl-	Phenol	353843	161169	263993	408309	128467	278739	372340	122607	283580
QWMW1291	4	Phenol, 4-ethenyl-2,6-dimethoxy-	Phenol	56452.8	44789.9	34057.5	76674.4	31409.9	44972.8	61664.1	35568.4	26802.2
QWMW1070	4	Phenol, 4-ethoxy-	Phenol	70825.9	21480.7	20166.2	59785.1	32300.8	30157.4	90200.1	34782.7	23308.5
WMW0078	4	2,4-Di-tert-butylphenol	Phenol	4.28735e+07	1.38988e+07	1.60582e+07	2.7593e+07	1.03763e+07	1.17585e+07	1.2366e+07	3.49113e+06	3.86481e+06
QWMW0954*418	4	Phenol, 3,4-dimethoxy-	Phenol	1.05167e+06	351497	294009	914841	490010	452381	1.28631e+06	530703	339530
XMW0848*129	4	Phenol, 2-(1,1-dimethylethyl)-4-(1-methylpropyl)-	Phenol	17337.7	5492.47	3841.3	24804.3	3645.31	4413.62	17030.8	3947.27	2222.53
YZMW0584*265	4	Phenol, 2-chloro-4-methyl-	Phenol	808410	30818.1	428316	921366	30818.1	439178	865534	155998	451147
GMW0094	4	Ethyl n-propyl disulfide	Sulfur compounds	356869	265773	316875	438489	179830	296750	366132	209221	300042
NMW0121*045	4	Phenol, 2-methyl-5-(1-methylethyl)-	Terpenoids	165616	70579	124008	191756	54594.6	128957	174338	51485.4	130372
KMW0661*133	4	.alpha.-Bisabolol	Terpenoids	26792.5	6690.7	9251.19	21314.4	8060.67	10731.4	10138.3	4563.49	17121.1
KMW0673*380	4	.alpha.-Cadinol	Terpenoids	76364.9	31001.6	44145.5	84557.4	30614.2	39030.9	66793.7	21719.1	29967.6
NMW0034*400	4	Fenchone	Terpenoids	3.14584e+06	497148	1.67195e+06	3.54719e+06	539220	1.72011e+06	3.35849e+06	604173	1.75035e+06
NMW0005*120	4	3-Cyclohexen-1-ol, 4-methyl-1-(1-methylethyl)-, (R)-	Terpenoids	44703.1	15375.8	29704.7	39973.1	11685.9	11349.1	31508.2	6198.94	14921.5
KMW0652*380	4	Cubenol	Terpenoids	245064	129709	155800	211628	158277	147501	237376	114339	179543
NMW0123*420	4	p-Menthane-3,8-diol, cis-1,3,trans-1,4-	Terpenoids	102989	44393.9	73520.7	117729	34735.7	78496	108301	32954.4	79891.7
NMW0141*052	4	2,7-Octadiene-1,6-diol, 2,6-dimethyl-, (E)-	Terpenoids	1.12738e+06	382507	324726	996803	525616	499436	1.38818e+06	571975	379365
NMW0152*052	4	2,7-Octadiene-1,6-diol, 2,6-dimethyl-	Terpenoids	184312	39453.9	143839	168591	35636.4	153502	200702	36221.4	140236
KMW0650*382	4	β-CARYOPHYLLENE ALCOHOL	Terpenoids	24345.4	4487.73	4485.39	32744.1	3295.54	6266.2	22770.8	3640.74	4308.06
KMW0480*050	4	trans-Geranic acid methyl ester	Terpenoids	11782.7	7258.47	5886.18	14317.3	6313.92	6374.61	12367.2	5068.59	5099.24
KMW0576*365	4	Aromandendrene	Terpenoids	575824	495280	430881	767729	379239	571543	583411	392092	370466
KMW0624*381	4	Cis-Nerolidol	Terpenoids	213531	157819	127793	301268	109550	170204	230691	115455	96339.2
KMW0626*065	4	Naphthalene, 1,2,3,4-tetrahydro-1,6-dimethyl-4-(1-methylethyl)-, (1S-cis)-	Terpenoids	53590.6	43464.7	42611.8	70314.4	31499.9	54067.5	53102.3	32902.6	32097.6
KMW0630*381	4	1,6,10-Dodecatrien-3-ol, 3,7,11-trimethyl-, (E)-	Terpenoids	2.10236e+06	1.45043e+06	1.10484e+06	2.87144e+06	1.00525e+06	1.45857e+06	2.23944e+06	1.14902e+06	869154
KMW0518*352	4	2,6-Octadien-1-ol, 3,7-dimethyl-, acetate, (Z)-	Terpenoids	199826	46017.9	155229	183433	41165.2	168122	221632	42183.9	152357
KMW0547*347	4	2-Cyclohexen-1-ol, 2-methyl-5-(1-methylethenyl)-, acetate	Terpenoids	35209.4	41519.3	23270.8	64810.9	26326.9	36074.9	50202.8	32336.7	22348
KMW0555*366	4	trans-.alpha.-Bergamotene	Terpenoids	851014	720076	621763	1.13397e+06	542547	826610	825171	569652	573037
WMW0023*011	4	(1R)-2,6,6-Trimethylbicyclo[3.1.1]hept-2-ene	Terpenoids	9.18658e+06	6.21736e+06	7.57144e+06	1.25976e+07	3.79114e+06	6.69481e+06	8.72029e+06	4.66168e+06	6.27225e+06
XMW0157*063	4	(2R,3R,6S)-6-Isopropyl-3-methyl-2-(prop-1-en-2-yl)-3-vinylcyclohexanone	Terpenoids	14900.3	8450.46	11468.2	19405.7	5691.87	11738.9	12415.4	6117.05	7503.98
XMW0136*357	4	4-Isopropyl-6-methyl-1-methylene-1,2,3,4-tetrahydronaphthalene	Terpenoids	12259.5	7379.71	6058.65	11348.4	5357.46	6574.27	10715.9	5702.69	4452.13
XMW0027*458	4	Ledol	Terpenoids	1.4213e+06	1.08645e+06	811890	1.94004e+06	745549	1.06886e+06	1.51743e+06	843621	630582
XMW0004*119	4	Bicyclo[3.1.1]heptane, 6,6-dimethyl-2-methylene-, (1S)-	Terpenoids	2.49696e+06	2.05044e+06	2.25678e+06	3.03035e+06	1.36086e+06	2.00654e+06	2.50455e+06	1.51271e+06	1.95283e+06
XMW0764*131	4	(S)-(-)-(4-Isopropenyl-1-cyclohexenyl)methanol	Terpenoids	52071	23282	39017.4	60805.9	18000	42742.4	56715.4	17329.8	45402.8
WAMW0630*017	4	Cyclohexene, 1-methyl-5-(1-methylethenyl)-, (R)-	Terpenoids	1.13594e+07	8.29201e+06	1.01131e+07	1.4099e+07	5.47279e+06	9.3829e+06	1.18138e+07	6.26556e+06	9.4073e+06
KMW0209*089	4	7-Oxabicyclo[2.2.1]heptane, 1-methyl-4-(1-methylethyl)-	Terpenoids	6.01384e+06	793459	4.09164e+06	5.7986e+06	793459	4.20156e+06	5.66125e+06	793459	4.91913e+06
KMW0198*257	4	.alpha.-Phellandrene	Terpenoids	216009	143823	198535	288226	84088.6	184072	218945	98889.1	187585
XMW0719	4	p-Mentha-1,5,8-triene	Terpenoids	6725.28	2232.53	4309.58	8553.3	1985.37	4049.75	7475.67	1925.47	4478.82
XMW0678	4	1,3-Cyclohexadiene, 1,5,5,6-tetramethyl-	Terpenoids	1.02494e+06	800837	888772	1.26371e+06	529102	787552	1.01523e+06	607081	758169
XMW0639	4	1,4-Methanobenzocyclodecene, 1,2,3,4,4a,5,8,9,12,12a-decahydro-	Terpenoids	52547.9	35588.1	43832.3	69826.4	33524	47698.6	68261.1	33962.3	34860.6
XMW0640	4	Panaxene	Terpenoids	480931	214768	357430	555170	170005	375544	504408	163777	385791
XMW0632	4	Bicyclo[3.1.1]hept-2-ene, 3,6,6-trimethyl-	Terpenoids	3.57533e+07	2.8314e+07	3.12212e+07	4.43956e+07	1.84792e+07	2.77268e+07	3.54966e+07	2.11365e+07	2.67871e+07
XMW0262	4	1,1,7,7a-Tetramethyl-1a,2,6,7,7a,7b-hexahydro-1H-cyclopropa[a]naphthalene	Terpenoids	22513.5	18451.2	16362.8	29508.2	13940.1	21132.6	21178.7	14473.9	13945.5
XMW0392	4	.alpha.-Corocalene	Terpenoids	22464.6	11141.7	11440.2	16625.9	10660	10821.2	16611.3	7399.69	13288.9
XMW0468	4	Bicyclo[3.1.1]hept-2-ene, 2,6-dimethyl-6-(4-methyl-3-pentenyl)-	Terpenoids	554000	490128	428299	740471	368256	570898	569760	388282	397249
XMW0384	4	4,7-Methanoazulene, 1,2,3,4,5,6,7,8-octahydro-1,4,9,9-tetramethyl-, [1S-(1.alpha.,4.alpha.,7.alpha.)]-	Terpenoids	2.12355e+06	1.28092e+06	1.28772e+06	2.72741e+06	968782	1.59312e+06	1.95787e+06	1.07609e+06	1.21006e+06
XMW0992	4	(2R,8R,8aS)-8,8a-Dimethyl-2-(prop-1-en-2-yl)-1,2,3,7,8,8a-hexahydronaphthalene	Terpenoids	1.13765e+06	598328	637582	1.19979e+06	455863	655579	887189	426145	462742
KMW0432	4	Neral	Terpenoids	69505.1	56225.4	52504.8	94291.3	61600.2	81104.7	118020	56311	62926.8
GMW0341	4	Bicyclo[3.1.1]heptane, 2,6,6-trimethyl-, (1.alpha.,2.beta.,5.alpha.)-	Terpenoids	896671	713105	789584	1.08647e+06	470593	704271	890324	532142	684200
KMW0678	4	4,8-Methanoazulen-9-ol, decahydro-2,2,4,8-tetramethyl-, stereoisomer	Terpenoids	382526	272342	214880	572959	187401	287125	443555	212702	182514
KMW0667	4	.tau.-Muurolol	Terpenoids	58360.2	36770.3	45653.9	73259.2	34154.1	52887.3	73900.1	35022.5	38926.6
KMW0564	4	.alpha.-Guaiene	Terpenoids	343030	296758	262307	456513	221168	346612	345224	233182	224569
D197	4	3-Oxatricyclo[4.1.1.0(2,4)]octane, 2,7,7-trimethyl-	Terpenoids	344023	67793.4	192133	391646	73531.4	200088	369014	80118.1	198200
D177	4	(1aR,1bS,2aS,5S,5aS,7aS)-2,2,5,7a-Tetramethyldecahydrocyclopenta[2',3']cyclobuta[1',2':3,4]benzo[1,2-b]oxirene	Terpenoids	6939.35	4623.01	4338.99	9385.24	3286.93	5533.06	7263.44	3224.25	3903.89
D163	4	dl-Camphoroquinone	Terpenoids	27598.4	12013.7	19703.6	31521.5	9303.35	21206.5	29125.8	8880.63	21712.6
D407	4	7-Octen-4-ol, 2-methyl-6-methylene-, (S)-	Terpenoids	1.03906e+06	174275	569159	1.17824e+06	187896	584155	1.12513e+06	208534	594342
NMW0247	4	Furan, 3-(4,8-dimethyl-3,7-nonadienyl)-, (E)-	Terpenoids	771866	209898	189957	1.0654e+06	145465	254032	745907	164345	167768
NMW0124	4	2-Cyclohexen-1-one, 2-hydroxy-3-methyl-6-(1-methylethyl)-	Terpenoids	14500.9	6160.6	10279.4	16581.2	4806.33	11060.4	15147.1	4609.22	11182.7
QWMW0564	4	Humulenol-II	Terpenoids	54179.1	17353.7	19308.7	51107.7	15634.9	13554.7	34029.7	8506.51	10458.8
WAMW1065	4	Bicyclo[3.1.0]hex-2-ene, 2-methyl-5-(1-methylethyl)-	Terpenoids	3.36552e+06	2.2845e+06	2.76299e+06	4.58546e+06	1.41118e+06	2.45072e+06	3.18943e+06	1.73058e+06	2.29533e+06
KMW0645*133	4	Levomenol	Terpenoids	26792.5	6690.7	9251.19	21314.4	8060.67	10731.4	10138.3	4563.49	17121.1
WMW0018*380	4	.tau.-Cadinol	Terpenoids	245064	129709	155800	211628	158277	147501	237376	114339	179543
XMW2462*380	4	Agarospirol	Terpenoids	245064	129709	155800	211628	158277	147501	237376	114339	179543
WMW0179*400	4	L-Fenchone	Terpenoids	3.14584e+06	497148	1.67195e+06	3.54719e+06	539220	1.72011e+06	3.35849e+06	604173	1.75035e+06
QWMW1013*400	4	D-Fenchone	Terpenoids	3.14584e+06	497148	1.67195e+06	3.54719e+06	539220	1.72011e+06	3.35849e+06	604173	1.75035e+06
WMW0015*120	4	Terpinen-4-ol	Terpenoids	44703.1	15375.8	29704.7	39973.1	11685.9	11349.1	31508.2	6198.94	14921.5
D408*420	4	(1Alpha,3beta,4beta)-p-menthane-3,8-diol	Terpenoids	102989	44393.9	73520.7	117729	34735.7	78496	108301	32954.4	79891.7
w18*052	4	2,7-Octadiene-1,6-diol, 2,6-dimethyl-, (Z)-	Terpenoids	184312	39453.9	143839	168591	35636.4	153502	200702	36221.4	140236
XMW0389*382	4	Caryophyllenyl alcohol	Terpenoids	24345.4	4487.73	4485.39	32744.1	3295.54	6266.2	22770.8	3640.74	4308.06
WMW0043*381	4	Nerolidol	Terpenoids	213531	157819	127793	301268	109550	170204	230691	115455	96339.2
KMW0148*011	4	.alpha.-Pinene	Terpenoids	9.18658e+06	6.21736e+06	7.57144e+06	1.25976e+07	3.79114e+06	6.69481e+06	8.72029e+06	4.66168e+06	6.27225e+06
NMW0783*011	4	(1S)-2,6,6-Trimethylbicyclo[3.1.1]hept-2-ene	Terpenoids	9.18658e+06	6.21736e+06	7.57144e+06	1.25976e+07	3.79114e+06	6.69481e+06	8.72029e+06	4.66168e+06	6.27225e+06
KMW0704*357	4	.alpha.-Calacorene	Terpenoids	12259.5	7379.71	6058.65	11348.4	5357.46	6574.27	10715.9	5702.69	4452.13
XMW0842*458	4	4aH-Cycloprop[e]azulen-4a-ol, decahydro-1,1,4,7-tetramethyl-, [1aR-(1a.alpha.,4.beta.,4a.beta.,7.alpha.,7a.beta.,7b.alpha.)]-	Terpenoids	1.4213e+06	1.08645e+06	811890	1.94004e+06	745549	1.06886e+06	1.51743e+06	843621	630582
KMW0193*119	4	.beta.-Pinene	Terpenoids	2.49696e+06	2.05044e+06	2.25678e+06	3.03035e+06	1.36086e+06	2.00654e+06	2.50455e+06	1.51271e+06	1.95283e+06
KMW0197*257	4	(S)-(+)-alpha-Phellandrene	Terpenoids	216009	143823	198535	288226	84088.6	184072	218945	98889.1	187585
NMW0173*452	5	Benzoic acid, 2,6-dihydroxy-	Acid	295282	158073	253302	401134	130071	342221	338051	148497	226855
KMW0572*446	5	trans-Cinnamic acid	Acid	1.46076e+06	1.31324e+06	1.41776e+06	2.20641e+06	1.00911e+06	1.77598e+06	1.45933e+06	1.12441e+06	1.09745e+06
YZMW0531	5	Benzeneacetic acid, 3-hydroxy-	Acid	25405.3	24737.4	25094.3	38149.5	16920.7	38565.1	27610.9	19691.7	31321.3
YZMW0512	5	dl-3-Amino-3-phenylpropionic acid	Acid	187717	121176	171672	219545	117949	209579	201276	98167.9	195959
YZMW0219	5	Cyclohexanecarboxylic acid, 1-amino-	Acid	210732	93201.3	178519	308992	76265	250039	258250	86208.6	151760
D1352	5	Benzoic acid, 3-methoxy-	Acid	102579	96367.6	117369	142160	73294.9	158235	100265	83305.3	103841
NMW0179	5	Benzoic acid, 3-hydroxy-	Acid	507443	470604	600889	703626	358255	799165	509433	403696	536145
NMW0171	5	Acetic acid, phenoxy-	Acid	48387.2	22361.7	40781.7	67431.4	17842.1	58445.5	56660.6	20540	33887.3
NMW0292	5	Azelaic acid	Acid	20171.4	7764.42	28648.3	32443.2	7164.45	41031.6	16151.5	5632.88	13440
NMW0160*452	5	Benzoic acid, 2,3-dihydroxy-	Acid	295282	158073	253302	401134	130071	342221	338051	148497	226855
QWMW1295*211	5	2-Heptanol, (S)-	Alcohol	93488.2	22931.9	55860.1	154979	19681	125677	145983	16748.6	155535
D400*124	5	11-Tetradecen-1-ol, (E)-	Alcohol	39041.2	14380.3	57142.2	61863.7	12278.5	80437.6	30677.6	10461.6	25909.1
XMW0728	5	Benzenemethanol, 4-methyl-.alpha.-(1-methyl-2-propenyl)-, (R*,R*)-	Alcohol	5.00818e+06	3.29273e+06	4.26963e+06	6.69766e+06	2.71536e+06	5.78537e+06	5.70955e+06	3.04892e+06	3.94529e+06
YZMW0291	5	2-Hexanol, 2,5-dimethyl-, (S)-	Alcohol	16787.8	11706.8	13018.5	19910.8	13991.9	17068	2041.33	13535.7	13962.1
XMW1260	5	1-Cyclohexene-1-propanol, .alpha.,2,6,6-tetramethyl-	Alcohol	124477	112666	121463	178706	85674.5	152552	124515	95828.4	93701.9
XMW0946	5	Ethanol, 2-(4-ethylphenoxy)-	Alcohol	25522.6	22731.4	28820	36972.9	16855.9	39245.2	24901.8	19460.9	25103.4
D245	5	4-Phenyl-2-butanol	Alcohol	6953.71	5917.62	10239.5	9681.84	2560.37	8306.25	5055.47	2162.02	5380.85
GMW0159	5	Benzenepentanol	Alcohol	17315.2	5894.78	17903.8	22549.9	4421.1	20807.1	17955.1	5118.54	12427.5
NMW0183	5	Benzenemethanol, 4-hydroxy-	Alcohol	26026.2	10179.2	21182.7	30013.4	9654.47	28931.6	28461.8	12030.4	14434.2
QWMW0350	5	2-Naphthalenethiol	Alcohol	58334.7	44338	52051	82125.8	32711.9	70245.8	62618.6	35862.1	41731.6
KMW0143*211	5	2-Heptanol	Alcohol	93488.2	22931.9	55860.1	154979	19681	125677	145983	16748.6	155535
D399*124	5	cis-9-Tetradecen-1-ol	Alcohol	39041.2	14380.3	57142.2	61863.7	12278.5	80437.6	30677.6	10461.6	25909.1
NMW0027*217	5	Benzaldehyde, 3-methyl-	Aldehyde	82144.4	32702.8	99156.3	102839	18433.9	68218.9	70584.8	16261.4	57850
XMW0664	5	Benzaldehyde, 2,4-dihydroxy-3,6-dimethyl-	Aldehyde	17601	6784.85	23517.5	26399.7	5720.85	32165.8	14248.5	4682.05	11632.6
XMW1490	5	3-Methoxycinnamaldehyde	Aldehyde	3.62217e+06	3.30495e+06	3.56064e+06	5.19425e+06	2.5196e+06	4.43292e+06	3.58881e+06	2.81712e+06	2.73249e+06
XMW0744	5	2,6-Dodecadien-1-al	Aldehyde	21242.4	19554	20649.5	30751.3	15233.5	25356.2	21881.1	16733.9	16250.9
XMW0750	5	(E)-Tetradec-2-enal	Aldehyde	5908.66	2068.98	6899	8531.33	1897.33	9440.01	5417.97	1813.24	3381.3
XMW3734	5	Benzaldehyde, 2-hydroxy-	Aldehyde	39522.2	14218.9	57826.8	83038.5	8628.21	63845.6	46028.9	9523.85	28621.4
KMW0212	5	Benzeneacetaldehyde	Aldehyde	51352.8	48217.6	57541.4	99268.9	16613.2	65927.9	68829.5	12787	29396.8
NMW0023*217	5	Benzaldehyde, 2-methyl-	Aldehyde	82144.4	32702.8	99156.3	102839	18433.9	68218.9	70584.8	16261.4	57850
XMW1018	5	1-Phenylcyclohexylamine	Amine	76082.6	50897.9	79507.6	103508	39831.4	90474.8	83345.2	43615	57179.4
D275	5	Benzenemethanamine, N,N,.alpha.-trimethyl-	Amine	1977.72	246.207	5040	3689.89	246.207	5283.77	2758.59	246.207	1623.12
NMW0177	5	N-Benzylformamide	Amine	1.17751e+06	963780	982433	1.58555e+06	789559	1.35185e+06	1.33157e+06	884082	927484
NMW0225	5	Acetamide, N-(2-phenylethyl)-	Amine	69853.3	45042.5	67389.2	95602.4	36634.4	91642	77066.8	41148.8	56508
XMW1431*026	5	Benzene, 4-ethenyl-1,2-dimethyl-	Aromatics	38058.3	23034	37389.6	42447.7	17077.1	37522.6	33154.9	14167	30453.3
XMW0037*411	5	Benzene, 1-ethyl-3,5-dimethyl-	Aromatics	11556.4	7255.12	16315.9	15473.5	4424.15	11283.3	10911.1	4068.84	8959.69
XMW0011*440	5	Benzene, 1,4-diethyl-	Aromatics	101699	34529.9	151549	219654	20276	169150	120650	22501.3	75201.4
NMW0794*250	5	Benzene, (1-methylpropyl)-	Aromatics	57691.4	37562.5	56912.9	76838.5	22593.1	57170.9	58176.3	25413.2	56470.1
NMW0789*218	5	Benzene, 1-ethyl-3-methyl-	Aromatics	2665.84	3866.25	3474.92	5310.98	2442.87	4718.07	3362.74	3109.39	3353.24
KMW0307*246	5	Benzene, 1-methyl-4-(1-methylethenyl)-	Aromatics	33680.6	23831.8	32439.3	39877	17445.8	33240.6	30663.1	15680.3	26664.7
XMW0659	5	Benzene, n-butyl-	Aromatics	18527.9	7725.43	22598.6	23126.2	3821.27	15224.5	15508.5	3508.98	12600
XMW0812	5	Benzene, (1-methyl-1-propylpentyl)-	Aromatics	4.6325e+06	4.19792e+06	4.53198e+06	6.63778e+06	3.2365e+06	5.66152e+06	4.68716e+06	3.62413e+06	3.52186e+06
XMW0525*026	5	Benzene, 1-ethenyl-3,5-dimethyl-	Aromatics	38058.3	23034	37389.6	42447.7	17077.1	37522.6	33154.9	14167	30453.3
WAMW0572*440	5	Benzene, 1,2-diethyl-	Aromatics	101699	34529.9	151549	219654	20276	169150	120650	22501.3	75201.4
XMW3171*250	5	Benzene, (2-methylpropyl)-	Aromatics	57691.4	37562.5	56912.9	76838.5	22593.1	57170.9	58176.3	25413.2	56470.1
WAMW1749*218	5	Benzene, 1-ethyl-4-methyl-	Aromatics	2665.84	3866.25	3474.92	5310.98	2442.87	4718.07	3362.74	3109.39	3353.24
NMW0791*218	5	Benzene, 1-ethyl-2-methyl-	Aromatics	2665.84	3866.25	3474.92	5310.98	2442.87	4718.07	3362.74	3109.39	3353.24
XMW0301*218	5	Mesitylene	Aromatics	2665.84	3866.25	3474.92	5310.98	2442.87	4718.07	3362.74	3109.39	3353.24
XMW0295*246	5	Benzene, 1-methyl-3-(1-methylethenyl)-	Aromatics	33680.6	23831.8	32439.3	39877	17445.8	33240.6	30663.1	15680.3	26664.7
NMW0194*057	5	Acetic acid, cinnamyl ester	Ester	35761.7	15207.8	37791.7	45949.1	9971.69	44692.5	30636	11202.8	26190
XMW0937*348	5	(1R,5S,6R)-2,7,7-Trimethylbicyclo[3.1.1]hept-2-en-6-yl acetate	Ester	17270.6	12098.7	27555.3	28555.6	6618.92	22310.5	18656	5785.98	15481.2
XMW0962*110	5	Butanoic acid, 2-methyl-, phenylmethyl ester	Ester	82581.5	36469.2	70305.4	115739	29806.8	100281	96549.5	34592.7	57678.7
XMW0479	5	cis-3-Hexenyl salicylate	Ester	153920	68434.9	143010	191216	59633.2	172695	147622	49423.5	120594
XMW0472	5	1,2-Ethanediol, monobenzoate	Ester	192391	187016	203834	272004	133830	276212	192748	148580	174522
XMW0620	5	Dimethyl phthalate	Ester	70033.8	64164.1	69390.3	101153	48611.7	86532.1	64225.7	54568.2	52931.3
XMW0219	5	Carbamic acid, 2-chloroethyl ester	Ester	71299	12700	53021.7	82396.8	12628.6	65789.1	76525.6	14404.4	67700.4
XMW0390	5	2,2,4-Trimethyl-1,3-pentanediol diisobutyrate	Ester	27940.7	19426.2	27762	34557.8	20179	42563.6	36163	23557.8	29540.9
XMW1199	5	Propanoic acid, 2-methyl-, butyl ester	Ester	9490.86	2137.92	5426.39	16240.5	2093.35	12361.5	14511.3	2141.12	15678.4
XMW1102	5	Vinyl trans-cinnamate	Ester	24202.3	10137.7	26146.8	31331.8	6659.14	30691.1	22734.2	7486.69	18253.2
XMW1355	5	Hexanoic acid, 2-ethyl-, octyl ester	Ester	7495.65	2849.75	9288.24	10405.9	2518.35	11839.6	6668.12	1965.88	5687.29
XMW1258	5	Acetic acid, (4,6,8,9-tetramethyl-3-oxabicyclo[3.3.1]non-6-en-1-yl)methyl ester	Ester	73615.5	41169.5	72393.9	93758.6	40282.8	90652.6	69453.2	32422	53933.7
XMW1345	5	Octanoic acid, 3-methylbutyl ester	Ester	39725.3	19737	41870.1	49917	13535.8	47944.9	37458.7	14356.7	30055.2
XMW3503	5	Butanoic acid, 2-methyl-5-oxo-1-cyclopenten-1-yl ester	Ester	80823.6	73987.1	93106.1	112335	55197.7	124740	82266.8	63200.7	82507.3
XMW0971	5	Benzyl angelate	Ester	153749	138456	149236	221829	107854	184907	151359	120513	117890
KMW0653	5	Pentanoic acid, 3,7-dimethyl-2,6-octadienyl ester, (E)-	Ester	99787.7	64815.7	91249.3	116615	62771.5	110847	108437	51279.2	104431
KMW0605	5	Pentanoic acid, 1-ethenyl-1,5-dimethyl-4-hexenyl ester	Ester	183860	142493	181647	351845	106186	363209	263022	114714	139675
KMW0599	5	Dodecanoic acid, methyl ester	Ester	6320.89	3786.58	6068.61	8581.06	3007.93	8005.23	7075.33	3390.19	4765.4
KMW0660	5	2(3H)-Furanone, dihydro-5-(2-octenyl)-, (Z)-	Ester	37409	14442.8	46150.4	53157.3	11910.4	61376.3	30770.3	10256.8	24707.5
KMW0558	5	1,5-Dimethyl-1-vinyl-4-hexenyl butyrate	Ester	76075.8	58443.3	81005.4	106145	42667.9	110883	77842.4	50049	64912.9
D240	5	Propanoic acid, 2,2-dimethyl-, pentyl ester	Ester	5520.25	2337.79	7184.48	6970.63	1338.73	4824.77	4693.31	1213.2	3740.49
D125	5	Benzeneacetic acid, 2-methylpropyl ester	Ester	28979.2	16836.1	24907.9	42944.6	13557.1	36863.1	36673.3	15198.6	19568.6
D154	5	.beta.-Phenylethyl butyrate	Ester	649727	260727	701504	840540	179952	824860	619087	198157	487949
WAMW0847	5	Benzoic acid, 3-hydroxy-, methyl ester	Ester	18295.3	8163.71	15455.1	25901.1	6695.71	22226.6	21124.8	7808.36	12808.9
QWMW1063	5	trans,trans-Hexa-2,4-dienyl acetate	Ester	33978	12496.4	38692.5	39670.2	7324.37	29008.6	27869.7	1090.03	26384
QWMW1276	5	Nonanoic acid, 3-methylbutyl ester	Ester	21433.7	20203.5	21311.8	32125.7	13416.3	30590.9	22796.4	15643.7	23521.5
NMW0025	5	Acetic acid, phenyl ester	Ester	15626.4	6145.37	18859.9	18917.6	3246.44	12735.7	12676.7	2879.12	10897
NMW0016	5	Acetic acid, cyclohexyl ester	Ester	258662	38278	343142	491459	38278	375506	291568	38278	197814
QWMW0884	5	Propanoic acid, 2-methyl-, 4-formyl-2-methoxyphenyl ester	Ester	18235	6879.42	15793.6	23618	5808.23	21206.9	18578.1	5039.32	13626
NMW0195*057	5	2-Propen-1-ol, 3-phenyl-, acetate, (E)-	Ester	35761.7	15207.8	37791.7	45949.1	9971.69	44692.5	30636	11202.8	26190
XMW1179	5	Butane, 1,1'-oxybis[4-chloro-	Ether	1.36502e+06	1.05035e+06	1.12021e+06	1.70996e+06	842083	1.46878e+06	1.45991e+06	918101	1.03373e+06
D69	5	3,5-Dimethoxy-4-hydroxytoluene	Ether	12402.9	4017.99	12663.9	14748.3	3354.03	14500.8	11386.4	3211.2	9003.83
QWMW1220	5	Benzyl methyl disulfide	Ether	22247.8	21401.8	24702.1	30858	15421.8	32819.7	20738.4	17737.6	21361.4
XMW0263	5	(1R,4S,9aS)-1-Methyl-4-((Z)-pent-2-en-4-yn-1-yl)octahydro-1H-quinolizine	Heterocyclic compound	23756.2	8000.06	37089.3	38937.3	6502.56	52630.5	16974.1	5570.9	13322.9
XMW0149	5	1H-Pyrazole, 4,5-dihydro-5,5-dimethyl-	Heterocyclic compound	17430.2	4354.85	10741.1	29450.2	3692.09	23494.9	27565.2	2970.15	29984.1
XMW0440	5	4-(Aminomethyl)pyridine	Heterocyclic compound	3365.11	756.051	8215.84	5797.82	379.019	7457.19	4668.05	405.521	2247.52
XMW1063	5	4,4'-Bitriazolyl	Heterocyclic compound	13286.4	6650.8	14493.8	18069.5	8066.36	17687.4	12401.7	6152.95	9468.75
YZMW0181	5	Furan, 2-(1-pentenyl)-, (Z)-	Heterocyclic compound	16228.6	15961	18356.7	32308.2	6099.18	19498.7	19569.2	4213.47	9025.02
XMW0903	5	2-Pyrrolidinemethanamine, N-methyl-, (S)-	Heterocyclic compound	27915	21275.2	27089.2	34604.9	11906	25199.3	29056.1	14332.3	26104.8
KMW0244	5	Pyrazine, 2-methyl-5-(1-methylethyl)-	Heterocyclic compound	57822.7	22809.4	70061.7	71371.3	12034.7	47040.4	47346.6	10468.9	38326.6
KMW0560	5	Coumarin	Heterocyclic compound	43289.4	18576.3	46303.6	55416	12632.7	53879.2	40700.7	13781.9	31975
D335	5	Pyrazine, (2-methylpropyl)-	Heterocyclic compound	282312	103498	412458	597522	58385	457948	332169	64638	206226
NMW0021	5	2-Pyridinemethanamine	Heterocyclic compound	12464.9	4661.77	14699.4	14619.6	2740.89	10431.6	10349.4	2050.27	9740.77
QWMW0454	5	Pyridine, 2-(2-methylpropyl)-	Heterocyclic compound	4914.91	3063.12	3992.24	7514.58	544.152	5607.89	544.152	544.152	544.152
NMW0297	5	Oxirane, tetradecyl-	Heterocyclic compound	11625.5	3760.02	8761.23	11842.2	2766.43	10211	4573.01	1619.93	3899.99
NMW0296	5	Apiol	Heterocyclic compound	18492.1	7909.69	23580.9	26678.9	6756.97	30081.6	15492.6	5203.78	12251.3
QWMW0444	5	Pyridine, 3,4-dimethyl-	Heterocyclic compound	8190	5300.48	7334.26	10632.8	3207	7522	8161.41	3664.38	7804.44
XMW0199	5	Hexadecane, 4-methyl-	Hydrocarbons	102089	64264.4	92454.3	119407	62169.9	112006	112216	51686.3	107922
XMW0258	5	Tridecane, 2-methyl-	Hydrocarbons	7155.89	1806.16	5964.23	6882.34	1737.65	6477.94	7741.21	1846.72	5978.31
WMW0105	5	1,7-Nonadiene, 4,8-dimethyl-	Hydrocarbons	59361	9190.91	78951	103915	9190.91	81162.6	62440.8	9190.91	47224.3
NMW0287	5	1,8,11,14-Heptadecatetraene, (Z,Z,Z)-	Hydrocarbons	76832.2	25051.5	124787	129985	21365.2	177157	53992.7	17148.2	41292
XMW0553	5	2-Acetoxyacetophenone	Ketone	118733	59893.1	100937	171621	48852.4	143323	145728	55596.8	80954.8
XMW0486	5	Cyclohexanone, 2,2,6-trimethyl-	Ketone	22592.4	3501.79	31177	41129.5	3501.79	32012.7	27527.4	3501.79	17858.1
YZMW0724	5	1-Azacyclononan-2-one	Ketone	20732.8	13891.8	19460.1	26861.9	10653.7	26526	18611.4	12383.3	17316.3
w21	5	2H-Pyran-2-one, 6-pentyl-	Ketone	231852	210014	227518	328579	161132	283618	231022	179958	178065
XMW0462	5	2-Cyclopenten-1-one, 3-methyl-2-(2-pentenyl)-, (Z)-	Ketone	51817.5	31997.2	44077.9	70469.2	25968.4	60180.3	59080.3	28737.4	40576.1
XMW0901	5	3-Chloro-2,4-pentanedione	Ketone	6710.41	6652.74	6943.98	9549.36	4295.78	6240.49	6865.69	4305.29	5774.42
XMW0745	5	2(3H)-Furanone, 5-hexyldihydro-4-methyl-, trans-	Ketone	46181.3	20513.5	37510.6	59488.6	17173	50512.1	50557.9	20469	30267.1
XMW0973	5	Ketone, methyl 2,4,5-trimethylpyrrol-3-yl	Ketone	24492.4	21185.1	22500.3	34977.3	13761.7	30824.4	23894.6	15873	19759.7
KMW0203	5	Ethanone, 1-(2-pyridinyl)-	Ketone	118084	39735.7	175312	255698	22541.3	197206	139960	25577.9	86124.4
D288	5	(Z)-Pentadec-6-en-2-one	Ketone	13710.1	2502.64	26517.9	26255.8	1304.51	38370.2	7911.01	1303.85	4862.79
D283	5	2-Buten-1-one, 1-(2,6,6-trimethyl-2-cyclohexen-1-yl)-, (E)-	Ketone	4.58052e+06	3.17169e+06	3.89171e+06	6.10372e+06	2.60003e+06	5.25631e+06	5.19885e+06	2.91313e+06	3.62777e+06
D1751	5	Ethanone, 1-[4-(1,1-dimethylethyl)phenyl]-	Ketone	195045	191054	222139	276305	139618	301000	196102	161975	195612
D375	5	4H-Inden-4-one, 1,2,3,5,6,7-hexahydro-1,1,2,3,3-pentamethyl-	Ketone	24845.7	23726.8	21305.4	36229.1	16398.2	28529.7	26444.4	17421.5	17219.9
NMW0118	5	1H-Inden-1-one, 2,3-dihydro-	Ketone	12069.9	2870.6	10451.6	18875.4	3044.61	10760.1	13230.6	3125.3	8708.47
NMW0281	5	3-Butylisobenzofuran-1(3H)-one	Ketone	109846	73468.4	101792	129498	69857.6	123141	118714	57773.4	115332
NMW0773	5	Cyclohexanone	Ketone	7043	1446.02	3875.43	12385.7	1260.37	9794.34	11219.7	961.183	11863.7
NMW0272*318	5	Naphthalene, 2-nitro-	Nitrogen compounds	7894.41	3647.42	6867.68	7792.96	3662.91	8180.17	8993.09	2714.34	7054.24
YZMW0398	5	Trigonelline	Nitrogen compounds	11197.3	5158.18	9223.22	15714.6	4112.88	13340.1	13209.1	4597.48	7690.52
KMW0384	5	Benzene, (2-nitroethyl)-	Nitrogen compounds	75434.7	40998.6	81551.8	89860.5	35382.4	75537.5	73677.1	40429.9	82437.6
NMW0261*318	5	Naphthalene, 1-nitro-	Nitrogen compounds	7894.41	3647.42	6867.68	7792.96	3662.91	8180.17	8993.09	2714.34	7054.24
YZMW0707*271	5	1-Naphthalenol	Phenol	118864	86799.5	112647	167037	65732.9	152203	131275	73576	92240.7
YZMW0467*299	5	Phenol, 3,5-dichloro-	Phenol	490717	351382	416265	665645	286517	567528	557978	320231	382928
YZMW0226*327	5	Phenol, 2,4-bis(1-methylethyl)-	Phenol	3.44617e+06	2.17309e+06	2.92147e+06	4.62759e+06	1.79642e+06	3.97301e+06	3.9347e+06	2.02078e+06	2.68685e+06
YZMW0280*327	5	Phenol, 2,5-bis(1-methylethyl)-	Phenol	186433	164937	211801	257035	126228	285043	184817	141836	186388
YZMW0422	5	Phenol, 2-methoxy-4-(methoxymethyl)-	Phenol	29758.2	26229	33294.6	41619.1	19512.1	44630.9	29997.6	22414.8	29143.2
YZMW0413	5	2-Methyl-5-nitrophenol	Phenol	5862.54	381.413	6972.42	8977.46	381.413	8561.73	6621.49	2888.51	6771.58
NMW0175	5	Phenol, 4-(1,1-dimethylpropyl)-	Phenol	58119.3	26777.3	50383.3	81708.9	21098	70806.8	66905.7	24253.6	39650.7
NMW0313	5	Phenol, 4-(3-hydroxy-1-propenyl)-2-methoxy-	Phenol	36266.4	14291.4	53607.5	58242.6	13880	74223.1	29603.7	10856.5	25445.8
NMW0229*271	5	2-Naphthalenol	Phenol	118864	86799.5	112647	167037	65732.9	152203	131275	73576	92240.7
NMW0104*285	5	2,6-Octadien-1-ol, 3,7-dimethyl-	Terpenoids	12677.3	6065.6	15789	19898.5	2926.06	17477.3	19106.9	2274.49	15321.1
XMW0967*361	5	(1R,5S)-1,8-Dimethyl-4-(propan-2-ylidene)spiro[4.5]dec-7-ene	Terpenoids	124519	60711.8	108358	173392	46592.8	147573	155207	54566.3	81006.3
KMW0655*379	5	5-Azulenemethanol, 1,2,3,3a,4,5,6,7-octahydro-.alpha.,.alpha.,3,8-tetramethyl-, [3S-(3.alpha.,3a.beta.,5.alpha.)]-	Terpenoids	42707.4	23140.9	47929.4	54159.9	25206.1	58815.1	36265.9	19636.3	27859.4
XMW1444*107	5	Carvenone	Terpenoids	4184.39	3191.26	7220.26	6864.89	544.271	5640.54	5321.22	544.271	4894.68
KMW0537*371	5	Cyclohexane, 1-ethenyl-1-methyl-2,4-bis(1-methylethenyl)-, (1.alpha.,2.beta.,4.beta.)-	Terpenoids	2.02715e+06	1.01292e+06	1.75036e+06	2.67975e+06	841607	2.33695e+06	2.32633e+06	955819	1.59446e+06
KMW0566*060	5	Naphthalene, decahydro-4a-methyl-1-methylene-7-(1-methylethylidene)-, (4aR-trans)-	Terpenoids	777582	641821	643871	976365	473942	792624	758560	469363	567590
WMW0040*018	5	trans-.beta.-Ocimene	Terpenoids	206708	195009	235914	402308	70980.6	251528	255839	53632.9	111875
XMW0264*152	5	Bicyclo[4.4.0]dec-1-ene, 2-isopropyl-5-methyl-9-methylene-	Terpenoids	4.94585e+06	4.34817e+06	4.13138e+06	6.74676e+06	3.21096e+06	5.40091e+06	5.08867e+06	3.25712e+06	3.51167e+06
WMW0010*371	5	Cyclohexane, 1-ethenyl-1-methyl-2,4-bis(1-methylethenyl)-, [1S-(1.alpha.,2.beta.,4.beta.)]-	Terpenoids	115640	53053	98664.3	160891	41781.6	138583	132336	48043.7	77864.1
XMW0084*030	5	2,4,6-Octatriene, 2,6-dimethyl-	Terpenoids	17559.2	4553.23	23100.7	47731.7	2827.62	29751.2	22725.1	3129.23	14028.3
XMW0234*366	5	cis-.alpha.-Bergamotene	Terpenoids	685894	688164	803359	955878	502387	1.07358e+06	685267	596285	714111
WMW0215*018	5	.beta.-Ocimene	Terpenoids	2.87839e+06	1.00703e+06	4.22789e+06	6.08716e+06	575826	4.69011e+06	3.3891e+06	649083	2.08415e+06
XMW0009*064	5	Naphthalene, 1,2,4a,5,8,8a-hexahydro-4,7-dimethyl-1-(1-methylethyl)-, [1S-(1.alpha.,4a.beta.,8a.alpha.)]-	Terpenoids	2.18486e+06	1.25998e+06	2.00918e+06	2.98532e+06	979730	2.6725e+06	2.41075e+06	1.09007e+06	1.56012e+06
XMW0720*417	5	cis-p-Mentha-2,8-dien-1-ol	Terpenoids	5036.54	782.034	7885.71	6453.85	782.034	7528.45	5698.31	782.034	782.034
XMW0743*427	5	(-)-Aristolene	Terpenoids	478445	181996	528447	611577	125085	616799	447623	138297	353182
XMW0797*083	5	Naphthalene, 1,2,4a,5,6,8a-hexahydro-4,7-dimethyl-1-(1-methylethyl)-,[1R-(1.alpha.,4a.alpha.,8a.alpha.)]-	Terpenoids	299508	288605	311179	537819	181542	426733	319938	222700	182829
D338*084	5	.alpha.-Cuprenene	Terpenoids	2.6754e+06	2.27065e+06	2.19247e+06	3.80117e+06	1.70433e+06	3.23635e+06	2.84007e+06	1.73014e+06	1.92505e+06
D370*114	5	(Z)-2,2-Dimethyl-3-(3-methylpenta-2,4-dien-1-yl)oxirane	Terpenoids	16542.2	2826.77	39191.2	30608.3	2284.42	37164.4	23642.1	1924.42	10193.8
KMW0257*155	5	Bicyclo[3.1.0]hexan-2-ol, 2-methyl-5-(1-methylethyl)-, (1.alpha.,2.beta.,5.alpha.)-	Terpenoids	84448.7	33961.8	104559	105512	18030.8	70094.6	69400.5	15693.4	56795
D353*059	5	(S,1Z,6Z)-8-Isopropyl-1-methyl-5-methylenecyclodeca-1,6-diene	Terpenoids	536642	236195	596977	705238	159201	696335	513639	175091	399546
XMW0549	5	(1S,4aR,7R)-1,4a-Dimethyl-7-(prop-1-en-2-yl)-1,2,3,4,4a,5,6,7-octahydronaphthalene	Terpenoids	204934	77937.6	225168	261270	54973.9	262401	194840	58358.6	154992
XMW0709	5	Cyclohexane, 1-methylene-4-(1-methylethenyl)-	Terpenoids	48139.7	33156.4	45274.8	65156	19090.1	41677.9	49143.4	22160.2	41327.4
XMW3465	5	(1R,3aS,5aS,8aR)-1,3a,4,5a-Tetramethyl-1,2,3,3a,5a,6,7,8-octahydrocyclopenta[c]pentalene	Terpenoids	41336	19310	35812.3	58565.6	15271.9	49515.7	47570.9	17181.3	28506.2
XMW2972	5	1H-Benzocycloheptene, 2,4a,5,6,7,8,9,9a-octahydro-3,5,5-trimethyl-9-methylene-, (4aS-cis)-	Terpenoids	2.76443e+06	2.49882e+06	2.69132e+06	3.94452e+06	1.92209e+06	3.38268e+06	2.763e+06	2.15602e+06	2.09748e+06
XMW1408	5	1H-Cyclopropa[a]naphthalene, 1a,2,3,3a,4,5,6,7b-octahydro-1,1,3a,7-tetramethyl-, [1aR-(1a.alpha.,3a.alpha.,7b.alpha.)]-	Terpenoids	2.01316e+06	1.04874e+06	1.72582e+06	2.70799e+06	862553	2.32831e+06	2.29387e+06	976588	1.54761e+06
XMW2572	5	1(2H)-Naphthalenone, octahydro-4a,8a-dimethyl-7-(1-methylethyl)-, [4aR-(4a.alpha.,7.beta.,8a.alpha.)]-	Terpenoids	4880.19	1450.7	7041.79	7611.6	975.663	9698.7	3635.66	1146.19	2887.8
XMW0889	5	Bicyclo[3.1.0]hex-2-ene, 4-methylene-1-(1-methylethyl)-	Terpenoids	45825	53476.5	47997.2	75190	32623.8	65771.7	49803.3	36439.6	50895.7
XMW0825	5	Bicyclo[3.1.1]heptane, 6-methyl-2-methylene-6-(4-methyl-3-pentenyl)-, [1R-(1.alpha.,5.alpha.,6.beta.)]-	Terpenoids	904306	825175	879270	1.29005e+06	636918	1.09765e+06	896390	707738	690707
XMW0751	5	Bergamotol, Z-.alpha.-trans-	Terpenoids	19240.4	4894.68	20241.4	21589.8	5769.8	27491.4	20754.3	3907.88	20599.3
XMW1006	5	Cedranoxide, 8,14-	Terpenoids	39704.8	43298	33294.9	61810.7	27657.7	46805.5	42860.4	30652.9	24679.1
KMW0259	5	.gamma.-Terpinene	Terpenoids	39441.8	23875.8	55248.5	52712.2	14390.9	37732.2	36786.3	13496.2	30559.2
KMW0623	5	1,5-Cyclodecadiene, 1,5-dimethyl-8-(1-methylethylidene)-, (E,E)-	Terpenoids	172108	159545	163613	254298	104169	220307	176494	119779	132263
KMW0662	5	4-Oxo-β-ionone	Terpenoids	7559.6	6919.9	8807.38	10490.8	5112.93	9516.83	7581.8	5031.15	6197.84
KMW0708	5	7-epi-a-Eudesmol	Terpenoids	1.64093e+06	1.06278e+06	1.48357e+06	1.90948e+06	1.01732e+06	1.79684e+06	1.76874e+06	830035	1.70341e+06
KMW0664	5	3-Cyclohexen-1-ol, 1-(1,5-dimethyl-4-hexenyl)-4-methyl-	Terpenoids	95187.5	44269.8	126954	142758	38765.3	170745	81764.3	33938.5	65931.4
KMW0559	5	Bicyclo[7.2.0]undec-4-ene, 4,11,11-trimethyl-8-methylene-,[1R-(1R*,4Z,9S*)]-	Terpenoids	101760	74288	112761	141482	54101.9	146490	102216	61395.9	96358.6
KMW0550	5	Damascone, .beta.-	Terpenoids	142895	130867	169470	194976	99448.6	223912	142090	110645	151886
D292	5	Bicyclo[2.2.1]heptane, 2-methyl-3-methylene-2-(4-methyl-3-pentenyl)-, (1S-endo)-	Terpenoids	97941.8	35967.1	105940	124019	25809.4	124357	90149.8	27516.9	71792.3
D282	5	Citronellyl tiglate	Terpenoids	106576	39784.2	144946	159467	33729.7	194107	87014.2	28120.2	69300.6
D322	5	(3S,3aR,6R,8aS)-3,7,7-Trimethyl-8-methylenehexahydro-1H-3a,6-methanoazulen-2(3H)-one	Terpenoids	66732.2	23248.2	92616.2	102776	19499.3	125017	52959.1	16405.5	41506.4
GMW0078	5	.beta.-Bisabolene	Terpenoids	6.86698e+06	6.03248e+06	5.6648e+06	9.19536e+06	4.59195e+06	7.47444e+06	7.05595e+06	4.60579e+06	5.0292e+06
QWMW0808	5	Tricyclo[2.2.1.0(2,6)]heptane, 1,7-dimethyl-7-(4-methyl-3-pentenyl)-, (-)-	Terpenoids	81054.3	79272.5	90819.7	113584	59334	123076	79740.7	65895.7	81946.3
KMW0460*285	5	Geraniol	Terpenoids	12677.3	6065.6	15789	19898.5	2926.06	17477.3	19106.9	2274.49	15321.1
XMW1351*361	5	(3aS,8aS)-6,8a-Dimethyl-3-(propan-2-ylidene)-1,2,3,3a,4,5,8,8a-octahydroazulene	Terpenoids	124519	60711.8	108358	173392	46592.8	147573	155207	54566.3	81006.3
XMW0853*379	5	Neointermedeol	Terpenoids	42707.4	23140.9	47929.4	54159.9	25206.1	58815.1	36265.9	19636.3	27859.4
KMW0428*107	5	2-Cyclohexen-1-one, 3-methyl-6-(1-methylethyl)-	Terpenoids	4184.39	3191.26	7220.26	6864.89	544.271	5640.54	5321.22	544.271	4894.68
XMW0556*064	5	(2S,4aR,8aR)-4a,8-Dimethyl-2-(prop-1-en-2-yl)-1,2,3,4,4a,5,6,8a-octahydronaphthalene	Terpenoids	2.18486e+06	1.25998e+06	2.00918e+06	2.98532e+06	979730	2.6725e+06	2.41075e+06	1.09007e+06	1.56012e+06
XMW0465*060	5	1-Isopropyl-4,7-dimethyl-1,2,3,4,5,6-hexahydronaphthalene	Terpenoids	777582	641821	643871	976365	473942	792624	758560	469363	567590
XMW0112*060	5	Naphthalene, 1,2,4a,5,8,8a-hexahydro-4,7-dimethyl-1-(1-methylethyl)-, (1.alpha.,4a.beta.,8a.alpha.)-(.+/-.)-	Terpenoids	777582	641821	643871	976365	473942	792624	758560	469363	567590
KMW0235*018	5	1,3,6-Octatriene, 3,7-dimethyl-, (Z)-	Terpenoids	2.87839e+06	1.00703e+06	4.22789e+06	6.08716e+06	575826	4.69011e+06	3.3891e+06	649083	2.08415e+06
KMW0252*018	5	1,3,7-Octatriene, 3,7-dimethyl-	Terpenoids	206708	195009	235914	402308	70980.6	251528	255839	53632.9	111875
KMW0616*152	5	Naphthalene, 1,2,3,4,4a,5,6,8a-octahydro-7-methyl-4-methylene-1-(1-methylethyl)-, (1.alpha.,4a.beta.,8a.alpha.)-	Terpenoids	4.94585e+06	4.34817e+06	4.13138e+06	6.74676e+06	3.21096e+06	5.40091e+06	5.08867e+06	3.25712e+06	3.51167e+06
XMW0453*030	5	2,4,6-Octatriene, 2,6-dimethyl-, (E,Z)-	Terpenoids	17559.2	4553.23	23100.7	47731.7	2827.62	29751.2	22725.1	3129.23	14028.3
KMW0310*417	5	2-Cyclohexen-1-ol, 1-methyl-4-(1-methylethenyl)-, trans-	Terpenoids	5036.54	782.034	7885.71	6453.85	782.034	7528.45	5698.31	782.034	782.034
KMW0301*155	5	Bicyclo[3.1.0]hexan-2-ol, 2-methyl-5-(1-methylethyl)-, (1.alpha.,2.alpha.,5.alpha.)-	Terpenoids	84448.7	33961.8	104559	105512	18030.8	70094.6	69400.5	15693.4	56795
Supplementary Table S2 footnote. Average peak areas (n=3) of plant‑derived volatile compounds in petals (T), pistils (P), and stamens (S) of Magnolia cavaleriei var. platypetala 'Tanchun' across three developmental stages (S1: bud; S2: initial opening; S3: full bloom). Sub class refers to secondary chemical classification (e.g., monoterpenoids, sesquiterpenoids, benzenoids). Non‑plant derived com…
