# Supplementary material for: Combined Metabolome and Transcriptome Analysis of Floral Organ Development in Magnolia cavaleriei var. platypetala ‘Tanchun’
Source: Plants (Basel). 2026 May 27;15(11):1646. doi: 10.3390/plants15111646 (PMC13259206; doi:10.3390/plants15111646)
Supplement: Supplementary file 1 [file plants-15-01646-s001.zip › R2 Table S3.xlsx]

## Sheet: Table S3
Supplementary Table S3. Volatile organic compounds with rOAV values ≥1 in at least one sample(n=400).
Index	Compounds	Class I	CAS	Odor	Threshold (μg/g )	T-S1	P-S1	S-S1	T-S2	P-S2	S-S2	T-S3	P-S3	S-S3
KMW0466	3-Cyclohexene-1-methanethiol, .alpha.,.alpha.,4-trimethyl-	Alcohol	71159-90-5	sulfury, aromatic, grapefruit, naphthyl, resinous, woody	2e-08	6.31182e+08	2.32047e+09	5.01928e+08	6.47921e+08	1.85837e+09	7.06846e+08	5.21962e+08	1.85655e+09	6.85466e+08
WAMW0558*309	2,4-Undecadienal	Aldehyde	13162-46-4	green, buttery, spicy, baked, fruity, fatty, aldehydic, chicken	1e-05	5.35788e+06	7.38797e+06	4.44002e+06	5.55929e+06	5.83522e+06	4.97576e+06	4.50065e+06	6.67482e+06	3.38635e+06
KMW0550	Damascone, .beta.-	Terpenoids	23726-91-2	fruity, floral, berry, plum, black currant, honey, rose, tobacco	2e-06	1.48443e+06	1.34067e+06	1.77706e+06	1.62288e+06	988640	2.18631e+06	1.20513e+06	1.15019e+06	1.48626e+06
XMW0981*126	Butanoic acid, 3-methyl-, 2-phenylethyl ester	Ester	140-26-1	floral, fruity, sweet, rose, peach, apricot	1e-05	677322	1.42759e+06	620753	945909	1.11548e+06	1.13948e+06	753742	1.29302e+06	661468
YZMW0662*206	2-Thiophenethiol	Alcohol	7774-74-5	-	0.0006	254911	200349	224849	251656	127334	188427	206983	152725	183008
YC_1805	1-Butanol, 3,3-dimethyl-	Alcohol	624-95-3	-	8.2e-05	201948	45334.8	28156.2	71833.8	88620.5	16953.6	161196	31118.2	42186.9
KMW0603*061	Germacrene D	Terpenoids	23986-74-5	woody, spice	0.0012	152871	133973	126461	154981	97696	153780	123904	101348	113019
KMW0170	1-Octen-3-one	Ketone	4312-99-6	mushroom	5e-06	133407	95136	109306	126924	60918.6	92126.5	101344	74117.5	89346.7
YZMW0139	4-Heptanone, 3-methyl-	Ketone	15726-15-5	-	5e-05	104812	70698.2	86881.8	114697	41581.4	72885.2	81555.3	52459.5	68832.6
YZMW0226*327	Phenol, 2,4-bis(1-methylethyl)-	Phenol	2934-05-6	-	0.00091	78457.9	48885.6	67118.1	84677.1	39221.1	85382.8	73420.1	46171.8	57792.1
D344*309	2,4-Undecadienal, (E,E)-	Aldehyde	30361-29-6	oily, caramel, spicy, citrus, buttery, baked	0.001	53578.8	73879.7	44400.2	55592.9	58352.2	49757.6	45006.5	66748.2	33863.5
YZMW0584*265	Phenol, 2-chloro-4-methyl-	Phenol	6640-27-3	-	0.0003	55411.7	2098.1	29684.2	51232.2	2039.44	28736.9	49014.9	10815	29442.1
WAMW0483	4-(2,6,6-Trimethylcyclohexa-1,3-dienyl)but-3-en-2-one	Ketone	1203-08-3	-	9e-05	50665.5	44486.9	41570.6	51080.4	33074	50966.8	40603.8	34239.2	37311.9
KMW0345*032	2,6-Nonadienal, (E,Z)-	Aldehyde	557-48-2	cucumber, green	1e-05	16346.6	3694.35	8871.25	50188.1	6311.46	12553.3	43455.6	2871.61	20652.9
KMW0287	(Z,Z)-3,6-Nonadienal	Aldehyde	21944-83-2	fatty, soapy, cucumber	5e-05	44022.3	7238.15	23841.1	40230.9	7709.75	23529.9	38540.9	8526.96	23496
WMW0023*011	(1R)-2,6,6-Trimethylbicyclo[3.1.1]hept-2-ene	Terpenoids	7785-70-8	harsh, terpene, aromatic, minty	0.0053	36319.1	23780.3	29429.1	39594.5	14221.5	24633.2	27848.4	18280.5	23177.4
WMW0048*264	6-Nonenal, (E)-	Aldehyde	2277-20-5	-	2.2e-05	36817.1	5885.22	21170.1	33547.7	6299.55	21220	32218.4	7325.96	21902.5
D265	Dodecanenitrile	Nitrogen compounds	2437-25-4	citrus, orange, peel, metallic, spicy	9e-05	17686.3	34459.1	17038.4	22819.1	26009.2	28283.4	19110.5	29569.5	17312.9
KMW0163*206	3-Thiophenethiol	Alcohol	7774-73-4	cooked meat, garlic	0.005	30589.3	24041.9	26981.9	30198.7	15280.1	22611.2	24837.9	18327	21961
KMW0267	Benzoic acid, methyl ester	Ester	93-58-3	phenol, wintergreen, almond, floral, canga	0.00052	26834.2	7050.68	15164.3	25912.8	6594.39	13664.3	24837.6	6311.76	12787.8
WMW0056	4-Nonenal, (E)-	Aldehyde	2277-16-9	fruity	0.0022	8902.59	6673.95	16761.9	6490.63	5989.68	13766.2	6675.32	5678.9	17170.6
XMW0048	Phenol, 2-nitro-	Phenol	88-75-5	-	0.0012	11673.2	14218.8	7812.53	4458.23	5251	2874.32	3320.35	2249.64	1875.73
KMW0123*199	4-Heptenal, (Z)-	Aldehyde	6728-31-0	oily, fatty, green, dairy, milky, creamy	2.5e-05	7521.16	1739.91	4149.24	12038.5	1894.94	7702.69	9036.49	2306.29	11192.4
KMW0258	Phenol, 2-methoxy-	Phenol	90-05-1	nutty	0.0016	11185.2	1686.12	539.991	5473.91	2512.74	274.837	5364.35	958.478	522.482
YZMW0738	Benzenamine, 3,4-dichloro-	Amine	95-76-1	-	0.003	7797.66	10972.4	6407.45	8352.42	8548.17	7338.68	6558.47	9786.09	4841.01
KMW0540	Eugenol	Phenol	97-53-0	floral, clove	0.0025	4281.56	497.062	2566.87	7204.73	977.43	6211.92	7021.21	374.901	10778.1
KMW0066	Hexanal	Aldehyde	66-25-1	aldehyde, grassy, green, leafy, vinegar	0.005	10731.1	2410.98	1498.37	3766.43	4725.94	903.179	8571.6	1653	2247.47
KMW0218*089	Eucalyptol	Terpenoids	470-82-6	eucalyptus, herbal, camphor, medicinal	0.015	9733.84	8892.44	6657.19	7552.97	8265.2	6372.65	7514.37	8688.22	7498.42
QWMW1287	Non-8-enal	Aldehyde	39770-04-2	smoky, plastic	0.0002	2201.03	1935.31	1606.42	2359.2	1180.79	5284.76	2322.25	1405.01	9569.9
KMW0207	2-Furanmethanethiol, 5-methyl-	Alcohol	59303-05-8	sulfury, roasted, coffee	5e-05	5715.53	9442.93	7547.49	7092.98	5099.82	7890.91	6440.74	5611.6	8043.22
XMW1209	Propanoic acid, 2-methyl-, 2-methylbutyl ester	Ester	2445-69-4	fruity, ethereal, tropical, banana	0.014	8287.52	7707.96	5909.14	6545.16	7165.25	5700.05	6522.62	7512.73	6606.92
WAMW1895*260	2,4-Nonadienal	Aldehyde	6750-03-4	fatty, green, cucumber	5e-05	3910.51	2282.28	8144.87	2501.83	1507.27	6686.1	2170.82	850.581	6399.84
D147*110	Butanoic acid, 3-methyl-, phenylmethyl ester	Ester	103-38-8	sweet, fruity, apple, pineapple, herbal	0.01	7449.94	7012.67	6246.62	8014.28	5628.15	8023.61	6825.29	6536.23	5607.34
KMW0214	Acetylpyrazine	Heterocyclic compound	22047-25-2	popcorn, nutty, corn, chip, bread, crust, chocolate, hazelnut, coffee	0.01	8002.71	5725.31	7130.45	7942.98	3706.42	6247.6	6739.77	4536.55	6253.67
D364	2-Ethoxy-3-methylpyrazine	Heterocyclic compound	32737-14-7	hazelnut, roasted, almond, pineapple, earthy	0.0008	7201.29	5124.56	6335.18	7655.06	3310.26	5551.19	5855.11	3919.28	5590.26
XMW0486	Cyclohexanone, 2,2,6-trimethyl-	Ketone	2408-37-9	pungent, thujone, labdanum, honey, cistus	0.0001	4638.18	715.207	6480.63	6856.41	695.21	6271.38	4689.08	728.182	3496.59
KMW0253*230	2-octenal	Aldehyde	2363-89-5	fatty, green, herbal	0.0002	3858.42	692.995	2641.77	1797.09	897.437	3164.34	2817.34	136.841	5954.67
WMW0057*264	6-Nonenal, (Z)-	Aldehyde	2277-19-2	green, cucumber, melon, cantaloupe, honeydew, waxy, vegetable, orris, violet, leafy	0.00014	5785.54	924.82	3326.72	5271.78	989.93	3334.57	5062.9	1151.22	3441.82
KMW0338*263	2-Nonenal, (E)-	Aldehyde	18829-56-6	fatty, green, cucumber, aldehydic, citrus	8e-05	1863.28	561.793	1041.84	5414.37	746.845	1759.92	4460.93	610.582	2923.45
KMW0554*055	.alpha.-Ionone	Terpenoids	127-41-3	sweet, woody, floral, violet, orris, tropical, fruity	0.00378	3728.45	5392.12	3033.03	3920.73	4230.83	3372.83	3113.88	4824.76	2258.15
KMW0226*017	Limonene	Terpenoids	138-86-3	citrus, herbal, terpene, camphor	0.01	5372.71	5257.49	3985.55	4063.42	4663.31	3756.55	4000.11	4993.7	4568.38
WAMW0630*017	Cyclohexene, 1-methyl-5-(1-methylethenyl)-, (R)-	Terpenoids	1461-27-4	-	0.045	5238.27	3754.1	4651.81	5223.1	2414.34	4076.08	4452.41	2894.36	4093.36
NMW0016	Acetic acid, cyclohexyl ester	Ester	622-45-7	fruity, sweet, musty, ethereal	0.0016	3331.22	488.618	4453.6	5118.65	474.957	4588.46	3089.48	497.483	2421.14
QWMW0545	1,3-Dithiolane	Heterocyclic compound	4829-04-3	onion, sulfury, sweet	0.002	5100.13	3759.94	4527.55	5069.26	2423.07	3994.31	4296.96	2986.86	3975.47
KMW0533*241	Indole, 3-methyl-	Heterocyclic compound	83-34-1	animalic, fecal, indole, civet	0.00041	4238.88	4746.4	3486.71	4578.01	3829.57	4524.88	3816.9	4416.81	3160.35
XMW0462	2-Cyclopenten-1-one, 3-methyl-2-(2-pentenyl)-, (Z)-	Ketone	488-10-8	woody, herbal, floral, spicy, jasmin, celery	0.00026	4115.63	2520.56	3545.34	4512.86	1984.14	4527.52	3857.29	2297.89	3054.58
NMW0156	Benzene, (isothiocyanatomethyl)-	Ester	622-78-6	mild, watercress, dusty, medicinal, horseradish, oily	0.0007	2030.02	535.892	1158.98	3257.56	630.197	2705.32	3129.82	466.795	4516.03
QWMW1138	Ethanol, 2-(ethylthio)-	Alcohol	110-77-0	meaty	0.01	4148.65	2692.33	3329.79	4468.01	1626.4	2792.08	3166.14	2100.21	2635
KMW0475*049	2,4-Decadienal, (E,Z)-	Aldehyde	25152-83-4	fried, fatty, geranium, green, waxy	7e-05	2777.43	862.19	4423.92	2189.08	493.992	2729.64	2386.61	363.388	2575.46
KMW0482*049	2,4-Decadienal, (E,E)-	Aldehyde	25152-84-5	dusty, waxy, oily, soapy	7e-05	2777.43	862.19	4423.92	2189.08	493.992	2729.64	2386.61	363.388	2575.46
KMW0343*263	2-Nonenal	Aldehyde	2463-53-8	fatty, green, waxy, cucumber, melon	0.0001	1490.62	449.434	833.474	4331.5	597.476	1407.93	3568.74	488.466	2338.76
QWMW1244	Phenol, 2-ethoxy-5-(1-propenyl)-	Phenol	94-86-0	sweet, vanilla, woody, tobacco, spicy, phenol, powdery	0.01	3200.99	3981.4	2588.01	3255.25	3018.47	3213.29	2831.19	3317.79	1864.43
D847*421	Benzoic acid, 2-hydroxy-, butyl ester	Ester	2052-14-4	harsh, ethyl benzoate, clover	0.005	3588.22	3088.92	2935.78	3619.62	2282	3606.67	2924.26	2386.99	2655.07
KMW0684	.delta.-Dodecalactone	Ester	713-95-1	peachy, oily, creamy, soapy	0.0076	3429.67	148.587	870.113	1851.7	173.889	1183.52	848.24	77.9963	529.619
WMW0215*018	.beta.-Ocimene	Terpenoids	13877-91-3	apple, pear, fruity	0.034	1742.25	603.283	2582.34	2983.33	336.391	2697.64	1690.81	396.74	1200.39
KMW0235*018	1,3,6-Octatriene, 3,7-dimethyl-, (Z)-	Terpenoids	3338-55-4	warm, floral, herbal, flowery, sweet	0.034	1742.25	603.283	2582.34	2983.33	336.391	2697.64	1690.81	396.74	1200.39
QWMW0359	Thiazole, 2,4-diethyl-	Heterocyclic compound	32272-49-4	earthy, ethereal, musty	0.0065	2949.53	2681.95	1996.67	2282.54	2488.61	1909.07	2261.09	2623.53	2250.45
KMW0247*257	.beta.-Phellandrene	Terpenoids	555-10-2	terpenic, herbal	0.036	2936.26	2822.58	2160.47	2242.73	2575.36	2070.29	2421.79	2737.42	2404.47
NMW0083*258	Benzene, 1-methyl-4-nitro-	Nitrogen compounds	99-99-0	-	0.003	975.814	1276.3	1106.61	1061.38	985.432	2212.37	1267	1037.7	2812.58
KMW0268*022	Pyrazine, 2-ethyl-3,5-dimethyl-	Heterocyclic compound	13925-07-0	burnt, almond, roasted, nutty, coffee	4e-05	1980.94	2779.21	1489.31	2366.66	1680.01	1549.6	1700.13	2118.49	1496.2
KMW0407*260	2,4-Nonadienal, (E,E)-	Aldehyde	5910-87-2	fatty, melon, waxy, green, violet, leafy, cucumber, tropical, fruity, chicken	0.00016	1222.03	713.213	2545.27	781.822	471.022	2089.41	678.38	265.807	1999.95
KMW0503	Methyl anthranilate	Ester	134-20-3	fruity, grape, orange, flowery, neroli	0.003	1241.81	2493.73	966.641	2232.68	1522.07	1631.05	1369.16	2040.69	560.972
KMW0370	2-Methylisoborneol	Terpenoids	2371-42-8	earthy, musty	0.00048	368.121	237.03	679.413	440.204	191.015	1785.8	647.234	191.807	2406.25
XMW0956*347	2-Cyclohexen-1-ol, 2-methyl-5-(1-methylethenyl)-, acetate, cis-	Ester	1205-42-1	-	0.015	1929.1	2273.16	1492.57	2035.02	1600.96	1686.22	1571.47	1842.51	1185.36
D216	.alpha.-Irone	Terpenoids	79-69-6	orris, floral, berry, violet, woody, powdery	0.002	1571.23	1734.46	1494.47	1537.12	1514.85	1996.45	1493.33	1520.91	2265.19
KMW0561	2(3H)-Furanone, 5-hexyldihydro-	Ester	706-14-9	fresh, oily, waxy, peach, coconut, buttery, sweet	0.0011	2162.79	1909.37	1789.1	2180.02	1412.27	2160.38	1744.24	1465.18	1614.72
NMW0783*011	(1S)-2,6,6-Trimethylbicyclo[3.1.1]hept-2-ene	Terpenoids	7785-26-4	sharp, warm, resinous, fresh, pine	0.1	1924.91	1260.36	1559.74	2098.51	753.74	1305.56	1475.96	968.865	1228.4
QWMW1208	Phenol, 2-(1-methylethyl)-	Phenol	88-69-7	medicinal, cresol, phenol	0.001	1108.73	2037.05	808.429	1048.62	1680.94	1130.44	1010.11	1802.14	1225.81
KMW0359*429	Phenol, 3-ethyl-	Phenol	620-17-7	musty	0.00085	816.652	783.605	697.73	973.364	635.433	1466	1102.07	627.453	1994.35
GMW0384	2-Buten-1-one, 1-(2,6,6-trimethyl-1,3-cyclohexadien-1-yl)-	Ketone	23696-85-7	natural, sweet, fruity, rose, plum, grape, raspberry, sugar	0.0015	839.864	136.202	495.205	1390.89	220.977	1188.82	1371.18	134.71	1984.94
KMW0355*443	trans,cis-2,6-Nonadien-1-ol	Alcohol	28069-72-9	green, cucumber, oily, violet, leafy	0.001	558.409	653.984	598.37	696.082	521.991	1320.76	669.29	512.245	1815.98
XMW1411	1,3,6,10-Dodecatetraene, 3,7,11-trimethyl-, (Z,E)-	Terpenoids	26560-14-5	-	0.087	930.079	1805.72	908.467	1219.92	1375.18	1494.81	994.603	1570.27	936.931
WMW0078	2,4-Di-tert-butylphenol	Phenol	96-76-4	phenol	0.5	1772.05	568.69	670.695	919.458	411.92	459.118	420.688	145.187	151.297
XMW0011*440	Benzene, 1,4-diethyl-	Aromatics	105-05-5	-	0.0021	996.027	335.228	1499.22	1742.82	192.005	1575.1	974.348	222.671	701.248
XMW0887	Butanoic acid, 2-methyl-, propyl ester	Ester	37064-20-3	winey, fruity, apple, pineapple	0.0002	854.376	1682.2	648.475	921.427	988.775	737.678	608.007	1169.39	697.424
KMW0234*016	p-Cymene	Terpenoids	99-87-6	gasoline, citrus	0.0114	945.961	197.751	1267.52	829.15	109.491	1358.76	764.62	98.668	1612.88
XMW0127*016	o-Cymene	Terpenoids	527-84-4	gasoline	0.01144	942.653	197.06	1263.09	826.251	109.108	1354.01	761.947	98.323	1607.24
XMW3171*250	Benzene, (2-methylpropyl)-	Aromatics	538-93-2	-	0.0008	1496.34	956.4	1471.96	1600.81	560.39	1397.16	1232.03	660.305	1382.39
D219*412	Benzaldehyde, 4-methoxy-	Aldehyde	123-11-5	sweet, powdery, mimosa, floral, hawthorn, balsamic	0.0002	1295.13	84.951	1030.46	1595.91	13.495	808.056	1455.95	14.135	415.296
KMW0686*322	2-Propenoic acid, 3-phenyl-, ethyl ester, (E)-	Ester	4192-77-2	floral, honey, balsamic	0.0007	1208.87	1593.05	883.394	1297.23	1220.69	1021.68	1085.85	1424.8	701.292
GMW0266	.alpha. Isomethyl ionone	Terpenoids	127-51-5	floral, fruity, powdery, violet, woody, tea	0.01	1579.59	1347.57	1304.21	1592.1	1002.08	1562.18	1285.66	1045.64	1165.59
NMW0015*017	Cyclohexene, 1-methyl-4-(1-methylethenyl)-, (S)-	Terpenoids	5989-54-8	terpene, pine, herbal, peppery	0.034	1580.21	1546.32	1172.22	1195.12	1371.56	1104.87	1176.5	1468.74	1343.64
KMW0217*017	D-Limonene	Terpenoids	5989-27-5	citrus	0.034	1580.21	1546.32	1172.22	1195.12	1371.56	1104.87	1176.5	1468.74	1343.64
XMW0961*044	Bornyl acetate	Terpenoids	76-49-3	woody, pine, herbal, cedary, spice	0.075	351.89	1285.25	276.163	361.119	1025.58	390.467	290.798	1024.62	378.906
KMW0618*064	Naphthalene, 1,2,3,5,6,8a-hexahydro-4,7-dimethyl-1-(1-methylethyl)-, (1S-cis)-	Terpenoids	483-76-1	thyme, herbal, woody, dry	0.0015	1000.25	1248.57	925.484	1076.35	968.628	1178.27	920.473	971.451	942.685
w39*349	2-Butanone, 4-(2,6,6-trimethyl-2-cyclohexen-1-yl)-	Ketone	31499-72-6	woody, floral, berry, orris, powdery, violet, raspberry, fruity	0.0017	162.166	160.443	996.444	131.037	155.958	1202.79	133.456	163.354	940.925
QWMW1080	1-Penten-3-one, 1-(2,6,6-trimethyl-2-cyclohexen-1-yl)-	Terpenoids	7779-30-8	sweet, powdery, fruity, floral, violet, beeswax, orris, woody	0.0024	959.098	1085.65	846.934	979.094	824.322	1089.51	849.784	869.159	872.93
GMW0155	Pyridine, 5-ethyl-2-methyl-	Heterocyclic compound	104-90-5	nutty, strong, raw, potato, roasted, earthy	0.019	1076.81	966.154	730.485	843.651	956.492	698.655	825.016	965.797	812.353
XMW0186*139	3,5-Octadien-2-one, (E,E)-	Ketone	30086-02-3	fruity, green, grassy	0.0005	709.85	204.937	234.19	449.763	214.881	631.331	447.784	161.245	1042.52
KMW0522*146	Copaene	Terpenoids	3856-25-5	woody, spicy, honey	0.006	914.824	873.165	680.891	966.939	645.118	847.651	726.454	728.09	678.731
KMW0384	Benzene, (2-nitroethyl)-	Nitrogen compounds	6125-24-2	flowery, spice	0.002	782.835	418.669	847.397	748.574	350.985	739.812	626.568	420.454	806.955
YZMW0518*265	Phenol, 2-chloro-5-methyl-	Phenol	615-74-7	-	0.02	831.176	31.4715	445.263	768.482	30.5915	431.054	735.224	162.224	441.631
KMW0114	3-mercapto-2-pentanone	Ketone	67633-97-0	sulfury, metallic, roasted, onion, horseradish, potato	0.0007	496.12	119.955	298.364	764.895	134.328	573.657	639.584	153.842	809.824
KMW0284	Phenylethyl Alcohol	Alcohol	60-12-8	fruity, rose, sweet, apple	0.14	432.423	324.728	776.705	308.219	297.951	645.076	318.42	284.465	794.192
KMW0148*011	.alpha.-Pinene	Terpenoids	80-56-8	fresh, camphor, sweet, pine, earthy, woody	0.274	702.523	459.985	569.249	765.879	275.087	476.482	538.673	353.6	448.321
WAMW2199*418	Phenol, 2,6-dimethoxy-	Phenol	91-10-1	smoky, phenol, balsamic, bacon, powdery, woody	0.029	749.646	246.919	207.751	526.204	336.782	305.277	753.243	380.564	229.123
GGMW0071	Phenol, 2,3,5,6-tetramethyl-	Phenol	527-35-5	-	0.01	729.406	329.25	549.368	680.672	254.402	546.29	632.884	254.988	555.225
KMW0395	Estragole	Ether	140-67-0	sweet, sassafrass, anisic, spice, green, herbal, fennel	0.035	370.114	727.553	245.253	344.379	600.641	270.835	310.219	640.265	244.788
KMW0547*347	2-Cyclohexen-1-ol, 2-methyl-5-(1-methylethenyl)-, acetate	Terpenoids	97-42-7	green, minty, spearmint, nasturtium, herbal, rummy, grape, pear, spicy	0.0015	485.393	567.069	324.387	719.021	348.605	470.769	568.979	448.189	291.729
XMW0385	Carotol	Terpenoids	465-28-1	pleasent, mild	0.008	170.062	87.151	154.644	112.374	121.228	444.503	159.645	85.0164	718.327
XMW0364	6-Undecanol	Alcohol	23708-56-7	-	0.0086	212.384	692.693	156.538	211.754	555.252	221.556	181.186	553.309	211.584
XMW2348	Phenol, 3-(ethylamino)-4-methyl-	Phenol	120-37-6	-	0.04	683.081	384.367	341.563	576.296	288.369	410.698	444.871	329.057	277.763
D18	Naphthalene, 2-methoxy-	Ether	93-04-9	sweet, naphthyl, floral, orange, blossom, acacia, neroli	0.001	539.088	652.884	502.364	578.797	466.945	610.666	441.257	498.208	396.449
YZMW0295	(6R,7aR)-3,6-Dimethyl-5,6,7,7a-tetrahydrobenzofuran-2(4H)-one	Heterocyclic compound	38049-04-6	-	0.0028	633.406	153.636	182.518	268.315	113.794	125.391	110.778	43.081	41.8539
XMW2392*441	Pyrazine, 2,5-diethyl-	Heterocyclic compound	13238-84-1	nutty, hazelnut	0.007	429.087	623.511	328.367	521.961	359.235	288.16	368.526	458.513	228.26
WMW0179*400	L-Fenchone	Terpenoids	7787-20-4	camphor, herbal, earthy, woody	0.11	588.395	92.1636	316	537.95	97.0263	306.87	518.935	114.218	311.532
KMW0326*263	2-Nonenal, (Z)-	Aldehyde	60784-31-8	orris, fatty, waxy, cucumber	0.0045	587.717	220.867	136.967	105.507	188.702	188.518	95.8866	186.606	199.954
KMW0303*301	2-Propenoic acid, 3-phenyl-, methyl ester	Ester	103-26-4	sweet, balsamic, strawberry, cherry, cinnamon	0.011	515.699	554.694	386.543	523.306	437.959	447.97	426.425	504.796	333.172
YC_1861	1-Butanol, 2-methyl-, propanoate	Ester	2438-20-2	-	0.028	236.663	159.338	524.701	256.376	88.6895	447.024	201.297	115.421	400.542
KMW0563*085	5,9-Undecadien-2-one, 6,10-dimethyl-, (E)-	Ketone	3796-70-1	fresh, green, fruity, waxy, rose, woody, magnolia, tropical	0.01	448.929	418.604	446.549	518.029	310.262	514.263	376.171	360.911	322.987
KMW0530*352	Geranyl acetate	Terpenoids	105-87-3	lemon	0.1	472.153	507.335	354.714	480.631	393.277	411.92	395.774	456.004	307.585
WAMW0468	1H-Pyrrole-2-carboxaldehyde, 1-methyl-	Aldehyde	1192-58-1	roasted, nutty	0.037	447.293	312.472	387.184	483.918	202.333	338.825	358.21	241.842	340.544
XMW0294	10-Undecenal	Aldehyde	112-45-8	waxy, aldehydic, rose, mandarin, citrus, soapy, fatty	0.0035	252.813	38.8632	480.698	238.151	25.7824	449.967	224.742	23.9403	402.857
NMW0195*057	2-Propen-1-ol, 3-phenyl-, acetate, (E)-	Ester	21040-45-9	sweet, floral, spicy, balsamic	0.002	371.056	155.939	396.511	382.698	99.2659	436.716	259.631	116.48	256.345
WMW0094*032	2,6-Nonadienal, (E,E)-	Aldehyde	17587-33-6	fresh, citrus, green, cucumber, melon	0.0005	221.29	257.002	219.062	216.632	213.834	315.667	206.96	204.156	418.829
KMW0243*230	2-Octenal, (E)-	Aldehyde	2548-87-0	fresh, cucumber, fatty, green, herbal, banana, waxy, leafy	0.003	257.228	46.1997	176.118	119.806	59.8291	210.956	187.823	9.12273	396.978
NMW0068*278	Acetic acid, 4-methylphenyl ester	Ester	140-39-6	narcissus, phenol, animalic	0.025	120.536	149.484	132.251	154.997	121.144	274.409	147.528	119.56	375.474
D1026	1,7-Dioxacycloheptadecan-8-one	Ketone	3391-83-1	-	0.019	4.52909	8.36606	215.96	4.42349	13.1068	352.897	4.75021	6.3693	374.38
KMW0193*119	.beta.-Pinene	Terpenoids	127-91-3	dry, woody, resinous, pine, hay, green	0.14	369.973	298.061	333.333	360.842	192.891	280.3	303.265	224.646	273.148
KMW0517*053	2-Undecenal, E-	Aldehyde	53448-07-0	fresh, fruity, citrus, orange, peel	0.00078	363.204	81.9741	292.286	271.075	71.1666	296.081	332.436	77.0207	279.55
YC_1798*435	2,3-Butanediol, [R-(R*,R*)]-	Alcohol	24347-58-8	-	0.0951	358.229	78.2522	48.1591	123.78	156.109	29.4839	283.274	54.4265	73.2721
KMW0122	Heptanal	Aldehyde	111-71-7	fresh, aldehydic, fatty, green, herbal, wine, ozonous	0.0028	204.727	45.7594	115.946	349.747	60.3478	200.192	250.381	75.4778	298.396
WMW0176	2H-Pyran-2-one, tetrahydro-6-methyl-	Ketone	823-22-3	creamy, fruity, coconut	0.02683	348.958	58.533	212.054	319.706	61.7917	222.049	306.287	72.1175	226.178
NMW0766	2-Propenoic acid, butyl ester	Ester	141-32-2	-	0.0029	222.711	48.4276	126.476	334.12	54.7192	252.983	278.987	56.0064	337.511
YZMW0658	Cyclohexene, 1-phenyl-	Aromatics	771-98-2	-	0.01	260.62	326.982	220.297	281.795	263.624	281.276	239.474	302.825	205.508
KMW0478*147	cis-.beta.-Farnesene	Terpenoids	28973-97-9	citrus, green	0.087	216.606	223.399	270.757	228.395	172.258	317.385	177.219	193.945	234.367
KMW0589	Humulene	Terpenoids	6753-98-6	woody	0.16	222.78	314.281	185.166	233.827	242.52	209.906	183.869	275.113	135.818
QWMW0701	3-6-Nonadien-1-yl-acetate	Ester	76649-26-8	mild, fresh, green, melon, fruity, pear	0.011	310.981	140.482	233.104	293.371	109.776	235.288	276.727	109.682	240.204
KMW0236	2-Isobutylthiazole	Heterocyclic compound	18640-74-9	green, wasabi, privet, tomato, leafy, earthy, vegetable, metallic	0.0035	242.494	73.4602	108.587	302.746	57.7414	167.049	214.438	56.2359	178.59
XMW3453	Phenol, 2-propyl-	Phenol	644-35-9	medicinal, phenol, smoky	0.039	112.485	71.391	292.781	95.3149	23.1468	201.353	69.1147	7.24515	279.23
QWMW1099	5-Octen-1-ol, (Z)-	Alcohol	64275-73-6	green, melon, watery, watermelon, earthy, mushroom, violet, leafy, fishy, soapy	0.002	137.603	55.7898	112.616	101.466	45.3932	172.551	107.806	8.7079	282.158
NMW0200*147	1,6,10-Dodecatriene, 7,11-dimethyl-3-methylene-	Terpenoids	77129-48-7	-	0.087	116.341	275.148	144.556	160.338	186.533	252.531	115.777	210.9	131.574
KMW0573*147	(E)-.beta.-Farnesene	Terpenoids	18794-84-8	woody, citrus, herbal, sweet	0.087	116.341	275.148	144.556	160.338	186.533	252.531	115.777	210.9	131.574
QWMW1013*400	D-Fenchone	Terpenoids	4695-62-9	camphor, thuja, cedar leaf, herbal, earthy, woody	0.24	269.681	42.2416	144.833	246.56	44.4704	140.649	237.845	52.3499	142.785
KMW0212	Benzeneacetaldehyde	Aldehyde	122-78-1	floral, honey, rose, cherry	0.0063	167.334	155.999	189.873	262.529	52.424	204.707	185.418	42.2101	91.3729
KMW0474	2-Undecanone	Ketone	112-12-9	waxy, fruity, creamy, fatty, orris, floral	0.0062	60.7338	6.67054	183.008	55.8011	4.775	233.637	51.2882	4.34614	257.08
D1386	Propanoic acid, 2-methyl-, 1-methylethyl ester	Ester	617-50-5	-	0.026	256.268	54.9784	34.1465	89.33	112.491	20.7619	202.996	38.7067	52.6874
KMW0175	Phenol	Phenol	108-95-2	phenol, medicinal	0.03	243.837	192.236	218.818	243.151	124.912	186.945	199.825	152.223	180.815
NMW0281	3-Butylisobenzofuran-1(3H)-one	Ketone	6066-49-5	herbal, phenol, celery	0.01	229.89	150.117	211.974	215.545	138.192	240.168	202.456	120.209	225.751
D253	2-Acetyl-3-methylpyrazine	Heterocyclic compound	23787-80-6	nutty, flesh, roasted hazelnut, toasted grain, corn, chip, vegetable, nut skin, caramel	0.02	147.618	225.612	117.522	183.832	129.319	104.514	129.399	166.856	81.8202
KMW0660	2(3H)-Furanone, dihydro-5-(2-octenyl)-, (Z)-	Ester	18679-18-0	sweet, fatty, waxy, dairy, creamy, fruity	0.0054	146.798	54.5826	177.371	163.442	43.5058	222.035	96.8941	39.5475	89.5941
GMW0288	3-(Methylthio)propanoic acid methyl ester	Ester	13532-18-8	sulfury, vegetable, onion, sweet, garlic, tomato	0.18	219.662	164.497	194.643	221.821	107.461	176.124	188.4	132.172	171.926
KMW0278	Ethanone, 1-(2-thienyl)-	Ketone	88-15-3	sulfury, nutty, hazelnut, walnut	0.001	216.157	25.0527	4.96624	153.263	4.74211	4.69368	199.234	4.96701	4.67674
NMW0023*217	Benzaldehyde, 2-methyl-	Aldehyde	529-20-4	mild floral, sweet	0.0096	178.793	69.2347	212.944	178.635	37.874	139.044	124.678	35.2013	118.007
KMW0469	Phenol, 4-ethyl-2-methoxy-	Phenol	2785-89-9	clove, candy	0.033	69.5089	204.764	48.5651	67.4782	163.608	67.6274	60.8262	163.811	63.4823
WMW0040*018	trans-.beta.-Ocimene	Terpenoids	3779-61-1	sweet, herbal	0.034	124.864	116.846	144.072	197.153	41.4845	144.687	127.571	32.8011	64.4429
KMW0630*381	1,6,10-Dodecatrien-3-ol, 3,7,11-trimethyl-, (E)-	Terpenoids	40716-66-3	floral, green, citrus, woody, waxy	0.25	175.523	118.79	92.4004	191.061	80.0091	113.895	152.174	95.5437	68.045
YZMW0351	Benzene, 3-cyclohexen-1-yl-	Aromatics	4994-16-5	-	0.01	100.17	190.049	75.2746	177.78	119.882	127.27	118.556	161.61	44.4008
KMW0329*280	Camphor	Terpenoids	76-22-2	camphor	0.016	91.5705	179.455	98.133	87.506	148.946	122.708	73.0364	146.067	133.321
QWMW1060*439	Benzeneacetaldehyde, .alpha.-methyl-	Aldehyde	93-53-8	fresh, sharp, green, hyacinth, leafy, lilac	0.3	141.334	76.3519	40.2063	153.365	65.8996	24.4816	165.145	18.3634	8.57326
KMW0448*279	D-Carvone	Terpenoids	2244-16-8	spice, minty, bread, caraway	0.01	18.9736	5.10852	24.144	17.7584	5.01625	92.4993	27.62	3.92159	164.717
D1666	Cyclododecanone	Ketone	830-13-7	-	0.43	162.786	57.4232	67.6668	89.3214	41.8907	46.878	42.0006	15.5914	16.2253
XMW0094	Hexanoic acid, 2-phenylethyl ester	Ester	6290-37-5	sweet, honey, floral, waxy, woody, sweaty, green, banana, pineapple	0.005	159.782	20.4281	101.733	98.057	28.6252	57.1333	94.2193	22.7676	66.8563
YC_1012	4-(4-Methylpent-3-enyl)-3,6-dihydro-1,2-dithiin	Heterocyclic compound	73188-23-5	-	0.01	24.7682	13.5728	28.6295	16.6321	23.4678	103.642	26.8056	22.1735	156.683
GMW0166	Geranyl propionate	Ester	105-90-8	floral, fresh, waxy, fruity, rose, tropical	0.01	134.564	150.067	143.25	141.042	111.807	153.122	117.58	123.319	117.586
KMW0178	Bicyclo[3.1.0]hexane, 4-methylene-1-(1-methylethyl)-	Terpenoids	3387-41-5	woody, terpene, citrus, pine, spice	0.98	61.6353	38.1751	142.081	67.7772	23.1969	120.92	51.6238	30.5537	107.734
KMW0160	1-Propanol, 3-(methylthio)-	Alcohol	505-10-2	cabbage, cooked potato, garlic	0.036	139.174	106.467	119.342	139.575	68.5833	100.22	112.715	82.7569	98.0782
D27	Benzene, (2-isothiocyanatoethyl)-	Ester	2257-09-2	green, horseradish, gooseberry, watercress	0.006	85.4317	9.94778	106.844	8.1245	55.6828	131.86	8.27448	64.4115	117.039
QWMW0337	3-Methylthiobutyraldehyde	Aldehyde	16630-52-7	cooked potato	0.0025	64.4173	126.739	46.0901	60.1621	76.1091	53.0995	40.5082	94.0778	53.7998
KMW0209*089	7-Oxabicyclo[2.2.1]heptane, 1-methyl-4-(1-methylethyl)-	Terpenoids	470-67-7	cool, pine, minty, camphor, terpene, green	1	123.205	16.2056	85.1434	96.7507	15.7525	82.4893	96.0946	16.4996	96.3167
KMW0198*257	.alpha.-Phellandrene	Terpenoids	99-83-2	citrus, herbal, terpene, green, woody, peppery	0.04	112.191	73.1758	102.61	120.1	41.7134	89.9068	92.7511	51.386	91.8359
KMW0430*116	Citronellol	Terpenoids	106-22-9	floral, rose, lime	0.04	119.437	89.3843	100.079	66.1008	70.7055	74.1723	48.4732	9.83797	88.1182
YZMW0227	Benzaldehyde, 2,3,4,5-tetramethyl-	Aldehyde	29344-95-4	-	0.35	115.259	99.4769	95.0036	116.72	74.1613	116.072	94.1582	77.871	86.3346
XMW0236	Thiazole, 5-ethenyl-4-methyl-	Heterocyclic compound	1759-28-0	musty, nutty, root, vegetable, cocoa	0.3	115.693	105.054	78.3326	89.5269	96.9662	74.8908	88.7244	102.15	87.972
XMW0023	Bicyclo[3.1.0]hex-2-ene, 4-methyl-1-(1-methylethyl)-	Terpenoids	28634-89-1	-	0.98	46.2551	30.1753	111.267	50.1171	18.3449	94.8205	39.1586	24.2567	84.7811
WMW0050*333	2(4H)-Benzofuranone, 5,6,7,7a-tetrahydro-4,4,7a-trimethyl-, (R)-	Ester	17092-92-1	musky, coumarin	0.0021	111.266	49.0291	46.2732	91.5503	39.3184	78.5374	80.9806	50.5188	63.7989
KMW0560	Coumarin	Heterocyclic compound	91-64-5	sweet, hay, tonka, new-mown hay	0.01	89.8017	38.0561	97.0054	92.2685	25.1137	105.301	69.0408	28.65	62.5743
KMW0472	Indole	Heterocyclic compound	120-72-9	animalic, floral, moth, mothball, fecal, naphthelene	0.04	101.119	45.8668	78.0622	95.9329	35.6183	77.0078	88.9467	36.3678	78.6615
NMW0065*092	Bicyclo[2.2.1]heptan-2-ol, 1,7,7-trimethyl-, (1S-endo)-	Terpenoids	464-45-9	pine, woody, camphor	0.048	36.5094	100.613	26.47	53.714	85.3954	41.4518	42.532	87.8726	45.0499
YZMW0739*299	Phenol, 3,4-dichloro-	Phenol	95-77-2	-	0.1	68.124	96.651	56.299	73.0565	75.4554	64.0284	57.3677	86.1905	42.1625
D192*453	Fenchol	Terpenoids	1632-73-1	camphor	0.05	48.936	38.1947	93.7469	36.0332	33.0039	76.3031	36.4236	30.2576	96.3466
YZMW0495	Benzene, 2-methyl-1,3-dinitro-	Nitrogen compounds	606-20-2	-	0.05	62.4233	95.2496	63.5715	71.2028	66.8408	90.4519	46.955	75.4964	51.1039
XMW0217	cis-7-Decen-1-al	Aldehyde	21661-97-2	citrus, aldehydic, cucumber	0.0022	14.7151	14.8695	12.6917	12.3369	10.2071	60.7251	19.8976	13.8724	93.012
XMW1348	2-Tridecanone	Ketone	593-08-8	fatty, waxy, dairy, milky, coconut, nutty, herbal, earthy	0.5	89.7681	27.675	33.5883	45.9433	20.0225	23.5198	20.7337	7.00897	8.54067
NMW0784*402	Ethyl tiglate	Ester	5837-78-5	sweet, fruity, tutti-frutti, tropical, berry, floral, caramel	0.063	80.91	53.6164	66.1537	87.704	31.7066	55.259	62.3189	40.6942	52.0361
QWMW0266*441	2,3-Diethylpyrazine	Heterocyclic compound	15707-24-1	burnt, caramel, chemical, mothball, prickling, roasted, hazelnut	0.05	60.0721	87.2915	45.9714	73.0746	50.2929	40.3425	51.5936	64.1918	31.9564
KMW0157*012	2-Heptenal, (E)-	Aldehyde	18829-55-5	pungent, green, vegetable, fresh, fatty	0.013	34.3503	85.589	29.8141	40.3899	50.7841	34.8521	25.9722	61.5387	34.8065
KMW0156*012	2-Heptenal, (Z)-	Aldehyde	57266-86-1	-	0.013	34.3503	85.589	29.8141	40.3899	50.7841	34.8521	25.9722	61.5387	34.8065
NMW0035	Benzenamine, N,N-dimethyl-	Amine	121-69-7	-	0.012	81.4553	13.4399	43.4205	75.1633	14.3388	42.28	72.1574	16.4952	42.1048
KMW0378*036	Ethanone, 1-(4-methylphenyl)-	Ketone	122-00-9	green, pea, bell pepper, galbanum	0.021	6.37971	1.78612	6.81871	5.11787	2.13211	48.2356	9.71915	1.1551	81.4429
WMW0075	1,6,10-Dodecatrien-3-ol, 3,7,11-trimethyl-	Terpenoids	7212-44-4	floral, green, waxy, citrus, woody	0.01	59.8971	79.4662	48.6955	65.9478	52.8767	61.4364	53.1704	56.8517	38.7732
YZMW0006	3-Cyclohexene-1-carboxaldehyde	Aldehyde	100-50-5	-	0.015	30.5182	75.9078	25.981	35.421	46.8654	30.5224	23.469	58.1962	30.4035
KMW0434	1-Cyclohexene-1-carboxaldehyde, 2,6,6-trimethyl-	Terpenoids	432-25-7	tropical, saffron, herbal, clean, rose, sweet, tobacco, damascone, fruity	0.003	45.6569	36.7277	72.0176	31.8883	24.3332	48.9064	25.403	7.38068	61.8998
D767	Benzenepropanal, 4-(1,1-dimethylethyl)-	Aldehyde	18127-01-0	-	0.1	54.761	71.1309	52.7517	60.3949	54.3033	67.5358	51.4951	55.5005	52.7863
WAMW0572*440	Benzene, 1,2-diethyl-	Aromatics	135-01-3	-	0.052	40.2242	13.538	60.5456	70.383	7.75404	63.61	39.3487	8.99247	28.3196
KMW0613	.alpha.-Farnesene	Terpenoids	502-61-4	citrus, herbal, lavender, bergamot, myrrh, neroli, green	0.087	57.9681	55.1077	50.6476	63.6945	41.4955	58.4461	54.7907	43.7442	45.7435
YZMW0145	3,5-Heptadien-2-one, 6-methyl-, (E)-	Ketone	16647-04-4	-	0.375	61.7057	10.5738	34.5763	57.0839	11.213	33.5372	54.8469	13.3446	34.0047
XMW0390	2,2,4-Trimethyl-1,3-pentanediol diisobutyrate	Ester	6846-50-0	-	0.014	42.2106	28.3321	41.3764	41.0215	28.685	59.2387	44.018	35.0005	41.3074
WAMW1364	Benzene, 1,2,3,4-tetramethyl-	Aromatics	488-23-3	-	0.061	26.5432	14.9057	51.049	23.145	8.67183	51.9482	22.4766	7.61405	58.9061
KMW0703*149	Phenol, 4-ethyl-	Phenol	123-07-9	phenol, leathery	0.1	19.194	22.5819	21.5816	24.2634	18.1992	43.3189	22.9497	18.1594	58.8675
KMW0487*047	2-Propen-1-ol, 3-phenyl-	Alcohol	104-54-1	sweet, balsamic, hyacinth, spicy, green, powdery, cinnamon	1	58.0324	25.4601	42.2511	54.2292	19.3036	42.4907	50.9501	19.1816	43.155
YZMW0242	Phenol, 3-methyl-4-(methylthio)-	Phenol	3120-74-9	-	0.2	50.2151	49.9249	44.5342	57.8413	37.4401	53.0174	47.2599	39.6196	39.4662
KMW0577	2H-Pyran-2-one, 5,6-dihydro-6-pentyl-	Ketone	54814-64-1	peach	1.1	56.6601	16.0566	19.1486	27.1675	11.5788	13.0883	11.7371	4.06277	4.22765
YZMW0280*327	Phenol, 2,5-bis(1-methylethyl)-	Phenol	35946-91-9	-	0.1	38.7453	33.8229	44.4523	42.7929	25.1095	55.654	31.3627	29.4877	36.4787
WAMW0717	2-Undecanol	Alcohol	1653-30-1	fresh, waxy, clean, cloth, cotton, sarsaparilla	0.0086	52.1777	31.8077	38.1531	49.1157	26.7969	37.6512	44.4813	21.1431	36.6177
XMW1283	4-Heptanone	Ketone	123-19-3	fruity, cheese, sweet, cognac, pineapple	0.0082	33.0093	36.0557	15.7649	35.7648	20.676	14.8508	52.0904	0.96738	7.75551
KMW0460*285	Geraniol	Terpenoids	106-24-1	sweet, floral, fruity, rose, waxy, citrus	0.0066	38.8903	18.8382	49.6759	50.2343	8.7352	51.8341	49.3618	7.1737	45.4566
WAMW0654	Benzene, 1,3-dimethoxy-	Ether	151-10-0	acid, fruity, nutmeg, neroli	0.0214	15.1316	17.6792	15.9232	19.1548	14.5711	35.858	17.8108	14.0511	49.1608
D245	4-Phenyl-2-butanol	Alcohol	2344-70-9	floral, peony, foliage, sweet, mimosa, heliotrope	0.0043	32.8616	28.1061	49.0412	37.5124	11.7135	37.9598	20.0805	10.4447	24.4988
QWM0004	Naphthalene, 1,2-dihydro-1,1,6-trimethyl-	Aromatics	30364-38-6	licorice	0.0025	40.0573	48.5207	36.0368	39.3428	35.1332	37.3156	30.9989	38.6808	27.5198
XMW0770	Indane	Aromatics	496-11-7	-	0.01	47.0023	35.1659	40.2746	45.861	23.2692	33.7858	37.803	27.9076	33.2203
KMW0599	Dodecanoic acid, methyl ester	Ester	111-82-0	waxy, soapy, creamy, coconut, mushroom	0.0035	37.6259	22.1669	36.2703	40.7996	17.0897	44.6871	34.2256	20.1382	26.6482
YZMW0396	Phenol, 4-(methoxymethyl)-	Phenol	5355-17-9	-	0.1	44.5526	19.4829	32.6269	41.379	14.805	32.6881	38.7811	14.8627	33.3949
YZMW0467*299	Phenol, 3,5-dichloro-	Phenol	591-35-5	-	0.25	40.565	28.7812	34.8394	44.3353	22.7738	44.3889	37.9005	26.6332	29.9807
GMW0285*227	3,4-Dimethyl-1,2-cyclopentadione	Ketone	13494-06-9	sweet, maple, caramel, sugar, fenugreek, licorice	0.017	27.9084	4.56537	30.776	27.4693	4.84646	41.6478	25.1092	5.60794	43.1599
XMW2340*401	2-Methoxy-5-methylphenol	Phenol	1195-09-1	-	0.013	14.8423	43.0357	15.7735	13.6302	28.0775	2.55737	14.8563	23.2953	2.54814
D154	.beta.-Phenylethyl butyrate	Ester	103-52-6	musty, sweet, floral, yeasty, strawberry	0.376	35.852	14.1985	39.1254	37.2297	9.52858	42.8706	27.9376	10.9617	25.3991
KMW0203	Ethanone, 1-(2-pyridinyl)-	Ketone	1122-62-9	popcorn, heavy, corn, chip, fatty, tobacco	0.1	24.296	8.09465	36.4016	42.6074	4.47886	38.5636	23.7378	5.31632	16.8654
KMW0516*081	.alpha.-Terpinyl acetate	Ester	80-26-2	herbal, bergamot, lavender, lime, citrus	2.5	20.4462	41.3996	15.9042	37.6691	25.1867	27.2103	22.4925	33.8019	9.16196
YZMW0688	Butanoic acid, 2-methyl-, 1-methylpropyl ester	Ester	869-08-9	-	0.085	17.2858	10.4841	39.5815	18.7918	1.26677	33.8708	14.5987	8.45876	29.9961
KMW0730	Dodecanoic acid	Acid	143-07-7	mild, fatty, coconut, bay, oily	0.0072	34.2393	24.7379	19.4805	37.3707	16.2755	23.3544	29.8004	19.1874	14.2075
NMW0089*116	6-Octen-1-ol, 3,7-dimethyl-, (R)-	Terpenoids	1117-61-9	citronella oil, rose, leafy, oily, petal	0.04	14.5701	8.49832	37.3238	8.65126	4.56437	28.2602	6.9777	3.52227	30.8927
w21	2H-Pyran-2-one, 6-pentyl-	Ketone	27593-23-3	tonka, lactonic, coconut, creamy, fatty, waxy	0.15	32.0566	28.6701	31.7533	36.4772	21.3617	36.9595	26.1326	24.9415	23.2339
NMW0136*222	Benzaldehyde, 3-hydroxy-	Aldehyde	100-83-4	-	0.03	35.7294	19.2826	27.1489	33.9911	14.8956	27.6233	32.0708	15.0376	29.564
QWMW0444	Pyridine, 3,4-dimethyl-	Heterocyclic compound	583-58-4	green	0.005	34.0625	21.6222	30.2524	35.4422	12.7277	29.4342	27.6755	15.2352	30.5608
YZMW0022	3-Ethylanisole	Ether	10568-38-4	-	0.02	8.66564	3.48779	7.82399	8.95645	3.2439	23.6987	11.4063	3.08629	35.2681
NMW0078*258	Benzene, 1-methyl-3-nitro-	Nitrogen compounds	99-08-1	-	0.25	11.7098	15.3156	13.2793	12.7366	11.8252	26.5485	15.204	12.4524	33.751
KMW0098*186	3-Hexen-1-ol, (Z)-	Alcohol	928-96-1	fresh, green, grass, foliage, vegetable, herbal, oily	0.05	33.707	3.24809	1.7552	16.8778	6.13574	1.87467	33.7236	3.83013	5.2328
XMW0659	Benzene, n-butyl-	Aromatics	104-51-8	-	0.014	27.6968	11.2258	33.309	27.5283	5.38672	21.2746	18.7902	5.21179	17.628
XMW2909	3-Isopropylbenzaldehyde	Aldehyde	34246-57-6	-	0.053	2.211	0.865375	8.58976	1.7477	0.414969	21.5046	2.25576	0.369173	32.829
KMW0143*211	2-Heptanol	Alcohol	543-49-7	fruity, mouldy, musty, mushroom	0.1	19.0852	4.67034	11.5637	25.8564	3.89305	24.6641	24.7741	3.48132	30.4481
YZMW0375*324	Megastigma-4,6(E),8(E)-triene	Hydrocarbons	51468-86-1	-	0.1	14.6096	30.0072	11.7871	27.3878	17.7246	19.4363	18.6254	23.6726	6.48321
KMW0523	1-Undecanol	Alcohol	112-42-5	fresh, waxy, rose, soapy, clean, cloth, floral, citrus	0.05	28.9175	27.1693	20.5379	29.4169	20.2276	25.2743	22.5259	21.6191	20.3357
XMW0479	cis-3-Hexenyl salicylate	Ester	65405-77-8	floral, green, metallic, herbal, balsamic	0.115	28.2748	12.145	25.8498	27.6528	10.2369	29.3092	21.8671	8.9411	20.5293
KMW0513*053	2-Undecenal	Aldehyde	2463-77-6	fresh, fruity, orange, peel	0.01	28.3299	6.39398	22.7983	21.1439	5.55099	23.0943	25.93	6.00761	21.8049
XMW2824	2-Isopropylpyrazine	Heterocyclic compound	29460-90-0	minty, green, nutty, honey	0.1	13.7169	28.267	15.1597	20.1485	12.1569	16.77	16.4896	13.2456	10.4352
NMW0034*400	Fenchone	Terpenoids	1195-79-5	herbal, cedar leaf, bitter, thuja, camphor, earthy, woody	2.3	28.1406	4.40782	15.113	25.728	4.64039	14.6764	24.8186	5.4626	14.8993
XMW0695	Propanoic acid, 2-methyl-, octyl ester	Ester	109-15-9	oily, green, waxy, soapy, fruity, creamy	0.006	24.0185	28.0555	18.8379	25.5065	19.9916	21.7772	19.7281	23.0011	15.7749
YZMW0321	3-Buten-1-ol, 2-methyl-	Alcohol	4516-90-9	-	1.1	27.9718	5.68619	3.3836	9.43211	11.9808	2.01257	22.108	3.93959	5.35712
XMW0299	Butanoic acid, butyl ester	Ester	109-21-7	fruity, banana, pineapple, green, cherry, tropical fruit, ripe fruit, juicy fruity	0.028	15.5162	23.7833	17.4057	18.5691	16.0821	27.9227	16.7183	19.0153	25.2075
KMW0389*092	endo-Borneol	Terpenoids	507-70-0	pine, woody, camphor, balsamic	0.18	9.73585	26.8302	7.05867	14.3237	22.7721	11.0538	11.3419	23.4327	12.0133
CY_060	2-Heptanol, 6-methyl-	Alcohol	4730-22-7	-	0.039	11.7766	26.0737	9.17773	12.6267	15.8154	11.0162	8.21779	19.5374	10.9959
KMW0459*283	2,6-Octadienal, 3,7-dimethyl-, (E)-	Terpenoids	141-27-5	citrus, lemon	0.028	17.2635	2.59549	18.346	15.8201	2.41183	22.642	15.7482	2.25107	25.6116
D335	Pyrazine, (2-methylpropyl)-	Heterocyclic compound	29460-92-2	green, vegetable, fruity	0.4	14.5236	5.27321	21.4154	24.8898	2.89957	22.3891	14.0803	3.35986	10.0959
KMW0444*279	Carvone	Terpenoids	99-49-0	minty, licorice	0.067	2.83189	0.762466	3.60358	2.65051	0.748695	13.8059	4.12238	0.585312	24.5846
KMW0332*316	Butanoic acid, 2-methyl-, pentyl ester	Ester	68039-26-9	apple, fruity, tropical	0.0086	11.1576	6.4573	23.0105	9.80309	3.99676	22.8255	10.2902	3.50854	24.1846
KMW0197*257	(S)-(+)-alpha-Phellandrene	Terpenoids	2243-33-6	dill	0.2	22.4382	14.6352	20.5221	24.0201	8.34268	17.9814	18.5502	10.2772	18.3672
XMW0084*030	2,4,6-Octatriene, 2,6-dimethyl-	Terpenoids	673-84-7	sweet, floral, nut skin, peppery, herbal, tropical	0.034	10.5848	2.73062	14.1037	23.3843	1.64977	17.1287	11.3363	1.914	8.08013
XMW0453*030	2,4,6-Octatriene, 2,6-dimethyl-, (E,Z)-	Terpenoids	7216-56-0	-	0.034	10.5848	2.73062	14.1037	23.3843	1.64977	17.1287	11.3363	1.914	8.08013
KMW0639	3-Buten-2-one, 4-(2,2,6-trimethyl-7-oxabicyclo[4.1.0]hept-1-yl)-	Terpenoids	23267-57-4	fruity, sweet, berry, woody, violet, orris, powdery	0.1	23.0341	18.9342	19.0826	22.6303	13.5182	21.9075	18.0736	14.0306	16.8146
XMW0126*016	Benzene, 1-methyl-3-(1-methylethyl)-	Terpenoids	535-77-3	-	0.8	13.4799	2.81795	18.0622	11.8154	1.56024	19.3623	10.8958	1.40602	22.9836
KMW0251	5-Heptenal, 2,6-dimethyl-	Aldehyde	106-72-9	fresh, ozonous, melon, fresh air, sweet, green	0.016	17.6406	3.65288	13.4331	9.87051	3.30098	13.846	11.5363	2.07476	22.9651
XMW2363	Benzoic acid, 4-methoxy-, methyl ester	Ester	121-98-2	herbal, anisic, sweet	0.141	20.5628	19.3116	15.6983	22.2522	13.8736	19.4509	16.6507	15.9657	15.5174
XMW0615*045	Phenol, m-tert-butyl-	Phenol	585-34-2	-	0.08	13.1907	2.77953	20.1924	14.7778	2.60668	21.6637	12.4257	2.76725	21.3968
NMW0126*047	2-Propen-1-ol, 3-phenyl-, (E)-	Alcohol	4407-36-7	sweet, balsamic, hyacinth, spicy, green, powdery, cinnamyl	2.8	20.7259	9.09291	15.0897	19.3676	6.89413	15.1752	18.1965	6.85058	15.4125
NMW0750	Paraldehyde	Aldehyde	123-63-7	sweet, aromatic	0.02	19.3312	20.2511	18.9273	19.0952	19.1737	19.4789	19.2863	19.1195	17.4218
KMW0413*279	(-)-Carvone	Terpenoids	6485-40-1	sweet, spearmint, herbal, minty	0.085	2.23219	0.601003	2.84047	2.08922	0.590148	10.8823	3.24941	0.461364	19.3785
GMW0401*437	3-Hexen-1-ol	Alcohol	544-12-7	green, leafy	0.07	19.2578	1.90379	1.07872	9.64362	3.7427	1.16358	19.2644	2.22768	3.14778
CY_019	2-Cyclopenten-1-one, 2-hydroxy-	Ketone	10493-98-8	-	0.3	17.4687	11.7674	14.4702	19.108	6.91385	12.1431	13.5815	8.74324	11.4721
KMW0296	Cyclohexene, 1-methyl-4-(1-methylethylidene)-	Terpenoids	586-62-9	pine, plastic	0.2	13.5415	18.7255	10.4523	16.1689	10.8646	11.9056	11.9283	13.9106	13.1534
WAMW0550*022	Pyrazine, 2,6-diethyl-	Heterocyclic compound	13067-27-1	nutty, hazelnut	0.006	13.2062	18.5281	9.92873	15.7778	11.2001	10.3307	11.3342	14.1233	9.97466
KMW0431	5H-5-Methyl-6,7-dihydrocyclopentapyrazine	Heterocyclic compound	23747-48-0	roasted, nutty	0.05	7.017	4.86502	8.66233	7.41471	2.91971	12.8113	6.70201	2.5401	18.2562
KMW0119	Pentanoic acid, ethyl ester	Ester	539-82-2	sweet, fruity, apple, pineapple, green, tropical	0.027	17.8417	0.545062	0.554864	6.46771	0.529822	5.63903	6.34099	0.55495	7.43119
GGMW0059	2-Pentanol, 3-methyl-	Alcohol	565-60-6	-	0.83	17.6169	3.64642	2.17075	6.0957	7.56792	1.27222	14.0624	2.47824	3.40765
WMW0064*269	2-Nonen-1-ol, (E)-	Alcohol	31502-14-4	waxy, green, violet, melon	0.209	5.43988	6.55814	6.03859	7.08644	5.36647	12.8388	6.66124	5.34737	17.5699
YZMW0102*239	3-Hexanol, 2,4-dimethyl-	Alcohol	13432-25-2	-	0.25	15.9309	10.8245	13.2519	17.5589	6.31477	11.133	12.4383	7.97001	10.4643
NMW0047*149	Phenol, 2-ethyl-	Phenol	90-00-6	phenol	0.03	3.25937	0.212707	11.7413	3.34092	3.51953	16.5693	4.85478	0.216566	17.4925
YZMW0204*305	Phenol, 2-(1,1-dimethylethyl)-4-methyl-	Phenol	2409-55-4	-	0.03	12.6348	15.3447	10.1953	13.5442	10.858	11.2355	10.5602	12.4451	8.07352
NMW0122*338	Geranyl formate	Ester	105-86-2	fresh, rose, neroli, tea, rose, green	0.2	15.3338	6.86249	11.4122	14.3522	5.19669	11.5556	13.6035	5.19752	11.8726
KMW0225*186	3-Hexen-1-ol, (E)-	Alcohol	928-97-2	moss, fresh	0.11	15.3214	1.4764	0.797816	7.67174	2.78897	0.852121	15.3289	1.74097	2.37855
XMW0627	Diethyl Phthalate	Ester	84-66-2	bitter	0.33	3.16077	1.29763	2.83994	2.12267	1.96524	9.30099	2.84527	1.31535	14.9168
XMW0089*454	4-Decenal, (E)-	Aldehyde	65405-70-1	fresh, aldehydic, citrus, orange, mandarin, tangerine, green, fatty	0.025	3.90295	1.27008	3.76831	4.872	1.41064	9.24052	8.21353	1.53018	14.5534
WAMW1769	Propanoic acid, pentyl ester	Ester	624-54-4	sweet, fruity, apricot, pineapple, tropical, banana	0.085	6.12368	4.07298	14.5024	6.71191	2.38933	11.9814	5.25873	3.18256	10.7332
QWMW0573*227	2-Cyclopenten-1-one, 3-ethyl-2-hydroxy-	Ketone	21835-01-8	strong, caramel	0.052	9.12389	1.49253	10.0614	8.98033	1.58442	13.6156	8.20879	1.83337	14.11
KMW0424*342	Butanoic acid, 2-methyl-, hexyl ester	Ester	10032-15-2	green, waxy, fruity, apple, spicy, tropical	0.022	1.29192	0.637148	3.93983	1.1304	0.249957	9.60082	1.30658	0.253607	14.0208
XMW1345	Octanoic acid, 3-methylbutyl ester	Ester	2035-99-6	sweet, oily, fruity, green, soapy, pineapple, coconut	0.07	11.7493	5.77177	12.5242	11.8746	3.84613	13.3898	9.07992	4.26347	8.40336
D273*023	Butanoic acid, 2-methyl-, 2-methylbutyl ester	Ester	2445-78-5	sweet, fruity, estery, berry, green, waxy, apple	0.075	13.2954	2.45346	7.4698	12.6205	2.55564	7.18783	11.9477	3.02223	7.25412
KMW0264*022	Pyrazine, 3-ethyl-2,5-dimethyl-	Heterocyclic compound	13360-65-1	potato, cocoa, roasted, nutty	0.0086	9.21366	12.9266	6.92702	11.0077	7.81399	7.20744	7.9076	9.85344	6.95907
GMW0390*240	2-Octanol, (S)-	Alcohol	6169-06-8	mushroom, oily, fatty, creamy, grape	0.067	6.27504	12.6688	7.39694	9.25783	5.78297	8.30114	7.65914	6.16044	5.7624
XMW0004*119	Bicyclo[3.1.1]heptane, 6,6-dimethyl-2-methylene-, (1S)-	Terpenoids	18172-67-3	dry, woody, fresh, pine, hay, green, resinous	4.16	12.451	10.0309	11.2179	12.1437	6.49153	9.43317	10.206	7.56019	9.19248
KMW0194*240	2-Octanol	Alcohol	123-96-6	fresh, spicy, green, woody, herbal, earthy	0.0715	5.8801	11.8715	6.93139	8.67517	5.41901	7.77869	7.17709	5.77272	5.39973
XMW2426	2-Isobutyl-3-methylpyrazine	Heterocyclic compound	13925-06-9	herbal, green, sugar, syrup	0.04	4.4812	1.91533	5.48863	4.03414	1.69094	8.62766	3.92394	1.49324	11.5039
KMW0319*031	7-Oxabicyclo[4.1.0]heptane, 1-methyl-4-(1-methylethenyl)-	Terpenoids	1195-92-2	fresh, citrus, minty, spearmint, herbal	0.1	2.23339	1.33759	2.6164	2.03817	1.19378	8.55743	2.0719	1.26126	11.3678
D186*282	trans-Carveol	Terpenoids	1197-07-5	caraway, solvent, spearmint	0.25	4.60184	3.21039	10.9577	3.94336	1.47048	7.758	2.71845	0.348338	10.1986
YZMW0167*239	3-Hexanol, 2,5-dimethyl-	Alcohol	19550-07-3	-	0.4	9.90636	6.73172	8.23847	10.9092	3.91019	6.91661	7.72842	4.95151	6.49995
WAMW1574	Allyl Isothiocyanate	Ester	57-06-7	pungent, mustard	0.046	2.33399	0.645573	1.65643	2.73238	0.0658603	8.27223	4.18463	0.352261	10.6274
NMW0788	Bicyclo[2.2.1]heptane, 2,2-dimethyl-3-methylene-, (1R)-	Terpenoids	5794-03-6	fresh, herbal, woody, fir, camphor	1.86	4.0823	10.1271	3.65605	4.87953	6.15803	4.19334	3.17151	7.5841	4.16528
XMW1403*042	cis-3-Hexenyl isovalerate	Ester	35154-45-1	fresh, green, apple, fruity, tropical, pineapple	0.02	6.25473	4.95446	4.66941	7.02722	5.43108	6.57541	9.19345	5.11093	5.04459
WAMW2219*199	4-Heptenal, (E)-	Aldehyde	929-22-6	-	0.034	5.53027	1.27934	3.05091	8.8518	1.39334	5.66374	6.64448	1.6958	8.22969
KMW0176*228	5-Hepten-2-one, 6-methyl-	Ketone	110-93-0	herbal, green, citrus, musty, lemon grass	0.05	4.41107	8.77569	5.32445	6.48608	4.91366	7.23456	5.75873	5.66025	5.61462
KMW0519	Vanillin	Aldehyde	121-33-5	sweet, vanilla, creamy, chocolate	0.053	7.35201	6.50423	4.22464	7.54886	5.60678	5.46809	8.52324	5.75198	4.4981
KMW0060	Toluene	Aromatics	108-88-3	sweet	0.527	4.93912	5.35873	5.40353	4.64885	4.33922	7.06632	4.30179	5.03286	8.49662
KMW0307*246	Benzene, 1-methyl-4-(1-methylethenyl)-	Aromatics	1195-32-0	phenol, spicy, clove, guaiacol	0.085	8.18886	5.71843	7.9176	7.82747	4.05993	7.66753	6.11948	3.83452	6.14186
XMW0484	Furan, 2-propyl-	Heterocyclic compound	4229-91-8	-	0.2	8.02373	1.76544	1.07559	2.82751	3.5579	0.649123	6.3417	1.20376	1.63249
XMW2678*316	Pentanoic acid, pentyl ester	Ester	2173-56-0	ripe fruit, apple	0.026	3.6906	2.13587	7.61117	3.24256	1.32201	7.54997	3.40369	1.16052	7.99951
QWMW1223	Phenol, 2,6-dimethyl-	Phenol	576-26-1	sweet, medicinal, phenol, root, coffee	0.4	4.1794	3.0767	7.7247	3.01087	2.87816	6.35288	3.11093	2.74929	7.96639
WAMW1609	1H-Pyrrole, 1-butyl-	Heterocyclic compound	589-33-3	-	10	7.89025	6.12604	6.84492	7.8623	3.89676	5.80106	6.41441	4.6895	5.63084
XMW0471	3-Hexen-1-ol, benzoate, (Z)-	Ester	25152-85-6	fresh, green, leafy, floral, orchid, balsamic, fatty	0.5	7.22555	3.91348	3.17682	7.77304	2.62578	3.97406	6.04995	3.1114	2.545
NMW0767	Diallyl sulfide	Sulfur compounds	592-88-1	sulfury, onion, garlic, horseradish, metallic	0.1	6.77485	5.39917	6.29718	6.99319	6.25122	7.6964	7.32756	6.36311	6.46929
KMW0514	Benzenepropanoic acid, ethyl ester	Ester	2021-28-5	caramel, fruity	0.125	6.56591	7.60686	5.0354	6.76079	5.57785	5.65882	5.29116	6.45889	4.07199
WMW0025*045	Thymol	Terpenoids	89-83-8	herbal, thyme, phenol, medicinal, camphor	0.188	1.86655	7.56463	1.65117	1.96626	6.17268	2.26594	1.57801	6.2392	2.24295
D685*255	2-Methyl-3-propylpyrazine	Heterocyclic compound	15986-80-8	-	0.06	7.46929	4.11928	2.63294	5.20106	3.13387	2.92187	4.42952	3.07318	3.19939
KMW0572*446	trans-Cinnamic acid	Acid	140-10-3	balsamic, sweet, storax	5	6.06171	5.37954	5.93817	7.34678	4.01455	6.94063	4.95358	4.67519	4.29595
XMW1058	Cyclopentanol, acetate	Ester	933-05-1	-	0.021	6.64598	4.43524	5.39227	7.29118	2.6093	4.34186	5.08509	3.4346	4.15333
KMW0446*283	Citral	Terpenoids	5392-40-5	sharp, lemon, sweet	0.1	4.83377	0.726738	5.13687	4.42963	0.675311	6.33975	4.40948	0.630299	7.17125
D305*023	Butanoic acid, 2-methyl-, 3-methylbutyl ester	Ester	27625-35-0	sweet, fruity, citrus, cherry, blueberry, apple	0.14	7.12253	1.31435	4.00168	6.761	1.36909	3.85063	6.40054	1.61905	3.88614
YZMW0540	2-Heptanol, 2-methyl-	Alcohol	625-25-2	-	0.16	1.53452	0.399492	1.04745	1.84919	0.0555355	5.15554	2.83551	0.0581694	6.77504
D276	Bicyclo[3.1.0]hex-3-en-2-one, 4-methyl-1-(1-methylethyl)-	Terpenoids	24545-81-1	minty, pungent	0.75	2.08659	2.44264	2.31309	2.65809	1.98012	4.78858	2.50966	1.95417	6.47181
KMW0736	Apocynin	Ketone	498-02-2	faint, sweet, vanillin	0.78	3.22175	6.44774	3.06573	4.36559	4.99386	5.29586	3.57442	5.7073	3.19252
GMW0349	Safrole	Heterocyclic compound	94-59-7	sweet, warm, spicy, woody, floral, sassafrass, anisic	0.1	4.50926	1.17977	3.28216	6.17943	1.20449	3.22954	4.13331	1.40465	2.63865
YZMW0539	2-Hexanol, 2-methyl-	Alcohol	625-23-0	-	1.6	6.17601	1.37971	0.864721	2.20243	2.75709	0.527219	4.93199	0.982252	1.31014
XMW1167	(1R,3E,7E,11R)-1,5,5,8-Tetramethyl-12-oxabicyclo[9.1.0]dodeca-3,7-diene	Terpenoids	19888-34-7	-	0.45	0.885825	0.1483	0.33145	0.402559	0.133761	0.423054	0.287891	0.0372594	5.97112
KMW0439*285	2,6-Octadien-1-ol, 3,7-dimethyl-, (Z)-	Terpenoids	106-25-2	lemon, fresh	0.049	0.146551	1.36491	1.88259	0.118419	1.26122	4.26269	1.5226	0.935757	5.84526
NMW0194*057	Acetic acid, cinnamyl ester	Ester	103-54-8	sweet, floral, spicy, balsamic, cinnamon	0.15	4.94742	2.07918	5.28681	5.10264	1.32355	5.82288	3.46175	1.55306	3.41793
KMW0580	2,4-Decadienoic acid, ethyl ester, (E,Z)-	Ester	3025-30-7	green, waxy, pear, apple, sweet, fruity, tropical	0.1	5.76983	2.09828	1.81194	1.47556	1.50397	1.36045	0.0967196	0.118388	0.700593
D1403	5-Methylhexanoic acid	Acid	628-46-6	-	4.6	5.71614	5.28097	3.9475	4.46225	4.92521	3.77718	4.45008	5.1512	4.41689
WMW0017	Bicyclo[2.2.1]heptane, 2,2-dimethyl-3-methylene-, (1S)-	Terpenoids	5794-04-7	fresh, woody, fir, terpene	1.98	2.19963	1.44254	5.54813	2.40555	0.869207	4.69064	1.85899	1.11174	4.15318
NMW0161	3-Phenyl-1-propanol, acetate	Ester	122-72-5	sweet, balsamic, storax, spicy, cinnamon	0.1	5.1517	4.83699	3.90297	5.35184	3.63246	4.76307	4.02299	4.18157	3.82846
KMW0452*080	Benzaldehyde, 4-(1-methylethyl)-	Terpenoids	122-03-2	spicy, cumin, green, herbal	0.4	0.351779	0.143693	1.34758	0.293965	0.0801991	3.39182	0.368116	0.0690549	5.20849
XMW1211	2-Heptanol, acetate	Ester	5921-82-4	-	0.89	3.95244	0.878802	1.7197	5.20301	0.652454	2.8148	3.64589	0.64223	2.90526
D358	4-tert-Butylcyclohexyl acetate	Ester	32210-23-4	woody, cedary, floral, oily, herbal, balsamic, green, fruity	0.86	4.9145	1.06643	3.85992	3.66347	0.930783	3.9175	4.46875	0.997403	3.60018
WAMW1615	4-Octanone	Ketone	589-63-9	-	0.041	4.76293	3.63366	4.11479	4.85268	2.39252	3.4087	3.90073	2.86081	3.33479
KMW0324*031	Limonene oxide, cis-	Terpenoids	13837-75-7	fresh, citrus	0.25	0.893357	0.535035	1.04656	0.815269	0.477513	3.42297	0.828758	0.504502	4.5471
QWMW0269*255	Pyrazine, 2-methyl-6-propyl-	Heterocyclic compound	29444-46-0	burnt, butterscotch	0.1	4.48158	2.47157	1.57976	3.12064	1.88032	1.75312	2.65771	1.84391	1.91964
XMW1460	3-Buten-2-one, 4-phenyl-	Ketone	122-57-6	sweet, spice, cinnamon, balsamic, rhubarb, creamy, floral	1	1.78803	0.226859	1.09316	2.98214	0.42017	2.59669	2.87529	0.179	4.44341
KMW0412	Nonanoic acid, methyl ester	Ester	1731-84-6	sweet, fruity, pear, waxy, tropical, wine	0.04	1.93297	1.22998	4.38144	1.44293	0.542046	3.04664	1.07938	0.0546117	4.15834
YZMW0165*248	1H-Indol-5-ol	Alcohol	1953-54-4	-	0.13	0.938066	0.450813	0.924689	0.75999	0.593636	2.51243	0.913359	0.452808	4.35579
QWMW1320	1-Butanol, 3-methyl-, benzoate	Ester	94-46-2	-	0.25	3.02066	3.09836	3.76964	3.03005	2.4177	4.30695	2.4617	2.65875	3.2555
XMW3734	Benzaldehyde, 2-hydroxy-	Aldehyde	90-02-8	medicnal, spicy, cinnamon, wintergreen, cool	0.34	2.38607	0.852763	3.53517	4.06954	0.504075	3.67276	2.29679	0.582286	1.64862
CY_023	Dibenzofuran	Heterocyclic compound	132-64-9	-	0.12	4.05622	1.53899	2.59427	3.46847	1.19565	3.20404	2.76216	1.38865	1.78733
KMW0625	Octanoic acid, hexyl ester	Ester	1117-55-1	fruity, green, waxy, berry, apple, estery	0.07	2.18517	2.35406	2.95657	2.46172	2.4526	3.99089	2.50076	2.61553	2.83241
GGMW0037	5-Nonanol	Alcohol	623-93-8	-	0.087	3.96716	0.652768	2.22627	3.61201	0.655404	2.187	3.45382	0.747485	2.18362
QWMW1175*149	Phenol, 2,5-dimethyl-	Phenol	95-87-4	sweet, naphthyl, phenol, smoky, bacon	0.4	3.45558	3.9561	2.78284	1.66213	1.62556	1.84002	1.40234	0.859286	2.04074
GMW0162*149	Phenol, 2,4-dimethyl-	Phenol	105-67-9	weak, smoky, roasted, dark	0.4	3.45558	3.9561	2.78284	1.66213	1.62556	1.84002	1.40234	0.859286	2.04074
XMW2572	1(2H)-Naphthalenone, octahydro-4a,8a-dimethyl-7-(1-methylethyl)-, [4aR-(4a.alpha.,7.beta.,8a.alpha.)]-	Terpenoids	1803-39-0	-	0.05	2.07596	0.590923	2.91934	2.52533	0.382152	3.79287	1.23272	0.477421	1.13177
KMW0642	Hexadecane	Hydrocarbons	544-76-3	alkane	0.5	3.78834	0.116514	0.85873	1.39448	0.113256	0.851047	0.548275	0.118628	0.111695
KMW0528*355	Hexanoic acid, 3-hexenyl ester, (Z)-	Ester	31501-11-8	fruity, green, waxy, pear, winey, tropical, grassy, pineapple	0.781	3.60063	2.0987	2.22167	3.75519	1.53291	2.54422	2.71946	1.79884	1.94274
KMW0350	Acetic acid, phenylmethyl ester	Ester	140-11-4	sweet, floral, fruity, jasmin, fresh	0.364	1.11472	1.31393	1.22603	1.45023	1.08935	2.71808	1.38893	1.07781	3.74121
KMW0150	Benzene, 1,2,4-trimethyl-	Aromatics	95-63-6	plastic	0.26	1.70916	3.6822	2.06694	2.58734	1.59873	2.25209	2.14341	1.7409	1.46775
GMW0152	Benzenepropanal	Aldehyde	104-53-0	fresh, cortex, green, leafy, foliage, balsamic, storax	0.12	1.10345	1.3424	1.19849	1.4287	1.07397	2.56384	1.27485	1.07568	3.50251
KMW0075*435	2,3-Butanediol	Alcohol	513-85-9	buttery, creamy	10	3.47628	0.772464	0.476459	1.20944	1.52587	0.291116	2.76196	0.534792	0.721258
NMW0027*217	Benzaldehyde, 3-methyl-	Aldehyde	620-23-5	sweet, fruity, cherry, benzaldehyde, phenol	0.6	2.86068	1.10776	3.4071	2.85816	0.605984	2.22471	1.99485	0.563221	1.88811
D303	2H-Pyran-2-one, tetrahydro-6-nonyl-	Ketone	2721-22-4	waxy, creamy, buttery, oily, fatty, cheese, milky, dairy	9.8	0.0312296	0.0703426	2.01694	0.0336603	0.112244	3.27819	0.0417201	0.0541809	3.38091
XMW0404	2,5-Furandicarboxaldehyde	Aldehyde	823-82-5	-	5	3.35635	0.401618	0.110683	1.54465	0.00805741	0.0463138	1.52255	0.00843955	0.100186
XMW1199	Propanoic acid, 2-methyl-, butyl ester	Ester	97-87-0	sweet, fruity, green, tropical, apple, banana	0.0936	2.07391	0.463896	1.19817	2.89263	0.442901	2.59204	2.63037	0.475748	3.27872
WAMW1043	Pentadecanal-	Aldehyde	2765-11-9	fresh, waxy	1	3.17553	0.15689	0.858567	1.70824	0.212173	1.17169	0.806313	0.112062	0.589364
XMW1401*042	n-Valeric acid cis-3-hexenyl ester	Ester	35852-46-1	green, fruity, apple, pear, kiwi, unripe, banana, tropical	0.06	2.08491	1.65149	1.55647	2.34241	1.81036	2.1918	3.06448	1.70364	1.68153
XMW0054	Farnesene epoxide, E-	Terpenoids	83637-40-5	-	0.41	0.963732	0.382087	1.08268	0.693903	0.692082	2.45234	0.845838	0.591493	2.99351
WAMW2190*095	dl-Menthol	Terpenoids	89-78-1	pepperminty, cool, woody	0.13	1.07321	2.95724	1.10152	0.987667	1.91498	0.545695	1.22985	1.58266	1.19927
KMW0328*031	(+)-(E)-Limonene oxide	Terpenoids	6909-30-4	green	0.2	0.421276	0.443171	1.92308	0.477371	0.44743	2.83928	0.767098	0.504223	2.94589
YZMW0458	Phenol, 4-(ethoxymethyl)-	Phenol	57726-26-8	-	0.1	2.84309	1.65607	1.7632	2.8754	1.22195	2.00387	2.14929	1.39617	1.53873
KMW0187	2-Octanone	Ketone	111-13-7	earthy, weedy, natural, woody, herbal	0.06	1.18744	1.34782	1.03206	1.51343	0.833484	2.38424	1.44949	0.89495	2.87322
KMW0404	Naphthalene	Aromatics	91-20-3	pungent, dry, tarry	0.05	1.57082	2.85435	1.59906	1.18112	2.62027	1.79843	1.17887	2.31001	1.87635
D1396	3-Nonanol	Alcohol	624-51-1	-	0.087	2.76422	0.597305	1.63312	2.70701	0.646347	1.53109	2.58562	0.772732	1.58742
D309*445	Ethyl 2-hexenoate, trans-	Ester	27829-72-7	green, fruity, tropical, juicy, papaya, quince, winey, rummy, orange, vegetable	0.14	1.98609	0.47171	0.842319	2.61359	0.329398	1.38576	1.82134	0.327495	1.41814
YZMW0294	1,3-Dioxol-2-one,4,5-dimethyl-	Ketone	37830-90-3	-	0.3	1.16872	0.788164	2.59585	1.25822	0.475528	2.21603	0.988245	0.591704	1.97729
YZMW0680	Cyclotridecanone	Ketone	832-10-0	-	0.31	2.0164	1.90886	2.2512	1.9715	1.99033	2.59363	1.64867	1.60335	1.85557
XMW0006*015	(+)-3-Carene	Terpenoids	498-15-7	sweet	0.044	2.15297	2.46993	1.8232	1.83842	1.63479	1.81481	1.65686	1.69799	1.55627
NMW0012	Benzene, 1,2,3-trimethyl-	Aromatics	526-73-8	-	0.26	1.41818	0.306941	1.91679	1.24696	0.167572	2.06229	1.1656	0.146233	2.45697
KMW0327*031	Limonene oxide, trans-	Terpenoids	4959-35-7	fresh, citrus	0.25	0.337021	0.354536	1.53846	0.381897	0.357944	2.27142	0.613678	0.403378	2.35671
GMW0311*234	3-Hexenoic acid, methyl ester, (E)-	Ester	13894-61-6	sweet, green, honey, fruity, hyacinth, cortex, papaya, guava, pineapple, tropical	0.5	2.17433	1.43243	1.77436	2.34152	0.854366	1.48035	1.65531	1.09432	1.39599
KMW0084	Pyridine	Heterocyclic compound	110-86-1	sickening, sour, putrid, fishy, amine	2	0.623342	2.16491	0.85655	1.29753	1.45812	0.637055	0.500714	2.33494	0.130904
YZMW0354	Cycloheptanol	Alcohol	502-41-0	-	4.8	2.25152	1.63844	2.01217	2.25901	1.06128	1.77807	1.90834	1.24698	1.74378
WAMW1749*218	Benzene, 1-ethyl-4-methyl-	Aromatics	622-96-8	-	0.041	1.31905	1.92787	1.74793	2.15909	1.18671	2.25355	1.38913	1.57654	1.60181
KMW0726	1-Tetradecanol	Alcohol	112-72-1	fruity, waxy, orris, coconut	5	2.24267	0.248476	0.3637	0.848135	0.239591	0.409487	0.131577	0.067806	0.144856
KMW0706	1-Hexadecanol	Alcohol	36653-82-4	waxy, clean, greasy, floral, oily	1.1	0.20223	0.0726513	0.839073	0.392537	0.0503073	2.23302	0.0692384	0.0267321	0.100297
NMW0120*045	Phenol, p-tert-butyl-	Phenol	98-54-4	oakmoss, leathery	0.8	1.31907	0.277953	2.01924	1.47778	0.260668	2.16637	1.24257	0.276725	2.13968
GMW0178	Octanal, 7-hydroxy-3,7-dimethyl-	Aldehyde	107-75-5	floral, lily, sweet, green, waxy, tropical, melon	1	0.589146	2.14551	0.457117	0.602941	1.71057	0.65129	0.49625	1.72555	0.628649
XMW0144*280	(+)-2-Bornanone	Terpenoids	464-49-3	camphor, minty, phenol, herbal, woody	1.36	1.0773	2.11124	1.15451	1.02948	1.75231	1.44362	0.859252	1.71844	1.56848
KMW0518*352	2,6-Octadien-1-ol, 3,7-dimethyl-, acetate, (Z)-	Terpenoids	141-12-8	floral, rose, soapy, citrus, dewy, pear	2	2.06615	0.469894	1.61544	1.52836	0.408227	1.64599	1.88328	0.438605	1.49138
KMW0432	Neral	Terpenoids	106-26-3	sweet, citral, lemon, peel	1	1.43189	1.14791	1.09445	1.5732	1.22039	1.59072	2.00531	1.17173	1.232
KMW0574*322	2-Propenoic acid, 3-phenyl-, ethyl ester	Ester	103-36-6	sweet, balsamic, fruity, spicy, powdery, berry, plum	0.165	1.02647	1.98325	0.790493	1.25306	1.24493	1.08579	1.03846	1.42201	0.61565
XMW1405	Acenaphthene	Aromatics	83-32-9	-	0.08	1.94903	1.69816	1.67604	1.85808	1.20541	1.96301	1.47716	1.17245	1.56238
NMW0025	Acetic acid, phenyl ester	Ester	122-79-2	phenol, medicinal, animalic, resinous, castoreum, woody, smoky, burnt	0.2	1.63306	0.625301	1.94543	1.57761	0.320126	1.24491	1.07467	0.299282	1.06706
WAMW1632*198	Cyclohexanone, 3-methyl-	Ketone	591-24-2	minty, camphor, medicinal	0.46	0.787079	1.94293	0.700728	0.898152	1.14114	0.800743	0.583058	1.41888	0.835647
WMW0218	Butylated Hydroxytoluene	Phenol	128-37-0	mild, phenol, camphor	1	1.47382	1.93058	1.40995	1.62724	1.48571	1.77858	1.36743	1.5233	1.43235
GMW0286*412	Benzaldehyde, 2-methoxy-	Aldehyde	135-02-4	sweet, powdery, hawthorn, guaiacol, vanilla, acetophenone, almond	0.174	1.48866	0.0976448	1.18443	1.83438	0.0155115	0.9288	1.6735	0.0162471	0.477351
YZMW0756	4-tert-Butyl-2-chlorophenol	Phenol	98-28-2	-	0.3	1.7705	1.57949	1.47551	1.8329	1.12431	1.79638	1.43571	1.21458	1.29651
NMW0003	2,6,9,11-Dodecatetraenal, 2,6,10-trimethyl-, (E,E,E)-	Terpenoids	17909-77-2	citrus, orange, powdery, aldehydic, juicy, mandarin, sour, candy, waxy	0.22	1.258	0.346321	1.22601	1.02044	0.40652	1.80066	1.07556	0.318749	1.65024
QWMW0592*401	Creosol	Phenol	93-51-6	smoky	0.315	0.612541	1.77608	0.650971	0.562518	1.15875	0.105542	0.613116	0.961391	0.105161
KMW0491	Hydrocinnamic acid	Acid	501-52-0	sweet, fatty, rose, musky, cinnamon	0.42	0.94171	1.77349	0.686814	1.63153	1.12076	1.1823	1.05739	1.51344	0.411101
WAMW2242*193	o-Toluidine	Amine	95-53-4	-	0.11	1.23082	1.69419	0.915428	1.03518	1.6056	0.167199	1.08837	1.75469	1.14301
NMW0175	Phenol, 4-(1,1-dimethylpropyl)-	Phenol	80-46-6	-	0.8	1.50804	0.685261	1.31719	1.69999	0.524017	1.72907	1.42073	0.630444	0.970019
YZMW0320*015	Bicyclo[4.1.0]hept-2-ene, 3,7,7-trimethyl-, (1S-cis)-	Terpenoids	4497-92-1	-	4	0.825093	1.68528	0.97338	1.19124	0.83103	1.22045	0.984418	0.939395	0.8787
YC_926	Histamine	Amine	51-45-6	-	70	1.66806	0.518842	0.613547	0.830553	0.382175	0.418338	0.378909	0.136567	0.139201
YZMW0159	1H-Benzimidazole, 2-ethyl-	Heterocyclic compound	1848-84-6	-	0.2	0.768598	0.881124	1.15538	1.01709	0.904049	1.63512	1.08423	0.989342	1.26383
XMW2237*193	p-Aminotoluene	Amine	106-49-0	-	0.12	1.12825	1.55301	0.839143	0.948917	1.4718	0.153266	0.997673	1.60847	1.04776
NMW0121*045	Phenol, 2-methyl-5-(1-methylethyl)-	Terpenoids	499-75-2	spice, woody, camphor, thymol	2.29	1.48971	0.629743	1.12716	1.39605	0.472017	1.10305	1.29388	0.467473	1.11461
GGMW0028	Methyl tiglate	Ester	6622-76-0	-	0.13	0.180805	0.99606	1.19884	1.36171	1.16844	1.46347	0.148795	1.23971	1.19548
YZMW0089	1-Pentanol, 2,2,4-trimethyl-	Alcohol	123-44-4	-	0.42	1.32368	0.879257	1.08541	1.44738	0.528356	0.930587	1.0282	0.676045	0.869634
D1660*437	5-Hexen-1-ol	Alcohol	821-41-0	-	1	1.34805	0.133265	0.0755102	0.675054	0.261989	0.0814509	1.34851	0.155938	0.220345
QWMW1014	2-Sec-Butylcyclohexanone	Ketone	14765-30-1	fresh, minty, pepperminty, woody, camphor	0.26	0.494261	0.300856	1.24341	0.298643	0.147129	0.934449	0.226154	0.113933	1.04418
WAMW0303*231	m-Chloroaniline	Amine	108-42-9	-	1.11	0.51751	0.808317	0.458306	0.523893	0.636415	0.930467	0.565002	0.674768	1.23197
KMW0546	Acetic acid, decyl ester	Ester	112-17-4	waxy, clean, fresh, laundered cloth, cloth, citrus, soapy	0.235	0.607626	0.219551	0.409301	1.15314	0.183525	0.763136	1.21116	0.211526	1.13584
YZMW0725	Fenoprop	Acid	93-72-1	-	0.78	0.00921438	0.0198539	0.679178	0.0060847	0.0338635	1.147	0.0126079	0.00268438	1.18145
XMW0275	3,5,9-Undecatrien-2-one, 6,10-dimethyl-	Ketone	141-10-6	sweet, waxy, citrus, floral, balsamic, dry, dusty, powdery, spicy	0.8	0.813539	0.673739	0.886611	0.847651	0.720425	1.16554	0.864448	0.795616	0.889658
GMW0066	Benzoic acid, 2-methoxy-	Acid	579-75-9	-	10	1.07447	0.929748	0.892755	1.08061	0.6862	1.0865	0.875899	0.716282	0.799327
D1346*198	Cyclohexanone, 2-methyl-	Ketone	583-60-8	-	0.83	0.436213	1.07681	0.388355	0.497771	0.632438	0.443785	0.32314	0.786369	0.46313
WMW0211	2,4-Hexadienoic acid, ethyl ester, (2E,4E)-	Ester	2396-84-1	warm, fruity, anisic, licorice, ether	0.56	1.05122	0.0358934	0.561864	0.957474	0.0348898	0.537751	0.920949	0.186041	0.54058
KMW0232	Octanoic acid, methyl ester	Ester	111-11-5	fruity, citrus	0.2	1.05066	0.944886	0.731396	0.655215	0.566908	0.353344	0.515916	0.158858	0.912954
NMW0789*218	Benzene, 1-ethyl-3-methyl-	Aromatics	620-14-4	-	0.088	0.614558	0.898214	0.814375	1.00594	0.5529	1.04995	0.647207	0.734522	0.746296
D184	Hydroquinone	Phenol	123-31-9	-	5	0.962435	0.635292	0.78232	1.04258	0.376457	0.656918	0.738416	0.48226	0.617311
GMW0120	S-Methyl methanethiosulfinate	Ester	13882-12-7	-	0.55	0.999827	0.3228	0.33272	0.394598	0.214863	0.268664	0.36536	0.228402	0.248031
NMW0229*271	2-Naphthalenol	Phenol	135-19-3	-	3	0.825322	0.592638	0.785507	0.926972	0.43556	0.99101	0.742591	0.510031	0.601806
XMW1311	2-Propenal, 3-(2-furanyl)-	Aldehyde	623-30-3	green, grassy, fruity, spicy, vanilla, nutty, woody, cinnamon	13.128	0.53465	0.401818	0.982374	0.385325	0.361337	0.795481	0.396635	0.345336	0.990091
XMW0764*131	(S)-(-)-(4-Isopropenyl-1-cyclohexenyl)methanol	Terpenoids	18457-55-1	-	1.1	0.97596	0.432313	0.738964	0.921531	0.323995	0.761173	0.876967	0.327579	0.808146
w20	.delta.-Nonalactone	Ester	3301-94-8	coconut, creamy, sweet, milky, coumarin	2.6	0.947364	0.431596	0.344837	0.23195	0.209514	0.135623	0.132241	0.0770491	0.0804185
YZMW0700*305	Phenol, 2-(1,1-dimethylethyl)-5-methyl-	Phenol	88-60-8	-	0.5	0.75809	0.920683	0.61172	0.812655	0.65148	0.674128	0.63361	0.746704	0.484411
KMW0190	Pyrazine, trimethyl-	Heterocyclic compound	14667-55-1	nut skin, earthy, powdery, cocoa, baked, potato, roasted, peanut, hazelnut, musty	0.29	0.902262	0.547606	0.756278	0.895736	0.338804	0.727246	0.739142	0.411655	0.791589
NMW0005*120	3-Cyclohexen-1-ol, 4-methyl-1-(1-methylethyl)-, (R)-	Terpenoids	20126-76-5	-	1.19	0.794484	0.261837	0.513433	0.5608	0.191421	0.187036	0.449472	0.108325	0.24552
WMW0015*120	Terpinen-4-ol	Terpenoids	562-74-3	turpentine	1.2	0.787863	0.259655	0.509154	0.556127	0.189825	0.185478	0.445726	0.107422	0.243474
KMW0373	Benzoic acid, ethyl ester	Ester	93-89-0	fruity, dry, musty, sweet, wintergreen	1.43	0.0592465	0.0912138	0.0548337	0.0658937	0.0668525	0.0676911	0.00697557	0.0686396	0.464587
Supplementary Table S3 Footnote. Volatile organic compounds with rOAV (relative odor activity value) ≥ 1 in at least one sample. rOAV was calculated as the ratio of compound concentration to its odor detection threshold (μg/g). Odor thresholds were obtained from literature and public databases (The Good Scents Company, Perflavory, Odour.org, Food Flavor Lab). Threshold values reported in water or…
