# Supplementary material for: Combined Metabolome and Transcriptome Analysis of Floral Organ Development in Magnolia cavaleriei var. platypetala ‘Tanchun’
Source: Plants (Basel). 2026 May 27;15(11):1646. doi: 10.3390/plants15111646 (PMC13259206; doi:10.3390/plants15111646)
Supplement: Supplementary file 1 [file plants-15-01646-s001.zip › R2 Table S4.xlsx]

## Sheet: Table S4
Supplementary Table S4. Differentially accumulated metabolites between Tanchun’s floral organs at different floral growth stages.
Index	Compounds	Class I	Odor	kegg_map		P-S1_vs_T-S1_Log2FC	P-S1_vs_T-S1_Type	P-S2_vs_P-S1_Log2FC	P-S2_vs_P-S1_Type	P-S2_vs_T-S2_Log2FC	P-S2_vs_T-S2_Type	P-S3_vs_P-S1_Log2FC	P-S3_vs_P-S1_Type	P-S3_vs_P-S2_Log2FC	P-S3_vs_P-S2_Type	P-S3_vs_T-S3_Log2FC	P-S3_vs_T-S3_Type	S-S1_vs_P-S1_Log2FC	S-S1_vs_P-S1_Type	S-S1_vs_T-S1_Log2FC	S-S1_vs_T-S1_Type	S-S2_vs_P-S2_Log2FC	S-S2_vs_P-S2_Type	S-S2_vs_S-S1_Log2FC	S-S2_vs_S-S1_Type	S-S2_vs_T-S2_Log2FC	S-S2_vs_T-S2_Type	S-S3_vs_P-S3_Log2FC	S-S3_vs_P-S3_Type	S-S3_vs_S-S1_Log2FC	S-S3_vs_S-S1_Type	S-S3_vs_S-S2_Log2FC	S-S3_vs_S-S2_Type	S-S3_vs_T-S3_Log2FC	S-S3_vs_T-S3_Type	T-S2_vs_T-S1_Log2FC	T-S2_vs_T-S1_Type	T-S3_vs_T-S1_Log2FC	T-S3_vs_T-S1_Type	T-S3_vs_T-S2_Log2FC	T-S3_vs_T-S2_Type
YZMW0348	2-Butenedioic acid, 2-methyl-, (E)-	Acid	-	ko00630,ko00660,ko01100,ko01200		-	-	-	-	-	-	-	-	-	-	-	-	3.09877	up	3.09877	up	3.87685	up	0.778083	insig	3.87685	up	3.92879	up	0.830017	insig	0.051934	insig	3.92879	up	-	-	-	-	-	-
YZMW0725	Fenoprop	Acid	-	-		2.69093	up	0.0846856	insig	2.77562	up	0.124219	insig	0.039533	insig	2.81515	up	-2.69093	down	-	-	2.75819	up	5.5338	up	5.5338	up	2.8003	up	5.61545	up	0.0816428	insig	5.61545	up	-	-	-	-	-	-
WAMW0624	9-Decenoic acid	Acid	waxy, green, fruity, fatty, soapy	-		2.69093	up	0.0846856	insig	2.77562	up	0.124219	insig	0.039533	insig	2.81515	up	-2.69093	down	-	-	2.75819	up	5.5338	up	5.5338	up	2.8003	up	5.61545	up	0.0816428	insig	5.61545	up	-	-	-	-	-	-
XMW1016	(4,4-Dimethyl-2,4,5,6-tetrahydro-1H-inden-2-yl)acetic acid	Acid	-	-		-3.07216	down	2.52356	up	2.52356	up	2.66928	up	0.145715	insig	2.66928	up	3.38688	up	0.314714	insig	1.26977	up	0.406455	insig	3.79333	up	0.948406	insig	0.230807	insig	-0.175648	insig	3.61768	up	-3.07216	down	-3.07216	down	-	-
NMW0403	Thiamylal	Acid	-	-		1.22239	insig	1.24882	insig	2.47121	insig	-1.22239	insig	-2.47121	down	-	-	4.61858	up	5.84097	up	4.47641	up	1.10664	up	6.94762	up	6.71918	up	0.878204	insig	-0.22844	insig	6.71918	up	-	-	-	-	-	-
XMW2202	Benzeneacetic acid, 3,4-dihydroxy-	Acid	-	ko00350,ko01100		-	-	-	-	-	-	-	-	-	-	-	-	2.77464	up	2.77464	up	4.10308	up	1.32843	up	4.10308	up	4.20298	up	1.42834	up	0.0999062	insig	4.20298	up	-	-	-	-	-	-
YZMW0482	Niacin	Acid	-	ko00760,ko00960,ko01100,ko01110,ko01240		-	-	-	-	-	-	-	-	-	-	-	-	2.59602	up	2.59602	up	2.97009	up	0.374068	insig	2.97009	up	2.61344	up	0.0174195	insig	-0.356649	insig	2.61344	up	-	-	-	-	-	-
YZMW0512	dl-3-Amino-3-phenylpropionic acid	Acid	-	-		3.23024	up	-3.23024	down	-	-	-3.23024	down	-	-	-	-	-3.23024	down	-	-	2.69108	up	2.69108	up	2.69108	up	-	-	-	-	-2.69108	down	-	-	-	-	-	-	-	-
YZMW0002	Terephthalic acid	Acid	-	ko01100		-	-	-	-	-	-	-	-	-	-	-	-	3.3209	up	3.3209	up	4.32517	up	1.00427	up	4.32517	up	4.17615	up	0.855252	insig	-0.149019	insig	4.17615	up	-	-	-	-	-	-
NMW0292	Azelaic acid	Acid	-	-		3.03997	up	-0.601219	insig	2.43875	up	-0.320124	insig	0.281095	insig	2.71985	up	-3.03997	down	-	-	0.4853	insig	2.92405	up	2.92405	up	-0.364321	insig	2.35552	up	-0.568526	insig	2.35552	up	-	-	-	-	-	-
NMW0268*302	2-Propenoic acid, 3-(2-hydroxyphenyl)-	Acid	-	-		-	-	-	-	-	-	-	-	-	-	-	-	2.59602	up	2.59602	up	2.97009	up	0.374068	insig	2.97009	up	2.61344	up	0.0174195	insig	-0.356649	insig	2.61344	up	-	-	-	-	-	-
NMW0264*302	2-Propenoic acid, 3-(3-hydroxyphenyl)-	Acid	-	-		0.260748	insig	-0.288516	insig	2.91603	up	-0.672363	insig	-0.383847	insig	2.53218	up	-3.20454	down	-2.9438	down	2.89451	up	5.81053	up	5.81053	up	3.69861	up	6.23079	up	0.420254	insig	6.23079	up	-2.9438	down	-2.9438	down	-	-
NMW0271*302	p-Coumaric acid	Acid	-	-		-0.974149	insig	-0.222827	insig	2.70395	up	-0.271849	insig	-0.0490216	insig	-1.90146	down	0.632141	insig	-0.342008	insig	3.43965	up	2.58468	up	6.1436	up	4.39738	up	3.49339	up	0.908702	insig	2.49592	up	-3.90092	down	0.655462	insig	4.55639	up
WAMW1799*181	2-Pentenoic acid	Acid	pungent, fatty	-		3.23676	up	-0.0723746	insig	3.16438	up	-0.575132	insig	-0.502758	insig	-1.00368	down	0.453933	insig	3.69069	up	1.77297	up	1.24666	up	4.93735	up	2.73321	up	1.70415	up	0.457484	insig	1.72953	up	-	-	3.6653	up	3.6653	up
D1362*181	4-Pentenoic acid	Acid	-	-		-2.48897	down	-	-	-	-	-	-	-	-	-2.9395	down	-	-	-2.48897	down	3.37484	up	3.37484	up	3.37484	up	3.85294	up	3.85294	up	0.478091	insig	0.913438	insig	-2.48897	down	0.450531	insig	2.9395	up
NMW0173*452	Benzoic acid, 2,6-dihydroxy-	Acid	-	-		0.333316	insig	1.52143	insig	1.48859	insig	1.56022	up	0.0387928	insig	-1.03303	down	-3.44991	down	-3.11659	down	-0.630357	insig	4.34098	up	0.858235	insig	-1.65214	down	3.35798	up	-0.982994	insig	-2.68518	down	0.366152	insig	2.92657	up	2.56042	up
NMW0160*452	Benzoic acid, 2,3-dihydroxy-	Acid	-	ko01110		0.389297	insig	1.50597	insig	1.53476	insig	1.53515	up	0.0291821	insig	-0.992627	insig	-2.37772	down	-1.98842	down	-0.684046	insig	3.19964	up	0.850717	insig	-1.80851	down	2.10436	up	-1.09528	down	-2.80114	down	0.360503	insig	2.91707	up	2.55657	up
YZMW0219	Cyclohexanecarboxylic acid, 1-amino-	Acid	-	-		0.356197	insig	1.50584	insig	1.47333	insig	1.5251	up	0.0192574	insig	-1.01292	down	-2.35276	down	-1.99656	down	-0.673459	insig	3.18514	up	0.799874	insig	-1.8052	down	2.07265	up	-1.11249	down	-2.81813	down	0.388706	insig	2.89422	up	2.50551	up
NMW0125	Salicylic acid	Acid	faint, phenol, nutty	ko00996,ko01100,ko01110,ko04075		-	-	-	-	-	-	-	-	-	-	-1.94986	insig	6.72817	up	6.72817	up	7.53448	up	0.806308	insig	7.53448	up	7.61697	up	0.888802	insig	0.0824947	insig	5.66711	up	-	-	1.94986	up	1.94986	insig
NMW0171	Acetic acid, phenoxy-	Acid	sour, sweet	-		2.58581	up	0.480717	insig	3.06653	up	-2.58581	down	-3.06653	down	-1.29004	insig	4.37079	up	6.95661	up	4.59617	up	0.706096	insig	7.6627	up	7.73104	up	0.774435	insig	0.0683385	insig	6.441	up	-	-	1.29004	insig	1.29004	insig
NMW0197	Benzoic acid, 4-methoxy-	Acid	faint, putrid, sweet, cadaverous	-		-2.31012	down	1.14252	insig	0.115263	insig	-0.540325	insig	-1.68285	down	-2.7799	down	-0.760249	insig	-3.07037	down	-2.55936	down	-0.656587	insig	-2.4441	down	0.529198	insig	0.749123	insig	1.40571	up	-2.2507	down	-1.28286	down	-0.0705462	insig	1.21232	up
KMW0572*446	trans-Cinnamic acid	Acid	balsamic, sweet, storax	ko00130,ko00360,ko00940,ko00996,ko00999,ko01100,ko01110		-1.85805	down	-0.290817	insig	-1.92239	down	-0.130556	insig	0.160261	insig	-2.95359	down	2.51485	up	0.656794	insig	3.64787	up	0.842207	insig	1.72549	up	4.11768	up	1.47227	up	0.630068	insig	1.16408	insig	-0.226485	insig	0.964984	insig	1.19147	up
NMW0179	Benzoic acid, 3-hydroxy-	Acid	-	ko00400		-2.28711	down	1.12132	insig	0.0819046	insig	-0.567333	insig	-1.68866	down	-2.79596	down	-0.758022	insig	-3.04513	down	-2.5585	down	-0.67916	insig	-2.4766	down	0.545326	insig	0.736014	insig	1.41517	up	-2.25063	down	-1.24769	down	-0.0584866	insig	1.1892	up
D1352	Benzoic acid, 3-methoxy-	Acid	-	-		-2.2043	down	1.06296	insig	0.104645	insig	-0.53592	insig	-1.59888	down	-2.67176	down	-0.713017	insig	-2.91732	down	-2.39178	down	-0.615804	insig	-2.28714	down	0.515083	insig	0.69218	insig	1.30798	up	-2.15668	down	-1.24598	down	-0.0684622	insig	1.17752	up
NMW0209	Undecylenic acid	Acid	sweet, woody	-		-2.2043	down	1.06296	insig	0.104645	insig	-0.53592	insig	-1.59888	down	-2.67176	down	-0.713017	insig	-2.91732	down	-2.39178	down	-0.615804	insig	-2.28714	down	0.515083	insig	0.69218	insig	1.30798	up	-2.15668	down	-1.24598	down	-0.0684622	insig	1.17752	up
YZMW0600	Cycloheptanecarboxylic acid, 1-amino-	Acid	-	-		-2.17929	down	1.04864	insig	0.105144	insig	-0.542695	insig	-1.59133	down	-2.66056	down	-0.710357	insig	-2.88965	down	-2.37738	down	-0.618388	insig	-2.27224	down	0.517627	insig	0.685289	insig	1.30368	up	-2.14293	down	-1.2358	down	-0.0614291	insig	1.17437	up
YZMW0490	Creatinine	Acid	-	ko00330,ko01100		-2.16479	down	1.03727	insig	0.0972561	insig	-0.557079	insig	-1.59435	down	-2.66653	down	-0.697629	insig	-2.86242	down	-2.37548	down	-0.640585	insig	-2.27823	down	0.529424	insig	0.669975	insig	1.31056	up	-2.13711	down	-1.22478	down	-0.055333	insig	1.16944	up
YZMW0257	2-Oxopentanedioic acid	Acid	-	ko00020,ko00040,ko00053,ko00220,ko00250,ko00300,ko00310,ko00340,ko00430,ko00470,ko00630,ko00650,ko00660,ko00785,ko01100,ko01110,ko01200,ko01210,ko01230,ko01240		-2.23016	down	1.09961	insig	0.102356	insig	-0.518407	insig	-1.61801	down	-2.68326	down	-0.699852	insig	-2.93001	down	-2.42607	down	-0.626612	insig	-2.32371	down	0.531268	insig	0.712714	insig	1.33933	up	-2.15199	down	-1.23291	down	-0.0653079	insig	1.1676	up
YZMW0531	Benzeneacetic acid, 3-hydroxy-	Acid	-	ko00350,ko00360,ko01100		-2.17949	down	1.0774	insig	0.111413	insig	-0.483791	insig	-1.56119	down	-2.61001	down	-0.705028	insig	-2.88452	down	-2.38074	down	-0.598307	insig	-2.26932	down	0.511212	insig	0.732449	insig	1.33076	up	-2.0988	down	-1.2135	down	-0.05327	insig	1.16023	up
KMW0730	Dodecanoic acid	Acid	mild, fatty, coconut, bay, oily	ko00061,ko01100,ko01110		-2.15525	down	1.02517	insig	0.085238	insig	-0.571925	insig	-1.59709	down	-2.66788	down	-0.68709	insig	-2.84234	down	-2.34523	down	-0.632973	insig	-2.25999	down	0.554779	insig	0.669944	insig	1.30292	up	-2.1131	down	-1.21532	down	-0.0592945	insig	1.15603	up
YZMW0677	4-Methyl-2-oxovaleric acid	Acid	-	ko00280,ko00290,ko00785,ko00966,ko01100,ko01110,ko01210,ko01230		-2.26153	down	1.08579	insig	0.0289538	insig	-0.621511	insig	-1.7073	down	-2.83255	down	-0.664202	insig	-2.92574	down	-1.92544	down	-0.175452	insig	-1.89649	down	0.859039	insig	0.90173	insig	1.07718	up	-1.97351	down	-1.2047	down	-0.0504998	insig	1.1542	up
KMW0491	Hydrocinnamic acid	Acid	sweet, fatty, rose, musky, cinnamon	ko00360,ko01100		-2.16802	down	1.03431	insig	0.0724461	insig	-0.554369	insig	-1.58868	down	-2.66536	down	-0.699074	insig	-2.86709	down	-2.37354	down	-0.640155	insig	-2.30109	down	0.525385	insig	0.67009	insig	1.31025	up	-2.13998	down	-1.20615	down	-0.0570201	insig	1.14913	up
GMW0118	Oxalic acid	Acid	bland, mild, caramel	ko00230,ko00630,ko01100		-2.19382	down	1.0778	insig	0.100778	insig	-0.564286	insig	-1.64208	down	-2.69019	down	-0.72221	insig	-2.91603	down	-2.4432	down	-0.643188	insig	-2.34242	down	0.526035	insig	0.683959	insig	1.32715	up	-2.16415	down	-1.2168	down	-0.0679236	insig	1.14888	up
YZMW0476	Propanoic acid, 2-hydroxy-2-methyl-	Acid	-	-		-2.17287	down	1.06466	insig	0.092743	insig	-0.502231	insig	-1.56689	down	-2.6202	down	-0.685074	insig	-2.85795	down	-2.37354	down	-0.623803	insig	-2.28079	down	0.501743	insig	0.684586	insig	1.30839	up	-2.11845	down	-1.20096	down	-0.0549061	insig	1.14605	up
QWMW0764	cis-3-Hexenyllactate	Acid	fresh, green, leafy, green, waxy, tropical	-		-2.38503	down	1.10212	insig	-0.137756	insig	-0.334356	insig	-1.43647	down	-2.68778	down	-0.552618	insig	-2.93765	down	-2.22298	down	-0.568243	insig	-2.36074	down	0.480564	insig	0.698825	insig	1.26707	up	-2.20722	down	-1.14516	down	-0.0316051	insig	1.11355	up
XMW1234	Propanoic acid, 2-acetylhydrazono-	Acid	-	-		-2.38503	down	1.10212	insig	-0.137756	insig	-0.334356	insig	-1.43647	down	-2.68778	down	-0.552618	insig	-2.93765	down	-2.22298	down	-0.568243	insig	-2.36074	down	0.480564	insig	0.698825	insig	1.26707	up	-2.20722	down	-1.14516	down	-0.0316051	insig	1.11355	up
WAMW0186*203	2-Pentenoic acid, 4-methyl-	Acid	fatty, fruity, black tea	-		-1.22239	insig	-	-	-1.98903	insig	-	-	-	-	-3.08403	down	2.52493	up	1.30254	up	4.8236	up	2.29867	up	2.83457	up	5.73839	up	3.21346	up	0.914788	insig	2.65436	up	0.766634	insig	1.86164	up	1.095	insig
YZMW0362*203	3-Pentenoic acid, 4-methyl-	Acid	-	-		-2.46542	insig	-0.929584	insig	-2.3594	down	-3.93203	down	-3.00244	down	-6.4362	down	1.43098	up	-1.03444	insig	1.86802	up	-0.49254	insig	-0.491379	insig	4.04447	up	-1.31854	down	-0.826001	insig	-2.39173	insig	-1.0356	insig	0.0387481	insig	1.07435	insig
XMW2803*190	dl-2-Aminobutyric acid	Acid	-	-		-3.35767	down	1.03565	up	-1.6075	down	0.216476	insig	-0.819179	insig	-3.40747	down	-0.835779	insig	-4.19345	down	-1.65425	insig	0.217185	insig	-3.26174	down	0.58695	insig	1.6392	up	1.42202	up	-2.82052	down	-0.714522	insig	0.266273	insig	0.980795	insig
YZMW0120*190	Butanoic acid, 2-amino-, (S)-	Acid	-	-		-3.35767	down	1.03565	up	-1.6075	down	0.216476	insig	-0.819179	insig	-3.40747	down	-0.835779	insig	-4.19345	down	-1.65425	insig	0.217185	insig	-3.26174	down	0.58695	insig	1.6392	up	1.42202	up	-2.82052	down	-0.714522	insig	0.266273	insig	0.980795	insig
YZMW0215*190	Butanoic acid, 2-amino-, (R)-	Acid	-	-		-3.35767	down	1.03565	up	-1.6075	down	0.216476	insig	-0.819179	insig	-3.40747	down	-0.835779	insig	-4.19345	down	-1.65425	insig	0.217185	insig	-3.26174	down	0.58695	insig	1.6392	up	1.42202	up	-2.82052	down	-0.714522	insig	0.266273	insig	0.980795	insig
WMW0104	Cyclooctanemethanol	Alcohol	-	-		-3.39266	down	0.976372	insig	-1.70195	down	0.225393	insig	-0.750979	insig	-3.43262	down	-0.909691	insig	-4.30235	down	-1.67806	insig	0.208004	insig	-3.38001	down	0.53896	insig	1.67404	up	1.46604	up	-2.89366	down	-0.714338	insig	0.265356	insig	0.979694	insig
KMW0588	3-Cyclohexene-1-ethanol, .beta.,4-dimethyl-	Alcohol	fruity, herbal	-		-3.39266	down	0.976372	insig	-1.70195	down	0.225393	insig	-0.750979	insig	-3.43262	down	-0.909691	insig	-4.30235	down	-1.67806	insig	0.208004	insig	-3.38001	down	0.53896	insig	1.67404	up	1.46604	up	-2.89366	down	-0.714338	insig	0.265356	insig	0.979694	insig
XMW3548	Benzeneethanol, .alpha.-propyl-	Alcohol	mild, green, sweet, earthy	-		1.2362	insig	0.812883	insig	2.19258	insig	-2.91428	down	-3.72717	down	-2.5091	down	5.06642	up	6.30262	up	5.10152	up	0.84799	insig	7.29411	up	8.86895	up	0.88825	insig	0.04026	insig	6.35985	up	-0.143498	insig	0.83102	insig	0.974518	insig
XMW1177	11,11-Dimethyl-4,8-dimethylenebicyclo[7.2.0]undecan-3-ol	Alcohol	-	-		-1.78286	down	0.304287	insig	-1.49232	insig	-0.670212	insig	-0.974499	insig	-3.36229	down	1.90296	up	0.1201	insig	4.49547	up	2.8968	up	3.00315	up	6.22717	up	3.65399	up	0.757197	insig	2.86488	up	0.0137435	insig	0.909218	insig	0.895474	insig
YZMW0321	3-Buten-1-ol, 2-methyl-	Alcohol	-	-		-1.78286	down	0.304287	insig	-1.49232	insig	-0.670212	insig	-0.974499	insig	-3.36229	down	1.90296	up	0.1201	insig	4.49547	up	2.8968	up	3.00315	up	6.22717	up	3.65399	up	0.757197	insig	2.86488	up	0.0137435	insig	0.909218	insig	0.895474	insig
GGMW0059	2-Pentanol, 3-methyl-	Alcohol	-	-		-1.78286	down	0.304287	insig	-1.49232	insig	-0.670212	insig	-0.974499	insig	-3.36229	down	1.90296	up	0.1201	insig	4.49547	up	2.8968	up	3.00315	up	6.22717	up	3.65399	up	0.757197	insig	2.86488	up	0.0137435	insig	0.909218	insig	0.895474	insig
WMW0187*393	2-Hexanol	Alcohol	chemical, winey, fruity, fatty, terpenic, cauliflower	-		-0.677376	insig	1.32426	up	0.804805	insig	1.06837	up	-0.255886	insig	-0.342233	insig	1.12997	up	0.452598	insig	1.6716	up	1.86588	up	2.4764	up	2.05927	up	1.99767	up	0.131788	insig	1.71704	up	-0.157925	insig	0.733226	insig	0.891151	insig
XMW0569*393	2-Hexanol, (R)-	Alcohol	mushroom, dusty, oily	-		-3.27263	down	-	-	-3.41337	down	-	-	-	-	-4.21376	down	4.97042	up	1.69778	up	6.32839	up	1.35797	up	2.91502	up	6.36009	up	1.38967	up	0.0316991	insig	2.14632	up	0.140735	insig	0.94113	insig	0.800395	insig
YZMW0539	2-Hexanol, 2-methyl-	Alcohol	-	-		-0.556922	insig	-0.398221	insig	-1.09198	down	-0.477736	insig	-0.0795157	insig	-1.96939	down	0.717407	insig	0.160484	insig	3.61484	up	2.49922	up	2.52287	up	4.45157	up	3.25642	up	0.757208	insig	2.48217	up	0.136834	insig	0.934736	insig	0.797903	insig
YC_1798*435	2,3-Butanediol, [R-(R*,R*)]-	Alcohol	-	ko00650,ko01110		-3.882	down	0.41311	insig	-3.62727	down	-0.00887282	insig	-0.421983	insig	-4.84138	down	5.61016	up	1.72816	up	6.51988	up	1.32283	up	2.89261	up	7.03469	up	1.41566	up	0.0928281	insig	2.19331	up	0.158373	insig	0.950506	insig	0.792133	insig
XMW2607*435	2,3-Butanediol, [S-(R*,R*)]-	Alcohol	-	ko00650,ko01110		-1.75149	down	1.17107	up	-0.0203862	insig	0.514678	insig	-0.656394	insig	-1.46216	down	1.54846	up	-0.203028	insig	2.56381	up	2.18642	up	2.54343	up	4.06246	up	3.02867	up	0.84225	insig	2.6003	up	-0.560031	insig	0.225351	insig	0.785382	insig
KMW0075*435	2,3-Butanediol	Alcohol	buttery, creamy	-		-0.801588	insig	-2.79743	down	-3.3572	down	-2.79743	down	-	-	-4.11707	down	0.709508	insig	-0.0920802	insig	5.0838	up	1.57686	up	1.7266	up	5.41084	up	1.90391	up	0.327044	insig	1.29377	up	-0.241815	insig	0.518052	insig	0.759867	insig
QWMW1153*437	4-Hexen-1-ol	Alcohol	pungent, green, vegetable, oily	-		-0.935435	insig	0.90062	insig	0.259365	insig	0.58161	insig	-0.31901	insig	-0.8047	insig	1.08307	up	0.147633	insig	2.02423	up	1.84179	up	2.2836	up	2.8511	up	2.34964	up	0.507851	insig	2.0464	up	-0.29418	insig	0.450874	insig	0.745055	insig
GMW0401*437	3-Hexen-1-ol	Alcohol	green, leafy	-		-1.62604	down	0.199259	insig	-2.03135	down	0.245046	insig	0.0457864	insig	-2.71235	down	1.54752	up	-0.0785205	insig	2.72615	up	1.37789	up	0.6948	insig	3.33492	up	2.03244	up	0.654554	insig	0.622568	insig	0.604566	insig	1.33135	up	0.726786	insig
D1660*437	5-Hexen-1-ol	Alcohol	-	-		-1.62604	down	0.199259	insig	-2.03135	down	0.245046	insig	0.0457864	insig	-2.71235	down	1.54752	up	-0.0785205	insig	2.72615	up	1.37789	up	0.6948	insig	3.33492	up	2.03244	up	0.654554	insig	0.622568	insig	0.604566	insig	1.33135	up	0.726786	insig
YC_1805	1-Butanol, 3,3-dimethyl-	Alcohol	-	-		-2.11001	insig	1.35589	up	0.543645	insig	0.137594	insig	-1.21829	down	-1.38198	insig	0.199502	insig	-1.91051	insig	-1.14007	down	0.0163168	insig	-0.596422	insig	1.73721	insig	1.6753	up	1.65899	up	0.355229	insig	-1.29777	insig	-0.590439	insig	0.707335	insig
KMW0098*186	3-Hexen-1-ol, (Z)-	Alcohol	fresh, green, grass, foliage, vegetable, herbal, oily	ko00592,ko01110		0.0283502	insig	0.049163	insig	-0.352661	insig	0.16183	insig	0.112667	insig	-0.897914	insig	2.08656	up	2.11491	up	2.69077	up	0.653373	insig	2.33811	up	2.63365	up	0.708913	insig	0.0555403	insig	1.73573	up	0.430174	insig	1.08809	up	0.65792	insig
KMW0225*186	3-Hexen-1-ol, (E)-	Alcohol	moss, fresh	-		0.0283502	insig	0.049163	insig	-0.352661	insig	0.16183	insig	0.112667	insig	-0.897914	insig	2.08656	up	2.11491	up	2.69077	up	0.653373	insig	2.33811	up	2.63365	up	0.708913	insig	0.0555403	insig	1.73573	up	0.430174	insig	1.08809	up	0.65792	insig
WMW0058	5-Hepten-2-ol, 6-methyl-	Alcohol	sweet, oily, green, coriander	-		-0.398888	insig	-0.346046	insig	-1.00063	down	-0.415958	insig	-0.0699121	insig	-1.72536	down	0.584719	insig	0.185831	insig	3.13495	up	2.20418	up	2.13431	up	3.89884	up	2.89816	up	0.693984	insig	2.17348	up	0.255699	insig	0.910516	insig	0.654817	insig
D200	Benzenemethanol, 3-hydroxy-	Alcohol	-	-		-0.398888	insig	-0.346046	insig	-1.00063	down	-0.415958	insig	-0.0699121	insig	-1.72536	down	0.584719	insig	0.185831	insig	3.13495	up	2.20418	up	2.13431	up	3.89884	up	2.89816	up	0.693984	insig	2.17348	up	0.255699	insig	0.910516	insig	0.654817	insig
YZMW0317	Metronidazole	Alcohol	-	-		-0.00142202	insig	-0.481765	insig	-0.522157	insig	-0.111188	insig	0.370577	insig	-0.802731	insig	-0.22883	insig	-0.230252	insig	2.58986	up	2.33692	up	2.0677	up	2.83361	up	2.95125	up	0.61433	insig	2.03088	up	0.0389697	insig	0.69012	insig	0.65115	insig
YZMW0165*248	1H-Indol-5-ol	Alcohol	-	-		-0.820123	insig	0.831356	insig	0.237302	insig	0.683786	insig	-0.14757	insig	-0.558749	insig	1.0442	up	0.224078	insig	2.17421	up	1.96136	up	2.41151	up	2.90969	up	2.54928	up	0.587915	insig	2.35094	up	-0.226069	insig	0.422412	insig	0.648481	insig
BPMW015*248	1H-Indol-4-ol	Alcohol	-	-		-0.326296	insig	0.986417	insig	0.492239	insig	0.99746	insig	0.0110432	insig	-0.138669	insig	1.31704	up	0.990741	insig	1.9271	up	1.59648	up	2.41934	up	1.86815	up	1.54857	up	-0.047905	insig	1.72948	up	0.167883	insig	0.809833	insig	0.641951	insig
XMW0510	2-Hexadecanol	Alcohol	-	-		-1.70423	down	-2.83693	down	-4.6065	down	-2.83693	down	-	-	-5.2443	down	1.99408	up	0.289855	insig	6.90802	up	2.07701	up	2.30153	up	7.72129	up	2.89028	up	0.813266	insig	2.47699	up	0.0653399	insig	0.703139	insig	0.6378	insig
XMW0735	Benzenemethanol, .alpha.-2-propenyl-	Alcohol	-	-		-3.33759	down	-	-	-3.9409	down	3.24774	up	3.24774	up	-1.32423	down	6.33275	up	2.99516	up	8.34353	up	2.01078	up	4.40264	up	4.71426	up	1.62924	up	-0.381536	insig	3.39003	up	0.603303	insig	1.23437	up	0.631069	insig
YZMW0291	2-Hexanol, 2,5-dimethyl-, (S)-	Alcohol	-	-		-2.482	down	0.457111	insig	-1.2222	insig	-2.35433	down	-2.81144	down	-4.65421	down	1.9091	up	-0.572898	insig	1.80911	insig	0.357126	insig	0.586915	insig	5.53213	up	1.2687	up	0.911573	insig	0.877914	insig	-0.802687	insig	-0.182113	insig	0.620575	insig
BPMW016*294	2-Naphthalenemethanol	Alcohol	-	-		-2.482	down	0.457111	insig	-1.2222	insig	-2.35433	down	-2.81144	down	-4.65421	down	1.9091	up	-0.572898	insig	1.80911	insig	0.357126	insig	0.586915	insig	5.53213	up	1.2687	up	0.911573	insig	0.877914	insig	-0.802687	insig	-0.182113	insig	0.620575	insig
D1396	3-Nonanol	Alcohol	-	-		-1.8618	down	0.0161957	insig	-2.06611	down	-0.416014	insig	-0.432209	insig	-3.10674	down	2.21093	up	0.349126	insig	4.21358	up	2.01885	up	2.14747	up	5.48019	up	2.85325	up	0.834403	insig	2.37345	up	0.220505	insig	0.828927	insig	0.608422	insig
w15	2-Nonen-1-ol	Alcohol	sweet, fatty, melon, cucumber, vegetable	-		-1.8618	down	0.0161957	insig	-2.06611	down	-0.416014	insig	-0.432209	insig	-3.10674	down	2.21093	up	0.349126	insig	4.21358	up	2.01885	up	2.14747	up	5.48019	up	2.85325	up	0.834403	insig	2.37345	up	0.220505	insig	0.828927	insig	0.608422	insig
D1625*296	3-Octanol, 3,7-dimethyl-	Alcohol	lilac, oily, lily, tea, floral, bois de rose, woody	-		-1.8618	down	0.0161957	insig	-2.06611	down	-0.416014	insig	-0.432209	insig	-3.10674	down	2.21093	up	0.349126	insig	4.21358	up	2.01885	up	2.14747	up	5.48019	up	2.85325	up	0.834403	insig	2.37345	up	0.220505	insig	0.828927	insig	0.608422	insig
QWMW0606*296	3-Octanol, 3,6-dimethyl-	Alcohol	sweet, rosy	-		-1.72123	down	0.588525	insig	-0.888216	insig	0.695326	insig	0.106801	insig	-1.37476	down	-0.0911022	insig	-1.81234	down	-0.0990577	insig	0.58057	insig	-0.987274	insig	-0.577516	insig	0.208913	insig	-0.371657	insig	-1.95228	down	-0.244491	insig	0.348853	insig	0.593344	insig
GGMW0037	5-Nonanol	Alcohol	-	-		-1.83296	down	-3.25763	down	-5.62638	down	-0.905732	insig	2.35189	up	-3.86448	down	1.33273	up	-0.500233	insig	6.98953	up	2.39918	up	1.36315	up	5.00252	up	2.76407	up	0.364886	insig	1.13804	up	0.535798	insig	1.12579	up	0.58999	insig
NMW0250*294	1-Naphthalenemethanol	Alcohol	-	-		-1.91879	down	-2.81574	down	-5.30877	down	-2.81574	down	-	-	-5.89751	down	1.36608	up	-0.552711	insig	6.55355	up	2.37172	up	1.24478	up	6.95099	up	2.76916	up	0.39744	insig	1.05348	up	0.574226	insig	1.16297	up	0.588747	insig
NMW0222	Benzenemethanol, 3,4-dimethoxy-	Alcohol	-	-		-1.15973	down	-0.0238437	insig	-1.20877	down	-0.125494	insig	-0.101651	insig	-1.88195	down	0.874298	insig	-0.285433	insig	3.44707	up	2.54893	up	2.23831	up	4.43097	up	3.43118	up	0.882247	insig	2.54903	up	0.0251921	insig	0.596721	insig	0.571529	insig
KMW0726	1-Tetradecanol	Alcohol	fruity, waxy, orris, coconut	-		-2.4954	down	-0.185374	insig	-3.0894	down	-0.576395	insig	-0.391022	insig	-4.02219	down	1.70406	up	-0.791336	insig	4.55073	up	2.66129	up	1.46133	up	5.12563	up	2.84517	up	0.183878	insig	1.10344	up	0.408624	insig	0.950392	insig	0.541768	insig
D382*124	cis-11-Tetradecen-1-ol	Alcohol	-	-		-0.632825	insig	0.283653	insig	-0.486038	insig	-0.0355999	insig	-0.319253	insig	-1.34609	down	1.46687	up	0.834041	insig	2.17627	up	0.993062	insig	1.69024	up	2.93792	up	1.43546	up	0.442396	insig	1.59183	up	0.136867	insig	0.677664	insig	0.540797	insig
YZMW0268	1,2-Benzenediol, 4,5-dichloro-	Alcohol	-	-		-0.00205209	insig	-0.304124	insig	-0.543787	insig	-0.31774	insig	-0.0136164	insig	-1.09441	down	0.0499691	insig	0.047917	insig	2.50699	up	2.15289	up	1.9632	up	3.22134	up	2.85363	up	0.700736	insig	2.12693	up	0.237612	insig	0.774617	insig	0.537005	insig
XMW0928	Benzenemethanol, .alpha.,4-dimethyl-	Alcohol	sweet, hawthorn, floral, nutty, powdery	-		-0.00205209	insig	-0.304124	insig	-0.543787	insig	-0.31774	insig	-0.0136164	insig	-1.09441	down	0.0499691	insig	0.047917	insig	2.50699	up	2.15289	up	1.9632	up	3.22134	up	2.85363	up	0.700736	insig	2.12693	up	0.237612	insig	0.774617	insig	0.537005	insig
NMW0183	Benzenemethanol, 4-hydroxy-	Alcohol	fruity, bitter, almond, sweet, coconut	-		-0.371825	insig	-0.447063	insig	-0.870067	insig	-1.96943	down	-1.52237	down	-2.925	down	-1.16571	down	-1.53754	down	-0.857289	insig	-0.138642	insig	-1.72736	down	-0.156117	insig	-0.959838	insig	-0.821196	insig	-3.08112	down	0.0511791	insig	0.583742	insig	0.532563	insig
KMW0284	Phenylethyl Alcohol	Alcohol	fruity, rose, sweet, apple	ko00360		0.142251	insig	-0.763043	insig	-1.04031	down	-5.24818	down	-4.48514	down	-6.05237	down	-1.23882	down	-1.09657	down	-0.460091	insig	0.015688	insig	-1.50041	down	3.09058	up	-0.918774	insig	-0.934462	insig	-2.96179	down	0.419522	insig	0.946443	insig	0.526921	insig
D299	Ethanol, 2-(3,3-dimethylcyclohexylidene)-, (Z)-	Alcohol	-	-		-0.649633	insig	-0.270898	insig	-1.45018	down	-0.337007	insig	-0.0661088	insig	-2.04267	down	1.48958	up	0.839949	insig	3.23588	up	1.4754	up	1.7857	up	3.73448	up	1.90789	up	0.432488	insig	1.69181	up	0.529644	insig	1.05603	up	0.526384	insig
KMW0333*453	endo-fenchol	Alcohol	camphor	-		-1.2326	down	0.872383	insig	-0.000219107	insig	0.58934	insig	-0.283043	insig	-0.797919	insig	1.39184	up	0.159231	insig	2.2714	up	1.75194	up	2.27118	up	3.11837	up	2.31587	up	0.563931	insig	2.32045	up	-0.360002	insig	0.154654	insig	0.514656	insig
WAMW0717	2-Undecanol	Alcohol	fresh, waxy, clean, cloth, cotton, sarsaparilla	-		-3.98122	down	4.08086	up	-0.187298	insig	-	-	-4.08086	down	-4.77741	down	5.7552	up	1.77399	up	2.26143	up	0.587095	insig	2.07414	up	6.42277	up	0.667564	insig	0.0804696	insig	1.64536	up	0.286944	insig	0.796194	insig	0.50925	insig
YZMW0497*223	1,3-Benzenediol, 2-methyl-	Alcohol	-	-		-4.73499	down	3.65005	up	-0.88884	insig	3.7692	up	0.119144	insig	-1.26997	down	2.97889	up	-1.7561	down	-0.0657446	insig	0.605415	insig	-0.954585	insig	-0.490039	insig	0.300265	insig	-0.305151	insig	-1.76	down	-0.196103	insig	0.304166	insig	0.500269	insig
QWMW1295*211	2-Heptanol, (S)-	Alcohol	mushroom	-		-1.25396	down	-0.195898	insig	-1.39797	down	-0.0412641	insig	0.154634	insig	-1.74331	down	0.777429	insig	-0.476532	insig	3.34183	up	2.3685	up	1.94386	up	4.07413	up	3.25543	up	0.886932	insig	2.33082	up	-0.0518938	insig	0.448081	insig	0.499975	insig
KMW0143*211	2-Heptanol	Alcohol	fruity, mouldy, musty, mushroom	-		-0.719232	insig	-0.703726	insig	-1.96581	down	-0.888017	insig	-0.184291	insig	-2.64633	down	1.53776	up	0.81853	insig	3.71092	up	1.46943	up	1.74511	up	4.32419	up	1.89841	up	0.42898	insig	1.67786	up	0.542855	insig	1.03908	up	0.496224	insig
D400*124	11-Tetradecen-1-ol, (E)-	Alcohol	-	-		-0.494176	insig	-0.910832	insig	-1.93459	insig	-1.24519	down	-0.334353	insig	-2.76345	down	1.2263	up	0.732124	insig	3.17446	up	1.03733	up	1.23987	up	4.49875	up	2.02726	up	0.989931	insig	1.7353	up	0.529586	insig	1.02409	up	0.494505	insig
D399*124	cis-9-Tetradecen-1-ol	Alcohol	-	-		-1.58109	down	0.479297	insig	-0.900709	insig	0.594392	insig	0.115094	insig	-1.27726	down	-0.257652	insig	-1.83874	down	-0.115273	insig	0.621677	insig	-1.01598	down	-0.644365	insig	0.207679	insig	-0.413998	insig	-1.92162	down	-0.201086	insig	0.290557	insig	0.491643	insig
WMW0064*269	2-Nonen-1-ol, (E)-	Alcohol	waxy, green, violet, melon	-		-1.58109	down	0.479297	insig	-0.900709	insig	0.594392	insig	0.115094	insig	-1.27726	down	-0.257652	insig	-1.83874	down	-0.115273	insig	0.621677	insig	-1.01598	down	-0.644365	insig	0.207679	insig	-0.413998	insig	-1.92162	down	-0.201086	insig	0.290557	insig	0.491643	insig
QWMW0433*269	2-Nonen-1-ol, (Z)-	Alcohol	green, waxy, melon	-		-1.57169	down	0.481259	insig	-0.906673	insig	0.592899	insig	0.11164	insig	-1.28035	down	-0.258134	insig	-1.82983	down	-0.117226	insig	0.622167	insig	-1.0239	down	-0.637314	insig	0.213718	insig	-0.408449	insig	-1.91766	down	-0.183763	insig	0.301551	insig	0.485314	insig
NMW0119*224	1,2-Benzenediol, 4-methyl-	Alcohol	-	ko01100		-1.55941	down	0.458522	insig	-0.9233	insig	0.580465	insig	0.121944	insig	-1.27917	down	-0.236263	insig	-1.79567	down	-0.073708	insig	0.621077	insig	-0.997007	insig	-0.592367	insig	0.224361	insig	-0.396715	insig	-1.87153	down	-0.177591	insig	0.300218	insig	0.477809	insig
NMW0109*224	1,2-Benzenediol, 3-methyl-	Alcohol	-	ko01100		-0.92923	insig	0.523975	insig	-0.136804	insig	-0.0640146	insig	-0.58799	insig	-1.19802	down	0.801282	insig	-0.127948	insig	1.89166	up	1.61436	up	1.75486	up	3.1669	up	2.3016	up	0.687249	insig	1.96888	up	-0.268451	insig	0.20478	insig	0.47323	insig
QWMW1099	5-Octen-1-ol, (Z)-	Alcohol	green, melon, watery, watermelon, earthy, mushroom, violet, leafy, fishy, soapy	-		-0.723689	insig	-1.21885	insig	-2.68343	insig	-1.97947	down	-0.760623	insig	-3.91704	down	1.55098	up	0.827295	insig	3.37044	up	0.600613	insig	0.687008	insig	4.04781	up	0.517358	insig	-0.0832549	insig	0.130774	insig	0.740899	insig	1.21388	insig	0.472979	insig
XMW0364	6-Undecanol	Alcohol	-	-		-2.58094	down	0.537091	insig	-1.39496	insig	-1.11119	down	-1.64828	down	-3.51525	down	2.14937	up	-0.431575	insig	1.87514	up	0.262862	insig	0.480176	insig	4.36343	up	1.10288	up	0.840016	insig	0.848183	insig	-0.648889	insig	-0.176881	insig	0.472008	insig
NMW0114*259	3-Methoxybenzyl alcohol	Alcohol	-	-		-2.58094	down	0.537091	insig	-1.39496	insig	-1.11119	down	-1.64828	down	-3.51525	down	2.14937	up	-0.431575	insig	1.87514	up	0.262862	insig	0.480176	insig	4.36343	up	1.10288	up	0.840016	insig	0.848183	insig	-0.648889	insig	-0.176881	insig	0.472008	insig
KMW0466	3-Cyclohexene-1-methanethiol, .alpha.,.alpha.,4-trimethyl-	Alcohol	sulfury, aromatic, grapefruit, naphthyl, resinous, woody	-		-1.56152	down	0.47678	insig	-0.904665	insig	0.564585	insig	0.0878057	insig	-1.28275	down	-0.234052	insig	-1.79558	down	-0.0601673	insig	0.650664	insig	-0.964832	insig	-0.494454	insig	0.304183	insig	-0.346481	insig	-1.7772	down	-0.18008	insig	0.285806	insig	0.465886	insig
XMW0728	Benzenemethanol, 4-methyl-.alpha.-(1-methyl-2-propenyl)-, (R*,R*)-	Alcohol	-	-		-1.21996	down	0.663666	insig	-0.275959	insig	0.046648	insig	-0.617018	insig	-1.35748	down	0.969604	insig	-0.250352	insig	2.19042	up	1.88449	up	1.91447	up	3.57877	up	2.65582	up	0.771331	insig	2.2213	up	-0.280331	insig	0.184168	insig	0.464499	insig
KMW0354*443	2,6-Nonadien-1-ol	Alcohol	green, cucumber, vegetable	-		-0.285409	insig	0.066684	insig	-0.688404	insig	0.227488	insig	0.160804	insig	-0.988389	insig	2.16751	up	1.8821	up	2.85569	up	0.754861	insig	2.16728	up	2.78557	up	0.845547	insig	0.0906863	insig	1.79718	up	0.469678	insig	0.930467	insig	0.460789	insig
KMW0355*443	trans,cis-2,6-Nonadien-1-ol	Alcohol	green, cucumber, oily, violet, leafy	-		-1.27995	down	-0.0229114	insig	-1.21554	down	0.0491335	insig	0.0720449	insig	-1.59963	down	-0.0779284	insig	-1.35788	down	0.425185	insig	0.480202	insig	-0.790356	insig	-0.101501	insig	0.0255606	insig	-0.454641	insig	-1.70114	down	-0.0873194	insig	0.368819	insig	0.456139	insig
XMW1286	1H-Imidazole-4-methanol	Alcohol	-	-		-1.20826	down	0.609871	insig	-0.295985	insig	0.0125472	insig	-0.597324	insig	-1.34085	down	0.925847	insig	-0.282414	insig	2.198	up	1.88202	up	1.90201	up	3.56517	up	2.65187	up	0.769848	insig	2.22432	up	-0.302405	insig	0.145136	insig	0.447541	insig
D456	8-Dodecen-1-ol, (Z)-	Alcohol	-	-		-0.202972	insig	-0.00353726	insig	-0.701847	insig	0.190454	insig	0.193991	insig	-0.950143	insig	2.10563	up	1.90266	up	2.88573	up	0.77656	insig	2.18388	up	2.77226	up	0.857084	insig	0.0805246	insig	1.82212	up	0.495338	insig	0.937625	insig	0.442287	insig
KMW0508	p-Cymen-7-ol	Alcohol	mild, amber, balsamic, fruity	ko01100		-0.923178	insig	-0.00669326	insig	-1.01949	down	-0.423028	insig	-0.416334	insig	-1.87301	down	2.34006	up	1.41689	up	3.56688	up	1.22012	up	2.54739	up	4.57546	up	1.81236	up	0.592243	insig	2.70245	up	0.0896149	insig	0.526803	insig	0.437188	insig
NMW0126*047	2-Propen-1-ol, 3-phenyl-, (E)-	Alcohol	sweet, balsamic, hyacinth, spicy, green, powdery, cinnamyl	-		-0.72081	insig	0.133072	insig	-0.635045	insig	-0.288371	insig	-0.421443	insig	-1.49103	down	0.416885	insig	-0.303926	insig	1.24587	up	0.962061	insig	0.610828	insig	1.99155	up	1.28629	up	0.324233	insig	0.500523	insig	0.047307	insig	0.481845	insig	0.434538	insig
KMW0487*047	2-Propen-1-ol, 3-phenyl-	Alcohol	sweet, balsamic, hyacinth, spicy, green, powdery, cinnamon	ko01110		-1.02791	down	0.610048	insig	-0.311382	insig	-0.0339756	insig	-0.644024	insig	-1.38429	down	0.911319	insig	-0.116592	insig	2.14608	up	1.8448	up	1.83469	up	3.55014	up	2.60484	up	0.76004	insig	2.16585	up	-0.106481	insig	0.3224	insig	0.428881	insig
NMW0130	1,3-Benzodioxol-5-ol	Alcohol	-	-		-1.02791	down	0.610048	insig	-0.311382	insig	-0.0339756	insig	-0.644024	insig	-1.38429	down	0.911319	insig	-0.116592	insig	2.14608	up	1.8448	up	1.83469	up	3.55014	up	2.60484	up	0.76004	insig	2.16585	up	-0.106481	insig	0.3224	insig	0.428881	insig
XMW0424	2,6-Dimethyl-1-nonen-3-yn-5-ol	Alcohol	-	-		-1.1685	down	0.544983	insig	-0.319768	insig	-0.0928385	insig	-0.637821	insig	-1.37173	down	0.93391	insig	-0.234592	insig	2.13183	up	1.7429	up	1.81206	up	3.48224	up	2.45549	up	0.712589	insig	2.11051	up	-0.303751	insig	0.110391	insig	0.414141	insig
XMW1260	1-Cyclohexene-1-propanol, .alpha.,2,6,6-tetramethyl-	Alcohol	woody, floral, amber	-		-0.858263	insig	0.518531	insig	-0.126941	insig	0.0359878	insig	-0.482543	insig	-1.02116	down	0.628451	insig	-0.229811	insig	1.94491	up	1.83499	up	1.81797	up	3.18198	up	2.58952	up	0.754523	insig	2.16082	up	-0.21279	insig	0.198881	insig	0.411671	insig
GMW0159	Benzenepentanol	Alcohol	floral, carnation, rose, lemon, verbena	-		-1.58446	down	0.565934	insig	-0.893948	insig	0.63329	insig	0.0673562	insig	-1.23672	down	-0.132213	insig	-1.71667	down	-0.126381	insig	0.571767	insig	-1.02033	down	-0.581691	insig	0.183813	insig	-0.387954	insig	-1.81842	down	-0.12458	insig	0.285553	insig	0.410133	insig
XMW1233	3-Cyclopentyl-1-propanol	Alcohol	-	-		-1.32647	down	0.662529	insig	-0.360636	insig	0.0343303	insig	-0.628199	insig	-1.39798	down	1.02146	up	-0.305015	insig	2.23174	up	1.87281	up	1.8711	up	3.59724	up	2.61011	up	0.737302	insig	2.19925	up	-0.303308	insig	0.105842	insig	0.40915	insig
XMW0946	Ethanol, 2-(4-ethylphenoxy)-	Alcohol	-	-		-0.697202	insig	-0.492303	insig	-1.72912	down	-0.572705	insig	-0.0804021	insig	-2.21665	down	0.880119	insig	0.182916	insig	2.85327	up	1.48085	up	1.12415	up	3.34222	up	1.8894	up	0.408546	insig	1.12557	up	0.539614	insig	0.946747	insig	0.407133	insig
NMW0223	1,2,4-Benzenetriol	Alcohol	-	ko01100		-0.150153	insig	-2.8494	down	-3.19049	down	-2.8494	down	-	-	-3.59003	down	0.951684	insig	0.801531	insig	5.42707	up	1.62599	up	2.23658	up	6.15028	up	2.3492	up	0.723207	insig	2.56025	up	0.190943	insig	0.590479	insig	0.399536	insig
QWMW0350	2-Naphthalenethiol	Alcohol	disagreeable, mercaptan	-		-1.00771	down	0.52132	insig	-0.332504	insig	-0.090341	insig	-0.611661	insig	-1.34052	down	0.854244	insig	-0.153466	insig	2.05307	up	1.72014	up	1.72056	up	3.39411	up	2.44953	up	0.729382	insig	2.05359	up	-0.153886	insig	0.242468	insig	0.396354	insig
WMW0095	5,9-Undecadien-2-ol, 6,10-dimethyl-	Alcohol	-	-		-1.23703	down	0.649139	insig	-0.355847	insig	-0.00823495	insig	-0.657374	insig	-1.40025	down	1.10686	up	-0.130175	insig	2.2584	up	1.80068	up	1.90255	up	3.592	up	2.47691	up	0.676228	insig	2.19175	up	-0.232047	insig	0.15498	insig	0.387027	insig
KMW0706	1-Hexadecanol	Alcohol	waxy, clean, greasy, floral, oily	ko00071		-0.918567	insig	-1.00421	insig	-2.87318	insig	-0.576795	insig	0.427415	insig	-2.82866	down	1.91324	up	0.994676	insig	3.98664	up	1.06919	up	1.11347	up	3.8835	up	1.39347	up	0.324276	insig	1.05484	up	0.9504	insig	1.3333	insig	0.382901	insig
WAMW2027	2-Tridecen-1-ol, (E)-	Alcohol	mild, waxy, clean, watery, cilantro, rue, citrus peel, laundered cloth, fatty	-		-0.88391	insig	0.477684	insig	-0.261233	insig	-0.126059	insig	-0.603743	insig	-1.24339	down	0.701685	insig	-0.182224	insig	2.24719	up	2.02319	up	1.98596	up	3.6663	up	2.83856	up	0.815366	insig	2.42292	up	-0.144993	insig	0.233417	insig	0.378409	insig
YZMW0354	Cycloheptanol	Alcohol	-	-		-0.319434	insig	0.17522	insig	-0.61946	insig	0.0165949	insig	-0.158625	insig	-1.13867	down	-0.11781	insig	-0.437244	insig	0.291762	insig	0.584792	insig	-0.327698	insig	0.0693509	insig	0.203756	insig	-0.381036	insig	-1.06932	down	0.475246	insig	0.835832	insig	0.360586	insig
XMW0443*038	(E)-2,6-Dimethylocta-3,7-diene-2,6-diol	Alcohol	-	-		-0.319434	insig	0.17522	insig	-0.61946	insig	0.0165949	insig	-0.158625	insig	-1.13867	down	-0.11781	insig	-0.437244	insig	0.291762	insig	0.584792	insig	-0.327698	insig	0.0693509	insig	0.203756	insig	-0.381036	insig	-1.06932	down	0.475246	insig	0.835832	insig	0.360586	insig
w17*038	3,7-Octadiene-2,6-diol, 2,6-dimethyl-	Alcohol	-	-		-3.08553	down	-2.36242	down	-5.2646	down	-2.36242	down	-	-	-5.62047	down	-2.36242	down	-5.44795	down	-	-	-	-	-5.2646	down	-	-	-	-	-	-	-5.62047	down	-0.183348	insig	0.172519	insig	0.355866	insig
KMW0160	1-Propanol, 3-(methylthio)-	Alcohol	cabbage, cooked potato, garlic	-		-1.32155	down	-1.0039	insig	-2.30323	down	-1.26493	down	-0.261033	insig	-2.90137	down	3.28161	up	1.96005	up	5.69052	up	1.40502	up	3.38729	up	6.56368	up	2.01714	up	0.612122	insig	3.66231	up	-0.0222152	insig	0.314887	insig	0.337102	insig
XMW0682	Benzenemethanol, .alpha.-methyl-.alpha.-(1-methyl-2-propenyl)-	Alcohol	-	-		-0.305896	insig	0.131711	insig	-0.614191	insig	0.00219334	insig	-0.129517	insig	-1.06755	down	-0.0987733	insig	-0.404669	insig	0.396852	insig	0.627336	insig	-0.217339	insig	0.160258	insig	0.261225	insig	-0.366111	insig	-0.907289	insig	0.440006	insig	0.763845	insig	0.323839	insig
KMW0163*206	3-Thiophenethiol	Alcohol	cooked meat, garlic	-		-1.2802	down	-0.0573371	insig	-1.70242	down	-0.209016	insig	-0.151679	insig	-2.17695	down	1.13968	up	-0.14052	insig	2.873	up	1.67598	up	1.17058	up	3.60127	up	2.25258	up	0.576593	insig	1.42432	up	0.364882	insig	0.687738	insig	0.322856	insig
YZMW0662*206	2-Thiophenethiol	Alcohol	-	-		-1.04702	down	0.509375	insig	-0.414788	insig	-0.0877957	insig	-0.597171	insig	-1.3116	down	0.840479	insig	-0.206539	insig	1.99338	up	1.66228	up	1.57859	up	3.29102	up	2.36275	up	0.70047	insig	1.97942	up	-0.122854	insig	0.176787	insig	0.299641	insig
XMW0209	1,4-Cyclohexadiene-1-methanol, 4-(1-methylethyl)-	Alcohol	-	-		-0.736965	insig	-2.53752	down	-3.95204	down	-2.53752	down	-	-	-4.24991	down	1.38559	up	0.648623	insig	5.56166	up	1.63854	up	1.60961	up	6.14916	up	2.22605	up	0.587506	insig	1.89925	up	0.677554	insig	0.97542	insig	0.297865	insig
CY_060	2-Heptanol, 6-methyl-	Alcohol	-	-		-1.25701	down	-0.794308	insig	-2.11087	down	-1.09269	down	-0.298386	insig	-2.70409	down	3.20026	up	1.94326	up	5.40576	up	1.41119	up	3.2949	up	6.32535	up	2.03239	up	0.621198	insig	3.62125	up	0.0595515	insig	0.354395	insig	0.294843	insig
QWMW1138	Ethanol, 2-(ethylthio)-	Alcohol	meaty	-		-1.25701	down	-0.794308	insig	-2.11087	down	-1.09269	down	-0.298386	insig	-2.70409	down	3.20026	up	1.94326	up	5.40576	up	1.41119	up	3.2949	up	6.32535	up	2.03239	up	0.621198	insig	3.62125	up	0.0595515	insig	0.354395	insig	0.294843	insig
YZMW0089	1-Pentanol, 2,2,4-trimethyl-	Alcohol	-	-		0.268254	insig	-0.339775	insig	-0.451342	insig	-0.36244	insig	-0.0226646	insig	-0.768163	insig	-0.0689194	insig	0.199335	insig	1.78	up	1.50914	up	1.32866	up	2.26175	up	1.96823	up	0.459088	insig	1.49359	up	0.379821	insig	0.673977	insig	0.294157	insig
YZMW0052	1,5-Pentanediol	Alcohol	-	-		1.50097	up	-0.581283	insig	0.714213	insig	-0.931205	insig	-0.349922	insig	0.0747986	insig	-1.45443	down	0.0465362	insig	-1.78728	down	-0.914131	insig	-1.07306	insig	-0.313185	insig	0.21004	insig	1.12417	insig	-0.238386	insig	0.205469	insig	0.494962	insig	0.289493	insig
YC_1850	2,5-Hexanediol	Alcohol	-	-		1.50097	up	-0.581283	insig	0.714213	insig	-0.931205	insig	-0.349922	insig	0.0747986	insig	-1.45443	down	0.0465362	insig	-1.78728	down	-0.914131	insig	-1.07306	insig	-0.313185	insig	0.21004	insig	1.12417	insig	-0.238386	insig	0.205469	insig	0.494962	insig	0.289493	insig
YZMW0102*239	3-Hexanol, 2,4-dimethyl-	Alcohol	-	-		1.50097	up	-0.581283	insig	0.714213	insig	-0.931205	insig	-0.349922	insig	0.0747986	insig	-1.45443	down	0.0465362	insig	-1.78728	down	-0.914131	insig	-1.07306	insig	-0.313185	insig	0.21004	insig	1.12417	insig	-0.238386	insig	0.205469	insig	0.494962	insig	0.289493	insig
YZMW0167*239	3-Hexanol, 2,5-dimethyl-	Alcohol	-	-		1.50097	up	-0.581283	insig	0.714213	insig	-0.931205	insig	-0.349922	insig	0.0747986	insig	-1.45443	down	0.0465362	insig	-1.78728	down	-0.914131	insig	-1.07306	insig	-0.313185	insig	0.21004	insig	1.12417	insig	-0.238386	insig	0.205469	insig	0.494962	insig	0.289493	insig
w02	2,4-Decadien-1-ol	Alcohol	fatty, waxy, citrus, melon	-		1.50097	up	-0.581283	insig	0.714213	insig	-0.931205	insig	-0.349922	insig	0.0747986	insig	-1.45443	down	0.0465362	insig	-1.78728	down	-0.914131	insig	-1.07306	insig	-0.313185	insig	0.21004	insig	1.12417	insig	-0.238386	insig	0.205469	insig	0.494962	insig	0.289493	insig
QWMW1145	Benzenethiol, 2-methoxy-	Alcohol	meaty, smoky, sausage, powdery, sweet, spicy, phenol, sulfury	-		1.50097	up	-0.581283	insig	0.714213	insig	-0.931205	insig	-0.349922	insig	0.0747986	insig	-1.45443	down	0.0465362	insig	-1.78728	down	-0.914131	insig	-1.07306	insig	-0.313185	insig	0.21004	insig	1.12417	insig	-0.238386	insig	0.205469	insig	0.494962	insig	0.289493	insig
XMW0122	Cyclohexanol, 2-methyl-3-(1-methylethenyl)-, (1.alpha.,2.alpha.,3.alpha.)-	Alcohol	-	-		1.50097	up	-0.581283	insig	0.714213	insig	-0.931205	insig	-0.349922	insig	0.0747986	insig	-1.45443	down	0.0465362	insig	-1.78728	down	-0.914131	insig	-1.07306	insig	-0.313185	insig	0.21004	insig	1.12417	insig	-0.238386	insig	0.205469	insig	0.494962	insig	0.289493	insig
GMW0390*240	2-Octanol, (S)-	Alcohol	mushroom, oily, fatty, creamy, grape	-		-0.292595	insig	0.146473	insig	-0.62659	insig	-0.0145869	insig	-0.161059	insig	-1.07441	down	-0.0940649	insig	-0.38666	insig	0.362126	insig	0.602663	insig	-0.264464	insig	0.145107	insig	0.224585	insig	-0.378078	insig	-0.929304	insig	0.480467	insig	0.767229	insig	0.286762	insig
KMW0194*240	2-Octanol	Alcohol	fresh, spicy, green, woody, herbal, earthy	-		-2.11848	down	-0.16077	insig	-2.15576	down	-0.125503	insig	0.035267	insig	-2.3934	down	1.75413	up	-0.364353	insig	2.03001	up	0.115113	insig	-0.125748	insig	1.85269	up	-0.0269432	insig	-0.142056	insig	-0.540713	insig	-0.123492	insig	0.149417	insig	0.272909	insig
D245	4-Phenyl-2-butanol	Alcohol	floral, peony, foliage, sweet, mimosa, heliotrope	-		-0.358116	insig	-1.28429	insig	-1.95806	insig	-2.01823	down	-0.733938	insig	-2.96229	insig	1.24002	up	0.881901	insig	3.66512	up	1.14082	up	1.70707	up	4.99314	up	1.73489	up	0.594074	insig	2.03085	up	0.315649	insig	0.58594	insig	0.270291	insig
XMW0642	Cyclohexanol, 3,5-dimethyl-	Alcohol	-	-		-2.12794	down	-0.163813	insig	-2.18134	down	-0.116521	insig	0.0472916	insig	-2.40084	down	1.80356	up	-0.324387	insig	2.07609	up	0.108723	insig	-0.105249	insig	1.94565	up	0.0255691	insig	-0.0831536	insig	-0.455192	insig	-0.110415	insig	0.156374	insig	0.266789	insig
WAMW0504	Ethanol, 2-phenoxy-	Alcohol	mild, rose, balsamic, cinnamyl	-		-2.12794	down	-0.163813	insig	-2.18134	down	-0.116521	insig	0.0472916	insig	-2.40084	down	1.80356	up	-0.324387	insig	2.07609	up	0.108723	insig	-0.105249	insig	1.94565	up	0.0255691	insig	-0.0831536	insig	-0.455192	insig	-0.110415	insig	0.156374	insig	0.266789	insig
YZMW0540	2-Heptanol, 2-methyl-	Alcohol	-	-		-2.21157	down	-0.20082	insig	-2.27996	down	-0.220786	insig	-0.0199658	insig	-2.56552	down	1.85334	up	-0.358233	insig	2.15474	up	0.100586	insig	-0.125216	insig	2.05951	up	-0.0146147	insig	-0.115201	insig	-0.506012	insig	-0.132431	insig	0.133164	insig	0.265595	insig
KMW0066	Hexanal	Aldehyde	aldehyde, grassy, green, leafy, vinegar	-		1.22978	up	0.720556	insig	1.48718	up	-0.405686	insig	-1.12624	down	0.0963682	insig	4.81358	up	6.04336	up	4.88502	up	0.791996	insig	6.3722	up	6.0543	up	0.835038	insig	0.043042	insig	6.15067	up	0.463156	insig	0.727726	insig	0.26457	insig
KMW0345*032	2,6-Nonadienal, (E,Z)-	Aldehyde	cucumber, green	-		-2.18741	down	-0.154394	insig	-2.22752	down	-0.12317	insig	0.0312234	insig	-2.45497	down	1.82781	up	-0.359606	insig	2.09177	up	0.109568	insig	-0.135745	insig	1.93887	up	-0.0121122	insig	-0.12168	insig	-0.516108	insig	-0.114293	insig	0.144389	insig	0.258682	insig
NMW0254	Benzaldehyde, 3,4-dihydroxy-	Aldehyde	dry, medicinal, bitter, almond	ko00950		-2.22391	down	-0.146818	insig	-2.2421	down	-0.123327	insig	0.0234907	insig	-2.47014	down	1.86621	up	-0.357697	insig	2.10683	up	0.093802	insig	-0.135269	insig	1.95294	up	-0.0365995	insig	-0.130401	insig	-0.517203	insig	-0.128626	insig	0.122907	insig	0.251532	insig
KMW0338*263	2-Nonenal, (E)-	Aldehyde	fatty, green, cucumber, aldehydic, citrus	-		-2.22391	down	-0.146818	insig	-2.2421	down	-0.123327	insig	0.0234907	insig	-2.47014	down	1.86621	up	-0.357697	insig	2.10683	up	0.093802	insig	-0.135269	insig	1.95294	up	-0.0365995	insig	-0.130401	insig	-0.517203	insig	-0.128626	insig	0.122907	insig	0.251532	insig
KMW0343*263	2-Nonenal	Aldehyde	fatty, green, waxy, cucumber, melon	-		-1.28427	down	0.900027	insig	-0.257483	insig	0.604877	insig	-0.295149	insig	-0.80135	insig	1.47391	up	0.189639	insig	1.85166	up	1.27777	up	1.59418	up	2.42747	up	1.55844	up	0.280661	insig	1.62612	up	-0.126762	insig	0.121955	insig	0.248717	insig
WAMW1043	Pentadecanal-	Aldehyde	fresh, waxy	-		-2.15556	down	-2.73719	down	-4.27768	down	-2.73719	down	-	-	-4.52336	down	1.46069	up	-0.694871	insig	4.20682	up	0.00894433	insig	-0.0708578	insig	4.89439	up	0.696508	insig	0.687564	insig	0.371032	insig	-0.615069	insig	-0.369395	insig	0.245674	insig
KMW0253*230	2-octenal	Aldehyde	fatty, green, herbal	-		-2.52579	down	-3.26829	down	-5.83118	down	-3.26829	down	-	-	-6.07464	down	3.29163	up	0.765838	insig	6.4373	up	-0.122614	insig	0.606129	insig	6.3998	up	-0.160117	insig	-0.0375034	insig	0.325164	insig	0.0370955	insig	0.280558	insig	0.243462	insig
KMW0243*230	2-Octenal, (E)-	Aldehyde	fresh, cucumber, fatty, green, herbal, banana, waxy, leafy	-		-1.22424	insig	-3.4126	down	-4.83683	down	-0.614915	insig	2.79769	up	-2.27199	down	2.80121	up	1.57697	up	7.01919	up	0.805377	insig	2.18236	up	4.25632	up	0.840195	insig	0.0348179	insig	1.98433	up	0.199989	insig	0.432831	insig	0.232842	insig
KMW0122	Heptanal	Aldehyde	fresh, aldehydic, fatty, green, herbal, wine, ozonous	-		-1.02278	down	0.445966	insig	-0.603214	insig	-0.0188719	insig	-0.464838	insig	-1.29812	down	1.01106	up	-0.0117217	insig	2.10023	up	1.53513	up	1.49701	up	3.35357	up	2.32363	up	0.788505	insig	2.05545	up	0.0263954	insig	0.256463	insig	0.230067	insig
NMW0285	Cinnamaldehyde, .alpha.-pentyl-	Aldehyde	sweet, floral, oily, fruity, herbal, jasmin	-		-1.02278	down	0.445966	insig	-0.603214	insig	-0.0188719	insig	-0.464838	insig	-1.29812	down	1.01106	up	-0.0117217	insig	2.10023	up	1.53513	up	1.49701	up	3.35357	up	2.32363	up	0.788505	insig	2.05545	up	0.0263954	insig	0.256463	insig	0.230067	insig
KMW0393*454	cis-4-Decenal	Aldehyde	citrus, aldehydic, orange, cardamom	-		-2.93012	down	3.141	up	-0.0220273	insig	-	-	-3.141	down	-3.39224	down	2.48945	up	-0.440667	insig	-0.723862	insig	-0.0723132	insig	-0.745889	insig	2.50149	up	0.0120342	insig	0.0843474	insig	-0.890751	insig	0.23291	insig	0.462118	insig	0.229209	insig
XMW0089*454	4-Decenal, (E)-	Aldehyde	fresh, aldehydic, citrus, orange, mandarin, tangerine, green, fatty	-		-0.829388	insig	0.462235	insig	-0.325615	insig	-0.0647054	insig	-0.52694	insig	-1.07965	down	0.866371	insig	0.0369827	insig	1.66655	up	1.26241	up	1.34093	up	2.73263	up	1.80155	up	0.539138	insig	1.65298	up	-0.0415382	insig	0.185553	insig	0.227091	insig
WAMW2219*199	4-Heptenal, (E)-	Aldehyde	-	-		0.372275	insig	-0.327754	insig	-0.351843	insig	-0.326506	insig	0.00124769	insig	-0.57735	insig	-0.233271	insig	0.139004	insig	1.17713	up	1.08265	up	0.825288	insig	1.52529	up	1.43205	up	0.349403	insig	0.947937	insig	0.396365	insig	0.623119	insig	0.226755	insig
KMW0123*199	4-Heptenal, (Z)-	Aldehyde	oily, fatty, green, dairy, milky, creamy	-		0.372275	insig	-0.327754	insig	-0.351843	insig	-0.326506	insig	0.00124769	insig	-0.57735	insig	-0.233271	insig	0.139004	insig	1.17713	up	1.08265	up	0.825288	insig	1.52529	up	1.43205	up	0.349403	insig	0.947937	insig	0.396365	insig	0.623119	insig	0.226755	insig
D354	3-Cyclohexene-1-carboxaldehyde, 4-(4-hydroxy-4-methylpentyl)-	Aldehyde	floral, muguet, cyclamen, rhubarb, woody	-		-0.88616	insig	0.286089	insig	-0.511395	insig	-0.201574	insig	-0.487663	insig	-1.21957	down	0.7007	insig	-0.18546	insig	2.04158	up	1.62697	up	1.53018	up	3.20931	up	2.30703	up	0.680069	insig	1.98974	up	-0.088676	insig	0.131836	insig	0.220512	insig
WMW0057*264	6-Nonenal, (Z)-	Aldehyde	green, cucumber, melon, cantaloupe, honeydew, waxy, vegetable, orris, violet, leafy	-		-2.14676	down	-0.212656	insig	-2.22239	down	-0.14213	insig	0.0705257	insig	-2.36863	down	1.82151	up	-0.325256	insig	2.03452	up	0.000359758	insig	-0.18787	insig	1.90922	up	-0.0544196	insig	-0.0547794	insig	-0.459417	insig	-0.137026	insig	0.0797415	insig	0.216767	insig
WMW0048*264	6-Nonenal, (E)-	Aldehyde	-	-		-2.14676	down	-0.212656	insig	-2.22239	down	-0.14213	insig	0.0705257	insig	-2.36863	down	1.82151	up	-0.325256	insig	2.03452	up	0.000359758	insig	-0.18787	insig	1.90922	up	-0.0544196	insig	-0.0547794	insig	-0.459417	insig	-0.137026	insig	0.0797415	insig	0.216767	insig
KMW0287	(Z,Z)-3,6-Nonadienal	Aldehyde	fatty, soapy, cucumber	-		0.494234	insig	-0.206505	insig	0.198498	insig	-0.226269	insig	-0.0197639	insig	-0.0376069	insig	-1.52351	down	-1.02928	down	-0.795549	insig	0.521455	insig	-0.597051	insig	-1.05754	down	0.239702	insig	-0.281753	insig	-1.09514	down	0.0892307	insig	0.305572	insig	0.216341	insig
XMW0675	2,6,6-Trimethylcyclohexa-1,4-dienecarbaldehyde	Aldehyde	-	-		-1.62418	down	-0.224125	insig	-1.84662	down	-0.246941	insig	-0.0228158	insig	-2.07732	down	1.03776	up	-0.586424	insig	3.175	up	1.91311	up	1.32838	up	4.16832	up	2.88362	up	0.970506	insig	2.091	up	-0.00169513	insig	0.206195	insig	0.20789	insig
D401	2-Isopropyl-5-methylhex-2-enal	Aldehyde	herbal, lavender, woody, green, blueberry, tomato	-		-1.11396	down	0.0061131	insig	-1.08918	down	-0.426274	insig	-0.432387	insig	-1.72822	down	0.912946	insig	-0.201009	insig	1.15914	up	0.252309	insig	0.0699594	insig	1.37789	up	0.0386677	insig	-0.213641	insig	-0.350327	insig	-0.0186597	insig	0.187986	insig	0.206646	insig
KMW0251	5-Heptenal, 2,6-dimethyl-	Aldehyde	fresh, ozonous, melon, fresh air, sweet, green	-		-1.11396	down	0.0061131	insig	-1.08918	down	-0.426274	insig	-0.432387	insig	-1.72822	down	0.912946	insig	-0.201009	insig	1.15914	up	0.252309	insig	0.0699594	insig	1.37789	up	0.0386677	insig	-0.213641	insig	-0.350327	insig	-0.0186597	insig	0.187986	insig	0.206646	insig
XMW1311	2-Propenal, 3-(2-furanyl)-	Aldehyde	green, grassy, fruity, spicy, vanilla, nutty, woody, cinnamon	-		-0.10476	insig	-1.12955	insig	-1.6426	insig	-4.67198	down	-3.54243	down	-5.38896	down	0.988858	insig	0.884098	insig	3.19292	up	1.07452	up	1.55032	up	7.27159	up	1.61075	up	0.536235	insig	1.88263	up	0.408292	insig	0.612217	insig	0.203925	insig
WMW0056	4-Nonenal, (E)-	Aldehyde	fruity	-		-1.06308	down	0.329691	insig	-0.74578	insig	-0.32002	insig	-0.649711	insig	-1.59914	down	1.00511	up	-0.0579722	insig	2.00406	up	1.32865	up	1.25828	up	3.22452	up	1.8994	up	0.570751	insig	1.62538	up	0.0123933	insig	0.216043	insig	0.20365	insig
XMW0750	(E)-Tetradec-2-enal	Aldehyde	citrus, waxy, fatty, green, floral	-		-1.25152	down	0.399922	insig	-1.13412	down	-0.231344	insig	-0.631266	insig	-1.96869	down	1.58329	up	0.331767	insig	1.89315	up	0.709782	insig	0.75903	insig	2.72322	up	0.908581	insig	0.198799	insig	0.754528	insig	0.282518	insig	0.485819	insig	0.203301	insig
KMW0513*053	2-Undecenal	Aldehyde	fresh, fruity, orange, peel	-		1.10913	insig	0.812735	insig	1.51968	up	-0.42587	insig	-1.2386	down	0.0800021	insig	4.92397	up	6.03309	up	4.96549	up	0.854257	insig	6.48517	up	6.24419	up	0.894352	insig	0.0400943	insig	6.32419	up	0.402183	insig	0.603255	insig	0.201071	insig
KMW0517*053	2-Undecenal, E-	Aldehyde	fresh, fruity, citrus, orange, peel	-		-2.25753	down	-0.0843019	insig	-1.81252	insig	-0.843766	insig	-0.759464	insig	-2.77074	down	1.85382	up	-0.403716	insig	2.07402	up	0.135903	insig	0.261504	insig	3.55975	up	0.862166	insig	0.726263	insig	0.789007	insig	-0.529317	insig	-0.330557	insig	0.19876	insig
KMW0519	Vanillin	Aldehyde	sweet, vanilla, creamy, chocolate	ko00996,ko01100,ko01110		1.10365	insig	0.699058	insig	1.35065	up	-0.356942	insig	-1.056	down	0.11385	insig	4.80402	up	5.90767	up	4.90172	up	0.796755	insig	6.25237	up	6.01864	up	0.857674	insig	0.0609191	insig	6.13249	up	0.452055	insig	0.632854	insig	0.1808	insig
QWMW1060*439	Benzeneacetaldehyde, .alpha.-methyl-	Aldehyde	fresh, sharp, green, hyacinth, leafy, lilac	-		-1.53488	down	0.660727	insig	-0.946523	insig	-0.194642	insig	-0.855369	insig	-1.98049	down	1.39864	up	-0.136234	insig	1.58337	up	0.845451	insig	0.636843	insig	2.77854	up	1.18525	up	0.339801	insig	0.798045	insig	0.0723731	insig	0.250973	insig	0.1786	insig
KMW0326*263	2-Nonenal, (Z)-	Aldehyde	orris, fatty, waxy, cucumber	-		-1.00664	down	-1.27409	insig	-2.40068	insig	-1.35071	insig	-0.0766184	insig	-2.65156	insig	2.61281	up	1.60616	up	5.25184	up	1.36494	up	2.85116	up	5.87676	up	1.91324	up	0.548295	insig	3.2252	up	0.119943	insig	0.294202	insig	0.174259	insig
KMW0473	4-Isopropylcyclohexa-1,3-dienecarbaldehyde	Aldehyde	fatty, spicy	-		-1.00664	down	-1.27409	insig	-2.40068	insig	-1.35071	insig	-0.0766184	insig	-2.65156	insig	2.61281	up	1.60616	up	5.25184	up	1.36494	up	2.85116	up	5.87676	up	1.91324	up	0.548295	insig	3.2252	up	0.119943	insig	0.294202	insig	0.174259	insig
WMW0094*032	2,6-Nonadienal, (E,E)-	Aldehyde	fresh, citrus, green, cucumber, melon	-		-2.06804	down	-0.124833	insig	-1.81197	insig	-1.11508	down	-0.990252	insig	-2.97363	down	1.86343	up	-0.204606	insig	1.96147	up	-0.0267974	insig	0.149497	insig	3.6254	up	0.646884	insig	0.673681	insig	0.651765	insig	-0.380901	insig	-0.209487	insig	0.171413	insig
XMW0664	Benzaldehyde, 2,4-dihydroxy-3,6-dimethyl-	Aldehyde	-	-		-1.98621	down	-0.0557823	insig	-1.98576	down	0.0320436	insig	0.0878259	insig	-2.06759	down	1.72341	up	-0.262795	insig	1.89839	up	0.119199	insig	-0.0873653	insig	1.69477	up	0.00340239	insig	-0.115797	insig	-0.372821	insig	-0.0562308	insig	0.113428	insig	0.169659	insig
D311	3-p-Menthen-7-al	Aldehyde	-	-		-0.917874	insig	0.28717	insig	-0.419078	insig	-0.181969	insig	-0.469139	insig	-1.05386	down	0.264408	insig	-0.653466	insig	-0.101734	insig	-0.078971	insig	-0.520812	insig	0.651018	insig	0.204642	insig	0.283613	insig	-0.40284	insig	-0.211626	insig	-0.0459848	insig	0.165641	insig
GMW0152	Benzenepropanal	Aldehyde	fresh, cortex, green, leafy, foliage, balsamic, storax	-		-0.917874	insig	0.28717	insig	-0.419078	insig	-0.181969	insig	-0.469139	insig	-1.05386	down	0.264408	insig	-0.653466	insig	-0.101734	insig	-0.078971	insig	-0.520812	insig	0.651018	insig	0.204642	insig	0.283613	insig	-0.40284	insig	-0.211626	insig	-0.0459848	insig	0.165641	insig
GMW0178	Octanal, 7-hydroxy-3,7-dimethyl-	Aldehyde	floral, lily, sweet, green, waxy, tropical, melon	-		-0.917874	insig	0.28717	insig	-0.419078	insig	-0.181969	insig	-0.469139	insig	-1.05386	down	0.264408	insig	-0.653466	insig	-0.101734	insig	-0.078971	insig	-0.520812	insig	0.651018	insig	0.204642	insig	0.283613	insig	-0.40284	insig	-0.211626	insig	-0.0459848	insig	0.165641	insig
NMW0136*222	Benzaldehyde, 3-hydroxy-	Aldehyde	-	-		-0.0787118	insig	0.0138405	insig	0.15277	insig	-0.419904	insig	-0.433745	insig	-0.443803	insig	-0.373574	insig	-0.452286	insig	0.394253	insig	0.781667	insig	0.547023	insig	1.08401	up	1.03768	up	0.25601	insig	0.640204	insig	-0.217642	insig	-0.054813	insig	0.162829	insig
XMW0285*222	Benzaldehyde, 4-hydroxy-	Aldehyde	sweet, nutty, almond, balsamic, woody	ko01100		-0.0787118	insig	0.0138405	insig	0.15277	insig	-0.419904	insig	-0.433745	insig	-0.443803	insig	-0.373574	insig	-0.452286	insig	0.394253	insig	0.781667	insig	0.547023	insig	1.08401	up	1.03768	up	0.25601	insig	0.640204	insig	-0.217642	insig	-0.054813	insig	0.162829	insig
XMW0744	2,6-Dodecadien-1-al	Aldehyde	citrus, mandarin, orange, melon	-		-0.342548	insig	0.0789057	insig	-0.628581	insig	-0.135376	insig	-0.214282	insig	-0.997848	insig	0.219963	insig	-0.122586	insig	1.10765	up	0.96659	insig	0.479066	insig	1.67735	up	1.32201	up	0.355421	insig	0.679503	insig	0.364939	insig	0.519923	insig	0.154985	insig
QWMW0879	5-Methyl-2-phenyl-2-hexenal	Aldehyde	cocoa	-		-1.00361	down	0.343276	insig	-0.536414	insig	-0.037732	insig	-0.381008	insig	-1.07218	down	0.358611	insig	-0.644994	insig	-0.0879487	insig	-0.103284	insig	-0.624363	insig	0.625851	insig	0.229508	insig	0.332791	insig	-0.446326	insig	-0.123915	insig	0.0308389	insig	0.154754	insig
KMW0483	Undecanal	Aldehyde	waxy, soapy, floral, aldehydic, citrus, green, fatty, fresh	-		-0.0258783	insig	-0.25809	insig	-0.86296	insig	-0.347049	insig	-0.0889591	insig	-1.09688	down	-0.19392	insig	-0.219799	insig	1.21928	up	1.15511	up	0.356323	insig	1.75543	up	1.6023	up	0.447184	insig	0.658542	insig	0.578992	insig	0.723957	insig	0.144965	insig
XMW1490	3-Methoxycinnamaldehyde	Aldehyde	-	-		-0.0258783	insig	-0.25809	insig	-0.86296	insig	-0.347049	insig	-0.0889591	insig	-1.09688	down	-0.19392	insig	-0.219799	insig	1.21928	up	1.15511	up	0.356323	insig	1.75543	up	1.6023	up	0.447184	insig	0.658542	insig	0.578992	insig	0.723957	insig	0.144965	insig
KMW0418	(1R)-(-)-Myrtenal	Aldehyde	sweet, cinnamon, tonka, spicy, terpene, camphor, jammy	-		-0.126709	insig	-0.168044	insig	-0.674269	insig	-0.204982	insig	-0.0369379	insig	-0.850916	insig	-0.645026	insig	-0.771735	insig	-0.0182174	insig	0.458765	insig	-0.692487	insig	-0.267426	insig	0.172618	insig	-0.286147	insig	-1.11834	down	0.379517	insig	0.519226	insig	0.139709	insig
WMW0217	2-Octenal, 2-butyl-	Aldehyde	aldehydic, green, watery, fruity, metallic, oily, tropical, fatty, sweaty, goaty	-		1.59959	up	-0.591565	insig	0.765666	insig	-0.98056	insig	-0.388995	insig	0.241389	insig	-1.58986	down	0.00972554	insig	-2.91692	down	-1.91862	down	-2.15126	down	-2.5759	down	-1.96659	down	-0.0479683	insig	-2.33451	down	0.242358	insig	0.377641	insig	0.135283	insig
NMW0243*391	4-Methoxycinnamaldehyde	Aldehyde	spicy, cinnamon, sweet, cherry, vanilla, floral	-		1.59959	up	-0.591565	insig	0.765666	insig	-0.98056	insig	-0.388995	insig	0.241389	insig	-1.58986	down	0.00972554	insig	-2.91692	down	-1.91862	down	-2.15126	down	-2.5759	down	-1.96659	down	-0.0479683	insig	-2.33451	down	0.242358	insig	0.377641	insig	0.135283	insig
NMW0246*391	trans-4-Methoxycinnamaldehyde	Aldehyde	spicy, floral, sweet, cinnamon, cherry, vanilla	-		-2.40595	down	1.50526	insig	-0.696102	insig	0.389686	insig	-1.11557	insig	-1.93559	down	1.85823	up	-0.54772	insig	-0.0894061	insig	-0.442379	insig	-0.785509	insig	1.32214	insig	-0.146402	insig	0.295977	insig	-0.61345	insig	-0.20459	insig	-0.0806707	insig	0.123919	insig
XMW1492	Benzeneacetaldehyde, .alpha.-methyl-4-(2-methylpropyl)-	Aldehyde	-	-		1.57325	up	-0.613368	insig	0.788439	insig	-0.963312	insig	-0.349944	insig	0.332639	insig	-1.50799	down	0.0652645	insig	-2.41431	down	-1.51969	down	-1.62587	down	-1.8457	down	-1.30102	down	0.218664	insig	-1.51306	down	0.171447	insig	0.277303	insig	0.105856	insig
XMW0217	cis-7-Decen-1-al	Aldehyde	citrus, aldehydic, cucumber	-		1.18693	insig	0.751409	insig	1.48601	up	-0.524957	insig	-1.27637	down	0.106909	insig	4.8486	up	6.03553	up	4.88897	up	0.791781	insig	6.37499	up	6.19712	up	0.82356	insig	0.0317783	insig	6.30403	up	0.452325	insig	0.555064	insig	0.102739	insig
XMW0189	3-Cyclohexene-1-acetaldehyde, .alpha.,4-dimethyl-	Aldehyde	spicy, herbal	-		1.56716	up	-0.572789	insig	0.795837	insig	-0.913995	insig	-0.341206	insig	0.357295	insig	-1.47817	down	0.0889885	insig	-3.4471	down	-2.54172	down	-2.65126	down	-3.10589	down	-2.54172	down	-	-	-2.7486	down	0.198532	insig	0.295868	insig	0.0973355	insig
XMW0294	10-Undecenal	Aldehyde	waxy, aldehydic, rose, mandarin, citrus, soapy, fatty	-		1.56716	up	-0.572789	insig	0.795837	insig	-0.913995	insig	-0.341206	insig	0.357295	insig	-1.47817	down	0.0889885	insig	-3.4471	down	-2.54172	down	-2.65126	down	-3.10589	down	-2.54172	down	-	-	-2.7486	down	0.198532	insig	0.295868	insig	0.0973355	insig
KMW0407*260	2,4-Nonadienal, (E,E)-	Aldehyde	fatty, melon, waxy, green, violet, leafy, cucumber, tropical, fruity, chicken	-		1.59228	up	-0.626896	insig	0.75268	insig	-0.961964	insig	-0.335067	insig	0.321592	insig	-1.51061	down	0.0816677	insig	-3.03626	down	-2.15255	down	-2.28358	down	-2.80094	insig	-2.2523	down	-0.099748	insig	-2.47935	insig	0.212699	insig	0.30872	insig	0.096021	insig
WAMW1895*260	2,4-Nonadienal	Aldehyde	fatty, green, cucumber	-		-1.00622	down	0.252695	insig	-0.994841	insig	-0.509468	insig	-0.762163	insig	-1.85046	down	1.2401	up	0.233873	insig	1.85196	up	0.864552	insig	0.857114	insig	3.02758	up	1.27802	up	0.413465	insig	1.17712	up	0.241311	insig	0.334767	insig	0.0934553	insig
XMW0183	2-Heptenal, 2-methyl-	Aldehyde	-	-		-0.0368313	insig	-0.025341	insig	-0.461809	insig	-0.191851	insig	-0.16651	insig	-0.71657	insig	0.05268	insig	0.0158488	insig	0.838017	insig	0.759995	insig	0.376208	insig	1.13191	up	0.887383	insig	0.127387	insig	0.415344	insig	0.399636	insig	0.487888	insig	0.0882516	insig
WAMW0468	1H-Pyrrole-2-carboxaldehyde, 1-methyl-	Aldehyde	roasted, nutty	-		-1.71985	insig	-0.718899	insig	-2.38526	down	-1.24382	insig	-0.524918	insig	-2.99833	down	2.34152	insig	0.621668	insig	2.47351	up	-0.586904	insig	0.0882492	insig	2.91188	up	-0.673456	insig	-0.0865511	insig	-0.0864551	insig	-0.0534862	insig	0.034667	insig	0.0881532	insig
XMW1142*040	.alpha.-Thujenal	Aldehyde	-	-		-1.71985	insig	-0.718899	insig	-2.38526	down	-1.24382	insig	-0.524918	insig	-2.99833	down	2.34152	insig	0.621668	insig	2.47351	up	-0.586904	insig	0.0882492	insig	2.91188	up	-0.673456	insig	-0.0865511	insig	-0.0864551	insig	-0.0534862	insig	0.034667	insig	0.0881532	insig
YZMW0006	3-Cyclohexene-1-carboxaldehyde	Aldehyde	-	-		-1.71985	insig	-0.718899	insig	-2.38526	down	-1.24382	insig	-0.524918	insig	-2.99833	down	2.34152	insig	0.621668	insig	2.47351	up	-0.586904	insig	0.0882492	insig	2.91188	up	-0.673456	insig	-0.0865511	insig	-0.0864551	insig	-0.0534862	insig	0.034667	insig	0.0881532	insig
XMW0051	4-Pyridinecarboxaldehyde	Aldehyde	fruity	-		-0.432466	insig	0.42956	insig	-0.314257	insig	-0.166027	insig	-0.595587	insig	-0.996409	insig	0.66345	insig	0.230984	insig	0.891718	insig	0.657827	insig	0.577461	insig	1.39547	up	0.565996	insig	-0.0918311	insig	0.399064	insig	0.311351	insig	0.397916	insig	0.0865654	insig
QWMW1287	Non-8-enal	Aldehyde	smoky, plastic	-		-0.432466	insig	0.42956	insig	-0.314257	insig	-0.166027	insig	-0.595587	insig	-0.996409	insig	0.66345	insig	0.230984	insig	0.891718	insig	0.657827	insig	0.577461	insig	1.39547	up	0.565996	insig	-0.0918311	insig	0.399064	insig	0.311351	insig	0.397916	insig	0.0865654	insig
QWMW0337	3-Methylthiobutyraldehyde	Aldehyde	cooked potato	-		-0.883601	insig	-0.169917	insig	-1.46877	down	-2.08121	down	-1.9113	down	-3.46174	down	-0.955209	insig	-1.83881	down	-1.41329	down	-0.627999	insig	-2.88206	down	-1.01113	down	-2.13714	down	-1.50914	down	-4.47287	down	0.415253	insig	0.496921	insig	0.0816682	insig
XMW1118	Cyclohexanecarboxaldehyde	Aldehyde	-	-		0.636872	insig	-0.300494	insig	0.0342247	insig	-0.287955	insig	0.0125385	insig	-0.0334215	insig	-0.845261	insig	-0.20839	insig	0.559632	insig	1.1044	up	0.593857	insig	0.955361	insig	1.51267	up	0.408267	insig	0.921939	insig	0.302153	insig	0.382338	insig	0.0801847	insig
KMW0475*049	2,4-Decadienal, (E,Z)-	Aldehyde	fried, fatty, geranium, green, waxy	-		0.636872	insig	-0.300494	insig	0.0342247	insig	-0.287955	insig	0.0125385	insig	-0.0334215	insig	-0.845261	insig	-0.20839	insig	0.559632	insig	1.1044	up	0.593857	insig	0.955361	insig	1.51267	up	0.408267	insig	0.921939	insig	0.302153	insig	0.382338	insig	0.0801847	insig
XMW0691*049	2,4-Decadienal	Aldehyde	orange, sweet, fresh, citrus, fatty, green	-		2.74266	up	0.0371716	insig	-0.11551	insig	0.0608022	insig	0.0236307	insig	-0.172024	insig	-0.0566201	insig	2.68604	up	0.42475	insig	0.518541	insig	0.30924	insig	0.522951	insig	0.640374	insig	0.121833	insig	0.350927	insig	2.89534	up	2.97549	up	0.0801454	insig
KMW0482*049	2,4-Decadienal, (E,E)-	Aldehyde	dusty, waxy, oily, soapy	-		1.61128	up	-0.603305	insig	0.836119	insig	-0.937679	insig	-0.334374	insig	0.434258	insig	-1.51936	down	0.0919279	insig	-2.49091	down	-1.57486	down	-1.65479	down	-2.01569	down	-1.43401	down	0.140844	insig	-1.58143	down	0.171861	insig	0.239348	insig	0.0674873	insig
KMW0157*012	2-Heptenal, (E)-	Aldehyde	pungent, green, vegetable, fresh, fatty	-		-2.45733	down	-0.735061	insig	-3.04005	down	-0.473972	insig	0.261089	insig	-2.84609	insig	3.15647	up	0.699137	insig	3.6038	up	-0.287724	insig	0.563749	insig	3.15295	up	-0.477485	insig	-0.189761	insig	0.306859	insig	-0.152335	insig	-0.0852071	insig	0.0671284	insig
KMW0156*012	2-Heptenal, (Z)-	Aldehyde	-	-		-0.524365	insig	0.0548551	insig	-0.776157	insig	0.278201	insig	0.223346	insig	-0.61831	insig	0.515109	insig	-0.00925653	insig	1.07676	up	0.616511	insig	0.300608	insig	0.326513	insig	0.0896054	insig	-0.526905	insig	-0.291798	insig	0.306647	insig	0.372147	insig	0.0655	insig
XMW3734	Benzaldehyde, 2-hydroxy-	Aldehyde	medicnal, spicy, cinnamon, wintergreen, cool	ko01100		-0.860832	insig	-0.789511	insig	-2.13991	down	-0.841468	insig	-0.0519573	insig	-2.25596	down	-0.0234617	insig	-0.884294	insig	1.25064	up	0.484594	insig	-0.889265	insig	1.21658	up	0.398577	insig	-0.0860161	insig	-1.03937	down	0.489565	insig	0.553655	insig	0.0640903	insig
NMW0027*217	Benzaldehyde, 3-methyl-	Aldehyde	sweet, fruity, cherry, benzaldehyde, phenol	ko01100		1.55311	up	-0.599508	insig	0.753348	insig	-0.943704	insig	-0.344197	insig	0.345361	insig	-1.51376	down	0.0393499	insig	-2.37776	down	-1.46351	down	-1.62441	down	-1.89378	down	-1.32373	down	0.139777	insig	-1.54842	down	0.200251	insig	0.26404	insig	0.0637895	insig
NMW0023*217	Benzaldehyde, 2-methyl-	Aldehyde	mild floral, sweet	ko01100		-1.28356	down	-0.255339	insig	-1.40725	down	-2.70802	down	-2.45268	down	-3.92292	down	0.987253	insig	-0.29631	insig	1.94093	up	0.698336	insig	0.533679	insig	5.105	up	1.40973	up	0.711392	insig	1.18208	up	-0.131653	insig	-0.0686627	insig	0.0629903	insig
NMW0385	(E)-Hexadec-2-enal	Aldehyde	-	-		0.938694	insig	0.691333	insig	1.31493	up	-0.424349	insig	-1.11568	down	0.141217	insig	4.66131	up	5.60001	up	4.76871	up	0.798727	insig	6.08364	up	5.96787	up	0.882205	insig	0.083478	insig	6.10908	up	0.315094	insig	0.373128	insig	0.0580338	insig
XMW2909	3-Isopropylbenzaldehyde	Aldehyde	-	-		-0.262347	insig	-0.00749329	insig	-0.684221	insig	-0.0827135	insig	-0.0752202	insig	-0.81291	insig	0.392487	insig	0.13014	insig	1.38827	up	0.988288	insig	0.704047	insig	1.8093	up	1.3341	up	0.345808	insig	0.996386	insig	0.414381	insig	0.467849	insig	0.0534682	insig
XMW0526	Acetaldehyde, (3,3-dimethylcyclohexylidene)-, (Z)-	Aldehyde	-	-		-1.02348	down	-2.64338	down	-3.51966	down	-2.64338	down	-	-	-3.56992	down	1.17969	up	0.156207	insig	4.48403	up	0.660967	insig	0.964378	insig	5.36513	up	1.54206	up	0.881093	insig	1.79521	up	-0.147204	insig	-0.0969406	insig	0.0502632	insig
KMW0212	Benzeneacetaldehyde	Aldehyde	floral, honey, rose, cherry	ko00360,ko01100		1.8245	up	-0.730235	insig	0.905391	insig	-1.10742	down	-0.377183	insig	0.478688	insig	-1.48821	down	0.336288	insig	-3.65786	down	-2.89988	down	-2.75247	down	-3.28068	down	-2.89988	down	-	-	-2.80199	down	0.188872	insig	0.238392	insig	0.0495201	insig
D219*412	Benzaldehyde, 4-methoxy-	Aldehyde	sweet, powdery, mimosa, floral, hawthorn, balsamic	-		-4.39713	down	2.74057	up	-1.82991	down	2.62554	up	-0.115028	insig	-1.99377	down	5.78374	up	1.38661	up	3.50129	up	0.458122	insig	1.67138	up	3.78304	up	0.624842	insig	0.16672	insig	1.78927	up	0.173352	insig	0.222186	insig	0.0488337	insig
GMW0286*412	Benzaldehyde, 2-methoxy-	Aldehyde	sweet, powdery, hawthorn, guaiacol, vanilla, acetophenone, almond	-		0.465337	insig	-0.0322219	insig	0.386579	insig	0.0253587	insig	0.0575807	insig	0.395567	insig	-0.915683	insig	-0.450346	insig	-3.25248	down	-2.36902	down	-2.8659	down	-0.531753	insig	0.409289	insig	2.77831	up	-0.136187	insig	0.046536	insig	0.0951292	insig	0.0485932	insig
D173*439	Benzeneacetaldehyde, 4-methyl-	Aldehyde	fresh, sweet, green, cortex, lilac, narcissus	-		0.465337	insig	-0.0322219	insig	0.386579	insig	0.0253587	insig	0.0575807	insig	0.395567	insig	-0.915683	insig	-0.450346	insig	-3.25248	down	-2.36902	down	-2.8659	down	-0.531753	insig	0.409289	insig	2.77831	up	-0.136187	insig	0.046536	insig	0.0951292	insig	0.0485932	insig
XMW0404	2,5-Furandicarboxaldehyde	Aldehyde	-	-		0.465337	insig	-0.0322219	insig	0.386579	insig	0.0253587	insig	0.0575807	insig	0.395567	insig	-0.915683	insig	-0.450346	insig	-3.25248	down	-2.36902	down	-2.8659	down	-0.531753	insig	0.409289	insig	2.77831	up	-0.136187	insig	0.046536	insig	0.0951292	insig	0.0485932	insig
D275	Benzenemethanamine, N,N,.alpha.-trimethyl-	Amine	-	-		1.55493	up	-0.621614	insig	0.710223	insig	-0.947975	insig	-0.326361	insig	0.335349	insig	-1.47818	down	0.0767412	insig	-2.19954	down	-1.34297	down	-1.48932	down	-1.46627	down	-0.936063	insig	0.406907	insig	-1.13092	down	0.223088	insig	0.271602	insig	0.048514	insig
NMW0410	Orphenadrine	Amine	-	-		1.55493	up	-0.621614	insig	0.710223	insig	-0.947975	insig	-0.326361	insig	0.335349	insig	-1.47818	down	0.0767412	insig	-2.19954	down	-1.34297	down	-1.48932	down	-1.46627	down	-0.936063	insig	0.406907	insig	-1.13092	down	0.223088	insig	0.271602	insig	0.048514	insig
YZMW0764	Benzenamine, 2-methyl-5-nitro-	Amine	-	-		2.46905	up	0.0383134	insig	-0.279398	insig	0.0910018	insig	0.0526884	insig	-0.274869	insig	0.201151	insig	2.6702	up	0.711962	insig	0.549124	insig	0.432564	insig	0.0603381	insig	-0.0498116	insig	-0.598936	insig	-0.214531	insig	2.78676	up	2.83492	up	0.0481589	insig
YZMW0423	Benzenamine, 5-nitro-2-propoxy-	Amine	-	-		-0.371785	insig	-0.126139	insig	-0.345545	insig	-0.285896	insig	-0.159757	insig	-0.547699	insig	1.30861	up	0.936821	insig	1.23587	up	-0.198876	insig	0.890325	insig	1.74514	up	0.150635	insig	0.349511	insig	1.19744	up	-0.152379	insig	-0.109982	insig	0.0423978	insig
XMW0959	2-Fluoro-5-methylaniline	Amine	-	-		-0.795789	insig	-0.64371	insig	-1.53902	down	-0.90463	insig	-0.26092	insig	-1.84087	down	1.80638	up	1.01059	up	2.52414	up	0.0740529	insig	0.985123	insig	2.87122	up	0.160213	insig	0.0861601	insig	1.03036	up	0.099521	insig	0.140447	insig	0.0409262	insig
NMW0157	Acetamide, N-phenyl-	Amine	-	-		-0.795789	insig	-0.64371	insig	-1.53902	down	-0.90463	insig	-0.26092	insig	-1.84087	down	1.80638	up	1.01059	up	2.52414	up	0.0740529	insig	0.985123	insig	2.87122	up	0.160213	insig	0.0861601	insig	1.03036	up	0.099521	insig	0.140447	insig	0.0409262	insig
XMW0297	1,4-Butanediamine	Amine	animalic, rotten, fishy	ko00330,ko00470,ko00480,ko00960,ko01100,ko01110,ko02010,ko04148		-0.784724	insig	-0.822839	insig	-1.73754	down	-1.08363	down	-0.260795	insig	-2.03913	down	1.324	up	0.539278	insig	2.44544	up	0.298605	insig	0.707903	insig	3.00457	up	0.596932	insig	0.298328	insig	0.965435	insig	0.129979	insig	0.170775	insig	0.0407962	insig
NMW0146	Diethanolamine	Amine	mild, rotten, fishy, ammoniacal	ko00564		-1.43574	down	-0.21492	insig	-2.90586	down	-0.0785988	insig	0.136321	insig	-2.80636	down	0.863696	insig	-0.572046	insig	2.07648	up	0.997868	insig	-0.829381	insig	2.51158	up	1.56929	up	0.571421	insig	-0.294779	insig	1.2552	up	1.29202	up	0.0368192	insig
XMW1012	4-Methylthio-2-5-dimethoxyamphetamine	Amine	-	-		-2.14586	down	0.661241	insig	-1.31827	insig	-0.28306	insig	-0.944301	insig	-2.29718	down	1.61165	up	-0.534213	insig	2.01683	up	1.06642	up	0.698555	insig	3.69752	up	1.8028	up	0.736385	insig	1.40034	up	-0.166348	insig	-0.131743	insig	0.0346048	insig
YZMW0615	Spermine	Amine	-	ko00330,ko00410,ko00480,ko00770,ko01100,ko01240		-2.21673	down	-4.3014	down	-6.50695	down	-1.44572	insig	2.85568	up	-3.68501	down	3.00976	up	0.793025	insig	7.05593	up	-0.255232	insig	0.54898	insig	4.06011	up	-0.39537	insig	-0.140138	insig	0.375095	insig	-0.0111871	insig	0.0225606	insig	0.0337477	insig
NMW0389	Aminopyrine	Amine	-	-		-2.21673	down	-4.3014	down	-6.50695	down	-1.44572	insig	2.85568	up	-3.68501	down	3.00976	up	0.793025	insig	7.05593	up	-0.255232	insig	0.54898	insig	4.06011	up	-0.39537	insig	-0.140138	insig	0.375095	insig	-0.0111871	insig	0.0225606	insig	0.0337477	insig
YZMW0699	Benzenesulfonamide, 2-methyl-	Amine	-	-		-2.21673	down	-4.3014	down	-6.50695	down	-1.44572	insig	2.85568	up	-3.68501	down	3.00976	up	0.793025	insig	7.05593	up	-0.255232	insig	0.54898	insig	4.06011	up	-0.39537	insig	-0.140138	insig	0.375095	insig	-0.0111871	insig	0.0225606	insig	0.0337477	insig
XMW1327	Propanal, dipropylhydrazone	Amine	-	-		-1.77797	insig	0.271185	insig	-1.58672	down	-0.149323	insig	-0.420508	insig	-2.03699	down	1.79473	up	0.016753	insig	2.17696	up	0.653417	insig	0.59024	insig	2.466	up	0.521949	insig	-0.131468	insig	0.429004	insig	0.0799301	insig	0.109698	insig	0.0297676	insig
XMW3110	Aminopyrazine	Amine	-	-		-0.761952	insig	-0.0620154	insig	-1.10281	down	-0.0420399	insig	0.0199755	insig	-1.10807	down	0.309043	insig	-0.452909	insig	0.671945	insig	0.300887	insig	-0.430862	insig	0.254308	insig	-0.0967742	insig	-0.397661	insig	-0.853766	insig	0.278839	insig	0.304083	insig	0.0252437	insig
NMW0035	Benzenamine, N,N-dimethyl-	Amine	-	-		-1.74182	down	0.275816	insig	-1.3079	down	-0.564264	insig	-0.84008	insig	-2.17292	down	1.20466	up	-0.53716	insig	1.84917	up	0.920318	insig	0.54127	insig	3.17968	up	1.41075	up	0.490431	insig	1.00676	up	-0.158112	insig	-0.133171	insig	0.0249407	insig
XMW0576	Benzeneethanamine	Amine	ammoniacal, fishy	ko00360,ko01100		-0.393155	insig	-0.0807474	insig	-0.292002	insig	-0.221655	insig	-0.140907	insig	-0.454554	insig	1.23107	up	0.837912	insig	1.12401	up	-0.187806	insig	0.832006	insig	1.56831	up	0.115586	insig	0.303392	insig	1.11375	up	-0.181901	insig	-0.160255	insig	0.0216452	insig
NMW0048*251	Dextroamphetamine	Amine	-	-		-0.425656	insig	-0.0523042	insig	-0.307791	insig	-0.19325	insig	-0.140946	insig	-0.470067	insig	1.30045	up	0.874797	insig	1.15102	up	-0.201737	insig	0.843228	insig	1.62208	up	0.128373	insig	0.33011	insig	1.15201	up	-0.170169	insig	-0.14884	insig	0.0213293	insig
NMW0045*251	Amphetamine	Amine	-	-		1.57756	up	-0.593706	insig	0.793047	insig	-0.949369	insig	-0.355663	insig	0.420502	insig	-1.6062	down	-0.0286398	insig	-1.63653	down	-0.624029	insig	-0.84348	insig	-1.24662	down	-0.589787	insig	0.0342424	insig	-0.82612	insig	0.190811	insig	0.207693	insig	0.0168824	insig
YZMW0061	1-Nonanamine	Amine	-	-		1.57756	up	-0.593706	insig	0.793047	insig	-0.949369	insig	-0.355663	insig	0.420502	insig	-1.6062	down	-0.0286398	insig	-1.63653	down	-0.624029	insig	-0.84348	insig	-1.24662	down	-0.589787	insig	0.0342424	insig	-0.82612	insig	0.190811	insig	0.207693	insig	0.0168824	insig
WAMW2242*193	o-Toluidine	Amine	-	-		-0.393398	insig	-0.109209	insig	-0.335479	insig	-0.248909	insig	-0.1397	insig	-0.491511	insig	1.26237	up	0.868972	insig	1.14798	up	-0.223603	insig	0.812497	insig	1.60653	up	0.0952482	insig	0.318851	insig	1.11502	up	-0.167128	insig	-0.150796	insig	0.0163321	insig
NMW0024*193	Aniline, N-methyl-	Amine	-	-		-0.400645	insig	-0.111501	insig	-0.358214	insig	-0.263344	insig	-0.151843	insig	-0.525049	insig	1.30177	up	0.901125	insig	1.20938	up	-0.20389	insig	0.851167	insig	1.68333	up	0.11822	insig	0.322111	insig	1.15829	up	-0.153932	insig	-0.13894	insig	0.014992	insig
XMW2237*193	p-Aminotoluene	Amine	-	-		-0.666446	insig	-0.106483	insig	-1.10095	down	-0.0702596	insig	0.0362233	insig	-1.0773	down	0.312199	insig	-0.354246	insig	0.630863	insig	0.212181	insig	-0.47009	insig	0.152477	insig	-0.229982	insig	-0.442163	insig	-0.924818	insig	0.328024	insig	0.34059	insig	0.0125662	insig
YZMW0529	Urea, N-ethyl-N'-phenyl-	Amine	-	-		0.015587	insig	0.647266	insig	0.629459	insig	0.939064	insig	0.291797	insig	0.911369	insig	0.12999	insig	0.145577	insig	0.715916	insig	1.23319	up	1.34538	up	0.490406	insig	1.29948	up	0.0662867	insig	1.40178	up	0.0333944	insig	0.0432814	insig	0.00988703	insig
NMW0069	Benzenamine, 2,5-dimethyl-	Amine	-	-		-0.66241	insig	-0.0535148	insig	-1.04729	down	-0.0424553	insig	0.0110595	insig	-1.04489	down	0.334582	insig	-0.327829	insig	0.614981	insig	0.226885	insig	-0.432311	insig	0.186831	insig	-0.190206	insig	-0.417091	insig	-0.858061	insig	0.331368	insig	0.340026	insig	0.00865838	insig
NMW0066*034	Benzenamine, 2,4-dimethyl-	Amine	-	-		-0.0220241	insig	0.737482	insig	0.663377	insig	1.08939	up	0.351909	insig	1.01001	up	0.138358	insig	0.116334	insig	0.730645	insig	1.32977	up	1.39402	up	0.448711	insig	1.39974	up	0.069975	insig	1.45872	up	0.0520811	insig	0.0573594	insig	0.00527827	insig
NMW0067*034	2,6-Xylidine	Amine	-	-		0.672936	insig	0.0038029	insig	0.69661	insig	-0.0102892	insig	-0.0140921	insig	0.680303	insig	-1.16922	down	-0.496279	insig	-0.948102	insig	0.224917	insig	-0.251492	insig	-0.925525	insig	0.233402	insig	0.00848516	insig	-0.245222	insig	-0.0198703	insig	-0.0176553	insig	0.00221497	insig
NMW0177	N-Benzylformamide	Amine	-	-		-1.01168	down	-0.0637615	insig	-0.641217	insig	-0.590436	insig	-0.526674	insig	-1.16663	down	0.0381348	insig	-0.973545	insig	0.0216494	insig	-0.080247	insig	-0.619568	insig	0.844688	insig	0.216117	insig	0.296364	insig	-0.321942	insig	-0.434225	insig	-0.435485	insig	-0.00126075	insig
NMW0225	Acetamide, N-(2-phenylethyl)-	Amine	-	-		-0.736362	insig	-0.122057	insig	-1.02243	down	-0.110634	insig	0.0114237	insig	-1.00746	down	0.945244	insig	0.208882	insig	2.88162	up	1.81432	up	1.85919	insig	3.25588	up	2.2	up	0.385676	insig	2.24842	insig	0.164014	insig	0.160465	insig	-0.0035496	insig
WAMW0303*231	m-Chloroaniline	Amine	-	-		-0.736362	insig	-0.122057	insig	-1.02243	down	-0.110634	insig	0.0114237	insig	-1.00746	down	0.945244	insig	0.208882	insig	2.88162	up	1.81432	up	1.85919	insig	3.25588	up	2.2	up	0.385676	insig	2.24842	insig	0.164014	insig	0.160465	insig	-0.0035496	insig
YZMW0025*231	p-Chloroaniline	Amine	-	-		-1.25346	down	0.0323716	insig	-1.02777	down	-0.0704287	insig	-0.1028	insig	-1.1263	down	1.55847	up	0.305013	insig	1.54887	up	0.0227723	insig	0.521104	insig	1.75376	up	0.124862	insig	0.10209	insig	0.627462	insig	-0.193318	insig	-0.197587	insig	-0.00426898	insig
YZMW0040	1,3-Phenylenediamine	Amine	-	-		-1.25904	down	0.0383972	insig	-1.02775	down	-0.068794	insig	-0.107191	insig	-1.12674	down	1.56032	up	0.301277	insig	1.5476	up	0.0256801	insig	0.519847	insig	1.75961	up	0.130495	insig	0.104815	insig	0.632871	insig	-0.19289	insig	-0.201099	insig	-0.0082089	insig
XMW1018	1-Phenylcyclohexylamine	Amine	-	-		1.13614	up	-0.242044	insig	0.719494	insig	-0.294479	insig	-0.0524355	insig	0.676865	insig	-1.87148	down	-0.735341	insig	-1.06576	down	0.563675	insig	-0.346264	insig	-1.16894	down	0.408054	insig	-0.155622	insig	-0.49208	insig	0.174599	insig	0.164792	insig	-0.00980632	insig
YC_926	Histamine	Amine	-	ko00340,ko01100,ko01110		-0.351573	insig	-0.163403	insig	-0.366983	insig	-0.365784	insig	-0.202381	insig	-0.55942	insig	1.2698	up	0.918227	insig	1.2163	up	-0.216903	insig	0.849317	insig	1.75817	up	0.122584	insig	0.339487	insig	1.19875	up	-0.147992	insig	-0.157936	insig	-0.0099442	insig
NMW0219	Diethylpropion	Amine	-	-		-0.351573	insig	-0.163403	insig	-0.366983	insig	-0.365784	insig	-0.202381	insig	-0.55942	insig	1.2698	up	0.918227	insig	1.2163	up	-0.216903	insig	0.849317	insig	1.75817	up	0.122584	insig	0.339487	insig	1.19875	up	-0.147992	insig	-0.157936	insig	-0.0099442	insig
XMW0520	Nitroguanidine	Amine	-	-		-6.36356	down	-	-	-6.49604	down	2.48695	up	2.48695	up	-3.9972	down	7.28116	up	0.917603	insig	7.19977	up	-0.0813912	insig	0.703734	insig	4.61379	up	-0.180423	insig	-0.0990315	insig	0.616589	insig	0.132478	insig	0.120591	insig	-0.0118868	insig
YZMW0568	Ethanethioamide, N-phenyl-	Amine	-	-		-1.71639	down	0.123713	insig	-1.39757	down	-0.453703	insig	-0.577416	insig	-1.96158	down	1.31967	up	-0.396717	insig	2.04334	up	0.847388	insig	0.645777	insig	3.15	up	1.37663	up	0.529242	insig	1.18842	up	-0.195106	insig	-0.208507	insig	-0.0134008	insig
NMW0245	N-Methyl-3,4-methylenedioxyamphetamine	Amine	-	-		-0.244981	insig	-0.0649091	insig	-0.13581	insig	-0.194501	insig	-0.129592	insig	-0.250338	insig	1.15274	up	0.907763	insig	1.06708	up	-0.150577	insig	0.931266	insig	1.53191	up	0.18466	insig	0.335237	insig	1.28157	up	-0.17408	insig	-0.189144	insig	-0.0150641	insig
NMW0013	Benzylamine	Amine	-	-		0.198295	insig	-0.593567	insig	-0.462969	insig	-0.0674617	insig	0.526106	insig	0.0815556	insig	0.150267	insig	0.348562	insig	1.50596	up	0.762123	insig	1.04299	up	-0.0903728	insig	-0.308101	insig	-1.07022	down	-0.00881713	insig	0.0676966	insig	0.0492779	insig	-0.0184187	insig
YZMW0058	1-Heptanamine	Amine	-	-		-1.05324	down	-0.0332101	insig	-0.665901	insig	-0.59613	insig	-0.56292	insig	-1.20894	down	0.0727554	insig	-0.98048	insig	0.0457527	insig	-0.0602127	insig	-0.620149	insig	0.874551	insig	0.205665	insig	0.265878	insig	-0.334388	insig	-0.420544	insig	-0.440427	insig	-0.0198831	insig
XMW0711	Formamide, N-phenyl-	Amine	-	-		-1.82304	down	-0.190905	insig	-2.22506	down	-0.356942	insig	-0.166037	insig	-2.36651	down	1.97356	up	0.150518	insig	2.64263	up	0.478174	insig	0.417578	insig	3.04371	up	0.713216	insig	0.235042	insig	0.677202	insig	0.211113	insig	0.186532	insig	-0.0245811	insig
YZMW0734	1,2-Benzenediamine	Amine	-	-		-2.1498	down	-0.302011	insig	-2.64773	down	-0.590532	insig	-0.288522	insig	-2.9081	down	2.27943	up	0.129632	insig	3.00871	up	0.427266	insig	0.360984	insig	3.52806	up	0.658098	insig	0.230832	insig	0.619966	insig	0.195914	insig	0.167765	insig	-0.0281498	insig
XMW0063	p-Isopropoxyaniline	Amine	-	-		-2.1498	down	-0.302011	insig	-2.64773	down	-0.590532	insig	-0.288522	insig	-2.9081	down	2.27943	up	0.129632	insig	3.00871	up	0.427266	insig	0.360984	insig	3.52806	up	0.658098	insig	0.230832	insig	0.619966	insig	0.195914	insig	0.167765	insig	-0.0281498	insig
WAMW2126	Acetamide, N-methyl-	Amine	-	-		-0.562238	insig	-0.0862027	insig	-1.05858	down	-0.0674625	insig	0.0187402	insig	-1.00713	down	0.3006	insig	-0.261638	insig	0.508754	insig	0.121952	insig	-0.549825	insig	0.0376663	insig	-0.330396	insig	-0.452348	insig	-0.969465	insig	0.410139	insig	0.37743	insig	-0.0327081	insig
XMW0715	Benzenamine, 4-ethoxy-	Amine	-	-		-1.77501	down	0.130789	insig	-1.29622	insig	-0.369634	insig	-0.500424	insig	-1.76379	down	0.172127	insig	-1.60289	down	1.5535	up	1.51216	up	0.257279	insig	2.77927	up	2.23751	up	0.725353	insig	1.01548	up	-0.348009	insig	-0.380861	insig	-0.0328529	insig
XMW1057	Methacrylamide	Amine	-	-		-1.77501	down	0.130789	insig	-1.29622	insig	-0.369634	insig	-0.500424	insig	-1.76379	down	0.172127	insig	-1.60289	down	1.5535	up	1.51216	up	0.257279	insig	2.77927	up	2.23751	up	0.725353	insig	1.01548	up	-0.348009	insig	-0.380861	insig	-0.0328529	insig
XMW0139	6-Isopropyl-1,4-dimethylnaphthalene	Aromatics	-	-		-2.71301	down	-0.0545456	insig	-2.95843	down	-0.228754	insig	-0.174208	insig	-3.09844	down	2.79664	up	0.0836275	insig	3.24386	up	0.392676	insig	0.285426	insig	3.59579	up	0.570399	insig	0.177724	insig	0.497356	insig	0.190877	insig	0.156671	insig	-0.0342063	insig
XMW1350*312	Naphthalene, 2,3,6-trimethyl-	Aromatics	fruity, dry	-		-2.71301	down	-0.0545456	insig	-2.95843	down	-0.228754	insig	-0.174208	insig	-3.09844	down	2.79664	up	0.0836275	insig	3.24386	up	0.392676	insig	0.285426	insig	3.59579	up	0.570399	insig	0.177724	insig	0.497356	insig	0.190877	insig	0.156671	insig	-0.0342063	insig
XMW2699*312	Naphthalene, 1,6,7-trimethyl-	Aromatics	earthy	-		-2.92206	down	-	-	-2.86948	down	-	-	-	-	-2.83489	down	2.36645	up	-0.555608	insig	2.4047	up	0.0382462	insig	-0.46478	insig	2.63218	up	0.265724	insig	0.227478	insig	-0.202717	insig	-0.0525821	insig	-0.0871661	insig	-0.034584	insig
XMW1123*411	Benzene, 2-ethyl-1,4-dimethyl-	Aromatics	-	-		-0.560278	insig	-0.156187	insig	-1.1337	down	-0.131949	insig	0.0242378	insig	-1.07206	down	0.323106	insig	-0.237172	insig	0.588744	insig	0.109451	insig	-0.544959	insig	0.133875	insig	-0.32118	insig	-0.430631	insig	-0.938186	insig	0.417237	insig	0.379833	insig	-0.0374038	insig
NMW0269	Benzene, 1,1'-(1,3-propanediyl)bis-	Aromatics	-	-		-1.45332	down	-0.200855	insig	-2.51827	down	-0.164613	insig	0.0362413	insig	-2.44318	down	1.61702	up	0.163703	insig	2.5419	up	0.72402	insig	0.0236269	insig	2.89601	up	1.11438	up	0.390358	insig	0.452837	insig	0.864096	insig	0.825244	insig	-0.0388526	insig
XMW0835	Benzene, 1-methyl-2-(1-ethylpropyl)-	Aromatics	-	-		-0.477775	insig	-0.108995	insig	-1.06394	down	-0.1048	insig	0.00419556	insig	-1.02029	down	0.315871	insig	-0.161904	insig	0.54973	insig	0.124864	insig	-0.514214	insig	0.111205	insig	-0.309465	insig	-0.434329	insig	-0.909082	insig	0.477174	insig	0.437712	insig	-0.0394619	insig
NMW0221	Hexa-2,4-diyn-1-ylbenzene	Aromatics	sweet, anisic, methyl chavicol, chavicol	-		0.116739	insig	0.00443577	insig	-0.478466	insig	-0.120207	insig	-0.124642	insig	-0.559476	insig	0.254143	insig	0.370882	insig	1.03342	up	0.78371	insig	0.554951	insig	1.19138	up	0.817035	insig	0.0333248	insig	0.631908	insig	0.599641	insig	0.556009	insig	-0.0436321	insig
XMW1025	1H-Indene, 2,3-dihydro-4-propyl-	Aromatics	-	-		-3.03755	down	-5.59978	down	-7.83262	down	-5.59978	down	-	-	-7.78787	down	-1.88037	down	-4.91792	down	2.54317	up	-1.17624	down	-5.28946	down	3.65724	up	-0.0621682	insig	1.11408	up	-4.13062	down	-0.804711	insig	-0.849467	insig	-0.0447556	insig
XMW0812	Benzene, (1-methyl-1-propylpentyl)-	Aromatics	-	-		-0.788451	insig	-0.714125	insig	-1.66198	down	-0.939844	insig	-0.225719	insig	-1.84227	down	1.89153	up	1.10308	up	2.6396	up	0.0339433	insig	0.977614	insig	3.01022	up	0.17885	insig	0.144906	insig	1.16795	up	0.159405	insig	0.113977	insig	-0.0454283	insig
XMW1342*431	Naphthalene, 1,4-dimethyl-	Aromatics	-	-		-0.788451	insig	-0.714125	insig	-1.66198	down	-0.939844	insig	-0.225719	insig	-1.84227	down	1.89153	up	1.10308	up	2.6396	up	0.0339433	insig	0.977614	insig	3.01022	up	0.17885	insig	0.144906	insig	1.16795	up	0.159405	insig	0.113977	insig	-0.0454283	insig
QWMW1164*431	Naphthalene, 1,5-dimethyl-	Aromatics	mouldy, aromatic	-		-0.160723	insig	-0.669649	insig	-1.24726	down	-0.487949	insig	0.1817	insig	-1.01862	down	-0.290093	insig	-0.450816	insig	2.17846	up	1.79891	up	0.9312	insig	2.85447	up	2.65662	up	0.857713	insig	1.83586	up	0.416889	insig	0.369943	insig	-0.0469461	insig
XMW1431*026	Benzene, 4-ethenyl-1,2-dimethyl-	Aromatics	-	-		-4.90117	down	-	-	-3.8592	down	-	-	-	-	-3.81031	down	-	-	-4.90117	down	3.4328	up	3.4328	up	-0.426401	insig	3.82997	up	3.82997	up	0.397178	insig	0.0196613	insig	-1.04197	insig	-1.09086	insig	-0.0488842	insig
XMW0525*026	Benzene, 1-ethenyl-3,5-dimethyl-	Aromatics	-	-		-2.59198	down	0.764613	insig	-2.88378	down	-0.0404262	insig	-0.80504	insig	-3.63717	down	1.83884	up	-0.75314	insig	2.42893	up	1.3547	up	-0.454847	insig	3.96927	up	2.09	up	0.735299	insig	0.3321	insig	1.05641	up	1.00476	up	-0.051648	insig
KMW0307*246	Benzene, 1-methyl-4-(1-methylethenyl)-	Aromatics	phenol, spicy, clove, guaiacol	-		-2.55436	down	0.698866	insig	-2.89109	down	-0.31454	insig	-1.01341	insig	-3.85176	down	1.76141	up	-0.79295	insig	2.43758	up	1.37504	up	-0.453511	insig	4.22697	up	2.15102	up	0.775979	insig	0.375206	insig	1.0356	up	0.982863	insig	-0.0527387	insig
XMW0295*246	Benzene, 1-methyl-3-(1-methylethenyl)-	Aromatics	-	-		-2.70783	down	0.653652	insig	-1.33551	insig	-0.841859	insig	-1.49551	insig	-2.77798	down	-1.66379	down	-4.37161	down	-3.21168	insig	-0.894241	insig	-4.54719	down	-0.787127	insig	0.0347995	insig	0.92904	insig	-3.56511	down	-0.71866	insig	-0.771705	insig	-0.0530451	insig
XMW0770	Indane	Aromatics	-	-		-1.25731	down	0.307058	insig	-1.11777	down	-0.164834	insig	-0.471892	insig	-1.53484	down	1.17815	up	-0.0791663	insig	1.5339	up	0.662809	insig	0.416128	insig	2.69243	up	1.34945	up	0.686638	insig	1.15759	insig	0.167515	insig	0.112695	insig	-0.0548198	insig
YZMW0351	Benzene, 3-cyclohexen-1-yl-	Aromatics	-	-		-2.44061	down	0.141761	insig	-2.47016	down	0.232016	insig	0.0902555	insig	-2.32341	down	1.5989	up	-0.841716	insig	1.49879	up	0.0416556	insig	-0.971368	insig	1.41928	up	0.0524006	insig	0.010745	insig	-0.904129	insig	0.171307	insig	0.114814	insig	-0.0564932	insig
NMW0789*218	Benzene, 1-ethyl-3-methyl-	Aromatics	-	-		-1.97485	down	0.237306	insig	-1.90376	down	-0.324829	insig	-0.562136	insig	-2.40895	down	2.04802	up	0.0731744	insig	2.25239	up	0.441673	insig	0.348632	insig	2.39814	up	0.0252863	insig	-0.416387	insig	-0.0108109	insig	0.166216	insig	0.109272	insig	-0.0569443	insig
WAMW1749*218	Benzene, 1-ethyl-4-methyl-	Aromatics	-	-		-1.22658	down	-0.134526	insig	-1.50035	down	-0.383966	insig	-0.24944	insig	-1.69197	down	1.49614	up	0.269561	insig	2.36493	up	0.734266	insig	0.864586	insig	3.03204	up	1.15193	up	0.417661	insig	1.34007	up	0.139241	insig	0.0814221	insig	-0.0578193	insig
NMW0791*218	Benzene, 1-ethyl-2-methyl-	Aromatics	-	-		-1.06353	down	-1.05169	down	-2.76563	down	-1.4151	down	-0.363415	insig	-3.07048	down	1.38019	up	0.316662	insig	2.57845	up	0.146567	insig	-0.18718	insig	2.75191	up	-0.043392	insig	-0.189959	insig	-0.318572	insig	0.65041	insig	0.591843	insig	-0.0585671	insig
XMW0301*218	Mesitylene	Aromatics	-	-		-1.06353	down	-1.05169	down	-2.76563	down	-1.4151	down	-0.363415	insig	-3.07048	down	1.38019	up	0.316662	insig	2.57845	up	0.146567	insig	-0.18718	insig	2.75191	up	-0.043392	insig	-0.189959	insig	-0.318572	insig	0.65041	insig	0.591843	insig	-0.0585671	insig
XMW0037*411	Benzene, 1-ethyl-3,5-dimethyl-	Aromatics	-	-		-2.49057	down	0.571356	insig	-2.95743	down	-0.299211	insig	-0.870567	insig	-3.76624	down	1.71221	up	-0.778366	insig	2.5192	up	1.37835	up	-0.438223	insig	4.14916	up	2.13774	up	0.759386	insig	0.382916	insig	1.03821	up	0.976458	insig	-0.0617526	insig
NMW0794*250	Benzene, (1-methylpropyl)-	Aromatics	-	-		0.0728983	insig	-2.70837	down	-3.18682	down	-0.330661	insig	2.37771	up	-0.746915	insig	0.00904355	insig	0.0819419	insig	3.75314	up	1.03572	up	0.566316	insig	1.80224	up	1.46254	up	0.426814	insig	1.05533	up	0.55135	insig	0.489153	insig	-0.0621975	insig
XMW3171*250	Benzene, (2-methylpropyl)-	Aromatics	-	-		-1.78702	down	-0.378841	insig	-2.1676	down	-0.438066	insig	-0.0592251	insig	-2.16377	down	2.94571	up	1.15869	up	3.28384	up	-0.0407103	insig	1.11624	up	3.46161	up	0.0778376	insig	0.118548	insig	1.29784	up	0.0017391	insig	-0.0613165	insig	-0.0630556	insig
WAMW1364	Benzene, 1,2,3,4-tetramethyl-	Aromatics	-	-		-2.49772	down	0.50114	insig	-2.99162	down	-2.98767	down	-3.48881	down	-6.41524	down	1.85529	up	-0.642424	insig	2.54652	up	1.19237	up	-0.445095	insig	6.76014	up	1.91718	up	0.72481	insig	0.344902	insig	0.995041	insig	0.929855	insig	-0.0651863	insig
XMW0011*440	Benzene, 1,4-diethyl-	Aromatics	-	-		-2.57584	down	0.108573	insig	-2.64862	down	0.258921	insig	0.150348	insig	-2.43173	down	1.70747	up	-0.868375	insig	1.63642	up	0.03752	insig	-1.0122	down	1.51101	up	0.0624623	insig	0.0249423	insig	-0.920721	insig	0.18135	insig	0.114808	insig	-0.0665415	insig
WAMW0572*440	Benzene, 1,2-diethyl-	Aromatics	-	-		-3.06951	down	1.04544	insig	-3.10283	down	-0.43685	insig	-1.48229	insig	-4.51715	down	2.3407	up	-0.728812	insig	2.66043	up	1.36517	up	-0.442402	insig	4.93376	up	2.15621	up	0.791039	insig	0.416613	insig	1.07876	up	1.01079	up	-0.0679751	insig
NMW0012	Benzene, 1,2,3-trimethyl-	Aromatics	-	-		-0.824822	insig	-0.734494	insig	-1.65867	down	-0.997656	insig	-0.263163	insig	-1.85273	down	1.74761	up	0.922792	insig	2.59128	up	0.109174	insig	0.932617	insig	3.03849	up	0.29322	insig	0.184045	insig	1.18577	up	0.0993499	insig	0.0302472	insig	-0.0691027	insig
XMW0659	Benzene, n-butyl-	Aromatics	-	-		-2.96915	down	1.01489	insig	-3.01075	down	-0.452214	insig	-1.46711	insig	-4.40854	down	2.29609	up	-0.673063	insig	2.57568	up	1.29448	up	-0.435074	insig	4.80791	up	2.05961	up	0.765125	insig	0.399366	insig	1.05649	up	0.987178	insig	-0.0693154	insig
KMW0150	Benzene, 1,2,4-trimethyl-	Aromatics	plastic	-		-2.6662	down	0.113627	insig	-2.72471	down	0.287586	insig	0.173959	insig	-2.47979	down	1.76482	up	-0.901385	insig	1.69631	up	0.0451198	insig	-1.02841	down	1.54905	up	0.0718199	insig	0.0267001	insig	-0.930744	insig	0.172142	insig	0.101179	insig	-0.070963	insig
KMW0119	Pentanoic acid, ethyl ester	Ester	sweet, fruity, apple, pineapple, green, tropical	-		-1.19025	down	0.185467	insig	-1.17887	down	-0.27931	insig	-0.464777	insig	-1.57196	down	1.11614	up	-0.0741115	insig	1.78021	up	0.849537	insig	0.601345	insig	2.40295	up	1.0075	up	0.157958	insig	0.830984	insig	0.17408	insig	0.102399	insig	-0.071681	insig
WAMW0456	Homosalate	Ester	menthol	-		-1.19025	down	0.185467	insig	-1.17887	down	-0.27931	insig	-0.464777	insig	-1.57196	down	1.11614	up	-0.0741115	insig	1.78021	up	0.849537	insig	0.601345	insig	2.40295	up	1.0075	up	0.157958	insig	0.830984	insig	0.17408	insig	0.102399	insig	-0.071681	insig
D314*067	8-Dodecen-1-ol, acetate, (Z)-	Ester	-	-		0.205531	insig	-0.326474	insig	-0.740459	insig	-0.354537	insig	-0.0280632	insig	-0.696474	insig	-0.0604353	insig	0.145096	insig	1.40927	up	1.14323	up	0.668808	insig	1.86554	up	1.57144	up	0.428213	insig	1.16907	up	0.619517	insig	0.547468	insig	-0.0720489	insig
D397*067	11-Dodecen-1-yl acetate	Ester	-	-		-2.55481	down	0.083547	insig	-2.62979	down	0.181264	insig	0.0977167	insig	-2.45817	down	1.64134	up	-0.913474	insig	1.6114	up	0.0536065	insig	-1.01839	down	1.53841	up	0.0783379	insig	0.0247314	insig	-0.919763	insig	0.158522	insig	0.0846267	insig	-0.073895	insig
WMW0211	2,4-Hexadienoic acid, ethyl ester, (2E,4E)-	Ester	warm, fruity, anisic, licorice, ether	-		-2.55481	down	0.083547	insig	-2.62979	down	0.181264	insig	0.0977167	insig	-2.45817	down	1.64134	up	-0.913474	insig	1.6114	up	0.0536065	insig	-1.01839	down	1.53841	up	0.0783379	insig	0.0247314	insig	-0.919763	insig	0.158522	insig	0.0846267	insig	-0.073895	insig
XMW0776	Benzoic acid, 2-propenyl ester	Ester	sweet, floral, cherry, berry	-		-2.59633	down	0.102882	insig	-2.66886	down	0.246681	insig	0.143799	insig	-2.45028	down	1.76049	up	-0.835836	insig	1.70691	up	0.049301	insig	-0.961954	insig	1.59377	up	0.079965	insig	0.030664	insig	-0.856503	insig	0.17542	insig	0.100632	insig	-0.0747875	insig
NMW0016	Acetic acid, cyclohexyl ester	Ester	fruity, sweet, musty, ethereal	-		-2.65365	down	0.0962155	insig	-2.73328	down	0.247699	insig	0.151483	insig	-2.50659	down	1.76867	up	-0.884979	insig	1.7451	up	0.072644	insig	-0.988184	insig	1.61487	up	0.0939027	insig	0.0212586	insig	-0.891718	insig	0.175848	insig	0.100641	insig	-0.0752069	insig
QWMW0941	2-Hexen-1-ol, propanoate, (E)-	Ester	fruity, ripe apple, pear, fruity	-		-1.35435	down	-0.0763513	insig	-1.63634	down	0.241066	insig	0.317418	insig	-1.24234	down	1.05727	insig	-0.29708	insig	1.58338	up	0.449761	insig	-0.0529617	insig	0.262808	insig	-0.553391	insig	-1.00315	down	-0.979533	insig	0.205642	insig	0.129062	insig	-0.0765806	insig
GMW0252	Propanoic acid, 2-phenylethyl ester	Ester	floral, red rose, fruity, honey, balsamic, storax	-		-2.62047	down	0.170012	insig	-2.63171	down	0.352692	insig	0.18268	insig	-2.3723	down	1.77726	up	-0.843209	insig	1.71476	up	0.107509	insig	-0.916952	insig	1.54964	up	0.12507	insig	0.0175605	insig	-0.822663	insig	0.181253	insig	0.104524	insig	-0.0767284	insig
XMW1241	Acetic acid, cyano-, 2-methoxyethyl ester	Ester	-	-		-0.431103	insig	-0.152503	insig	-1.08982	down	-0.26272	insig	-0.110217	insig	-1.12295	down	0.406896	insig	-0.0242069	insig	0.445908	insig	-0.11349	insig	-0.643911	insig	0.166854	insig	-0.502762	insig	-0.389272	insig	-0.956099	insig	0.506214	insig	0.42913	insig	-0.0770835	insig
XMW1086	Butanoic acid, heptyl ester	Ester	-	-		-2.63457	down	0.10746	insig	-2.70642	down	0.265766	insig	0.158306	insig	-2.47052	down	1.7414	up	-0.893175	insig	1.6822	up	0.0482625	insig	-1.02423	down	1.54455	up	0.0689205	insig	0.020658	insig	-0.925973	insig	0.179315	insig	0.101719	insig	-0.077596	insig
D27	Benzene, (2-isothiocyanatoethyl)-	Ester	green, horseradish, gooseberry, watercress	-		-2.48124	down	0.0776318	insig	-2.57206	down	0.133747	insig	0.0561156	insig	-2.43792	down	1.57322	up	-0.908018	insig	1.5693	up	0.0737135	insig	-1.00276	down	1.52213	up	0.0826528	insig	0.00893924	insig	-0.915793	insig	0.168451	insig	0.0904275	insig	-0.0780231	insig
XMW1127	Formic acid, octyl ester	Ester	fruity, rose, orange, waxy, cucumber	-		-1.7479	down	-0.424433	insig	-2.18921	down	-0.465481	insig	-0.041048	insig	-2.15167	down	2.88508	up	1.13718	up	3.30396	up	-0.00555123	insig	1.11475	up	3.47315	up	0.122585	insig	0.128136	insig	1.32148	up	0.016884	insig	-0.0617077	insig	-0.0785917	insig
YZMW0115	Butanoic acid, 2-methylphenyl ester	Ester	-	-		-2.52137	down	-	-	-2.72638	down	-	-	-	-	-2.64775	down	3.44218	up	0.92081	insig	3.37929	up	-0.0628876	insig	0.652911	insig	3.24202	up	-0.200159	insig	-0.137271	insig	0.594267	insig	0.205012	insig	0.126384	insig	-0.0786272	insig
XMW0953	Phenylacetic acid propyl ester	Ester	sweet, honey, floral, apricot, rose	-		-2.6617	down	0.117199	insig	-2.71773	down	0.281287	insig	0.164088	insig	-2.47478	down	1.74978	up	-0.911915	insig	1.67355	up	0.0409701	insig	-1.04418	down	1.53461	up	0.0661165	insig	0.0251464	insig	-0.940168	insig	0.17323	insig	0.0943694	insig	-0.0788609	insig
XMW0040	Phenol, 2-methoxy-4-(1-propenyl)-, acetate	Ester	sweet, spicy, powdery, floral, carnation, balsamic	-		-2.6617	down	0.117199	insig	-2.71773	down	0.281287	insig	0.164088	insig	-2.47478	down	1.74978	up	-0.911915	insig	1.67355	up	0.0409701	insig	-1.04418	down	1.53461	up	0.0661165	insig	0.0251464	insig	-0.940168	insig	0.17323	insig	0.0943694	insig	-0.0788609	insig
YZMW0679	Ethyl gallate	Ester	-	-		-2.6617	down	0.117199	insig	-2.71773	down	0.281287	insig	0.164088	insig	-2.47478	down	1.74978	up	-0.911915	insig	1.67355	up	0.0409701	insig	-1.04418	down	1.53461	up	0.0661165	insig	0.0251464	insig	-0.940168	insig	0.17323	insig	0.0943694	insig	-0.0788609	insig
D1386	Propanoic acid, 2-methyl-, 1-methylethyl ester	Ester	-	-		-0.225285	insig	-0.204559	insig	-0.907608	insig	-0.36574	insig	-0.161181	insig	-0.989838	insig	0.248627	insig	0.0233416	insig	0.942042	insig	0.488856	insig	0.0344337	insig	1.48595	up	0.871581	insig	0.382725	insig	0.49611	insig	0.477764	insig	0.398813	insig	-0.0789509	insig
XMW3338	Carbamic acid, methyl ester	Ester	-	-		-2.54616	down	0.105042	insig	-2.61742	down	0.248977	insig	0.143934	insig	-2.39438	down	1.74174	up	-0.80442	insig	1.70505	up	0.0683516	insig	-0.912376	insig	1.58489	up	0.092132	insig	0.0237804	insig	-0.809482	insig	0.176308	insig	0.0971944	insig	-0.0791138	insig
D388	Butanoic acid, 1-phenylethyl ester	Ester	sweet, fruity, berry, juicy, earthy, floral, jasmin	-		-1.21666	insig	0.757915	insig	0.00940772	insig	-0.0770247	insig	-0.834939	insig	-0.746033	insig	0.559725	insig	-0.656938	insig	-0.0590291	insig	0.139161	insig	-0.0496214	insig	1.21475	up	0.577998	insig	0.438838	insig	0.468715	insig	-0.468156	insig	-0.547654	insig	-0.0794988	insig
KMW0646	Citronellyl valerate	Ester	rose, herbal, honey	-		-1.21666	insig	0.757915	insig	0.00940772	insig	-0.0770247	insig	-0.834939	insig	-0.746033	insig	0.559725	insig	-0.656938	insig	-0.0590291	insig	0.139161	insig	-0.0496214	insig	1.21475	up	0.577998	insig	0.438838	insig	0.468715	insig	-0.468156	insig	-0.547654	insig	-0.0794988	insig
XMW0627	Diethyl Phthalate	Ester	bitter	-		0.887446	insig	-0.232088	insig	0.434736	insig	-0.20392	insig	0.0281681	insig	0.544127	insig	-1.35966	down	-0.472213	insig	-0.560496	insig	0.567075	insig	-0.12576	insig	-0.468949	insig	0.68679	insig	0.119715	insig	0.0751785	insig	0.220622	insig	0.139399	insig	-0.081223	insig
XMW1169*142	Butanoic acid, 2-methyl-, 3,7-dimethyl-2,6-octadienyl ester, (E)-	Ester	fruity, apple, rose	-		-4.86326	down	-	-	-5.02948	down	2.34814	up	2.34814	up	-2.59978	down	3.9441	up	-0.919164	insig	3.96235	up	0.0182508	insig	-1.06713	down	1.62567	up	0.0297219	insig	0.0114711	insig	-0.974106	insig	0.166219	insig	0.084664	insig	-0.081555	insig
KMW0638*142	Geranyl isovalerate	Ester	green, fruity, apple, blueberry, pineapple	-		-2.49077	down	0.0730578	insig	-2.59659	down	0.224716	insig	0.151658	insig	-2.36333	down	1.76513	up	-0.725638	insig	1.79878	up	0.10671	insig	-0.797808	insig	1.67544	up	0.135024	insig	0.0283137	insig	-0.687891	insig	0.178881	insig	0.0972771	insig	-0.0816035	insig
KMW0571	Butyl caprate	Ester	whiskey	-		-2.59222	down	0.0956613	insig	-2.67989	down	0.228085	insig	0.132424	insig	-2.46537	down	1.83552	up	-0.756694	insig	1.85382	up	0.113954	insig	-0.826076	insig	1.75382	up	0.146383	insig	0.0324291	insig	-0.711552	insig	0.183336	insig	0.101242	insig	-0.0820945	insig
XMW0094	Hexanoic acid, 2-phenylethyl ester	Ester	sweet, honey, floral, waxy, woody, sweaty, green, banana, pineapple	-		-0.732263	insig	-0.462015	insig	-1.08286	down	-0.371922	insig	0.0900927	insig	-0.910033	insig	-0.284567	insig	-1.01683	down	0.295282	insig	0.117834	insig	-0.787583	insig	-0.357145	insig	-0.4445	insig	-0.562334	insig	-1.26718	down	-0.111413	insig	-0.194152	insig	-0.0827389	insig
D60	Piperonyl isobutyrate	Ester	fruity, berry, jammy, plum, tropical, heliotrope, powdery	-		-0.732263	insig	-0.462015	insig	-1.08286	down	-0.371922	insig	0.0900927	insig	-0.910033	insig	-0.284567	insig	-1.01683	down	0.295282	insig	0.117834	insig	-0.787583	insig	-0.357145	insig	-0.4445	insig	-0.562334	insig	-1.26718	down	-0.111413	insig	-0.194152	insig	-0.0827389	insig
XMW1486	5-Azulenemethanol, 1,2,3,4,5,6,7,8-octahydro-.alpha.,.alpha.,3,8-tetramethyl-, acetate, [3S-(3.alpha.,5.alpha.,8.alpha.)]-	Ester	tea, rose, woody, spicy, green, fatty	-		-2.61764	down	0.118919	insig	-2.68284	down	0.273127	insig	0.154208	insig	-2.44582	down	1.71541	up	-0.902225	insig	1.63024	up	0.0337437	insig	-1.0526	down	1.4977	up	0.0554168	insig	0.0216731	insig	-0.948117	insig	0.184122	insig	0.101309	insig	-0.082813	insig
NMW0294*343	Z-Butylidenephthalide	Ester	-	-		-2.94231	down	0.958984	insig	-3.04891	down	-0.371563	insig	-1.33055	insig	-4.29613	down	2.24032	up	-0.701988	insig	2.62072	up	1.33938	up	-0.428196	insig	4.72244	up	2.11055	up	0.771173	insig	0.426308	insig	1.06559	up	0.982257	insig	-0.0833303	insig
XMW0053	1,2-Benzenedicarboxylic acid, bis(2-methylpropyl) ester	Ester	-	-		-2.62671	down	0.11855	insig	-2.69157	down	0.297994	insig	0.179444	insig	-2.42777	down	1.73061	up	-0.8961	insig	1.64653	up	0.0344797	insig	-1.04503	down	1.48961	up	0.0569954	insig	0.0225157	insig	-0.93816	insig	0.183412	insig	0.0990554	insig	-0.084357	insig
NMW0156	Benzene, (isothiocyanatomethyl)-	Ester	mild, watercress, dusty, medicinal, horseradish, oily	-		-2.53434	down	0.127463	insig	-2.59539	down	0.307987	insig	0.180523	insig	-2.33018	down	1.68171	up	-0.852635	insig	1.59361	up	0.0393654	insig	-1.00179	down	1.43655	up	0.0628347	insig	0.0234693	insig	-0.893629	insig	0.188516	insig	0.103828	insig	-0.0846879	insig
XMW0130	Heptanoic acid, octyl ester	Ester	fruity, fatty	-		0.251351	insig	-0.280913	insig	-0.662739	insig	-0.378953	insig	-0.0980405	insig	-0.676048	insig	-0.154389	insig	0.0969614	insig	1.35289	up	1.22637	up	0.690151	insig	1.91278	up	1.68821	up	0.461845	insig	1.23673	up	0.633177	insig	0.548445	insig	-0.0847313	insig
WAMW1788	n-Hexyl salicylate	Ester	fresh, herbal, orchid, green	-		0.251351	insig	-0.280913	insig	-0.662739	insig	-0.378953	insig	-0.0980405	insig	-0.676048	insig	-0.154389	insig	0.0969614	insig	1.35289	up	1.22637	up	0.690151	insig	1.91278	up	1.68821	up	0.461845	insig	1.23673	up	0.633177	insig	0.548445	insig	-0.0847313	insig
KMW0684	.delta.-Dodecalactone	Ester	peachy, oily, creamy, soapy	-		-2.63404	down	0.14247	insig	-2.65893	down	0.288402	insig	0.145931	insig	-2.42826	down	1.81992	up	-0.814124	insig	1.76363	up	0.0861812	insig	-0.895303	insig	1.66693	up	0.135415	insig	0.0492341	insig	-0.761323	insig	0.167359	insig	0.0826139	insig	-0.0847454	insig
GGMW0028	Methyl tiglate	Ester	-	-		-2.63404	down	0.14247	insig	-2.65893	down	0.288402	insig	0.145931	insig	-2.42826	down	1.81992	up	-0.814124	insig	1.76363	up	0.0861812	insig	-0.895303	insig	1.66693	up	0.135415	insig	0.0492341	insig	-0.761323	insig	0.167359	insig	0.0826139	insig	-0.0847454	insig
NMW0766	2-Propenoic acid, butyl ester	Ester	-	-		-1.30773	down	0.059544	insig	-1.13521	down	-0.0650275	insig	-0.124572	insig	-1.17477	down	1.61299	up	0.305262	insig	1.59183	up	0.0383817	insig	0.45662	insig	1.78129	up	0.103273	insig	0.0648917	insig	0.60652	insig	-0.112977	insig	-0.197985	insig	-0.0850089	insig
XMW1401*042	n-Valeric acid cis-3-hexenyl ester	Ester	green, fruity, apple, pear, kiwi, unripe, banana, tropical	-		-1.30773	down	0.059544	insig	-1.13521	down	-0.0650275	insig	-0.124572	insig	-1.17477	down	1.61299	up	0.305262	insig	1.59183	up	0.0383817	insig	0.45662	insig	1.78129	up	0.103273	insig	0.0648917	insig	0.60652	insig	-0.112977	insig	-0.197985	insig	-0.0850089	insig
XMW1403*042	cis-3-Hexenyl isovalerate	Ester	fresh, green, apple, fruity, tropical, pineapple	-		-2.58456	down	0.132586	insig	-2.63929	down	0.26572	insig	0.133134	insig	-2.4203	down	1.66041	up	-0.924149	insig	1.57481	up	0.0469846	insig	-1.06448	down	1.43905	up	0.0443565	insig	-0.00262815	insig	-0.981257	insig	0.18732	insig	0.101465	insig	-0.0858555	insig
XMW0178	Acetic acid, (1,2,3,4,5,6,7,8-octahydro-3,8,8-trimethylnaphth-2-yl)methyl ester	Ester	-	-		-2.34329	down	0.117216	insig	-2.41312	down	0.240984	insig	0.123768	insig	-2.20348	down	1.50289	up	-0.8404	insig	1.4442	up	0.0585304	insig	-0.968913	insig	1.30675	up	0.0448468	insig	-0.0136837	insig	-0.896723	insig	0.187043	insig	0.10117	insig	-0.0858733	insig
XMW1067	Butanoic acid, 2-pentenyl ester, (Z)-	Ester	-	-		-2.02743	down	-0.220553	insig	-2.9772	down	-0.453311	insig	-0.232758	insig	-3.12368	down	1.28446	up	-0.742967	insig	2.67485	up	1.16983	up	-0.302357	insig	3.21513	up	1.47735	up	0.307523	insig	0.0914474	insig	0.729221	insig	0.642939	insig	-0.0862812	insig
QWMW0776	Butanoic acid, 3-oxo-, butyl ester	Ester	sweet, winey, brandy, fermented fruit	-		-2.02743	down	-0.220553	insig	-2.9772	down	-0.453311	insig	-0.232758	insig	-3.12368	down	1.28446	up	-0.742967	insig	2.67485	up	1.16983	up	-0.302357	insig	3.21513	up	1.47735	up	0.307523	insig	0.0914474	insig	0.729221	insig	0.642939	insig	-0.0862812	insig
XMW1227	(E)-2-Methylbut-2-en-1-yl methacrylate	Ester	-	-		-2.29905	down	-0.13872	insig	-2.65632	down	-0.468321	insig	-0.329602	insig	-2.89962	down	2.34353	up	0.0444849	insig	2.94434	up	0.462089	insig	0.288019	insig	3.46899	up	0.65714	insig	0.195051	insig	0.569373	insig	0.218555	insig	0.132253	insig	-0.0863028	insig
NMW0037*023	Butanoic acid, 3-methyl-, 3-methylbutyl ester	Ester	sweet, fruity, green, ripe apple, jammy, tropical	-		-0.454381	insig	-0.122253	insig	-1.0956	down	-0.0775072	insig	0.0447458	insig	-0.963802	insig	0.315	insig	-0.13938	insig	0.585509	insig	0.148255	insig	-0.510088	insig	0.150468	insig	-0.24204	insig	-0.390295	insig	-0.813335	insig	0.518963	insig	0.431914	insig	-0.0870483	insig
D305*023	Butanoic acid, 2-methyl-, 3-methylbutyl ester	Ester	sweet, fruity, citrus, cherry, blueberry, apple	-		-0.454381	insig	-0.122253	insig	-1.0956	down	-0.0775072	insig	0.0447458	insig	-0.963802	insig	0.315	insig	-0.13938	insig	0.585509	insig	0.148255	insig	-0.510088	insig	0.150468	insig	-0.24204	insig	-0.390295	insig	-0.813335	insig	0.518963	insig	0.431914	insig	-0.0870483	insig
D273*023	Butanoic acid, 2-methyl-, 2-methylbutyl ester	Ester	sweet, fruity, estery, berry, green, waxy, apple	-		-0.454381	insig	-0.122253	insig	-1.0956	down	-0.0775072	insig	0.0447458	insig	-0.963802	insig	0.315	insig	-0.13938	insig	0.585509	insig	0.148255	insig	-0.510088	insig	0.150468	insig	-0.24204	insig	-0.390295	insig	-0.813335	insig	0.518963	insig	0.431914	insig	-0.0870483	insig
D202	3-Hexen-1-ol, propanoate, (Z)-	Ester	green, fresh, fruity, apple, pear, vegetable, melon, banana, peach	-		-1.88971	down	0.294092	insig	-2.60623	down	-0.222682	insig	-0.516775	insig	-3.03591	down	1.08874	up	-0.800966	insig	2.1099	up	1.31525	up	-0.496335	insig	3.36204	up	2.05061	up	0.735361	insig	0.326127	insig	1.01062	up	0.923516	insig	-0.0871001	insig
QWMW1109	Carbonic acid, 3-hexenyl methyl ester, (Z)-	Ester	natural, floral, violet, green, leafy, waxy, apple	-		-1.91996	down	-0.0550082	insig	-2.22354	down	-0.186361	insig	-0.131353	insig	-2.26722	down	1.0773	up	-0.84266	insig	1.06511	up	-0.067194	insig	-1.15843	down	1.10493	up	-0.158726	insig	-0.0915323	insig	-1.16229	down	0.248575	insig	0.160905	insig	-0.0876696	insig
WAMW1635	Pentanoic acid, butyl ester	Ester	sweet, fruity, pineapple, green, raspberry, tropical	-		-2.63782	down	0.112011	insig	-2.7098	down	0.261473	insig	0.149462	insig	-2.47247	down	1.83137	up	-0.806444	insig	1.82683	up	0.107471	insig	-0.882967	insig	1.71278	up	0.142882	insig	0.035411	insig	-0.759682	insig	0.183994	insig	0.0961202	insig	-0.0878736	insig
NMW0277	(S)-4-(1-Acetoxyallyl)phenyl acetate	Ester	-	-		-2.66158	down	0.130928	insig	-2.70247	down	0.236939	insig	0.106011	insig	-2.50836	down	1.69904	up	-0.962539	insig	1.61504	up	0.0469265	insig	-1.08743	down	1.52944	up	0.067337	insig	0.0204105	insig	-0.978926	insig	0.171821	insig	0.0837245	insig	-0.0880963	insig
XMW1491	Lavandulyl caproate	Ester	-	-		-2.13916	down	0.049868	insig	-2.32372	down	-0.0260669	insig	-0.0759349	insig	-2.31134	down	1.27082	up	-0.868344	insig	1.29078	up	0.0698319	insig	-1.03294	down	1.38971	up	0.0928226	insig	0.0229907	insig	-0.921628	insig	0.234427	insig	0.146106	insig	-0.0883201	insig
XMW3436	2-Furanmethanol, tetrahydro-, acetate	Ester	fruity, ethereal, rummy, brown, cooked, cognac, tequila, caramel, nutty	-		-2.77431	down	-0.376944	insig	-3.35932	down	-0.663827	insig	-0.286883	insig	-3.55764	down	2.90866	up	0.134356	insig	3.58343	up	0.29782	insig	0.224112	insig	3.97033	up	0.397842	insig	0.100021	insig	0.412694	insig	0.208064	insig	0.119504	insig	-0.0885607	insig
XMW0390	2,2,4-Trimethyl-1,3-pentanediol diisobutyrate	Ester	-	-		-2.56285	down	0.120971	insig	-2.61844	down	0.273051	insig	0.152079	insig	-2.37743	down	1.82996	up	-0.732892	insig	1.85811	up	0.149121	insig	-0.760324	insig	1.73613	up	0.179223	insig	0.0301016	insig	-0.641297	insig	0.176553	insig	0.087628	insig	-0.088925	insig
XMW0219	Carbamic acid, 2-chloroethyl ester	Ester	-	-		-2.63092	down	0.108549	insig	-2.7072	down	0.261212	insig	0.152663	insig	-2.4656	down	1.82599	up	-0.804928	insig	1.84324	up	0.125797	insig	-0.86396	insig	1.71453	up	0.149754	insig	0.0239569	insig	-0.751067	insig	0.18483	insig	0.0958937	insig	-0.0889362	insig
YC_1313	Pentanedioic acid, diethyl ester	Ester	-	-		-2.5943	down	0.135488	insig	-2.6296	down	0.208866	insig	0.0733777	insig	-2.46716	down	1.69284	up	-0.901461	insig	1.62112	up	0.0637737	insig	-1.00848	down	1.54927	up	0.0652998	insig	0.00152619	insig	-0.917886	insig	0.170791	insig	0.0817251	insig	-0.0890656	insig
XMW1199	Propanoic acid, 2-methyl-, butyl ester	Ester	sweet, fruity, green, tropical, apple, banana	-		-1.73842	down	-0.444776	insig	-2.21004	down	-0.54952	insig	-0.104744	insig	-2.22555	down	2.89239	up	1.15397	up	3.30026	up	-0.0369076	insig	1.09022	up	3.51057	up	0.0686554	insig	0.105563	insig	1.28502	up	0.0268468	insig	-0.062394	insig	-0.0892408	insig
XMW1258	Acetic acid, (4,6,8,9-tetramethyl-3-oxabicyclo[3.3.1]non-6-en-1-yl)methyl ester	Ester	-	-		-0.667732	insig	-0.0478027	insig	-0.941594	insig	-0.314237	insig	-0.266434	insig	-1.11842	down	0.524722	insig	-0.143011	insig	0.84929	insig	0.276765	insig	-0.0923041	insig	1.06214	up	0.223179	insig	-0.0535863	insig	-0.0562857	insig	0.226059	insig	0.136454	insig	-0.0896047	insig
KMW0653	Pentanoic acid, 3,7-dimethyl-2,6-octadienyl ester, (E)-	Ester	rose, fruity, pineapple	-		-2.68863	down	0.127209	insig	-2.74385	down	0.28466	insig	0.15745	insig	-2.49624	down	1.76704	up	-0.921589	insig	1.66603	up	0.0262022	insig	-1.07782	down	1.53574	up	0.0533627	insig	0.0271605	insig	-0.960501	insig	0.18243	insig	0.0922742	insig	-0.090156	insig
D1745	Propylparaben	Ester	-	-		-4.71324	down	-	-	-4.90192	down	2.33968	up	2.33968	up	-2.47206	down	3.79683	up	-0.916411	insig	3.83296	up	0.0361303	insig	-1.06897	down	1.53207	up	0.0749228	insig	0.0387925	insig	-0.939992	insig	0.188687	insig	0.0985039	insig	-0.0901834	insig
KMW0267	Benzoic acid, methyl ester	Ester	phenol, wintergreen, almond, floral, canga	-		-4.71324	down	-	-	-4.90192	down	2.33968	up	2.33968	up	-2.47206	down	3.79683	up	-0.916411	insig	3.83296	up	0.0361303	insig	-1.06897	down	1.53207	up	0.0749228	insig	0.0387925	insig	-0.939992	insig	0.188687	insig	0.0985039	insig	-0.0901834	insig
GMW0294	Butanoic acid, 3-methyl-, 2-furanylmethyl ester	Ester	berry, fruity, grape, plum, ripe	-		-2.59117	down	0.0503157	insig	-2.70595	down	0.165833	insig	0.115517	insig	-2.50013	down	1.74181	up	-0.849361	insig	1.74849	up	0.0569961	insig	-0.957462	insig	1.63359	up	0.0576119	insig	0.000615817	insig	-0.86654	insig	0.165097	insig	0.074791	insig	-0.0903059	insig
D432	8-Dodecen-1-ol, acetate, (E)-	Ester	-	-		-2.63322	down	0.0822563	insig	-2.7327	down	0.233886	insig	0.151629	insig	-2.49036	down	1.9255	up	-0.707716	insig	2.03668	up	0.193435	insig	-0.696024	insig	1.90813	up	0.216512	insig	0.0230773	insig	-0.582233	insig	0.181743	insig	0.0910292	insig	-0.0907137	insig
XMW3693	(Z)-(Z)-Hex-3-en-1-yl 2-methylbut-2-enoate	Ester	green, floral, herbal, apple, pear	-		0.204086	insig	-0.658501	insig	-1.11611	down	-0.621744	insig	0.0367575	insig	-0.988215	insig	-0.404054	insig	-0.199968	insig	1.53675	up	1.2823	up	0.42064	insig	1.77072	up	1.55303	up	0.270732	insig	0.782506	insig	0.661691	insig	0.570557	insig	-0.0911341	insig
D358	4-tert-Butylcyclohexyl acetate	Ester	woody, cedary, floral, oily, herbal, balsamic, green, fruity	-		0.251106	insig	-0.226594	insig	-0.659807	insig	-0.312641	insig	-0.0860468	insig	-0.654412	insig	-0.123269	insig	0.127837	insig	1.33283	up	1.22951	up	0.673026	insig	1.88258	up	1.6932	up	0.463697	insig	1.22817	up	0.684318	insig	0.592877	insig	-0.0914412	insig
XMW1355	Hexanoic acid, 2-ethyl-, octyl ester	Ester	-	-		-2.96762	down	-0.520276	insig	-3.69995	down	-0.72956	insig	-0.209284	insig	-3.8174	down	3.0669	up	0.0992858	insig	3.93043	up	0.343249	insig	0.230483	insig	4.24649	up	0.45003	insig	0.106781	insig	0.429093	insig	0.212052	insig	0.120222	insig	-0.0918296	insig
WAMW1999	2-Ethylhexyl 2-ethylhexanoate	Ester	fruity	-		-2.89494	down	0.529847	insig	-2.02409	down	0.126002	insig	-0.403846	insig	-2.33568	down	2.29439	up	-0.600543	insig	1.01893	insig	-0.745614	insig	-1.00516	down	1.64244	up	-0.525951	insig	0.219663	insig	-0.693241	insig	-0.340997	insig	-0.433254	insig	-0.0922563	insig
D333*348	(+)-cis-Verbenol, acetate	Ester	-	-		-2.2096	down	0.158179	insig	-2.3144	down	0.345584	insig	0.187405	insig	-2.03273	down	1.42663	up	-0.782965	insig	1.25743	up	-0.0110195	insig	-1.05696	down	1.1257	up	0.0446542	insig	0.0556736	insig	-0.907025	insig	0.262978	insig	0.168714	insig	-0.0942641	insig
XMW0479	cis-3-Hexenyl salicylate	Ester	floral, green, metallic, herbal, balsamic	-		0.225844	insig	-0.204216	insig	-0.658695	insig	-0.280867	insig	-0.0766511	insig	-0.640267	insig	-0.108978	insig	0.116866	insig	1.37447	up	1.27923	up	0.715773	insig	1.94176	up	1.76987	up	0.490636	insig	1.30149	up	0.680323	insig	0.585243	insig	-0.0950797	insig
XMW0693*050	2,6-Octadienoic acid, 3,7-dimethyl-, methyl ester	Ester	-	-		-2.0009	down	-0.238184	insig	-2.99577	down	-0.552088	insig	-0.313904	insig	-3.21424	down	1.30245	up	-0.69845	insig	2.66983	up	1.1292	up	-0.325933	insig	3.33559	up	1.48105	up	0.35185	insig	0.121348	insig	0.756688	insig	0.661257	insig	-0.0954311	insig
XMW0608	Ethyl 4-acetoxybutanoate	Ester	-	-		0.324981	insig	-0.25918	insig	-0.602832	insig	-0.349009	insig	-0.0898297	insig	-0.59415	insig	-0.202537	insig	0.122444	insig	1.19301	up	1.13637	up	0.590179	insig	1.73793	up	1.59145	up	0.455085	insig	1.14378	up	0.668634	insig	0.570121	insig	-0.0985122	insig
KMW0546	Acetic acid, decyl ester	Ester	waxy, clean, fresh, laundered cloth, cloth, citrus, soapy	-		0.324981	insig	-0.25918	insig	-0.602832	insig	-0.349009	insig	-0.0898297	insig	-0.59415	insig	-0.202537	insig	0.122444	insig	1.19301	up	1.13637	up	0.590179	insig	1.73793	up	1.59145	up	0.455085	insig	1.14378	up	0.668634	insig	0.570121	insig	-0.0985122	insig
KMW0350	Acetic acid, phenylmethyl ester	Ester	sweet, floral, fruity, jasmin, fresh	-		0.21838	insig	-0.222035	insig	-0.265152	insig	-0.360724	insig	-0.138689	insig	-0.305184	insig	-0.261564	insig	-0.0431837	insig	0.572114	insig	0.611643	insig	0.306962	insig	1.12268	up	1.02352	up	0.411878	insig	0.817497	insig	0.261497	insig	0.16284	insig	-0.0986569	insig
QWMW0884	Propanoic acid, 2-methyl-, 4-formyl-2-methoxyphenyl ester	Ester	sweet, vanilla, floral, creamy, cocoa, fruity, bitter	-		-3.00773	down	0.715048	insig	-1.47394	insig	-1.20115	down	-1.9162	insig	-3.2906	down	-1.89415	down	-4.90188	down	-5.19643	insig	-2.58724	down	-6.67038	down	-0.0460345	insig	0.646968	insig	3.2342	up	-3.33663	down	-0.818735	insig	-0.918275	insig	-0.0995402	insig
GMW0272	Acetic acid, non-3-enyl ester, cis-	Ester	flesh, pear, green, tropical, herbal	-		-2.82733	down	-0.342201	insig	-3.37472	down	-0.576416	insig	-0.234215	insig	-3.5093	down	2.91312	up	0.0857916	insig	3.56722	up	0.311899	insig	0.192496	insig	3.91355	up	0.424015	insig	0.112116	insig	0.404252	insig	0.205194	insig	0.105555	insig	-0.0996395	insig
NMW0068*278	Acetic acid, 4-methylphenyl ester	Ester	narcissus, phenol, animalic	-		-1.16127	down	-0.371213	insig	-1.75621	down	-0.425956	insig	-0.0547435	insig	-1.71048	down	0.744906	insig	-0.416362	insig	1.24767	up	0.13155	insig	-0.508543	insig	1.38953	up	0.218664	insig	0.0871137	insig	-0.320958	insig	0.223731	insig	0.12326	insig	-0.100471	insig
GMW0247*278	m-Cresyl acetate	Ester	powerful, pungent, floral, narcissus, phenol	-		-1.83816	down	-0.375107	insig	-2.61661	down	-0.308486	insig	0.0666213	insig	-2.44876	down	1.61064	up	-0.227517	insig	1.93713	up	-0.0486241	insig	-0.679481	insig	1.74868	up	-0.170451	insig	-0.121827	insig	-0.700087	insig	0.40334	insig	0.302119	insig	-0.10122	insig
D1732	Acetic acid, 1,7,7-trimethyl-bicyclo[2.2.1]hept-2-yl ester	Ester	balsamic, herbal, spice, fresh, cedary, pine needle, sweet, pine, camphor, woody	-		0.293518	insig	-0.248813	insig	-0.623539	insig	-0.335732	insig	-0.0869189	insig	-0.607478	insig	-0.170128	insig	0.12339	insig	1.19375	up	1.11506	up	0.570208	insig	1.75324	up	1.58763	up	0.472571	insig	1.14576	up	0.668244	insig	0.565264	insig	-0.102979	insig
WMW0050*333	2(4H)-Benzofuranone, 5,6,7,7a-tetrahydro-4,4,7a-trimethyl-, (R)-	Ester	musky, coumarin	-		-4.79149	down	-	-	-4.84234	down	2.7447	up	2.7447	up	-1.99318	down	4.36641	up	-0.425082	insig	5.08076	up	0.714344	insig	0.238411	insig	2.46803	up	0.846325	insig	0.131981	insig	0.474854	insig	0.0508506	insig	-0.0536115	insig	-0.104462	insig
KMW0660	2(3H)-Furanone, dihydro-5-(2-octenyl)-, (Z)-	Ester	sweet, fatty, waxy, dairy, creamy, fruity	-		-4.79149	down	-	-	-4.84234	down	2.7447	up	2.7447	up	-1.99318	down	4.36641	up	-0.425082	insig	5.08076	up	0.714344	insig	0.238411	insig	2.46803	up	0.846325	insig	0.131981	insig	0.474854	insig	0.0508506	insig	-0.0536115	insig	-0.104462	insig
XMW2714	n-Propyl benzoate	Ester	balsamic, nutty	-		-0.622518	insig	-0.0462359	insig	-0.893571	insig	-0.337971	insig	-0.291735	insig	-1.08041	down	0.493468	insig	-0.129049	insig	0.820392	insig	0.280688	insig	-0.0731789	insig	1.0261	up	0.194661	insig	-0.0860265	insig	-0.0543103	insig	0.224817	insig	0.119922	insig	-0.104895	insig
WMW0219*044	Isobornyl acetate	Ester	balsamic, camphor, herbal, woody, sweet	-		-2.43251	down	0.10307	insig	-2.55153	down	0.274748	insig	0.171678	insig	-2.27442	down	1.57995	up	-0.852565	insig	1.50532	up	0.0284458	insig	-1.04621	down	1.35005	up	0.0448549	insig	0.0164091	insig	-0.924361	insig	0.222088	insig	0.116651	insig	-0.105437	insig
KMW0458*351	p-Menth-8-en-3-ol, acetate	Ester	minty, leafy	-		-2.43251	down	0.10307	insig	-2.55153	down	0.274748	insig	0.171678	insig	-2.27442	down	1.57995	up	-0.852565	insig	1.50532	up	0.0284458	insig	-1.04621	down	1.35005	up	0.0448549	insig	0.0164091	insig	-0.924361	insig	0.222088	insig	0.116651	insig	-0.105437	insig
WAMW0847	Benzoic acid, 3-hydroxy-, methyl ester	Ester	-	-		-2.43251	down	0.10307	insig	-2.55153	down	0.274748	insig	0.171678	insig	-2.27442	down	1.57995	up	-0.852565	insig	1.50532	up	0.0284458	insig	-1.04621	down	1.35005	up	0.0448549	insig	0.0164091	insig	-0.924361	insig	0.222088	insig	0.116651	insig	-0.105437	insig
QWMW1054	Benzeneethanol, .alpha.,.alpha.-dimethyl-, acetate	Ester	sweet, floral, fruity, rose, green, pear, berry, jasmin, powdery	-		-1.14679	down	-0.355319	insig	-1.71355	down	-0.426186	insig	-0.0708671	insig	-1.6789	down	0.706034	insig	-0.440758	insig	1.16779	up	0.106442	insig	-0.545754	insig	1.27867	up	0.146449	insig	0.0400066	insig	-0.400233	insig	0.211438	insig	0.105924	insig	-0.105515	insig
XMW0962*110	Butanoic acid, 2-methyl-, phenylmethyl ester	Ester	-	-		-1.14679	down	-0.355319	insig	-1.71355	down	-0.426186	insig	-0.0708671	insig	-1.6789	down	0.706034	insig	-0.440758	insig	1.16779	up	0.106442	insig	-0.545754	insig	1.27867	up	0.146449	insig	0.0400066	insig	-0.400233	insig	0.211438	insig	0.105924	insig	-0.105515	insig
D393	1,3-Cyclohexadiene-1-carboxylic acid, 2,6,6-trimethyl-, ethyl ester	Ester	fresh, natural, herbal, damascone, rose, apple, woody	-		-1.18558	down	-0.383052	insig	-1.76602	down	-0.442191	insig	-0.0591386	insig	-1.71867	down	0.703444	insig	-0.482136	insig	1.18438	up	0.0978847	insig	-0.581641	insig	1.28822	up	0.142582	insig	0.0446974	insig	-0.430449	insig	0.197389	insig	0.0908953	insig	-0.106494	insig
XMW0257*415	4-Pyridinecarboxylic acid, ethyl ester	Ester	-	-		-2.48905	down	-0.00813261	insig	-2.70589	down	0.18168	insig	0.189813	insig	-2.40943	down	2.06175	up	-0.427299	insig	2.38115	up	0.311265	insig	-0.32474	insig	2.23265	up	0.352581	insig	0.0413163	insig	-0.176777	insig	0.208706	insig	0.10206	insig	-0.106646	insig
QWMW0409*415	Ethyl nicotinate	Ester	grain, perfumy, paper	-		0.248388	insig	-0.267259	insig	-0.662138	insig	-0.341481	insig	-0.0742225	insig	-0.629057	insig	-0.0917183	insig	0.15667	insig	1.26434	up	1.0888	up	0.602203	insig	1.78374	up	1.53398	up	0.445179	insig	1.15469	up	0.643267	insig	0.535964	insig	-0.107303	insig
WAMW0407	Formic acid, heptyl ester	Ester	green, waxy, floral, herbal, plum, apple, cucumber	-		0.242425	insig	-0.259049	insig	-0.672369	insig	-0.348732	insig	-0.0896829	insig	-0.65231	insig	-0.10427	insig	0.138155	insig	1.28777	up	1.13299	up	0.6154	insig	1.81452	up	1.57006	up	0.437065	insig	1.16221	up	0.655745	insig	0.546003	insig	-0.109743	insig
QWMW0701	3-6-Nonadien-1-yl-acetate	Ester	mild, fresh, green, melon, fruity, pear	-		0.282039	insig	-0.257102	insig	-0.641156	insig	-0.359383	insig	-0.102281	insig	-0.633051	insig	-0.164405	insig	0.117634	insig	1.22688	up	1.13418	up	0.585721	insig	1.79178	up	1.5968	up	0.462621	insig	1.15873	up	0.666093	insig	0.555706	insig	-0.110386	insig
GGMW0153	Methyl cis-cinnamate	Ester	-	-		-0.626669	insig	-0.0630741	insig	-0.908404	insig	-0.356604	insig	-0.29353	insig	-1.09148	down	0.481224	insig	-0.145445	insig	0.82069	insig	0.276392	insig	-0.0877143	insig	1.03718	up	0.199351	insig	-0.0770406	insig	-0.0542969	insig	0.218661	insig	0.108204	insig	-0.110458	insig
D125	Benzeneacetic acid, 2-methylpropyl ester	Ester	sweet, floral, honey, chocolate, amber	-		-1.13115	down	-0.378798	insig	-1.72289	down	-0.488056	insig	-0.109258	insig	-1.72119	down	0.695813	insig	-0.435335	insig	1.16155	up	0.0869344	insig	-0.561349	insig	1.29981	up	0.115942	insig	0.0290077	insig	-0.421377	insig	0.212948	insig	0.101985	insig	-0.110964	insig
XMW0981*126	Butanoic acid, 3-methyl-, 2-phenylethyl ester	Ester	floral, fruity, sweet, rose, peach, apricot	-		0.908619	insig	-0.203687	insig	0.525534	insig	-0.175267	insig	0.0284201	insig	0.665232	insig	-1.49128	down	-0.582665	insig	-0.762566	insig	0.525031	insig	-0.237032	insig	-0.676669	insig	0.639348	insig	0.114318	insig	-0.0114367	insig	0.179398	insig	0.0681204	insig	-0.111277	insig
D284*126	Butanoic acid, 2-methyl-, 2-phenylethyl ester	Ester	floral, green, sweet, tropical, waxy, rose	-		-0.880625	insig	-0.327386	insig	-1.43852	down	-0.38497	insig	-0.0575847	insig	-1.38402	down	0.465512	insig	-0.415113	insig	0.905785	insig	0.112888	insig	-0.532735	insig	1.06247	up	0.211988	insig	0.0991004	insig	-0.321552	insig	0.23051	insig	0.118427	insig	-0.112083	insig
QWMW1046	Isoamyl laurate	Ester	wine, waxy, oily, fatty, peach	-		-0.880625	insig	-0.327386	insig	-1.43852	down	-0.38497	insig	-0.0575847	insig	-1.38402	down	0.465512	insig	-0.415113	insig	0.905785	insig	0.112888	insig	-0.532735	insig	1.06247	up	0.211988	insig	0.0991004	insig	-0.321552	insig	0.23051	insig	0.118427	insig	-0.112083	insig
KMW0599	Dodecanoic acid, methyl ester	Ester	waxy, soapy, creamy, coconut, mushroom	-		-2.6937	down	-0.539348	insig	-3.45225	down	-0.720153	insig	-0.180805	insig	-3.52063	down	3.6023	up	0.908605	insig	4.13727	up	-0.00437583	insig	0.685025	insig	4.15935	up	-0.163104	insig	-0.158728	insig	0.638719	insig	0.219204	insig	0.106782	insig	-0.112421	insig
QWMW0774	Benzenecarbothioic acid, S-methyl ester	Ester	sulfury, fermented cheese, milky, fermented fruit	-		-1.13382	down	-0.310564	insig	-1.66649	down	-0.382582	insig	-0.0720188	insig	-1.62569	down	0.703482	insig	-0.43034	insig	1.11496	up	0.100912	insig	-0.55153	insig	1.21789	up	0.131826	insig	0.0309135	insig	-0.407797	insig	0.222102	insig	0.109282	insig	-0.112819	insig
QWMW0217	(Z)-5-Octenyl acetate	Ester	banana, tissue, coarse, fermented, fruity, flesh, green, melon	-		-1.16037	down	-0.372644	insig	-1.74058	down	-0.476886	insig	-0.104242	insig	-1.7318	down	0.698653	insig	-0.46172	insig	1.16884	up	0.0975452	insig	-0.571739	insig	1.29003	up	0.114493	insig	0.0169482	insig	-0.441772	insig	0.207565	insig	0.0945455	insig	-0.113019	insig
KMW0481	Acetic acid, nonyl ester	Ester	waxy, clean, green, tropical, fruity	-		-1.19886	down	-0.354765	insig	-1.74061	down	-0.411194	insig	-0.0564287	insig	-1.68398	down	0.707917	insig	-0.490943	insig	1.15618	up	0.0934942	insig	-0.584436	insig	1.24708	up	0.127967	insig	0.0344732	insig	-0.436902	insig	0.186987	insig	0.0739262	insig	-0.113061	insig
XMW0788	Phenol, 4-methyl-2-nitro-, acetate (ester)	Ester	-	-		-1.19991	down	-0.368858	insig	-1.76051	down	-0.435948	insig	-0.0670894	insig	-1.71356	down	0.713778	insig	-0.486128	insig	1.18868	up	0.106045	insig	-0.571833	insig	1.2898	up	0.140074	insig	0.0340288	insig	-0.423764	insig	0.191751	insig	0.0777096	insig	-0.114041	insig
KMW0679*301	2-Propenoic acid, 3-phenyl-, methyl ester, (E)-	Ester	sweet, balsamic, strawberry, cherry	-		-1.1384	down	-0.34172	insig	-1.68296	down	-0.431869	insig	-0.0901486	insig	-1.6578	down	0.678153	insig	-0.460249	insig	1.12247	up	0.102597	insig	-0.560489	insig	1.23165	up	0.121626	insig	0.0190285	insig	-0.426155	insig	0.202837	insig	0.0875324	insig	-0.115305	insig
KMW0485	Undecanoic acid, ethyl ester	Ester	soapy, waxy, fatty, cognac, coconut	-		-1.10187	down	-0.296173	insig	-1.6339	down	-0.341543	insig	-0.04537	insig	-1.56378	down	0.73212	insig	-0.369746	insig	1.10282	up	0.0745239	insig	-0.531081	insig	1.20444	up	0.130781	insig	0.0562568	insig	-0.359333	insig	0.235859	insig	0.120368	insig	-0.115491	insig
NMW0129	Cyclohexanol, 1-methyl-4-(1-methylethenyl)-, acetate	Ester	-	-		0.285268	insig	-0.245747	insig	-0.648833	insig	-0.321356	insig	-0.0756086	insig	-0.608178	insig	-0.145551	insig	0.139718	insig	1.27269	up	1.17249	up	0.623857	insig	1.80307	up	1.62727	up	0.454776	insig	1.1949	up	0.688355	insig	0.57209	insig	-0.116264	insig
NMW0122*338	Geranyl formate	Ester	fresh, rose, neroli, tea, rose, green	-		0.285268	insig	-0.245747	insig	-0.648833	insig	-0.321356	insig	-0.0756086	insig	-0.608178	insig	-0.145551	insig	0.139718	insig	1.27269	up	1.17249	up	0.623857	insig	1.80307	up	1.62727	up	0.454776	insig	1.1949	up	0.688355	insig	0.57209	insig	-0.116264	insig
D874*338	2,6-Octadien-1-ol, 3,7-dimethyl-, formate, (Z)-	Ester	herbal, fruity, green, rose, tea, geranium	-		-2.72617	down	-0.421592	insig	-3.37915	down	-0.682059	insig	-0.260467	insig	-3.52275	down	2.90384	up	0.177666	insig	3.62927	up	0.303842	insig	0.250119	insig	4.02046	up	0.434568	insig	0.130726	insig	0.497709	insig	0.231389	insig	0.114525	insig	-0.116864	insig
WAMW2198	Benzenemethanol, .alpha.-(trichloromethyl)-, acetate	Ester	heavy, rose, floral, powdery, balsamic, soapy	-		-1.17665	down	-0.354064	insig	-1.73844	down	-0.433878	insig	-0.0798143	insig	-1.70034	down	0.703578	insig	-0.473071	insig	1.15335	up	0.095706	insig	-0.58509	insig	1.25672	up	0.119266	insig	0.0235599	insig	-0.443621	insig	0.207725	insig	0.0898162	insig	-0.117909	insig
XMW1113	2-Octyl methylphosphonofluoridate	Ester	-	-		-1.17665	down	-0.354064	insig	-1.73844	down	-0.433878	insig	-0.0798143	insig	-1.70034	down	0.703578	insig	-0.473071	insig	1.15335	up	0.095706	insig	-0.58509	insig	1.25672	up	0.119266	insig	0.0235599	insig	-0.443621	insig	0.207725	insig	0.0898162	insig	-0.117909	insig
XMW0939	4-Hexen-1-ol, 5-methyl-2-(1-methylethenyl)-, acetate	Ester	-	-		-1.24481	down	-0.356255	insig	-1.79478	down	-0.425375	insig	-0.0691193	insig	-1.74587	down	0.737586	insig	-0.507221	insig	1.19179	up	0.0979455	insig	-0.602988	insig	1.28825	up	0.12529	insig	0.0273444	insig	-0.457622	insig	0.193712	insig	0.0756911	insig	-0.118021	insig
XMW0971	Benzyl angelate	Ester	-	-		-1.19597	down	-0.368255	insig	-1.76701	down	-0.444258	insig	-0.0760029	insig	-1.72473	down	0.718103	insig	-0.477862	insig	1.18787	up	0.101507	insig	-0.579142	insig	1.28208	up	0.119715	insig	0.0182075	insig	-0.442656	insig	0.202787	insig	0.0845081	insig	-0.118279	insig
XMW1144	4-Acetoxy-3-methoxystyrene	Ester	-	-		-1.16264	down	-0.351937	insig	-1.72463	down	-0.426741	insig	-0.0748046	insig	-1.68085	down	0.697324	insig	-0.465312	insig	1.14376	up	0.0944986	insig	-0.580866	insig	1.24243	up	0.118368	insig	0.0238694	insig	-0.438417	insig	0.210053	insig	0.0914737	insig	-0.118579	insig
XMW0952	4-Methylhexyl 3-methylbutanoate	Ester	-	-		-1.21405	down	-0.353943	insig	-1.76098	down	-0.429891	insig	-0.0759477	insig	-1.7165	down	0.727788	insig	-0.486266	insig	1.1762	up	0.0944691	insig	-0.584781	insig	1.27757	up	0.119894	insig	0.0254249	insig	-0.438925	insig	0.192984	insig	0.072553	insig	-0.120431	insig
XMW3533	1,5-Diacetoxypentane	Ester	fruity	-		-1.21405	down	-0.353943	insig	-1.76098	down	-0.429891	insig	-0.0759477	insig	-1.7165	down	0.727788	insig	-0.486266	insig	1.1762	up	0.0944691	insig	-0.584781	insig	1.27757	up	0.119894	insig	0.0254249	insig	-0.438925	insig	0.192984	insig	0.072553	insig	-0.120431	insig
XMW1211	2-Heptanol, acetate	Ester	-	-		1.43445	up	-0.275107	insig	0.958727	insig	-0.337273	insig	-0.0621664	insig	1.01746	up	-2.04672	down	-0.61227	insig	-1.17354	down	0.598072	insig	-0.214814	insig	-1.27118	down	0.438265	insig	-0.159808	insig	-0.253723	insig	0.200617	insig	0.0797178	insig	-0.120899	insig
KMW0373	Benzoic acid, ethyl ester	Ester	fruity, dry, musty, sweet, wintergreen	-		1.43445	up	-0.275107	insig	0.958727	insig	-0.337273	insig	-0.0621664	insig	1.01746	up	-2.04672	down	-0.61227	insig	-1.17354	down	0.598072	insig	-0.214814	insig	-1.27118	down	0.438265	insig	-0.159808	insig	-0.253723	insig	0.200617	insig	0.0797178	insig	-0.120899	insig
XMW0620	Dimethyl phthalate	Ester	-	-		-2.18399	down	-0.829758	insig	-3.14142	down	-1.09799	down	-0.268228	insig	-3.28845	down	2.62036	up	0.436375	insig	3.63802	up	0.187899	insig	0.496599	insig	4.1568	up	0.438452	insig	0.250552	insig	0.868345	insig	0.127675	insig	0.00648166	insig	-0.121193	insig
KMW0449*337	Bicyclo[2.2.1]heptan-2-ol, 1,7,7-trimethyl-, formate, endo-	Ester	green, earthy, herbal, balsamic, pine	-		-1.18022	down	-0.35093	insig	-1.73095	down	-0.415869	insig	-0.0649386	insig	-1.67445	down	0.716323	insig	-0.463896	insig	1.15775	up	0.0904985	insig	-0.573194	insig	1.25476	up	0.122571	insig	0.032072	insig	-0.419684	insig	0.199796	insig	0.0783579	insig	-0.121438	insig
KMW0429*337	Isobornyl formate	Ester	camphor, musty, medicinal, woody	-		-2.72128	down	0.753704	insig	-3.00062	down	-0.638362	insig	-1.39207	insig	-4.27011	down	2.06627	up	-0.655013	insig	2.54521	up	1.23264	up	-0.455415	insig	4.68376	up	1.97913	up	0.746487	insig	0.413654	insig	1.03304	up	0.910462	insig	-0.122581	insig
XMW0303	Hexanoic acid, 5-hexenyl ester	Ester	-	-		-1.18277	down	-0.341199	insig	-1.76364	down	-0.42014	insig	-0.0789416	insig	-1.71994	down	0.730786	insig	-0.451987	insig	1.17405	up	0.102067	insig	-0.589588	insig	1.29185	up	0.140922	insig	0.0388554	insig	-0.428094	insig	0.239668	insig	0.117029	insig	-0.122639	insig
KMW0528*355	Hexanoic acid, 3-hexenyl ester, (Z)-	Ester	fruity, green, waxy, pear, winey, tropical, grassy, pineapple	-		-1.20383	down	-0.358555	insig	-1.75943	down	-0.444682	insig	-0.0861266	insig	-1.72217	down	0.711683	insig	-0.492148	insig	1.16712	up	0.096878	insig	-0.592312	insig	1.27606	up	0.119694	insig	0.0228158	insig	-0.446111	insig	0.197043	insig	0.0736567	insig	-0.123386	insig
XMW1096	Butanoic acid, 1-ethenylhexyl ester	Ester	fruity, floral, orchid, waxy, green, privet, watery, metallic, mushroom, buttery	-		0.893467	insig	-0.201376	insig	0.488815	insig	-0.154817	insig	0.0465594	insig	0.659174	insig	-1.44244	down	-0.54897	insig	-0.770789	insig	0.470271	insig	-0.281974	insig	-0.742852	insig	0.544768	insig	0.0744966	insig	-0.0836776	insig	0.203275	insig	0.079475	insig	-0.1238	insig
XMW3503	Butanoic acid, 2-methyl-5-oxo-1-cyclopenten-1-yl ester	Ester	fruity, nutty, caramel, maple	-		-0.846403	insig	-0.79761	insig	-1.91314	down	-1.02315	down	-0.225537	insig	-2.01474	down	2.17549	up	1.32909	up	2.87508	up	-0.0980211	insig	0.961943	insig	3.23677	up	0.0381301	insig	0.136151	insig	1.22203	up	0.269124	insig	0.145191	insig	-0.123932	insig
KMW0605	Pentanoic acid, 1-ethenyl-1,5-dimethyl-4-hexenyl ester	Ester	fruity, lavender, apricot, citrus	-		-0.63145	insig	-0.0389475	insig	-0.896356	insig	-0.303783	insig	-0.264835	insig	-1.03585	down	0.502549	insig	-0.1289	insig	0.829337	insig	0.28784	insig	-0.0670191	insig	0.99723	insig	0.190897	insig	-0.0969422	insig	-0.0386207	insig	0.225959	insig	0.100618	insig	-0.125341	insig
XMW0904	Phosphoric acid, dibutyl 1-methylethenyl ester	Ester	-	-		-0.580284	insig	-0.0727074	insig	-0.890444	insig	-0.346718	insig	-0.274011	insig	-1.03901	down	0.470425	insig	-0.10986	insig	0.817826	insig	0.274694	insig	-0.072618	insig	0.997319	insig	0.180176	insig	-0.0945179	insig	-0.0416883	insig	0.237452	insig	0.112005	insig	-0.125448	insig
KMW0580	2,4-Decadienoic acid, ethyl ester, (E,Z)-	Ester	green, waxy, pear, apple, sweet, fruity, tropical	-		-1.04748	down	-0.393647	insig	-1.6941	down	-0.463684	insig	-0.0700374	insig	-1.63853	down	0.721603	insig	-0.325877	insig	1.19582	up	0.0805733	insig	-0.498278	insig	1.26946	up	0.0841755	insig	0.00360214	insig	-0.369067	insig	0.252974	insig	0.127365	insig	-0.125609	insig
XMW0617	Propanoic acid, 2-methyl-, 3-hydroxy-2,2,4-trimethylpentyl ester	Ester	-	-		-0.942031	insig	-2.71846	down	-4.42641	down	-0.25648	insig	2.46198	up	-1.83841	down	1.02778	up	0.0857519	insig	4.3479	up	0.601664	insig	-0.0785029	insig	2.14388	up	0.859618	insig	0.257954	insig	0.305471	insig	0.765919	insig	0.639898	insig	-0.12602	insig
KMW0558	1,5-Dimethyl-1-vinyl-4-hexenyl butyrate	Ester	bergamot, fruity, banana, berry	-		-1.14105	down	-0.354821	insig	-1.69911	down	-0.438388	insig	-0.0835672	insig	-1.65482	down	0.679117	insig	-0.461929	insig	1.13622	up	0.102278	insig	-0.562894	insig	1.23888	up	0.121371	insig	0.0190925	insig	-0.41594	insig	0.203244	insig	0.0753823	insig	-0.127862	insig
GMW0389	Isoamyl lactate	Ester	fruity, creamy, nutty	-		-2.18215	down	-0.336703	insig	-2.75322	down	-0.343844	insig	-0.0071412	insig	-2.63109	down	3.03289	up	0.850747	insig	3.3988	up	0.0292083	insig	0.645585	insig	3.24547	up	-0.131271	insig	-0.160479	insig	0.614373	insig	0.234371	insig	0.105103	insig	-0.129267	insig
QWMW1227	2H-1-Benzopyran-2-one, 6-methyl-	Ester	sweet, coconut, vanilla, creamy, powdery, floral	-		0.246423	insig	-0.234834	insig	-0.641021	insig	-0.358852	insig	-0.124018	insig	-0.634968	insig	-0.176824	insig	0.0695985	insig	1.31225	up	1.25424	up	0.671234	insig	1.8939	up	1.71187	up	0.457626	insig	1.25893	up	0.652609	insig	0.522539	insig	-0.13007	insig
D309*445	Ethyl 2-hexenoate, trans-	Ester	green, fruity, tropical, juicy, papaya, quince, winey, rummy, orange, vegetable	-		-2.90256	down	-0.335867	insig	-3.38636	down	-0.405083	insig	-0.0692156	insig	-3.32533	down	3.77574	up	0.873185	insig	4.20581	up	0.0942053	insig	0.819456	insig	4.14577	up	-0.0350509	insig	-0.129256	insig	0.820439	insig	0.147935	insig	0.0176948	insig	-0.13024	insig
XMW2490*445	2-Hexenoic acid, ethyl ester	Ester	rummy, fruity, green, sweet, juicy	-		-1.12197	down	-0.338746	insig	-1.68562	down	-0.361732	insig	-0.0229859	insig	-1.57832	down	0.736698	insig	-0.385277	insig	1.15163	up	0.0761863	insig	-0.53399	insig	1.2049	up	0.106474	insig	0.0302881	insig	-0.373419	insig	0.224899	insig	0.0946164	insig	-0.130283	insig
XMW0472	1,2-Ethanediol, monobenzoate	Ester	-	-		-1.23499	down	-0.358135	insig	-1.78654	down	-0.418548	insig	-0.0604124	insig	-1.71644	down	0.738617	insig	-0.496377	insig	1.2024	up	0.105647	insig	-0.584143	insig	1.27867	up	0.121509	insig	0.0158617	insig	-0.437767	insig	0.193413	insig	0.0628986	insig	-0.130515	insig
KMW0619	Butanoic acid, 3,7-dimethyl-2,6-octadienyl ester, (E)-	Ester	sweet, fruity, rose, waxy, raspberry, tropical	-		-1.51875	insig	-0.552641	insig	-1.12184	down	-0.536831	insig	0.0158094	insig	-0.975301	insig	0.011974	insig	-1.50678	insig	0.336705	insig	-0.22791	insig	-0.785132	insig	0.204918	insig	-0.343887	insig	-0.115977	insig	-0.770383	insig	-0.949558	insig	-1.08028	insig	-0.130727	insig
XMW0803	(1R,3R,4R,5S)-1-Isopropyl-4-methylbicyclo[3.1.0]hexan-3-yl acetate-rel-	Ester	-	-		-2.7244	down	-0.51147	insig	-3.45957	down	-0.754819	insig	-0.243349	insig	-3.5715	down	3.61672	up	0.892325	insig	4.16306	up	0.0348642	insig	0.703483	insig	4.22896	up	-0.142583	insig	-0.177447	insig	0.657456	insig	0.223707	insig	0.0922859	insig	-0.131421	insig
XMW1417	Octanoic acid, 3-hexenyl ester, (Z)-	Ester	green, leafy, orchid, kiwi, metallic, fruity, asparagus, lettuce	-		-1.02053	down	-0.282357	insig	-1.51645	down	-0.346678	insig	-0.0643215	insig	-1.44874	down	0.605704	insig	-0.414825	insig	1.05921	up	0.171148	insig	-0.457241	insig	1.12389	up	0.171507	insig	0.000358868	insig	-0.324846	insig	0.213564	insig	0.0815285	insig	-0.132036	insig
XMW0471	3-Hexen-1-ol, benzoate, (Z)-	Ester	fresh, green, leafy, floral, orchid, balsamic, fatty	-		-1.13454	down	-0.327177	insig	-1.66827	down	-0.394529	insig	-0.0673526	insig	-1.60258	down	0.711931	insig	-0.422608	insig	1.11752	up	0.0784116	insig	-0.550747	insig	1.20972	up	0.103255	insig	0.0248431	insig	-0.392862	insig	0.206551	insig	0.0735092	insig	-0.133042	insig
D154	.beta.-Phenylethyl butyrate	Ester	musty, sweet, floral, yeasty, strawberry	-		-1.102	down	-0.289404	insig	-1.6274	down	-0.351707	insig	-0.0623034	insig	-1.55554	down	0.709503	insig	-0.392493	insig	1.08398	up	0.0850682	insig	-0.543429	insig	1.19167	up	0.130459	insig	0.0453908	insig	-0.363867	insig	0.236004	insig	0.101833	insig	-0.134171	insig
XMW1345	Octanoic acid, 3-methylbutyl ester	Ester	sweet, oily, fruity, green, soapy, pineapple, coconut	-		-1.13012	down	-0.320225	insig	-1.67833	down	-0.360322	insig	-0.0400967	insig	-1.58126	down	0.739608	insig	-0.39051	insig	1.12808	up	0.0682438	insig	-0.55025	insig	1.20004	up	0.10011	insig	0.031866	insig	-0.381226	insig	0.227984	insig	0.090826	insig	-0.137158	insig
NMW0242	Benzocaine	Ester	-	-		0.160475	insig	-0.241741	insig	-0.72169	insig	-0.307958	insig	-0.0662165	insig	-0.650661	insig	-0.090508	insig	0.0699673	insig	1.26018	up	1.10895	up	0.538488	insig	1.73984	up	1.52239	up	0.413445	insig	1.08918	up	0.640424	insig	0.503179	insig	-0.137246	insig
XMW1170*142	Butanoic acid, 2-methyl-, 3,7-dimethyl-2,6-octadienyl ester, (Z)-	Ester	-	-		0.160475	insig	-0.241741	insig	-0.72169	insig	-0.307958	insig	-0.0662165	insig	-0.650661	insig	-0.090508	insig	0.0699673	insig	1.26018	up	1.10895	up	0.538488	insig	1.73984	up	1.52239	up	0.413445	insig	1.08918	up	0.640424	insig	0.503179	insig	-0.137246	insig
GMW0120	S-Methyl methanethiosulfinate	Ester	-	-		-1.23053	down	-0.370481	insig	-1.81244	down	-0.455076	insig	-0.0845952	insig	-1.75965	down	0.813119	insig	-0.41741	insig	1.24006	up	0.0564596	insig	-0.572382	insig	1.3404	up	0.0722018	insig	0.0157423	insig	-0.419253	insig	0.211431	insig	0.0740448	insig	-0.137386	insig
D446	Octanoic acid, 2-furanylmethyl ester	Ester	sweet, waxy, metallic, fruity, peach	-		-1.16305	down	-0.337199	insig	-1.70735	down	-0.391048	insig	-0.0538489	insig	-1.62286	down	0.734883	insig	-0.428169	insig	1.1434	up	0.0713211	insig	-0.563948	insig	1.23609	up	0.110159	insig	0.0388378	insig	-0.386772	insig	0.2071	insig	0.0687615	insig	-0.138339	insig
GMW0288	3-(Methylthio)propanoic acid methyl ester	Ester	sulfury, vegetable, onion, sweet, garlic, tomato	-		-1.25339	down	-0.354664	insig	-1.8146	down	-0.383493	insig	-0.0288293	insig	-1.70466	down	0.723215	insig	-0.530174	insig	1.18006	up	0.102177	insig	-0.634544	insig	1.21977	up	0.113063	insig	0.0108852	insig	-0.484888	insig	0.206548	insig	0.0677772	insig	-0.138771	insig
QWMW1276	Nonanoic acid, 3-methylbutyl ester	Ester	fruity, oily, apricot, floral	-		-1.23144	down	-0.368956	insig	-1.8127	down	-0.456782	insig	-0.0878266	insig	-1.75972	down	0.812304	insig	-0.419132	insig	1.23866	up	0.0573989	insig	-0.57404	insig	1.3437	up	0.0746107	insig	0.0172118	insig	-0.416023	insig	0.212307	insig	0.0715013	insig	-0.140806	insig
XMW0574	4-Penten-1-ol, propanoate	Ester	-	-		-1.23144	down	-0.368956	insig	-1.8127	down	-0.456782	insig	-0.0878266	insig	-1.75972	down	0.812304	insig	-0.419132	insig	1.23866	up	0.0573989	insig	-0.57404	insig	1.3437	up	0.0746107	insig	0.0172118	insig	-0.416023	insig	0.212307	insig	0.0715013	insig	-0.140806	insig
XMW1102	Vinyl trans-cinnamate	Ester	-	-		-2.23457	down	-0.808501	insig	-3.16595	down	-1.03162	down	-0.22312	insig	-3.24804	down	2.657	up	0.422429	insig	3.64899	up	0.183488	insig	0.483035	insig	4.11748	up	0.428857	insig	0.245369	insig	0.869439	insig	0.122882	insig	-0.0181537	insig	-0.141036	insig
QWMW1253	2-Butenoic acid, 2-methylpropyl ester	Ester	fruity, dry, tropical, rummy, ripe green pear	-		-2.23457	down	-0.808501	insig	-3.16595	down	-1.03162	down	-0.22312	insig	-3.24804	down	2.657	up	0.422429	insig	3.64899	up	0.183488	insig	0.483035	insig	4.11748	up	0.428857	insig	0.245369	insig	0.869439	insig	0.122882	insig	-0.0181537	insig	-0.141036	insig
NMW0194*057	Acetic acid, cinnamyl ester	Ester	sweet, floral, spicy, balsamic, cinnamon	-		-2.23457	down	-0.808501	insig	-3.16595	down	-1.03162	down	-0.22312	insig	-3.24804	down	2.657	up	0.422429	insig	3.64899	up	0.183488	insig	0.483035	insig	4.11748	up	0.428857	insig	0.245369	insig	0.869439	insig	0.122882	insig	-0.0181537	insig	-0.141036	insig
NMW0195*057	2-Propen-1-ol, 3-phenyl-, acetate, (E)-	Ester	sweet, floral, spicy, balsamic	-		-1.26613	insig	-2.44772	insig	-4.25333	down	-2.44772	insig	-	-	-4.1121	down	1.67548	insig	0.409351	insig	4.71157	up	0.588379	insig	0.458243	insig	4.79133	up	0.66814	insig	0.0797614	insig	0.679233	insig	0.539487	insig	0.398258	insig	-0.141229	insig
KMW0574*322	2-Propenoic acid, 3-phenyl-, ethyl ester	Ester	sweet, balsamic, fruity, spicy, powdery, berry, plum	-		-2.2841	down	-0.198246	insig	-3.29675	down	-0.589207	insig	-0.39096	insig	-3.54508	down	1.42227	up	-0.861833	insig	2.9581	up	1.33759	up	-0.33865	insig	3.6256	up	1.61412	up	0.27653	insig	0.0805176	insig	0.814408	insig	0.67177	insig	-0.142638	insig
KMW0332*316	Butanoic acid, 2-methyl-, pentyl ester	Ester	apple, fruity, tropical	-		-1.88453	down	0.289389	insig	-1.48478	insig	-0.716501	insig	-1.00589	down	-2.34464	down	1.17757	up	-0.706957	insig	2.10729	up	1.21911	up	0.622514	insig	3.82467	up	1.9306	up	0.711485	insig	1.48003	up	-0.110361	insig	-0.256387	insig	-0.146026	insig
XMW2678*316	Pentanoic acid, pentyl ester	Ester	ripe fruit, apple	-		-3.17008	down	-0.431887	insig	-3.79243	down	-0.640885	insig	-0.208998	insig	-3.85113	down	4.75428	up	1.5842	up	5.62718	up	0.441008	insig	1.83475	up	5.97301	up	0.57784	insig	0.136831	insig	2.12187	up	0.190463	insig	0.040167	insig	-0.150296	insig
KMW0538	Isobornyl propionate	Ester	pungent, pine, camphor, woody, lavender	-		-1.13574	down	-0.311849	insig	-1.70239	down	-0.325789	insig	-0.0139406	insig	-1.56198	down	0.739959	insig	-0.395785	insig	1.15356	up	0.101753	insig	-0.548827	insig	1.1758	up	0.110053	insig	0.00829926	insig	-0.386183	insig	0.254796	insig	0.10045	insig	-0.154345	insig
KMW0503	Methyl anthranilate	Ester	fruity, grape, orange, flowery, neroli	-		1.03191	up	-0.418138	insig	0.14645	insig	-0.290712	insig	0.127426	insig	0.428689	insig	-0.646416	insig	0.38549	insig	0.426771	insig	0.655049	insig	0.57322	insig	-0.635447	insig	-0.279742	insig	-0.934792	insig	-0.206758	insig	0.467319	insig	0.312505	insig	-0.154814	insig
NMW0142*081	Cyclohexanol, 1-methyl-4-(1-methylethylidene)-, acetate	Ester	-	-		-1.59188	down	0.43817	insig	-1.58568	down	0.0874619	insig	-0.350708	insig	-1.7813	down	1.52179	up	-0.0700862	insig	2.00292	up	0.9193	insig	0.417245	insig	2.37947	up	0.945137	insig	0.0258372	insig	0.598165	insig	0.431968	insig	0.276886	insig	-0.155083	insig
KMW0516*081	.alpha.-Terpinyl acetate	Ester	herbal, bergamot, lavender, lime, citrus	-		-2.55567	down	-2.74738	down	-5.52371	down	-0.381439	insig	2.36594	up	-3.00209	down	3.43549	up	0.87982	insig	6.22346	up	0.0405882	insig	0.699751	insig	3.6909	up	-0.126027	insig	-0.166615	insig	0.688815	insig	0.220657	insig	0.0649788	insig	-0.155679	insig
KMW0232	Octanoic acid, methyl ester	Ester	fruity, citrus	-		-2.60499	down	0.129861	insig	-2.74914	down	0.268736	insig	0.138875	insig	-2.4533	down	2.72587	up	0.120878	insig	3.11597	up	0.519957	insig	0.366831	insig	3.03133	up	0.57419	insig	0.0542333	insig	0.578021	insig	0.274004	insig	0.117047	insig	-0.156957	insig
XMW2729	2-Hexenoic acid, methyl ester	Ester	fatty, green, fruity, pineapple, earthy	-		-2.60499	down	0.129861	insig	-2.74914	down	0.268736	insig	0.138875	insig	-2.4533	down	2.72587	up	0.120878	insig	3.11597	up	0.519957	insig	0.366831	insig	3.03133	up	0.57419	insig	0.0542333	insig	0.578021	insig	0.274004	insig	0.117047	insig	-0.156957	insig
w31	Butanoic acid, 4-hexenyl ester, (Z)-	Ester	-	-		-2.60499	down	0.129861	insig	-2.74914	down	0.268736	insig	0.138875	insig	-2.4533	down	2.72587	up	0.120878	insig	3.11597	up	0.519957	insig	0.366831	insig	3.03133	up	0.57419	insig	0.0542333	insig	0.578021	insig	0.274004	insig	0.117047	insig	-0.156957	insig
YZMW0551	Propylcarbamate	Ester	-	-		-2.56822	down	-0.306163	insig	-3.10503	down	-0.333745	insig	-0.0275818	insig	-2.97386	down	3.45278	up	0.88456	insig	3.80426	up	0.0453181	insig	0.699225	insig	3.66573	up	-0.120797	insig	-0.166115	insig	0.691868	insig	0.230653	insig	0.0718946	insig	-0.158759	insig
D371	3-Hexen-1-ol, formate, (Z)-	Ester	green, waxy, fresh, vegetable, fruity, apple, guava, green, banana	-		-1.03632	down	-0.381869	insig	-1.89586	down	-0.153966	insig	0.227903	insig	-1.50812	down	0.835761	insig	-0.200558	insig	1.66325	up	0.445618	insig	-0.23261	insig	0.570024	insig	-0.419703	insig	-0.865321	insig	-0.938091	insig	0.477671	insig	0.317831	insig	-0.15984	insig
YZMW0019	Acetic acid, cyano-, methyl ester	Ester	-	-		-1.03632	down	-0.381869	insig	-1.89586	down	-0.153966	insig	0.227903	insig	-1.50812	down	0.835761	insig	-0.200558	insig	1.66325	up	0.445618	insig	-0.23261	insig	0.570024	insig	-0.419703	insig	-0.865321	insig	-0.938091	insig	0.477671	insig	0.317831	insig	-0.15984	insig
GMW0311*234	3-Hexenoic acid, methyl ester, (E)-	Ester	sweet, green, honey, fruity, hyacinth, cortex, papaya, guava, pineapple, tropical	-		1.49159	up	-0.249204	insig	0.998451	insig	-0.314924	insig	-0.0657195	insig	1.09456	up	-1.97953	down	-0.487933	insig	-1.19086	down	0.539459	insig	-0.192413	insig	-1.2198	down	0.444807	insig	-0.094652	insig	-0.125235	insig	0.243939	insig	0.0821087	insig	-0.16183	insig
XMW2423*234	3-Hexenoic acid, methyl ester, (Z)-	Ester	fruity, floral	-		-1.39802	down	-0.183514	insig	0.591405	insig	-0.271106	insig	-0.0875923	insig	0.665999	insig	-0.711492	insig	-2.10951	down	0.0100804	insig	0.538059	insig	0.601486	insig	0.186844	insig	0.62723	insig	0.0891709	insig	0.852843	insig	-2.17294	down	-2.33513	down	-0.162186	insig
NMW0782*402	2-Butenoic acid, 2-methyl-, ethyl ester	Ester	-	-		-2.15033	down	-0.030394	insig	-2.95571	down	0.00215709	insig	0.0325511	insig	-2.76074	down	1.34378	up	-0.806546	insig	2.56196	up	1.18779	up	-0.393742	insig	2.87234	up	1.53071	up	0.342924	insig	0.111594	insig	0.774982	insig	0.61257	insig	-0.162411	insig
NMW0784*402	Ethyl tiglate	Ester	sweet, fruity, tutti-frutti, tropical, berry, floral, caramel	-		0.780732	insig	0.146482	insig	3.02615	up	0.43216	insig	0.285678	insig	3.47624	up	-4.26647	down	-3.48574	down	-1.90377	down	2.50919	up	1.12238	insig	-4.69864	down	-	-	-2.50919	down	-1.22239	insig	-2.09893	insig	-2.26335	down	-0.164419	insig
XMW0887	Butanoic acid, 2-methyl-, propyl ester	Ester	winey, fruity, apple, pineapple	-		-1.05536	down	0.150064	insig	-1.11378	down	-0.220567	insig	-0.370631	insig	-1.3199	down	0.966291	insig	-0.0890663	insig	1.45798	up	0.641753	insig	0.344203	insig	1.70462	up	0.517764	insig	-0.123989	insig	0.38472	insig	0.208484	insig	0.0439783	insig	-0.164506	insig
WAMW0870	Cyclohexanol, 2-(1,1-dimethylethyl)-, acetate, cis-	Ester	fruity, bergamot, lime, woody, camphor, fir, needle, spicy, marjoram	-		-3.87093	down	-2.62831	down	-7.14031	down	-2.62831	down	-	-	-6.97527	down	3.56702	up	-0.303914	insig	5.92673	up	-0.268588	insig	-1.21357	down	4.96375	up	-1.23157	down	-0.962982	insig	-2.01152	down	0.64107	insig	0.476035	insig	-0.165035	insig
WAMW1769	Propanoic acid, pentyl ester	Ester	sweet, fruity, apricot, pineapple, tropical, banana	-		-3.87093	down	-2.62831	down	-7.14031	down	-2.62831	down	-	-	-6.97527	down	3.56702	up	-0.303914	insig	5.92673	up	-0.268588	insig	-1.21357	down	4.96375	up	-1.23157	down	-0.962982	insig	-2.01152	down	0.64107	insig	0.476035	insig	-0.165035	insig
XMW1058	Cyclopentanol, acetate	Ester	-	-		-0.529902	insig	-0.685644	insig	-1.58307	down	-0.96606	insig	-0.280416	insig	-1.69628	down	0.808157	insig	0.278255	insig	2.13865	up	0.644845	insig	0.555573	insig	2.93316	up	1.15895	up	0.514101	insig	1.23688	up	0.367527	insig	0.200322	insig	-0.167205	insig
D357	2-Propanol, 1-(dimethylamino)-, acetate (ester)	Ester	-	-		0.955222	insig	-0.208988	insig	0.549206	insig	-0.178875	insig	0.0301134	insig	0.750045	insig	-1.55721	down	-0.601984	insig	-1.0615	down	0.286723	insig	-0.51229	insig	-1.19557	down	0.182757	insig	-0.103966	insig	-0.44553	insig	0.197029	insig	0.026303	insig	-0.170726	insig
QWMW1063	trans,trans-Hexa-2,4-dienyl acetate	Ester	fresh, green, oily, herbal, pumpkin, fresh, parsley	-		-0.712393	insig	-0.20148	insig	-1.12212	down	-0.615021	insig	-0.413541	insig	-1.36207	down	0.230556	insig	-0.481837	insig	0.505114	insig	0.0730777	insig	-0.617002	insig	0.879819	insig	0.0342419	insig	-0.0388358	insig	-0.482254	insig	0.208244	insig	0.0346591	insig	-0.173584	insig
D240	Propanoic acid, 2,2-dimethyl-, pentyl ester	Ester	-	-		1.5693	up	-0.278806	insig	1.02933	up	-0.347136	insig	-0.0683302	insig	1.1381	up	-2.10347	down	-0.534161	insig	-1.25794	down	0.566718	insig	-0.228609	insig	-1.28063	down	0.475699	insig	-0.0910184	insig	-0.142526	insig	0.261165	insig	0.0840641	insig	-0.177101	insig
YC_1861	1-Butanol, 2-methyl-, propanoate	Ester	-	-		0.9858	insig	-0.231793	insig	0.55621	insig	-0.211468	insig	0.0203253	insig	0.754846	insig	-1.59658	down	-0.610777	insig	-1.13687	down	0.227916	insig	-0.580657	insig	-1.30015	down	0.0849576	insig	-0.142959	insig	-0.545306	insig	0.197797	insig	0.0194869	insig	-0.17831	insig
XMW0937*348	(1R,5S,6R)-2,7,7-Trimethylbicyclo[3.1.1]hept-2-en-6-yl acetate	Ester	-	-		-2.68713	down	-	-	-3.04486	down	-	-	-	-	-2.86523	down	3.33394	up	0.646808	insig	3.26705	up	-0.0668864	insig	0.222193	insig	-	-	-3.33394	down	-3.26705	down	-2.86523	down	0.357728	insig	0.178102	insig	-0.179627	insig
NMW0025	Acetic acid, phenyl ester	Ester	phenol, medicinal, animalic, resinous, castoreum, woody, smoky, burnt	-		-2.68713	down	-	-	-3.04486	down	-	-	-	-	-2.86523	down	3.33394	up	0.646808	insig	3.26705	up	-0.0668864	insig	0.222193	insig	-	-	-3.33394	down	-3.26705	down	-2.86523	down	0.357728	insig	0.178102	insig	-0.179627	insig
w20	.delta.-Nonalactone	Ester	coconut, creamy, sweet, milky, coumarin	-		-4.06647	down	-	-	-4.7429	down	-	-	-	-	-4.56148	down	3.72068	up	-0.345795	insig	3.46441	up	-0.25627	insig	-1.2785	down	2.49908	up	-1.2216	down	-0.965327	insig	-2.0624	down	0.676432	insig	0.495003	insig	-0.181429	insig
GMW0208	2-Nonynoic acid, methyl ester	Ester	floral, green, violet, leafy, melon, cucumber	-		-0.608691	insig	-0.27734	insig	-1.01397	insig	-0.472344	insig	-0.195004	insig	-1.02318	insig	1.52928	up	0.920589	insig	2.96426	up	1.15764	up	1.95029	up	3.60831	up	1.60668	up	0.449048	insig	2.58513	up	0.12794	insig	-0.0578551	insig	-0.185795	insig
KMW0412	Nonanoic acid, methyl ester	Ester	sweet, fruity, pear, waxy, tropical, wine	-		1.58151	up	-0.268489	insig	1.05283	up	-0.331053	insig	-0.0625643	insig	1.1816	up	-2.08566	down	-0.50415	insig	-1.25644	down	0.560725	insig	-0.203618	insig	-1.26572	down	0.488886	insig	-0.071839	insig	-0.0841229	insig	0.260194	insig	0.0688592	insig	-0.191334	insig
KMW0377*042	cis-3-Hexenyl-.alpha.-methylbutyrate	Ester	fresh, green, apple, sweet, fruity, pear	-		0.294284	insig	-0.277983	insig	-0.659753	insig	-0.346468	insig	-0.0684843	insig	-0.536392	insig	-0.191399	insig	0.102885	insig	1.26901	up	1.18243	up	0.609257	insig	1.78971	up	1.63464	up	0.452217	insig	1.25332	up	0.676054	insig	0.484209	insig	-0.191845	insig
QWMW1093	2-Furancarboxylic acid, 2-methylpropyl ester	Ester	green, geranium	-		2.35104	up	-0.244482	insig	2.06516	up	-0.256526	insig	-0.0120435	insig	2.24697	up	1.39029	up	3.74133	up	1.77632	up	0.141543	insig	3.84148	up	1.94147	up	0.294649	insig	0.153106	insig	4.18843	up	0.0413949	insig	-0.152458	insig	-0.193853	insig
KMW0534	Butyl caprylate	Ester	buttery, ether, herbal, dank	-		-0.0180855	insig	-0.854334	insig	-0.993605	insig	-0.9504	insig	-0.096066	insig	-0.89555	insig	0.363538	insig	0.345453	insig	1.61109	up	0.393217	insig	0.617484	insig	2.15259	up	0.838654	insig	0.445437	insig	1.25704	up	0.121186	insig	-0.0729355	insig	-0.194121	insig
KMW0424*342	Butanoic acid, 2-methyl-, hexyl ester	Ester	green, waxy, fruity, apple, spicy, tropical	-		-1.59092	down	-0.169265	insig	-2.10707	down	-0.213467	insig	-0.0442021	insig	-1.95699	down	0.94887	insig	-0.642049	insig	1.02842	up	-0.0897115	insig	-1.07865	down	1.21791	up	0.0555742	insig	0.145286	insig	-0.739083	insig	0.346887	insig	0.152608	insig	-0.194279	insig
D85*342	Butanoic acid, 3-methyl-, hexyl ester	Ester	sweet, green fruit, apple, unripe apple skin, strawberry	-		1.00667	up	-0.803419	insig	-0.655902	insig	-0.662432	insig	0.140987	insig	-0.315787	insig	-0.753256	insig	0.253411	insig	0.579777	insig	0.529614	insig	-0.0761251	insig	0.0744063	insig	0.16523	insig	-0.364384	insig	-0.241381	insig	0.85915	insig	0.660022	insig	-0.199128	insig
KMW0411	1,6-Octadien-3-ol, 3,7-dimethyl-, formate	Ester	citrus, herbal, bergamot, lavender, soapy, fatty, green, woody	-		1.00667	up	-0.803419	insig	-0.655902	insig	-0.662432	insig	0.140987	insig	-0.315787	insig	-0.753256	insig	0.253411	insig	0.579777	insig	0.529614	insig	-0.0761251	insig	0.0744063	insig	0.16523	insig	-0.364384	insig	-0.241381	insig	0.85915	insig	0.660022	insig	-0.199128	insig
XMW1084	2-Butenoic acid, 3-hexenyl ester, (E,Z)-	Ester	green, vegetable	-		-1.03049	down	-0.251692	insig	-1.55913	down	-0.555353	insig	-0.303661	insig	-1.6636	down	0.556867	insig	-0.473619	insig	0.890483	insig	0.081924	insig	-0.668647	insig	0.948708	insig	-0.163512	insig	-0.245436	insig	-0.71489	insig	0.276953	insig	0.0777594	insig	-0.199193	insig
XMW0933	Bicyclo[3.1.1]hept-2-en-6-ol, 2,7,7-trimethyl-, acetate, [1S-(1.alpha.,5.alpha.,6.beta.)]-	Ester	-	-		-1.00094	down	-0.267298	insig	-1.67088	down	-0.083706	insig	0.183592	insig	-1.28324	down	0.789132	insig	-0.211806	insig	1.47341	up	0.416982	insig	-0.19747	insig	0.738256	insig	-0.134582	insig	-0.551564	insig	-0.544988	insig	0.402646	insig	0.1986	insig	-0.204046	insig
YZMW0688	Butanoic acid, 2-methyl-, 1-methylpropyl ester	Ester	-	-		1.12513	up	-0.194496	insig	0.741469	insig	-0.23142	insig	-0.0369246	insig	0.910433	insig	-1.57121	down	-0.446077	insig	-0.808194	insig	0.568517	insig	-0.066725	insig	-0.730554	insig	0.609232	insig	0.0407154	insig	0.179879	insig	0.189164	insig	-0.0167242	insig	-0.205888	insig
WAMW1574	Allyl Isothiocyanate	Ester	pungent, mustard	-		-1.11336	insig	-0.272436	insig	-1.47343	down	0.0219464	insig	0.294382	insig	-0.971332	insig	-0.106617	insig	-1.21997	insig	1.02217	up	0.856348	insig	-0.451265	insig	0.423692	insig	0.552255	insig	-0.304093	insig	-0.54764	insig	0.087638	insig	-0.120079	insig	-0.207717	insig
XMW1171	Benzene, 1-methoxy-4-phenoxy-	Ether	-	-		-1.11336	insig	-0.272436	insig	-1.47343	down	0.0219464	insig	0.294382	insig	-0.971332	insig	-0.106617	insig	-1.21997	insig	1.02217	up	0.856348	insig	-0.451265	insig	0.423692	insig	0.552255	insig	-0.304093	insig	-0.54764	insig	0.087638	insig	-0.120079	insig	-0.207717	insig
YZMW0022	3-Ethylanisole	Ether	-	-		0.0346845	insig	-0.190198	insig	-0.751243	insig	-0.286836	insig	-0.0966387	insig	-0.63882	insig	-0.0957021	insig	-0.0610176	insig	1.2582	up	1.16371	up	0.506961	insig	1.82945	up	1.63831	up	0.474606	insig	1.19063	up	0.595729	insig	0.386668	insig	-0.209061	insig
XMW0726	Benzene, (1-methoxypropyl)-	Ether	-	-		-0.698937	insig	-0.20113	insig	-1.18116	down	-0.51808	insig	-0.31695	insig	-1.28686	down	-0.302334	insig	-1.00127	down	0.0138029	insig	0.115007	insig	-1.16735	down	0.00869623	insig	-0.20705	insig	-0.322057	insig	-1.27817	down	0.281088	insig	0.069844	insig	-0.211244	insig
XMW2311	Benzene, butoxy-	Ether	anisic, licorice	-		-0.698937	insig	-0.20113	insig	-1.18116	down	-0.51808	insig	-0.31695	insig	-1.28686	down	-0.302334	insig	-1.00127	down	0.0138029	insig	0.115007	insig	-1.16735	down	0.00869623	insig	-0.20705	insig	-0.322057	insig	-1.27817	down	0.281088	insig	0.069844	insig	-0.211244	insig
KMW0395	Estragole	Ether	sweet, sassafrass, anisic, spice, green, herbal, fennel	ko00940,ko01110		-0.734297	insig	0.0845477	insig	-0.94782	insig	-0.374928	insig	-0.459476	insig	-1.19381	down	0.314326	insig	-0.419971	insig	0.437309	insig	0.20753	insig	-0.510511	insig	-2.49221	down	-3.18146	down	-3.38899	down	-3.68602	down	0.298071	insig	0.0845842	insig	-0.213487	insig
WAMW0654	Benzene, 1,3-dimethoxy-	Ether	acid, fruity, nutmeg, neroli	-		1.18167	up	-0.549295	insig	0.417566	insig	-0.894202	insig	-0.344906	insig	0.293201	insig	-0.688819	insig	0.492851	insig	0.207559	insig	0.347083	insig	0.625125	insig	0.686898	insig	0.481515	insig	0.134432	insig	0.980099	insig	0.214809	insig	-0.0057324	insig	-0.220542	insig
XMW0494	Benzene, 1,4-dimethoxy-	Ether	sweet, green, new-mown hay, fennel	-		-0.749172	insig	-0.549239	insig	-0.973039	insig	-1.45406	down	-0.904818	insig	-1.65375	down	1.81103	up	1.06186	up	2.14435	up	-0.215915	insig	1.17131	up	3.00041	up	-0.264676	insig	-0.0487615	insig	1.34666	up	-0.325372	insig	-0.54948	insig	-0.224108	insig
D69	3,5-Dimethoxy-4-hydroxytoluene	Ether	phenol, smoky, medicinal, woody, spice, eugenol, root, caramel	-		-0.749172	insig	-0.549239	insig	-0.973039	insig	-1.45406	down	-0.904818	insig	-1.65375	down	1.81103	up	1.06186	up	2.14435	up	-0.215915	insig	1.17131	up	3.00041	up	-0.264676	insig	-0.0487615	insig	1.34666	up	-0.325372	insig	-0.54948	insig	-0.224108	insig
XMW1179	Butane, 1,1'-oxybis[4-chloro-	Ether	-	-		-0.783457	insig	-0.312515	insig	-1.66343	down	-0.14762	insig	0.164895	insig	-1.27079	down	0.565043	insig	-0.218415	insig	1.44313	up	0.565574	insig	-0.220302	insig	0.364601	insig	-0.348061	insig	-0.913635	insig	-0.906188	insig	0.567461	insig	0.339712	insig	-0.227749	insig
YZMW0080	3-tert-Butyl-4-hydroxyanisole	Ether	-	-		-0.378045	insig	-0.318839	insig	-1.02193	down	-0.194149	insig	0.124691	insig	-0.669153	insig	0.0929008	insig	-0.285145	insig	0.802586	insig	0.390846	insig	-0.21934	insig	0.171132	insig	-0.115917	insig	-0.506763	insig	-0.498021	insig	0.325041	insig	0.0969586	insig	-0.228082	insig
YZMW0230	12-Crown-4	Ether	-	-		-0.605003	insig	-0.278138	insig	-1.30251	down	-0.110987	insig	0.16715	insig	-0.905082	insig	0.374827	insig	-0.230176	insig	1.09126	up	0.438297	insig	-0.211249	insig	0.371837	insig	-0.113978	insig	-0.552275	insig	-0.533245	insig	0.41937	insig	0.189092	insig	-0.230279	insig
QWMW1220	Benzyl methyl disulfide	Ether	sulfury, cabbage, vegetable, green, metallic	-		-0.53026	insig	-0.286723	insig	-1.23116	down	-0.122683	insig	0.164041	insig	-0.835622	insig	0.295152	insig	-0.235108	insig	1.01552	up	0.433644	insig	-0.21564	insig	0.316512	insig	-0.101323	insig	-0.534967	insig	-0.51911	insig	0.414177	insig	0.182679	insig	-0.231497	insig
YZMW0055	Bis(2-chloroethyl) ether	Ether	-	-		-2.67861	down	-0.526478	insig	-3.84796	down	-0.994698	insig	-0.46822	insig	-4.08452	down	2.60761	up	-0.0710068	insig	2.84988	up	-0.28421	insig	-0.998084	insig	2.36919	up	-1.23312	down	-0.948907	insig	-1.71533	down	0.642866	insig	0.411206	insig	-0.23166	insig
XMW0581	Benzene, 1,2-dimethoxy-	Ether	sweet, creamy, vanilla, phenol, musty	-		-1.26635	down	-0.261601	insig	-2.17664	down	-0.534396	insig	-0.272795	insig	-2.21704	down	1.35252	up	0.0861742	insig	2.42966	up	0.815537	insig	0.253024	insig	2.65125	up	0.764329	insig	-0.0512077	insig	0.434204	insig	0.648687	insig	0.416299	insig	-0.232388	insig
D377	Octadecane, 1-chloro-	Halogenated hydrocarbons	-	-		-0.665248	insig	-0.274624	insig	-1.36514	down	-0.104837	insig	0.169787	insig	-0.961344	insig	0.42695	insig	-0.238298	insig	1.14511	up	0.443537	insig	-0.220027	insig	0.411005	insig	-0.120782	insig	-0.564319	insig	-0.550339	insig	0.425266	insig	0.191259	insig	-0.234007	insig
XMW0396	Cyclobutanecarboxylic acid chloride	Halogenated hydrocarbons	-	-		-1.17073	down	-0.256433	insig	-1.79247	down	-0.00313714	insig	0.253296	insig	-1.3045	down	0.870721	insig	-0.300012	insig	1.55649	up	0.429332	insig	-0.235984	insig	0.564312	insig	-0.309546	insig	-0.738878	insig	-0.740186	insig	0.365304	insig	0.130628	insig	-0.234676	insig
XMW1450	Propane, 2-chloro-2-nitro-	Halogenated hydrocarbons	-	-		-0.987263	insig	-0.29396	insig	-1.81272	down	-0.107388	insig	0.186571	insig	-1.39021	down	0.752989	insig	-0.234274	insig	1.55277	up	0.505823	insig	-0.259951	insig	0.542116	insig	-0.318262	insig	-0.824084	insig	-0.848094	insig	0.5315	insig	0.295559	insig	-0.235941	insig
GMW0093	Esculetin	Heterocyclic compound	-	ko00999,ko01110		1.07792	up	-1.21199	down	-0.967228	insig	-1.18075	down	0.0312406	insig	-0.697571	insig	-0.731919	insig	0.346001	insig	0.600665	insig	0.120595	insig	-0.366562	insig	0.15751	insig	-0.29132	insig	-0.411915	insig	-0.540061	insig	0.833159	insig	0.594742	insig	-0.238417	insig
NMW0447	Mepivacaine	Heterocyclic compound	-	-		-0.940803	insig	-0.281972	insig	-1.65054	down	-0.102835	insig	0.179137	insig	-1.23196	down	0.718621	insig	-0.222182	insig	1.4326	up	0.432005	insig	-0.21794	insig	0.664217	insig	-0.157239	insig	-0.589244	insig	-0.567747	insig	0.427764	insig	0.188326	insig	-0.239437	insig
XMW0430	2-Piperidinimine	Heterocyclic compound	-	-		-0.370713	insig	-0.557129	insig	-1.23033	down	-0.392398	insig	0.164731	insig	-0.825602	insig	0.261769	insig	-0.108944	insig	0.720993	insig	-0.0979052	insig	-0.509333	insig	0.577376	insig	-0.0767913	insig	0.0211139	insig	-0.248226	insig	0.302484	insig	0.0624908	insig	-0.239993	insig
XMW0732	1-Pentanone, 1-(1H-imidazol-4-yl)-	Heterocyclic compound	-	-		1.68642	up	-0.250028	insig	1.15386	up	-0.311732	insig	-0.0617043	insig	1.33478	up	-2.10575	down	-0.419324	insig	-1.26556	down	0.590158	insig	-0.111698	insig	-1.2574	down	0.536618	insig	-0.0535402	insig	0.077388	insig	0.282531	insig	0.0399054	insig	-0.242626	insig
XMW0484	Furan, 2-propyl-	Heterocyclic compound	-	-		1.07193	up	-0.274043	insig	0.57415	insig	-0.484733	insig	-0.21069	insig	0.60611	insig	-0.943608	insig	0.128324	insig	-0.0917227	insig	0.577842	insig	0.482427	insig	0.19595	insig	0.654825	insig	0.0769827	insig	0.80206	insig	0.223739	insig	-0.0189114	insig	-0.24265	insig
YC_1012	4-(4-Methylpent-3-enyl)-3,6-dihydro-1,2-dithiin	Heterocyclic compound	-	-		1.66784	up	-0.254843	insig	1.11779	up	-0.333364	insig	-0.0785211	insig	1.28415	up	-2.10202	down	-0.434185	insig	-1.29854	down	0.548638	insig	-0.180753	insig	-1.2598	down	0.508855	insig	-0.0397826	insig	0.0243423	insig	0.295206	insig	0.0503279	insig	-0.244878	insig
NMW0386	Lidocaine	Heterocyclic compound	-	-		-0.901503	insig	-0.281291	insig	-1.62479	down	-0.0901575	insig	0.191134	insig	-1.18681	down	0.680267	insig	-0.221236	insig	1.39563	up	0.434072	insig	-0.229156	insig	0.611337	insig	-0.159088	insig	-0.59316	insig	-0.575473	insig	0.441992	insig	0.195149	insig	-0.246842	insig
XMW1275	Thiophene, 2-dodecyl-	Heterocyclic compound	-	-		-0.901503	insig	-0.281291	insig	-1.62479	down	-0.0901575	insig	0.191134	insig	-1.18681	down	0.680267	insig	-0.221236	insig	1.39563	up	0.434072	insig	-0.229156	insig	0.611337	insig	-0.159088	insig	-0.59316	insig	-0.575473	insig	0.441992	insig	0.195149	insig	-0.246842	insig
NMW0293*343	1(3H)-Isobenzofuranone, 3-butylidene-	Heterocyclic compound	herbal, lovage, celery	-		-0.493703	insig	-0.2055	insig	-0.832106	insig	-0.35005	insig	-0.14455	insig	-0.729022	insig	1.29167	up	0.797966	insig	1.4955	up	-0.00166617	insig	0.663396	insig	1.72819	up	0.086473	insig	0.0881392	insig	0.99917	insig	0.132904	insig	-0.114731	insig	-0.247634	insig
XMW0988	Isoquinoline, 1-butyl-3,4-dihydro-	Heterocyclic compound	-	-		-0.395913	insig	-0.594585	insig	-1.2997	down	-0.404766	insig	0.189819	insig	-0.860411	insig	0.277919	insig	-0.117995	insig	0.767631	insig	-0.104872	insig	-0.532067	insig	0.592377	insig	-0.090308	insig	0.0145644	insig	-0.268034	insig	0.3092	insig	0.0597315	insig	-0.249468	insig
NMW0772	1H-Pyrazole	Heterocyclic compound	-	-		-1.11821	down	-0.326716	insig	-1.93389	down	-0.166019	insig	0.160697	insig	-1.52261	down	0.838408	insig	-0.279806	insig	1.69755	up	0.532429	insig	-0.236337	insig	0.742237	insig	-0.26219	insig	-0.794618	insig	-0.780374	insig	0.48896	insig	0.238379	insig	-0.250582	insig
XMW0701	1H-Pyrrolo[2,3-b]pyridine, 2-(1-methylethyl)-	Heterocyclic compound	-	-		-2.11906	down	0.829506	insig	-3.22519	down	-0.396204	insig	-1.22571	insig	-4.20012	down	1.2337	insig	-0.885355	insig	0.983023	insig	0.578828	insig	-2.24217	down	2.93189	up	1.30199	up	0.723158	insig	-1.26823	down	1.93564	up	1.68486	up	-0.250775	insig
XMW0704	Dispiro[1,3-dioxolane-2,2'-bicyclo[2.2.1]heptane-3',2''-(1'',3''-dioxolane)], 4',7',7'-trimethyl-	Heterocyclic compound	-	-		-1.11359	down	-0.325748	insig	-1.91814	down	-0.122597	insig	0.203151	insig	-1.46391	down	0.866892	insig	-0.246702	insig	1.71181	up	0.519169	insig	-0.206328	insig	0.722312	insig	-0.267178	insig	-0.786347	insig	-0.741601	insig	0.478795	insig	0.227721	insig	-0.251074	insig
XMW1063	4,4'-Bitriazolyl	Heterocyclic compound	-	-		-0.288965	insig	-0.287657	insig	-1.00586	down	-0.124523	insig	0.163134	insig	-0.590872	insig	0.0276556	insig	-0.26131	insig	0.775818	insig	0.460506	insig	-0.230044	insig	0.0691412	insig	-0.0830371	insig	-0.543543	insig	-0.521731	insig	0.42924	insig	0.177384	insig	-0.251856	insig
D191	2-Hexanoylfuran	Heterocyclic compound	sweet, fruity, ketonic, green, apricot, peach	-		-0.391869	insig	-0.83748	insig	-1.53929	down	-0.569896	insig	0.267584	insig	-1.01957	down	0.348547	insig	-0.0433224	insig	1.08169	up	-0.104334	insig	-0.457594	insig	0.865041	insig	-0.0534013	insig	0.0509325	insig	-0.154525	insig	0.309938	insig	0.0578009	insig	-0.252137	insig
QWMW0818	Bis(2-furfuryl)disulfide	Heterocyclic compound	powerful mercaptan, roasted, coffee, meaty	-		1.71773	up	-0.274138	insig	1.14215	up	-0.349415	insig	-0.075277	insig	1.31911	up	-2.17247	down	-0.454735	insig	-1.30936	down	0.588972	insig	-0.167207	insig	-1.29986	down	0.523189	insig	-0.0657826	insig	0.0192423	insig	0.301444	insig	0.049212	insig	-0.252232	insig
GMW0349	Safrole	Heterocyclic compound	sweet, warm, spicy, woody, floral, sassafrass, anisic	-		-0.783749	insig	-0.298703	insig	-1.3997	down	-0.450339	insig	-0.151636	insig	-1.29761	down	0.418159	insig	-0.36559	insig	0.939623	insig	0.22276	insig	-0.460077	insig	0.590335	insig	-0.278164	insig	-0.500924	insig	-0.707278	insig	0.317247	insig	0.0635245	insig	-0.253723	insig
XMW0907	2-(2-Acetoxy-1-propyl)furan, (S)	Heterocyclic compound	-	-		-0.695495	insig	-0.301185	insig	-1.44023	down	-0.155013	insig	0.146172	insig	-1.03975	down	0.462111	insig	-0.233384	insig	1.21253	up	0.449237	insig	-0.2277	insig	0.4977	insig	-0.119424	insig	-0.568661	insig	-0.542046	insig	0.443553	insig	0.189238	insig	-0.254315	insig
XMW2426	2-Isobutyl-3-methylpyrazine	Heterocyclic compound	herbal, green, sugar, syrup	-		-0.666915	insig	-0.647011	insig	-1.38258	down	-0.836946	insig	-0.189935	insig	-1.31817	down	0.217072	insig	-0.449843	insig	1.14611	up	0.282025	insig	-0.236475	insig	0.550705	insig	-0.503313	insig	-0.785338	insig	-0.767463	insig	0.0686572	insig	-0.185694	insig	-0.254351	insig
WAMW0740	2-Methoxythiophene	Heterocyclic compound	mustard	-		-0.48185	insig	-0.294421	insig	-1.21613	down	-0.13393	insig	0.160491	insig	-0.801098	insig	0.244462	insig	-0.237388	insig	0.98607	insig	0.447188	insig	-0.230062	insig	0.257961	insig	-0.120431	insig	-0.567618	insig	-0.543137	insig	0.439862	insig	0.185318	insig	-0.254544	insig
NMW0296	Apiol	Heterocyclic compound	parsley, faint	-		-0.454099	insig	-0.599444	insig	-1.36524	down	-0.404277	insig	0.195167	insig	-0.91496	insig	0.286436	insig	-0.167663	insig	0.777757	insig	-0.108124	insig	-0.587483	insig	0.586336	insig	-0.104377	insig	0.00374658	insig	-0.328624	insig	0.311696	insig	0.0565835	insig	-0.255113	insig
XMW1459	Thiophene, 2-butyl-5-ethyl-	Heterocyclic compound	fruity, berry, earthy	-		-0.835987	insig	-0.343774	insig	-0.970781	insig	-0.449283	insig	-0.105509	insig	-0.820856	insig	-0.667232	insig	-1.50322	down	-0.0927362	insig	0.230722	insig	-1.06352	down	0.144418	insig	0.362367	insig	0.131646	insig	-0.676438	insig	-0.208979	insig	-0.464414	insig	-0.255434	insig
XMW0149	1H-Pyrazole, 4,5-dihydro-5,5-dimethyl-	Heterocyclic compound	-	-		-0.835987	insig	-0.343774	insig	-0.970781	insig	-0.449283	insig	-0.105509	insig	-0.820856	insig	-0.667232	insig	-1.50322	down	-0.0927362	insig	0.230722	insig	-1.06352	down	0.144418	insig	0.362367	insig	0.131646	insig	-0.676438	insig	-0.208979	insig	-0.464414	insig	-0.255434	insig
NMW0283	2H-1-Benzopyran, 6,7-dimethoxy-2,2-dimethyl-	Heterocyclic compound	-	-		-1.17699	down	-0.289329	insig	-2.01848	down	-0.112518	insig	0.176811	insig	-1.58286	down	0.937657	insig	-0.239331	insig	1.71306	up	0.486073	insig	-0.305419	insig	0.815886	insig	-0.234289	insig	-0.720362	insig	-0.766978	insig	0.55216	insig	0.293358	insig	-0.258803	insig
XMW0606	1,3-Dioxolane, 2-butyl-2-ethyl-	Heterocyclic compound	-	-		-0.4252	insig	-0.563559	insig	-1.28591	down	-0.345164	insig	0.218395	insig	-0.807333	insig	0.253719	insig	-0.171482	insig	0.722616	insig	-0.0946619	insig	-0.56329	insig	0.520135	insig	-0.0787473	insig	0.0159146	insig	-0.287198	insig	0.297147	insig	0.0369687	insig	-0.260178	insig
XMW0263	(1R,4S,9aS)-1-Methyl-4-((Z)-pent-2-en-4-yn-1-yl)octahydro-1H-quinolizine	Heterocyclic compound	-	-		-0.390604	insig	-0.577654	insig	-1.29816	down	-0.34529	insig	0.232364	insig	-0.805297	insig	0.219508	insig	-0.171096	insig	0.735977	insig	-0.0611847	insig	-0.56218	insig	0.466055	insig	-0.0987434	insig	-0.0375586	insig	-0.339242	insig	0.3299	insig	0.0694028	insig	-0.260497	insig
KMW0236	2-Isobutylthiazole	Heterocyclic compound	green, wasabi, privet, tomato, leafy, earthy, vegetable, metallic	-		0.810788	insig	-0.59498	insig	-0.697752	insig	-0.196168	insig	0.398811	insig	-0.037886	insig	0.142727	insig	0.953515	insig	1.41983	up	0.682125	insig	0.722079	insig	-0.0859258	insig	-0.424821	insig	-1.10695	down	-0.123812	insig	0.91356	insig	0.652506	insig	-0.261054	insig
KMW0472	Indole	Heterocyclic compound	animalic, floral, moth, mothball, fecal, naphthelene	ko00380,ko00400,ko00402,ko00999,ko01100,ko01110		-1.17914	down	-0.291036	insig	-1.95716	down	-0.0762095	insig	0.214827	insig	-1.4808	down	0.946959	insig	-0.232182	insig	1.75034	up	0.512341	insig	-0.206825	insig	0.73757	insig	-0.285598	insig	-0.79794	insig	-0.743231	insig	0.486985	insig	0.22545	insig	-0.261534	insig
CY_023	Dibenzofuran	Heterocyclic compound	-	ko01100		-0.457676	insig	-0.590469	insig	-1.35198	down	-0.365337	insig	0.225132	insig	-0.865204	insig	0.293371	insig	-0.164305	insig	0.776215	insig	-0.107624	insig	-0.575767	insig	0.549592	insig	-0.109115	insig	-0.0014911	insig	-0.315612	insig	0.303838	insig	0.0421919	insig	-0.261646	insig
XMW1391	Pyridine, 2-hexyl-	Heterocyclic compound	green, fatty, mutton	-		-0.412431	insig	-0.598343	insig	-1.31761	down	-0.362703	insig	0.23564	insig	-0.818795	insig	0.243652	insig	-0.168779	insig	0.744351	insig	-0.0976441	insig	-0.573262	insig	0.498943	insig	-0.107413	insig	-0.00976846	insig	-0.319852	insig	0.306838	insig	0.0436604	insig	-0.263178	insig
XMW1061	Thiophene, 2-hexyl-	Heterocyclic compound	floral, fruity, gassy, green, meaty	-		-0.434833	insig	-0.588368	insig	-1.34151	down	-0.42215	insig	0.166218	insig	-0.910758	insig	0.273713	insig	-0.16112	insig	0.766587	insig	-0.0954941	insig	-0.574921	insig	0.569838	insig	-0.126025	insig	-0.0305309	insig	-0.34092	insig	0.318307	insig	0.0537752	insig	-0.264532	insig
QWMW0269*255	Pyrazine, 2-methyl-6-propyl-	Heterocyclic compound	burnt, butterscotch	-		0.91256	insig	-3.36884	down	-2.90548	down	-0.383318	insig	2.98552	up	0.344666	insig	-0.578879	insig	0.333681	insig	3.25442	up	0.464459	insig	0.348934	insig	0.457514	insig	0.653075	insig	0.188616	insig	0.80218	insig	0.449205	insig	0.184576	insig	-0.264629	insig
D685*255	2-Methyl-3-propylpyrazine	Heterocyclic compound	-	-		0.297186	insig	-0.214359	insig	-0.733454	insig	-0.272516	insig	-0.058157	insig	-0.526925	insig	-0.256922	insig	0.0402636	insig	1.30671	up	1.34927	up	0.573256	insig	1.78716	up	1.77156	up	0.422291	insig	1.26023	up	0.81628	insig	0.551594	insig	-0.264686	insig
XMW1341	Thiophene, 3-phenyl-	Heterocyclic compound	-	-		-0.756834	insig	0.309788	insig	-0.693889	insig	-0.163711	insig	-0.473498	insig	-0.899938	insig	0.903992	insig	0.147158	insig	1.08118	up	0.486978	insig	0.387293	insig	1.33372	up	0.266018	insig	-0.22096	insig	0.433782	insig	0.246843	insig	-0.0206066	insig	-0.26745	insig
KMW0486*328	Pyrazine, 2,5-dimethyl-3-(3-methylbutyl)-	Heterocyclic compound	fruity	-		-0.0976345	insig	-0.556495	insig	-0.96857	insig	-0.382092	insig	0.174403	insig	-0.52667	insig	-0.387656	insig	-0.485291	insig	1.37784	up	1.209	up	0.409272	insig	1.76116	up	1.76673	up	0.557723	insig	1.23449	up	0.314441	insig	0.0469437	insig	-0.267497	insig
QWMW0293*328	2,3-Dimethyl-5-isopentylpyrazine	Heterocyclic compound	caramel, coffee, sweet	-		0.267675	insig	-0.227269	insig	-0.722201	insig	-0.309985	insig	-0.0827161	insig	-0.534411	insig	-0.148093	insig	0.119582	insig	1.2726	up	1.19343	up	0.5504	insig	1.80419	up	1.6423	up	0.448877	insig	1.26978	up	0.762608	insig	0.492102	insig	-0.270506	insig
XMW0038*293	Quinoline, 2,7-dimethyl-	Heterocyclic compound	-	-		-1.04809	down	-1.10324	down	-1.40924	down	-2.57802	down	-1.47478	down	-2.61129	down	-0.439663	insig	-1.48775	down	-0.251123	insig	-0.914699	insig	-1.66036	down	0.655677	insig	-1.48268	down	-0.567983	insig	-1.95562	down	-0.742087	insig	-1.01482	down	-0.27273	insig
YZMW0295	(6R,7aR)-3,6-Dimethyl-5,6,7,7a-tetrahydrobenzofuran-2(4H)-one	Heterocyclic compound	-	-		0.203682	insig	-1.24014	down	-0.280522	insig	-2.23013	down	-0.989989	insig	-0.99713	insig	-0.533916	insig	-0.330234	insig	0.193392	insig	-0.512831	insig	-0.0871298	insig	1.33571	up	-0.360502	insig	0.152329	insig	0.33858	insig	-0.755935	insig	-1.02932	down	-0.273381	insig
YZMW0353	Goitrin	Heterocyclic compound	-	-		0.203682	insig	-1.24014	down	-0.280522	insig	-2.23013	down	-0.989989	insig	-0.99713	insig	-0.533916	insig	-0.330234	insig	0.193392	insig	-0.512831	insig	-0.0871298	insig	1.33571	up	-0.360502	insig	0.152329	insig	0.33858	insig	-0.755935	insig	-1.02932	down	-0.273381	insig
NMW0297	Oxirane, tetradecyl-	Heterocyclic compound	-	-		-0.284239	insig	-0.591417	insig	-1.15497	down	-0.438796	insig	0.152621	insig	-0.727412	insig	0.138331	insig	-0.145909	insig	0.560194	insig	-0.169554	insig	-0.594773	insig	0.368425	insig	-0.208701	insig	-0.0391474	insig	-0.358987	insig	0.279311	insig	0.00437724	insig	-0.274934	insig
XMW1321	Furan, 2-(1,2-diethoxyethyl)-	Heterocyclic compound	-	-		-0.284239	insig	-0.591417	insig	-1.15497	down	-0.438796	insig	0.152621	insig	-0.727412	insig	0.138331	insig	-0.145909	insig	0.560194	insig	-0.169554	insig	-0.594773	insig	0.368425	insig	-0.208701	insig	-0.0391474	insig	-0.358987	insig	0.279311	insig	0.00437724	insig	-0.274934	insig
YC_482	2-Pyridinecarboxylic acid	Heterocyclic compound	-	ko00380,ko01100		-0.508456	insig	-0.591143	insig	-1.41112	down	-0.352426	insig	0.238717	insig	-0.897075	insig	0.332542	insig	-0.175915	insig	0.801097	insig	-0.122588	insig	-0.610026	insig	0.58565	insig	-0.0993176	insig	0.0232699	insig	-0.311425	insig	0.311524	insig	0.0361925	insig	-0.275331	insig
KMW0084	Pyridine	Heterocyclic compound	sickening, sour, putrid, fishy, amine	-		0.995198	insig	-0.34894	insig	-0.0645408	insig	-0.228498	insig	0.120442	insig	0.332999	insig	-1.10089	down	-0.10569	insig	0.121524	insig	0.873472	insig	0.0569829	insig	-0.73036	insig	0.14203	insig	-0.731441	insig	-0.39736	insig	0.710799	insig	0.433701	insig	-0.277098	insig
XMW0802	2-Hydroxymethylbenzimidazole	Heterocyclic compound	-	-		-0.739231	insig	-0.332123	insig	-1.51238	down	-0.159528	insig	0.172595	insig	-1.06143	down	0.68047	insig	-0.0587619	insig	1.41217	up	0.399578	insig	-0.100213	insig	0.49123	insig	-0.348768	insig	-0.748345	insig	-0.5702	insig	0.441028	insig	0.16267	insig	-0.278358	insig
XMW1132	3-Amino-4-pyrazolecarbonitrile	Heterocyclic compound	-	-		-2.23477	down	-0.0466292	insig	-2.75001	down	-0.0325543	insig	0.0140749	insig	-2.45736	down	2.83476	up	0.59999	insig	3.07005	up	0.188661	insig	0.320038	insig	3.03781	up	0.1705	insig	-0.018161	insig	0.580456	insig	0.468613	insig	0.190034	insig	-0.278579	insig
KMW0560	Coumarin	Heterocyclic compound	sweet, hay, tonka, new-mown hay	ko00999,ko01110		-2.23477	down	-0.0466292	insig	-2.75001	down	-0.0325543	insig	0.0140749	insig	-2.45736	down	2.83476	up	0.59999	insig	3.07005	up	0.188661	insig	0.320038	insig	3.03781	up	0.1705	insig	-0.018161	insig	0.580456	insig	0.468613	insig	0.190034	insig	-0.278579	insig
NMW0241	Pentylenetetrazol	Heterocyclic compound	-	-		-0.446896	insig	-0.669051	insig	-1.4334	down	-0.414586	insig	0.254465	insig	-0.898216	insig	0.276881	insig	-0.170015	insig	0.833238	insig	-0.112694	insig	-0.600165	insig	0.593741	insig	-0.0977261	insig	0.0149677	insig	-0.304476	insig	0.317456	insig	0.0367347	insig	-0.280721	insig
YZMW0220	Piperazine, 2,5-dimethyl-, trans-	Heterocyclic compound	-	-		-1.12413	down	-0.344568	insig	-1.94515	down	-0.143088	insig	0.20148	insig	-1.46179	down	0.895094	insig	-0.229038	insig	1.72982	up	0.490154	insig	-0.215333	insig	0.696613	insig	-0.341569	insig	-0.831723	insig	-0.765178	insig	0.476449	insig	0.194571	insig	-0.281878	insig
KMW0214	Acetylpyrazine	Heterocyclic compound	popcorn, nutty, corn, chip, bread, crust, chocolate, hazelnut, coffee	-		-0.441673	insig	-0.650186	insig	-1.41268	down	-0.3992	insig	0.250986	insig	-0.87885	insig	0.274315	insig	-0.167358	insig	0.810539	insig	-0.113962	insig	-0.602139	insig	0.567328	insig	-0.106187	insig	0.00777534	insig	-0.311522	insig	0.320819	insig	0.037977	insig	-0.282842	insig
D364	2-Ethoxy-3-methylpyrazine	Heterocyclic compound	hazelnut, roasted, almond, pineapple, earthy	-		0.965535	insig	-0.364776	insig	-0.06637	insig	-0.244509	insig	0.120267	insig	0.337498	insig	-1.05447	down	-0.0889366	insig	0.142771	insig	0.832467	insig	0.0764008	insig	-0.685109	insig	0.124853	insig	-0.707614	insig	-0.347612	insig	0.667129	insig	0.383528	insig	-0.283601	insig
QWMW0545	1,3-Dithiolane	Heterocyclic compound	onion, sulfury, sweet	-		-2.18831	down	0.220692	insig	-2.85409	down	0.180202	insig	-0.0404905	insig	-2.6093	down	1.35867	up	-0.829646	insig	2.21765	up	1.07968	up	-0.636434	insig	2.67756	up	1.4991	up	0.41942	insig	0.0682622	insig	0.886466	insig	0.60119	insig	-0.285276	insig
WAMW1078	1,3-Diazine	Heterocyclic compound	-	-		-2.03243	down	0.210697	insig	-2.75127	down	0.329587	insig	0.118891	insig	-2.3466	down	1.29292	up	-0.739507	insig	2.09805	up	1.01583	up	-0.653216	insig	2.48293	up	1.5196	up	0.503767	insig	0.136328	insig	0.929539	insig	0.643761	insig	-0.285778	insig
WAMW1609	1H-Pyrrole, 1-butyl-	Heterocyclic compound	-	-		-0.879655	insig	-0.212544	insig	-1.34466	down	-0.0201518	insig	0.192392	insig	-0.865794	insig	0.992142	insig	0.112488	insig	1.09416	up	-0.110523	insig	-0.250495	insig	1.02788	up	0.015587	insig	0.12611	insig	0.162088	insig	0.252459	insig	-0.0340127	insig	-0.286472	insig
XMW0522	Pyridine, 3-propyl-	Heterocyclic compound	sweet, musty, beany, earthy, woody	-		-0.330465	insig	-0.599633	insig	-1.2071	down	-0.422303	insig	0.17733	insig	-0.742519	insig	0.146979	insig	-0.183486	insig	0.58165	insig	-0.164962	insig	-0.625446	insig	0.362607	insig	-0.206676	insig	-0.0417137	insig	-0.379912	insig	0.276999	insig	-0.0102489	insig	-0.287247	insig
XMW1289	2,5-Dimethylpyrimidine	Heterocyclic compound	-	-		1.75792	up	-0.291246	insig	1.14647	up	-0.355147	insig	-0.0639006	insig	1.3706	up	-2.20466	down	-0.446738	insig	-1.34289	down	0.57053	insig	-0.19642	insig	-1.33176	down	0.517753	insig	-0.0527769	insig	0.0388402	insig	0.320212	insig	0.0321752	insig	-0.288037	insig
KMW0190	Pyrazine, trimethyl-	Heterocyclic compound	nut skin, earthy, powdery, cocoa, baked, potato, roasted, peanut, hazelnut, musty	-		-1.11801	down	-0.343902	insig	-1.95338	down	-0.14281	insig	0.201092	insig	-1.46393	down	0.911936	insig	-0.206072	insig	1.74678	up	0.490942	insig	-0.206605	insig	0.709144	insig	-0.345601	insig	-0.836543	insig	-0.754783	insig	0.491475	insig	0.20311	insig	-0.288365	insig
WAMW1265	Pyrazine, ethenyl-	Heterocyclic compound	green, burnt, nutty	-		-0.56329	insig	0.231331	insig	-0.546621	insig	-0.177412	insig	-0.408743	insig	-0.666108	insig	-0.0918795	insig	-0.65517	insig	-0.352987	insig	-0.0297764	insig	-0.899608	insig	-1.07825	down	-1.16378	down	-1.134	down	-1.74436	down	0.214662	insig	-0.074594	insig	-0.289256	insig
XMW0685	(2S,6R,7S,8E)-(+)-2,7-Epoxy-4,8-megastigmadiene	Heterocyclic compound	-	-		-0.32397	insig	-0.606369	insig	-1.20521	down	-0.435003	insig	0.171366	insig	-0.744412	insig	0.179549	insig	-0.144421	insig	0.607901	insig	-0.178017	insig	-0.59731	insig	0.3962	insig	-0.218352	insig	-0.0403351	insig	-0.348212	insig	0.274872	insig	-0.014561	insig	-0.289433	insig
XMW0065	Fomepizole	Heterocyclic compound	-	-		-1.16418	down	-0.285989	insig	-1.9517	down	-0.0642069	insig	0.221783	insig	-1.43585	down	0.92079	insig	-0.243389	insig	1.73098	up	0.524197	insig	-0.220726	insig	0.714059	insig	-0.270937	insig	-0.795135	insig	-0.721789	insig	0.501534	insig	0.207462	insig	-0.294072	insig
XMW0651	Pyridine, 2,3-dimethyl-	Heterocyclic compound	coffee, caramel	-		-0.219604	insig	-0.440657	insig	0.0979602	insig	-0.470321	insig	-0.0296649	insig	0.36306	insig	-1.34889	down	-1.5685	insig	-0.0764018	insig	0.831833	insig	0.0215584	insig	0.231527	insig	1.1101	up	0.278264	insig	0.594586	insig	-0.75822	insig	-1.05298	insig	-0.294764	insig
KMW0431	5H-5-Methyl-6,7-dihydrocyclopentapyrazine	Heterocyclic compound	roasted, nutty	-		1.12405	up	-1.17151	down	-0.94945	insig	-1.11231	down	0.0592077	insig	-0.594885	insig	-0.861322	insig	0.26273	insig	0.520787	insig	0.210596	insig	-0.428662	insig	-0.159871	insig	-0.410855	insig	-0.621451	insig	-0.754756	insig	0.901988	insig	0.606631	insig	-0.295357	insig
WAMW1462	Pyridine, 3-ethyl-	Heterocyclic compound	tobacco, oakmoss, leathery	-		-0.336579	insig	-0.607021	insig	-1.19437	down	-0.442778	insig	0.164243	insig	-0.733553	insig	0.189756	insig	-0.146823	insig	0.627461	insig	-0.169316	insig	-0.566906	insig	0.412023	insig	-0.220511	insig	-0.0511944	insig	-0.321529	insig	0.250766	insig	-0.0458044	insig	-0.296571	insig
WMW0081*013	cis-2-(2-Pentenyl)furan	Heterocyclic compound	-	-		1.13498	up	-1.1109	down	-0.89727	insig	-1.04815	down	0.0627512	insig	-0.536013	insig	-0.850051	insig	0.284932	insig	0.533041	insig	0.272194	insig	-0.364229	insig	-0.0726073	insig	-0.270704	insig	-0.542898	insig	-0.60862	insig	0.921354	insig	0.622849	insig	-0.298506	insig
XMW0438*013	Furan, 2-(1-pentenyl)-, (E)-	Heterocyclic compound	roasted	-		1.03206	up	-1.09729	down	-0.934144	insig	-1.0702	down	0.0270883	insig	-0.608232	insig	-0.800372	insig	0.231693	insig	0.546083	insig	0.249162	insig	-0.388061	insig	-0.00978585	insig	-0.279619	insig	-0.528781	insig	-0.618018	insig	0.868916	insig	0.570092	insig	-0.298824	insig
XMW0401	1H-Imidazole, 1-methyl-	Heterocyclic compound	-	-		1.03206	up	-1.09729	down	-0.934144	insig	-1.0702	down	0.0270883	insig	-0.608232	insig	-0.800372	insig	0.231693	insig	0.546083	insig	0.249162	insig	-0.388061	insig	-0.00978585	insig	-0.279619	insig	-0.528781	insig	-0.618018	insig	0.868916	insig	0.570092	insig	-0.298824	insig
QWMW0444	Pyridine, 3,4-dimethyl-	Heterocyclic compound	green	-		1.04802	up	-0.989648	insig	-0.776614	insig	-0.874609	insig	0.115039	insig	-0.36191	insig	-0.81919	insig	0.228832	insig	0.580861	insig	0.410404	insig	-0.195753	insig	-0.0100908	insig	-0.0655098	insig	-0.475914	insig	-0.372001	insig	0.834989	insig	0.535323	insig	-0.299666	insig
XMW0663	3,5-Dimethyl-1-butylpyrazole	Heterocyclic compound	-	-		-0.687308	insig	-0.654979	insig	-1.65343	down	-0.442616	insig	0.212363	insig	-1.14136	down	0.439301	insig	-0.248007	insig	1.12306	up	0.02878	insig	-0.530367	insig	1.0296	up	0.147686	insig	0.118906	insig	-0.111753	insig	0.311141	insig	0.0114314	insig	-0.299709	insig
QWMW0266*441	2,3-Diethylpyrazine	Heterocyclic compound	burnt, caramel, chemical, mothball, prickling, roasted, hazelnut	-		1.24125	up	-0.344978	insig	-0.0815169	insig	-0.411395	insig	-0.0664167	insig	0.151874	insig	-0.653739	insig	0.587512	insig	0.10682	insig	0.415581	insig	0.0253036	insig	-0.0947718	insig	0.147572	insig	-0.268009	insig	0.057102	insig	0.97779	insig	0.677983	insig	-0.299807	insig
XMW2392*441	Pyrazine, 2,5-diethyl-	Heterocyclic compound	nutty, hazelnut	-		-1.09805	down	-0.338463	insig	-1.93917	down	-0.168505	insig	0.169958	insig	-1.46924	down	0.891111	insig	-0.206942	insig	1.697	up	0.467429	insig	-0.242168	insig	0.730435	insig	-0.329181	insig	-0.79661	insig	-0.738804	insig	0.502655	insig	0.202681	insig	-0.299975	insig
D253	2-Acetyl-3-methylpyrazine	Heterocyclic compound	nutty, flesh, roasted hazelnut, toasted grain, corn, chip, vegetable, nut skin, caramel	-		-0.299915	insig	-0.479652	insig	-1.21274	down	-0.252006	insig	0.227646	insig	-0.684451	insig	-0.388105	insig	-0.68802	insig	0.47913	insig	0.387584	insig	-0.733609	insig	-0.493059	insig	-0.35696	insig	-0.744544	insig	-1.17751	down	0.433172	insig	0.132531	insig	-0.300642	insig
NMW0021	2-Pyridinemethanamine	Heterocyclic compound	-	-		-0.394706	insig	-0.558999	insig	-1.2318	down	-0.361941	insig	0.197058	insig	-0.731557	insig	0.170461	insig	-0.224245	insig	0.561175	insig	-0.168286	insig	-0.670624	insig	0.337649	insig	-0.194753	insig	-0.0264678	insig	-0.393908	insig	0.278094	insig	-0.0250904	insig	-0.303185	insig
D335	Pyrazine, (2-methylpropyl)-	Heterocyclic compound	green, vegetable, fruity	-		-0.324279	insig	-0.598349	insig	-1.22834	down	-0.400735	insig	0.197614	insig	-0.725223	insig	0.141918	insig	-0.182361	insig	0.575061	insig	-0.165206	insig	-0.653274	insig	0.337902	insig	-0.204751	insig	-0.039545	insig	-0.387321	insig	0.305708	insig	0.00020943	insig	-0.305498	insig
XMW0903	2-Pyrrolidinemethanamine, N-methyl-, (S)-	Heterocyclic compound	-	-		-0.317323	insig	-0.618481	insig	-1.23474	down	-0.422737	insig	0.195744	insig	-0.733002	insig	0.143422	insig	-0.173901	insig	0.587312	insig	-0.174592	insig	-0.647431	insig	0.347048	insig	-0.219112	insig	-0.0445199	insig	-0.385954	insig	0.298939	insig	-0.0070583	insig	-0.305997	insig
KMW0244	Pyrazine, 2-methyl-5-(1-methylethyl)-	Heterocyclic compound	sweaty	-		-0.317323	insig	-0.618481	insig	-1.23474	down	-0.422737	insig	0.195744	insig	-0.733002	insig	0.143422	insig	-0.173901	insig	0.587312	insig	-0.174592	insig	-0.647431	insig	0.347048	insig	-0.219112	insig	-0.0445199	insig	-0.385954	insig	0.298939	insig	-0.0070583	insig	-0.305997	insig
XMW0440	4-(Aminomethyl)pyridine	Heterocyclic compound	-	-		0.935421	insig	-0.626836	insig	-0.266886	insig	-0.497619	insig	0.129217	insig	0.168968	insig	-1.3656	down	-0.430178	insig	-0.172278	insig	0.566485	insig	-0.439164	insig	-1.12145	down	-0.253469	insig	-0.819955	insig	-0.952482	insig	0.575471	insig	0.268834	insig	-0.306637	insig
D385	5,6,7,8-Tetrahydroquinoxaline	Heterocyclic compound	musty, nutty, roasted, beany, cereal, corn, chip, cheese	-		-0.375425	insig	-2.66279	down	-3.25015	down	-2.66279	down	-	-	-2.94299	down	0.160424	insig	-0.215001	insig	2.61179	up	-0.211424	insig	-0.638357	insig	2.555	up	-0.268208	insig	-0.0567843	insig	-0.387986	insig	0.211933	insig	-0.0952234	insig	-0.307156	insig
XMW2824	2-Isopropylpyrazine	Heterocyclic compound	minty, green, nutty, honey	-		-0.375425	insig	-2.66279	down	-3.25015	down	-2.66279	down	-	-	-2.94299	down	0.160424	insig	-0.215001	insig	2.61179	up	-0.211424	insig	-0.638357	insig	2.555	up	-0.268208	insig	-0.0567843	insig	-0.387986	insig	0.211933	insig	-0.0952234	insig	-0.307156	insig
YZMW0181	Furan, 2-(1-pentenyl)-, (Z)-	Heterocyclic compound	-	-		-0.254394	insig	-0.46957	insig	-1.1535	down	-0.286187	insig	0.183383	insig	-0.662619	insig	-0.386859	insig	-0.641253	insig	0.452276	insig	0.369566	insig	-0.701219	insig	-0.513521	insig	-0.412848	insig	-0.782414	insig	-1.17614	down	0.429532	insig	0.122039	insig	-0.307494	insig
QWMW0454	Pyridine, 2-(2-methylpropyl)-	Heterocyclic compound	green, pepper	-		-0.312678	insig	-0.587135	insig	-1.21369	down	-0.367993	insig	0.219143	insig	-0.68705	insig	0.163397	insig	-0.14928	insig	0.604342	insig	-0.146191	insig	-0.609349	insig	0.334659	insig	-0.196731	insig	-0.0505404	insig	-0.352391	insig	0.313878	insig	0.00637952	insig	-0.307498	insig
WMW0105	1,7-Nonadiene, 4,8-dimethyl-	Hydrocarbons	-	-		-0.794144	insig	-0.362939	insig	-1.60743	down	-0.208971	insig	0.153969	insig	-1.14506	down	0.673214	insig	-0.12093	insig	1.44773	up	0.411582	insig	-0.159695	insig	0.517235	insig	-0.36495	insig	-0.776531	insig	-0.627824	insig	0.450346	insig	0.141944	insig	-0.308402	insig
KMW0642	Hexadecane	Hydrocarbons	alkane	-		-0.794144	insig	-0.362939	insig	-1.60743	down	-0.208971	insig	0.153969	insig	-1.14506	down	0.673214	insig	-0.12093	insig	1.44773	up	0.411582	insig	-0.159695	insig	0.517235	insig	-0.36495	insig	-0.776531	insig	-0.627824	insig	0.450346	insig	0.141944	insig	-0.308402	insig
KMW0727	Heneicosane	Hydrocarbons	waxy	-		1.87499	up	-0.281978	insig	1.25592	up	-0.339428	insig	-0.0574503	insig	1.50728	up	-2.2581	down	-0.383117	insig	-1.37731	down	0.598815	insig	-0.121393	insig	-1.3699	down	0.548776	insig	-0.0500385	insig	0.137376	insig	0.337091	insig	0.0282827	insig	-0.308808	insig
XMW0749	8-Hexadecyne	Hydrocarbons	-	-		1.81122	up	-0.275501	insig	1.20823	up	-0.346714	insig	-0.0712126	insig	1.44666	up	-2.2005	down	-0.389286	insig	-1.34549	down	0.579517	insig	-0.137252	insig	-1.32268	down	0.531115	insig	-0.048402	insig	0.123987	insig	0.327483	insig	0.0178418	insig	-0.309641	insig
KMW0711	Nonadecane	Hydrocarbons	sweet, rosy	-		1.12395	up	-1.20754	down	-0.984111	insig	-1.19571	down	0.0118289	insig	-0.661371	insig	-0.88423	insig	0.239724	insig	0.546268	insig	0.222957	insig	-0.437843	insig	-0.0512974	insig	-0.36278	insig	-0.585737	insig	-0.712668	insig	0.900523	insig	0.589611	insig	-0.310912	insig
WAMW1825	Cetene	Hydrocarbons	-	-		-0.633039	insig	-0.298091	insig	-1.38385	down	-0.130439	insig	0.167652	insig	-0.90526	insig	0.58123	insig	-0.0518096	insig	1.32281	up	0.443492	insig	-0.0610377	insig	0.457606	insig	-0.254062	insig	-0.697554	insig	-0.447654	insig	0.45272	insig	0.141782	insig	-0.310938	insig
KMW0137	Nonane	Hydrocarbons	linseed, oily, oily, sweaty	-		-0.57996	insig	-0.353701	insig	-1.37776	down	-0.222781	insig	0.13092	insig	-0.934273	insig	0.643485	insig	0.0635255	insig	1.18361	up	0.186424	insig	-0.194149	insig	0.390669	insig	-0.475597	insig	-0.662021	insig	-0.543603	insig	0.444098	insig	0.131532	insig	-0.312567	insig
XMW1393	1-Undecyne	Hydrocarbons	-	-		-2.1541	down	-0.996213	insig	-3.93517	down	-0.898705	insig	0.0975081	insig	-3.52497	insig	3.44185	up	1.28776	up	4.29829	up	-0.139776	insig	0.363122	insig	2.47049	insig	-1.87007	down	-1.7303	down	-1.05448	down	0.784858	insig	0.472168	insig	-0.312691	insig
XMW1472	Cyclohexane, 1-ethyl-2-propyl-	Hydrocarbons	-	-		-2.67979	down	-2.35613	down	-5.42685	down	-2.35613	down	-	-	-5.11315	down	3.36784	up	0.688053	insig	7.41329	up	1.68932	up	1.98644	up	7.73588	up	2.01192	up	0.322597	insig	2.62273	up	0.390933	insig	0.0772342	insig	-0.313699	insig
XMW0938*028	3-Nonen-5-yne, 4-ethyl-, (E)-	Hydrocarbons	-	-		-0.333872	insig	-0.511953	insig	-1.28752	down	-0.332578	insig	0.179376	insig	-0.793835	insig	-0.3952	insig	-0.729072	insig	0.517831	insig	0.401078	insig	-0.769693	insig	-0.408242	insig	-0.345619	insig	-0.746697	insig	-1.20208	down	0.441699	insig	0.127385	insig	-0.314314	insig
XMW0932*028	3-Nonen-5-yne, 4-ethyl-, (Z)-	Hydrocarbons	-	-		1.06165	up	-1.18427	down	-0.983758	insig	-1.12445	down	0.0598188	insig	-0.609515	insig	-0.92465	insig	0.136997	insig	0.489525	insig	0.229907	insig	-0.494232	insig	-0.257808	insig	-0.457608	insig	-0.687515	insig	-0.867323	insig	0.861136	insig	0.546712	insig	-0.314424	insig
XMW0944	Cyclohexene, 2-ethenyl-1,3,3-trimethyl-	Hydrocarbons	-	-		1.00367	up	-0.327535	insig	-0.060877	insig	-0.19973	insig	0.127805	insig	0.382666	insig	-1.11516	down	-0.111487	insig	0.106128	insig	0.893755	insig	0.0452515	insig	-0.750944	insig	0.164487	insig	-0.729268	insig	-0.368279	insig	0.737016	insig	0.421278	insig	-0.315738	insig
XMW0801	Cyclohexene, 3,4-diethenyl-1,6-dimethyl-	Hydrocarbons	-	-		-0.355953	insig	-0.597963	insig	-1.25605	down	-0.399621	insig	0.198342	insig	-0.74185	insig	0.150304	insig	-0.205649	insig	0.573829	insig	-0.174438	insig	-0.682218	insig	0.320631	insig	-0.229294	insig	-0.0548556	insig	-0.421219	insig	0.30213	insig	-0.0137246	insig	-0.315855	insig
XMW0199	Hexadecane, 4-methyl-	Hydrocarbons	-	-		1.81814	up	-0.269741	insig	1.1999	up	-0.343937	insig	-0.0741959	insig	1.44205	up	-2.16967	down	-0.351527	insig	-1.3199	down	0.580034	insig	-0.119994	insig	-1.29903	down	0.526701	insig	-0.0533338	insig	0.143014	insig	0.348501	insig	0.0321601	insig	-0.316341	insig
XMW0258	Tridecane, 2-methyl-	Hydrocarbons	-	-		-0.334571	insig	-0.617508	insig	-1.26474	down	-0.41686	insig	0.200648	insig	-0.746626	insig	0.1368	insig	-0.197771	insig	0.59569	insig	-0.158618	insig	-0.669049	insig	0.350126	insig	-0.203534	insig	-0.0449161	insig	-0.3965	insig	0.31266	insig	-0.0048049	insig	-0.317465	insig
XMW0420*426	Undecane, 2,9-dimethyl-	Hydrocarbons	-	-		1.85865	up	-0.283531	insig	1.23995	up	-0.356407	insig	-0.0728761	insig	1.48661	up	-2.24026	down	-0.381615	insig	-1.37022	down	0.586515	insig	-0.13027	insig	-1.34806	down	0.535796	insig	-0.0507194	insig	0.13855	insig	0.335171	insig	0.0156315	insig	-0.319539	insig
XMW0502*426	Undecane, 3,8-dimethyl-	Hydrocarbons	-	-		1.85865	up	-0.283531	insig	1.23995	up	-0.356407	insig	-0.0728761	insig	1.48661	up	-2.24026	down	-0.381615	insig	-1.37022	down	0.586515	insig	-0.13027	insig	-1.34806	down	0.535796	insig	-0.0507194	insig	0.13855	insig	0.335171	insig	0.0156315	insig	-0.319539	insig
XMW0242*426	Undecane, 3,9-dimethyl-	Hydrocarbons	-	-		1.18183	up	-1.28433	down	-1.0253	down	-1.25012	down	0.0342066	insig	-0.669932	insig	-0.944215	insig	0.237613	insig	0.556426	insig	0.216316	insig	-0.468874	insig	-0.195533	insig	-0.501437	insig	-0.717753	insig	-0.865466	insig	0.922804	insig	0.601642	insig	-0.321162	insig
XMW0218	Hexadecane, 7,9-dimethyl-	Hydrocarbons	-	-		1.18183	up	-1.28433	down	-1.0253	down	-1.25012	down	0.0342066	insig	-0.669932	insig	-0.944215	insig	0.237613	insig	0.556426	insig	0.216316	insig	-0.468874	insig	-0.195533	insig	-0.501437	insig	-0.717753	insig	-0.865466	insig	0.922804	insig	0.601642	insig	-0.321162	insig
XMW0121	1-Nonene, 4,6,8-trimethyl-	Hydrocarbons	-	-		1.14856	up	-0.464561	insig	0.133239	insig	-0.36131	insig	0.103251	insig	0.55861	insig	-0.74972	insig	0.398841	insig	0.446882	insig	0.732042	insig	0.580121	insig	-0.487339	insig	-0.0989283	insig	-0.83097	insig	0.0712716	insig	0.550762	insig	0.228641	insig	-0.32212	insig
XMW0941*433	exo-7-(trans-1-Propenyl)bicyclo[4.2.0]oct-1(2)-ene	Hydrocarbons	-	-		0.959626	insig	-0.35145	insig	-0.0819506	insig	-0.225012	insig	0.126438	insig	0.366619	insig	-1.03242	down	-0.0727985	insig	0.141864	insig	0.822839	insig	0.0599134	insig	-0.657806	insig	0.149607	insig	-0.673232	insig	-0.291187	insig	0.690127	insig	0.367995	insig	-0.322132	insig
w45*353	2-Tetradecene, (E)-	Hydrocarbons	-	-		1.0926	up	-1.11812	down	-0.905268	insig	-1.04071	down	0.0774043	insig	-0.505644	insig	-0.849567	insig	0.24303	insig	0.515234	insig	0.246685	insig	-0.390034	insig	-0.112053	insig	-0.303197	insig	-0.549882	insig	-0.617696	insig	0.87975	insig	0.55753	insig	-0.32222	insig
NMW0287	1,8,11,14-Heptadecatetraene, (Z,Z,Z)-	Hydrocarbons	costus	-		-0.264952	insig	-0.544321	insig	-1.25885	down	-0.349334	insig	0.194986	insig	-0.741468	insig	-0.429317	insig	-0.694269	insig	0.513741	insig	0.398738	insig	-0.74511	insig	-0.443716	insig	-0.363733	insig	-0.762471	insig	-1.18518	down	0.449578	insig	0.127182	insig	-0.322396	insig
D266	1-Tridecene	Hydrocarbons	-	-		-0.336564	insig	-0.615609	insig	-1.26451	down	-0.42178	insig	0.193829	insig	-0.747948	insig	0.141015	insig	-0.19555	insig	0.585377	insig	-0.171246	insig	-0.679136	insig	0.341803	insig	-0.220991	insig	-0.0497446	insig	-0.406145	insig	0.312341	insig	-0.0103959	insig	-0.322736	insig
KMW0406	Dodecane	Hydrocarbons	alkane	-		-0.278344	insig	-0.487157	insig	-1.22297	down	-0.285383	insig	0.201774	insig	-0.698061	insig	-0.374357	insig	-0.652701	insig	0.482043	insig	0.369243	insig	-0.740923	insig	-0.449371	insig	-0.360396	insig	-0.72964	insig	-1.14743	down	0.457465	insig	0.134334	insig	-0.323131	insig
WMW0077	1-Tridecyne	Hydrocarbons	-	-		0.711491	insig	-0.604539	insig	-0.931883	insig	-0.287766	insig	0.316773	insig	-0.289411	insig	-1.25973	down	-0.548239	insig	0.131107	insig	0.786298	insig	-0.800777	insig	-1.6172	down	-0.645237	insig	-1.43154	down	-1.90661	down	1.03884	up	0.713137	insig	-0.325699	insig
XMW1002	Isolongifolene, 4,5,9,10-dehydro-	Hydrocarbons	-	-		-0.284381	insig	-0.549323	insig	-1.28392	down	-0.3552	insig	0.194123	insig	-0.763402	insig	-0.422048	insig	-0.706429	insig	0.531168	insig	0.403892	insig	-0.752756	insig	-0.424512	insig	-0.357664	insig	-0.761556	insig	-1.18791	down	0.450219	insig	0.12382	insig	-0.326398	insig
KMW0602	Pentadecane	Hydrocarbons	waxy	-		-0.407916	insig	-0.528294	insig	-1.36956	down	-0.335915	insig	0.192379	insig	-0.849452	insig	-0.400389	insig	-0.808305	insig	0.529034	insig	0.401129	insig	-0.840524	insig	-0.387437	insig	-0.322963	insig	-0.724092	insig	-1.23689	down	0.433348	insig	0.105621	insig	-0.327727	insig
XMW0771	1,5-Cyclooctadiene, 3,4-dimethyl-	Hydrocarbons	-	-		-1.55453	down	-0.415032	insig	-2.35064	down	-0.203707	insig	0.211325	insig	-1.81059	down	1.60275	up	0.0482231	insig	2.2346	up	0.216815	insig	-0.116045	insig	1.27974	up	-0.526722	insig	-0.743536	insig	-0.530852	insig	0.381083	insig	0.0523537	insig	-0.328729	insig
XMW1247*324	Megastigma-4,6(E),8(Z)-triene	Hydrocarbons	-	-		1.00368	up	-0.332429	insig	-0.0665388	insig	-0.204118	insig	0.128311	insig	0.391092	insig	-1.1287	down	-0.125023	insig	0.109663	insig	0.905937	insig	0.0431243	insig	-0.753987	insig	0.170598	insig	-0.735339	insig	-0.362895	insig	0.737789	insig	0.408469	insig	-0.32932	insig
XMW1364	7-Octylidenebicyclo[4.1.0]heptane	Hydrocarbons	-	-		1.19077	up	-1.31511	down	-1.06511	down	-1.24533	down	0.069784	insig	-0.665629	insig	-0.93868	insig	0.252086	insig	0.600177	insig	0.223747	insig	-0.46493	insig	-0.209617	insig	-0.516263	insig	-0.74001	insig	-0.875246	insig	0.940762	insig	0.611068	insig	-0.329694	insig
XMW0923	3,3-Dimethyl-6-methylenecyclohexene	Hydrocarbons	-	-		1.86238	up	-0.28068	insig	1.24093	up	-0.349374	insig	-0.0686942	insig	1.50224	up	-2.23888	down	-0.376496	insig	-1.37861	down	0.579589	insig	-0.137678	insig	-1.35369	down	0.535818	insig	-0.0437708	insig	0.148549	insig	0.340771	insig	0.0107734	insig	-0.329998	insig
XMW0153	1,3-Cyclopentadiene, 1,2,3,4,5-pentamethyl-	Hydrocarbons	-	-		-2.08356	down	0.142885	insig	-1.49736	down	-0.878554	insig	-1.02144	down	-2.18728	down	1.20066	up	-0.882897	insig	1.77076	up	0.712986	insig	0.273401	insig	3.30321	up	1.224	up	0.511011	insig	1.11593	up	-0.443313	insig	-0.774833	insig	-0.33152	insig
WMW0099	Cyclopentene, 1-butyl-	Hydrocarbons	-	-		-0.353851	insig	-0.599823	insig	-1.27756	down	-0.395035	insig	0.204788	insig	-0.740904	insig	0.141141	insig	-0.21271	insig	0.570349	insig	-0.170615	insig	-0.707214	insig	0.331223	insig	-0.204953	insig	-0.0343379	insig	-0.409681	insig	0.323889	insig	-0.00798263	insig	-0.331871	insig
YZMW0375*324	Megastigma-4,6(E),8(E)-triene	Hydrocarbons	-	-		1.23633	up	-1.26481	down	-1.00056	down	-1.22841	down	0.0363961	insig	-0.631423	insig	-0.973172	insig	0.263158	insig	0.560079	insig	0.268444	insig	-0.440483	insig	-0.179981	insig	-0.435219	insig	-0.703663	insig	-0.811403	insig	0.972085	insig	0.639342	insig	-0.332743	insig
XMW0202*261	cis-2,6-Dimethyl-2,6-octadiene	Hydrocarbons	-	-		-0.631585	insig	-0.744005	insig	-1.74226	down	-0.473227	insig	0.270777	insig	-1.13678	down	0.398378	insig	-0.233207	insig	1.13312	up	-0.00925766	insig	-0.609134	insig	0.978062	insig	0.106457	insig	0.115714	insig	-0.158719	insig	0.366669	insig	0.0319682	insig	-0.334701	insig
XMW1392*433	2-Methyl-7-exo-vinylbicyclo[4.2.0]oct-1(2)-ene	Hydrocarbons	-	-		1.31264	up	-0.408053	insig	-0.0249395	insig	-0.193518	insig	0.214536	insig	0.525534	insig	-1.22764	down	0.0849949	insig	0.593759	insig	1.41335	up	0.56882	insig	-0.876236	insig	0.157889	insig	-1.25546	down	-0.350702	insig	0.929524	insig	0.593586	insig	-0.335938	insig
WAMW0399*353	1-Tetradecene	Hydrocarbons	mild pleasant	-		1.31264	up	-0.408053	insig	-0.0249395	insig	-0.193518	insig	0.214536	insig	0.525534	insig	-1.22764	down	0.0849949	insig	0.593759	insig	1.41335	up	0.56882	insig	-0.876236	insig	0.157889	insig	-1.25546	down	-0.350702	insig	0.929524	insig	0.593586	insig	-0.335938	insig
XMW1229	Bicyclo(3.3.1)non-2-ene	Hydrocarbons	-	-		1.16964	up	-1.26059	down	-1.01189	down	-1.20734	down	0.0532452	insig	-0.622641	insig	-0.890092	insig	0.279552	insig	0.529571	insig	0.159078	insig	-0.482322	insig	-0.2194	insig	-0.536648	insig	-0.695726	insig	-0.842042	insig	0.920952	insig	0.584946	insig	-0.336006	insig
D1593	1-Decyne	Hydrocarbons	-	-		-1.7284	down	0.504431	insig	-3.08325	insig	0.112948	insig	-0.391483	insig	-3.13813	down	0.879284	insig	-0.849111	insig	1.21876	insig	0.843903	insig	-1.8645	down	2.34704	up	1.58071	up	0.736802	insig	-0.791093	insig	1.85929	up	1.52269	up	-0.336602	insig
KMW0551	Tetradecane	Hydrocarbons	mild, waxy	-		-1.7284	down	0.504431	insig	-3.08325	insig	0.112948	insig	-0.391483	insig	-3.13813	down	0.879284	insig	-0.849111	insig	1.21876	insig	0.843903	insig	-1.8645	down	2.34704	up	1.58071	up	0.736802	insig	-0.791093	insig	1.85929	up	1.52269	up	-0.336602	insig
XMW0486	Cyclohexanone, 2,2,6-trimethyl-	Ketone	pungent, thujone, labdanum, honey, cistus	-		-0.753524	insig	-0.856045	insig	-1.17075	down	-1.30007	down	-0.444026	insig	-1.27801	down	2.10704	up	1.35352	up	2.6444	up	-0.318683	insig	1.47365	up	3.21976	up	-0.18735	insig	0.131334	insig	1.94175	up	-0.438816	insig	-0.775585	insig	-0.336769	insig
w39*349	2-Butanone, 4-(2,6,6-trimethyl-2-cyclohexen-1-yl)-	Ketone	woody, floral, berry, orris, powdery, violet, raspberry, fruity	-		-0.306904	insig	-0.543123	insig	-1.29794	down	-0.359173	insig	0.18395	insig	-0.776895	insig	-0.427979	insig	-0.734883	insig	0.522526	insig	0.407382	insig	-0.775413	insig	-0.435457	insig	-0.366651	insig	-0.774033	insig	-1.21235	down	0.447912	insig	0.110818	insig	-0.337094	insig
XMW1361	2-Pentadecanone	Ketone	fresh, jasmin, celery	-		-0.360869	insig	-0.565825	insig	-1.27192	down	-0.374228	insig	0.191597	insig	-0.743073	insig	0.155446	insig	-0.205423	insig	0.532371	insig	-0.1889	insig	-0.739547	insig	0.307162	insig	-0.222512	insig	-0.0336125	insig	-0.43591	insig	0.345225	insig	0.00797517	insig	-0.337249	insig
NMW0270	Benzophenone	Ketone	balsamic, rose, metallic, powdery, geranium	-		1.04856	up	-0.35171	insig	-0.0564686	insig	-0.214152	insig	0.137558	insig	0.418466	insig	-1.19237	down	-0.143804	insig	0.0985321	insig	0.93919	insig	0.0420635	insig	-0.773387	insig	0.204829	insig	-0.734362	insig	-0.354921	insig	0.753323	insig	0.415946	insig	-0.337377	insig
XMW2953	4-Penten-2-one, 4-methyl-	Ketone	pungent, vegetable, acrylate	-		1.04856	up	-0.35171	insig	-0.0564686	insig	-0.214152	insig	0.137558	insig	0.418466	insig	-1.19237	down	-0.143804	insig	0.0985321	insig	0.93919	insig	0.0420635	insig	-0.773387	insig	0.204829	insig	-0.734362	insig	-0.354921	insig	0.753323	insig	0.415946	insig	-0.337377	insig
XMW0637	Cyclobutanone, 2,2,3-trimethyl-	Ketone	-	-		0.552776	insig	-0.31055	insig	-0.135553	insig	-0.174434	insig	0.136117	insig	0.340246	insig	-0.887069	insig	-0.334294	insig	-0.311261	insig	0.265258	insig	-0.446814	insig	-1.03695	down	-0.324311	insig	-0.589569	insig	-0.696701	insig	0.377779	insig	0.0380961	insig	-0.339682	insig
XMW0288	Cyclopenta[c]pentalen-3(3aH)-one, octahydro-1,2,3a,6-tetramethyl-	Ketone	-	-		1.88906	up	-0.275572	insig	1.27148	up	-0.347133	insig	-0.0715608	insig	1.53981	up	-2.23706	down	-0.348	insig	-1.3785	down	0.58299	insig	-0.107024	insig	-1.35048	down	0.539454	insig	-0.0435365	insig	0.189333	insig	0.342014	insig	0.00212148	insig	-0.339893	insig
XMW1460	3-Buten-2-one, 4-phenyl-	Ketone	sweet, spice, cinnamon, balsamic, rhubarb, creamy, floral	-		-1.30057	down	-0.0181407	insig	-1.46573	down	-0.513378	insig	-0.495237	insig	-1.62074	down	0.509924	insig	-0.790642	insig	0.350413	insig	-0.177652	insig	-1.11531	down	0.464438	insig	-0.558864	insig	-0.381212	insig	-1.15631	down	0.14702	insig	-0.193199	insig	-0.340219	insig
GMW0384	2-Buten-1-one, 1-(2,6,6-trimethyl-1,3-cyclohexadien-1-yl)-	Ketone	natural, sweet, fruity, rose, plum, grape, raspberry, sugar	-		1.88024	up	-0.280704	insig	1.25726	up	-0.352341	insig	-0.0716371	insig	1.52599	up	-2.24588	down	-0.365644	insig	-1.37711	down	0.58807	insig	-0.119844	insig	-1.34816	down	0.545379	insig	-0.042691	insig	0.177834	insig	0.34227	insig	0.00190138	insig	-0.340369	insig
D303	2H-Pyran-2-one, tetrahydro-6-nonyl-	Ketone	waxy, creamy, buttery, oily, fatty, cheese, milky, dairy	-		1.88024	up	-0.280704	insig	1.25726	up	-0.352341	insig	-0.0716371	insig	1.52599	up	-2.24588	down	-0.365644	insig	-1.37711	down	0.58807	insig	-0.119844	insig	-1.34816	down	0.545379	insig	-0.042691	insig	0.177834	insig	0.34227	insig	0.00190138	insig	-0.340369	insig
D1026	1,7-Dioxacycloheptadecan-8-one	Ketone	-	-		1.88024	up	-0.280704	insig	1.25726	up	-0.352341	insig	-0.0716371	insig	1.52599	up	-2.24588	down	-0.365644	insig	-1.37711	down	0.58807	insig	-0.119844	insig	-1.34816	down	0.545379	insig	-0.042691	insig	0.177834	insig	0.34227	insig	0.00190138	insig	-0.340369	insig
XMW0203	2,5-di-tert-Butyl-1,4-benzoquinone	Ketone	-	-		1.38681	insig	-0.205215	insig	0.30351	insig	-0.167707	insig	0.0375078	insig	0.682582	insig	-1.71655	down	-0.32974	insig	-0.77913	insig	0.732207	insig	-0.47562	insig	-0.696283	insig	0.852562	insig	0.120355	insig	-0.0137017	insig	0.878087	insig	0.536524	insig	-0.341564	insig
YZMW0569*197	1,4-Cyclohexanedione	Ketone	-	-		-0.757075	insig	-1.3639	down	-1.89047	down	-2.85544	down	-1.49154	down	-3.0399	down	0.951144	insig	0.194069	insig	2.40976	up	0.0947244	insig	0.519297	insig	4.64214	up	0.835563	insig	0.740839	insig	1.60225	up	-0.230504	insig	-0.572614	insig	-0.34211	insig
D206*197	1,2-Cyclohexanedione	Ketone	sweet, acorn, nut skin, maple, caramel, brothy	-		-0.278074	insig	-0.588182	insig	-1.10362	down	-0.368675	insig	0.219508	insig	-0.541831	insig	0.145335	insig	-0.132739	insig	0.588669	insig	-0.144849	insig	-0.514955	insig	0.240653	insig	-0.273357	insig	-0.128508	insig	-0.301178	insig	0.237368	insig	-0.104918	insig	-0.342286	insig
XMW0036	1,3-Cyclopentanedione, 4-(3-methylbutyl)-	Ketone	-	-		-1.53971	down	-0.395898	insig	-1.77426	insig	-1.31057	down	-0.914673	insig	-2.34563	down	0.950025	insig	-0.589686	insig	-0.0421846	insig	-1.38811	down	-1.81645	down	1.2673	up	-0.993301	insig	0.394807	insig	-1.07834	down	-0.161346	insig	-0.504648	insig	-0.343302	insig
KMW0378*036	Ethanone, 1-(4-methylphenyl)-	Ketone	green, pea, bell pepper, galbanum	-		-1.53971	down	-0.395898	insig	-1.77426	insig	-1.31057	down	-0.914673	insig	-2.34563	down	0.950025	insig	-0.589686	insig	-0.0421846	insig	-1.38811	down	-1.81645	down	1.2673	up	-0.993301	insig	0.394807	insig	-1.07834	down	-0.161346	insig	-0.504648	insig	-0.343302	insig
XMW0717*036	Ethanone, 1-(2-methylphenyl)-	Ketone	sweet, hawthorn, powdery, anisic, coumarin, phenol, burnt, nutty, honey	-		1.87103	up	-0.278184	insig	1.25547	up	-0.345587	insig	-0.0674037	insig	1.53182	up	-2.21437	down	-0.343337	insig	-1.36635	down	0.569836	insig	-0.110874	insig	-1.34575	down	0.523026	insig	-0.0468097	insig	0.186067	insig	0.337373	insig	-0.00637736	insig	-0.34375	insig
XMW0676*036	Ethanone, 1-(3-methylphenyl)-	Ketone	-	-		0.211856	insig	-1.30473	down	-0.183642	insig	-2.45764	down	-1.15291	down	-0.992427	insig	-0.734594	insig	-0.522738	insig	-0.235788	insig	-0.805927	insig	-0.41943	insig	0.807212	insig	-0.915835	insig	-0.109908	insig	-0.185215	insig	-0.909235	insig	-1.25336	down	-0.344124	insig
QWMW0972	Phenyl 4-pyridyl ketone	Ketone	astringent, bitter, musty	-		-0.641978	insig	-0.701353	insig	-1.69185	down	-0.493083	insig	0.208271	insig	-1.13938	down	0.408922	insig	-0.233057	insig	1.07401	up	-0.0362669	insig	-0.617842	insig	0.914858	insig	0.0128533	insig	0.0491202	insig	-0.224522	insig	0.348519	insig	0.00431855	insig	-0.3442	insig
XMW3282	1H-Indole-2,3-dione, 1-acetyl-	Ketone	-	ko00380		-0.641978	insig	-0.701353	insig	-1.69185	down	-0.493083	insig	0.208271	insig	-1.13938	down	0.408922	insig	-0.233057	insig	1.07401	up	-0.0362669	insig	-0.617842	insig	0.914858	insig	0.0128533	insig	0.0491202	insig	-0.224522	insig	0.348519	insig	0.00431855	insig	-0.3442	insig
KMW0114	3-mercapto-2-pentanone	Ketone	sulfury, metallic, roasted, onion, horseradish, potato	-		-1.0722	down	-0.15645	insig	-1.01539	insig	-0.338036	insig	-0.181586	insig	-0.852475	insig	-0.713422	insig	-1.78562	down	-0.0674351	insig	0.489538	insig	-1.08283	down	0.19191	insig	0.567296	insig	0.0777584	insig	-0.660565	insig	-0.213257	insig	-0.557763	insig	-0.344506	insig
QWMW1163	Cyclohexanone, 2-methyl-5-(1-methylethyl)-	Ketone	minty, spearmint, herbal	-		-1.0722	down	-0.15645	insig	-1.01539	insig	-0.338036	insig	-0.181586	insig	-0.852475	insig	-0.713422	insig	-1.78562	down	-0.0674351	insig	0.489538	insig	-1.08283	down	0.19191	insig	0.567296	insig	0.0777584	insig	-0.660565	insig	-0.213257	insig	-0.557763	insig	-0.344506	insig
D123	2-Propanone, 1,3-diphenyl-	Ketone	bitter, almond, benzaldehyde, plastic, seedy	-		1.0345	up	-0.341791	insig	-0.0661193	insig	-0.207974	insig	0.133817	insig	0.412553	insig	-1.16532	down	-0.130821	insig	0.101821	insig	0.925348	insig	0.0357022	insig	-0.778594	insig	0.17875	insig	-0.746598	insig	-0.36604	insig	0.758825	insig	0.41397	insig	-0.344855	insig
KMW0280*139	3,5-Octadien-2-one	Ketone	fruity, fatty, mushroom	-		-0.23881	insig	-0.445283	insig	-1.17092	down	-0.32137	insig	0.123913	insig	-0.701998	insig	-0.259671	insig	-0.498481	insig	0.534991	insig	0.349379	insig	-0.635928	insig	-0.313249	insig	-0.374948	insig	-0.724327	insig	-1.01525	down	0.486827	insig	0.141818	insig	-0.345008	insig
XMW0186*139	3,5-Octadien-2-one, (E,E)-	Ketone	fruity, green, grassy	-		-0.23881	insig	-0.445283	insig	-1.17092	down	-0.32137	insig	0.123913	insig	-0.701998	insig	-0.259671	insig	-0.498481	insig	0.534991	insig	0.349379	insig	-0.635928	insig	-0.313249	insig	-0.374948	insig	-0.724327	insig	-1.01525	down	0.486827	insig	0.141818	insig	-0.345008	insig
QWMW0573*227	2-Cyclopenten-1-one, 3-ethyl-2-hydroxy-	Ketone	strong, caramel	-		-0.642359	insig	-0.699228	insig	-1.68784	down	-0.498344	insig	0.200883	insig	-1.14142	down	0.44499	insig	-0.197369	insig	1.09332	up	-0.0508969	insig	-0.594518	insig	1.00207	up	0.0587375	insig	0.109634	insig	-0.139343	insig	0.346253	insig	0.00071151	insig	-0.345541	insig
QWMW0575*227	2-Hydroxy-3,5-dimethylcyclopent-2-en-1-one	Ketone	strong, caramel	-		-1.40635	down	-0.24419	insig	-2.02372	down	-0.449058	insig	-0.204868	insig	-1.8823	down	1.19898	up	-0.207368	insig	1.86837	up	0.425195	insig	-0.155352	insig	1.43506	up	-0.212975	insig	-0.63817	insig	-0.447237	insig	0.373179	insig	0.0268945	insig	-0.346285	insig
GMW0285*227	3,4-Dimethyl-1,2-cyclopentadione	Ketone	sweet, maple, caramel, sugar, fenugreek, licorice	-		1.07697	up	-0.361625	insig	-0.0289313	insig	-0.229366	insig	0.13226	insig	0.44994	insig	-1.18759	down	-0.110623	insig	0.0945736	insig	0.920538	insig	0.0656423	insig	-0.776122	insig	0.182102	insig	-0.738436	insig	-0.326182	insig	0.744273	insig	0.397661	insig	-0.346612	insig
YZMW0145	3,5-Heptadien-2-one, 6-methyl-, (E)-	Ketone	-	-		2.03449	up	-0.248953	insig	1.40164	up	-0.303229	insig	-0.0542765	insig	1.69419	up	-2.22205	down	-0.187559	insig	-1.42923	down	0.543868	insig	-0.0275928	insig	-1.38886	down	0.529958	insig	-0.0139098	insig	0.305329	insig	0.383902	insig	0.0370704	insig	-0.346831	insig
WMW0176	2H-Pyran-2-one, tetrahydro-6-methyl-	Ketone	creamy, fruity, coconut	-		-0.304467	insig	-0.298983	insig	-1.01058	down	-0.309892	insig	-0.0109097	insig	-0.674435	insig	0.671131	insig	0.366665	insig	1.33957	up	0.369453	insig	0.328988	insig	0.986008	insig	0.00498415	insig	-0.364469	insig	0.311572	insig	0.40713	insig	0.0600765	insig	-0.347054	insig
XMW0925	Camphenone, 6-	Ketone	-	-		-0.446137	insig	-0.609003	insig	-1.31227	down	-0.391508	insig	0.217495	insig	-0.747532	insig	0.177202	insig	-0.268935	insig	0.620631	insig	-0.165574	insig	-0.691634	insig	0.355561	insig	-0.213149	insig	-0.0475745	insig	-0.39197	insig	0.257125	insig	-0.0901132	insig	-0.347238	insig
NMW0036	2-Pyrrolidinone, 1-ethenyl-	Ketone	-	-		-0.453552	insig	-0.401071	insig	-1.34548	down	-0.238452	insig	0.162619	insig	-0.835282	insig	0.376049	insig	-0.0775026	insig	1.21131	up	0.43419	insig	-0.134172	insig	0.326168	insig	-0.288332	insig	-0.722522	insig	-0.509113	insig	0.490859	insig	0.143278	insig	-0.347581	insig
NMW0118	1H-Inden-1-one, 2,3-dihydro-	Ketone	-	-		-0.453552	insig	-0.401071	insig	-1.34548	down	-0.238452	insig	0.162619	insig	-0.835282	insig	0.376049	insig	-0.0775026	insig	1.21131	up	0.43419	insig	-0.134172	insig	0.326168	insig	-0.288332	insig	-0.722522	insig	-0.509113	insig	0.490859	insig	0.143278	insig	-0.347581	insig
XMW0156	Spiro[4.5]decan-7-one, 1,8-dimethyl-4-(1-methylethyl)-	Ketone	-	-		1.08129	up	-0.364509	insig	-0.0465983	insig	-0.224559	insig	0.13995	insig	0.441856	insig	-1.20221	down	-0.12092	insig	0.107679	insig	0.945378	insig	0.0610804	insig	-0.795085	insig	0.182565	insig	-0.762813	insig	-0.353229	insig	0.763378	insig	0.414874	insig	-0.348504	insig
WAMW0446	Paramethadione	Ketone	-	-		1.08129	up	-0.364509	insig	-0.0465983	insig	-0.224559	insig	0.13995	insig	0.441856	insig	-1.20221	down	-0.12092	insig	0.107679	insig	0.945378	insig	0.0610804	insig	-0.795085	insig	0.182565	insig	-0.762813	insig	-0.353229	insig	0.763378	insig	0.414874	insig	-0.348504	insig
NMW0281	3-Butylisobenzofuran-1(3H)-one	Ketone	herbal, phenol, celery	-		1.03715	up	-0.244555	insig	0.593725	insig	-0.319221	insig	-0.0746659	insig	0.870979	insig	-0.939453	insig	0.0976949	insig	-0.330355	insig	0.364543	insig	0.263369	insig	-0.18908	insig	0.431152	insig	0.0666093	insig	0.681898	insig	0.198868	insig	-0.153051	insig	-0.35192	insig
QWMW0901	2-Oxepanone, 7-hexyl-	Ketone	peach, apricot, milky, fatty	-		-0.507019	insig	-0.437085	insig	-1.36565	down	-0.517185	insig	-0.0801003	insig	-1.09353	down	-0.248516	insig	-0.755535	insig	0.651929	insig	0.46336	insig	-0.713724	insig	0.215875	insig	-0.0527937	insig	-0.516153	insig	-0.877658	insig	0.421549	insig	0.0693293	insig	-0.35222	insig
YC_160*253	1-(6-Methyl-2-pyrazinyl)-1-ethanone	Ketone	-	-		-1.37425	down	-0.323336	insig	-1.79028	down	-0.172439	insig	0.150896	insig	-1.28565	down	0.722438	insig	-0.651814	insig	1.44489	up	0.39912	insig	-0.345388	insig	0.451542	insig	-0.443335	insig	-0.842455	insig	-0.834104	insig	0.0926931	insig	-0.261045	insig	-0.353739	insig
XMW2686*253	1-(5-Methyl-2-pyrazinyl)-1-ethanone	Ketone	popcorn	-		-0.387592	insig	-0.543244	insig	-1.37971	down	-0.364952	insig	0.178292	insig	-0.846961	insig	-0.420263	insig	-0.807855	insig	0.519701	insig	0.39672	insig	-0.860009	insig	-0.419911	insig	-0.3646	insig	-0.76132	insig	-1.26687	down	0.448874	insig	0.0944171	insig	-0.354457	insig
NMW0773	Cyclohexanone	Ketone	minty, acetone	-		-0.387592	insig	-0.543244	insig	-1.37971	down	-0.364952	insig	0.178292	insig	-0.846961	insig	-0.420263	insig	-0.807855	insig	0.519701	insig	0.39672	insig	-0.860009	insig	-0.419911	insig	-0.3646	insig	-0.76132	insig	-1.26687	down	0.448874	insig	0.0944171	insig	-0.354457	insig
XMW0503	2-Acetyl-1,3-cyclohexanedione	Ketone	-	-		1.07723	up	-0.315341	insig	-0.0181355	insig	-0.166105	insig	0.149236	insig	0.486122	insig	-1.24582	down	-0.168595	insig	0.0539125	insig	0.984393	insig	0.035777	insig	-0.879821	insig	0.199895	insig	-0.784498	insig	-0.393699	insig	0.780021	insig	0.424999	insig	-0.355021	insig
QWMW1187	2-Hydroxy-3,5,5-trimethyl-cyclohex-2-enone	Ketone	phenol, woody, dry, nutty, tobacco, spicy, clean, powdery	-		1.07723	up	-0.315341	insig	-0.0181355	insig	-0.166105	insig	0.149236	insig	0.486122	insig	-1.24582	down	-0.168595	insig	0.0539125	insig	0.984393	insig	0.035777	insig	-0.879821	insig	0.199895	insig	-0.784498	insig	-0.393699	insig	0.780021	insig	0.424999	insig	-0.355021	insig
XMW1378	4,6-Octadiyn-3-one, 2-methyl-	Ketone	-	-		1.02776	up	-0.349145	insig	-0.0379141	insig	-0.25831	insig	0.0908345	insig	0.409077	insig	-1.04034	down	-0.0125778	insig	0.129761	insig	0.820957	insig	0.0918466	insig	-0.685256	insig	0.0967749	insig	-0.724182	insig	-0.276179	insig	0.716532	insig	0.360376	insig	-0.356157	insig
XMW0917	3-Nonen-5-one	Ketone	-	-		-0.724444	insig	-0.431708	insig	-1.31363	down	-0.701232	insig	-0.269524	insig	-1.22669	down	0.69887	insig	-0.0255741	insig	1.1357	up	0.00512345	insig	-0.177925	insig	1.10406	up	-0.296041	insig	-0.301165	insig	-0.122626	insig	0.157474	insig	-0.198989	insig	-0.356464	insig
QWMW1190	ortho-Methoxyacetophenone	Ketone	powdery, anisic, almond, phenol	-		-0.724444	insig	-0.431708	insig	-1.31363	down	-0.701232	insig	-0.269524	insig	-1.22669	down	0.69887	insig	-0.0255741	insig	1.1357	up	0.00512345	insig	-0.177925	insig	1.10406	up	-0.296041	insig	-0.301165	insig	-0.122626	insig	0.157474	insig	-0.198989	insig	-0.356464	insig
XMW0745	2(3H)-Furanone, 5-hexyldihydro-4-methyl-, trans-	Ketone	-	-		-0.443408	insig	-0.563892	insig	-1.45763	down	-0.389145	insig	0.174747	insig	-0.925849	insig	-0.376028	insig	-0.819437	insig	0.548119	insig	0.360256	insig	-0.909507	insig	-0.34672	insig	-0.359836	insig	-0.720093	insig	-1.27257	down	0.450327	insig	0.0932955	insig	-0.357031	insig
XMW0191	1,2,3,4-Tetrahydro-3-isopropyl-5-methyl-1-oxonaphthalene	Ketone	-	-		2.12294	up	-0.253925	insig	1.55639	up	-0.338264	insig	-0.0843385	insig	1.82935	up	-2.33378	down	-0.210849	insig	-1.56011	down	0.519746	insig	-0.00372287	insig	-1.48459	down	0.510927	insig	-0.00881919	insig	0.34476	insig	0.31262	insig	-0.0446823	insig	-0.357302	insig
GMW0385*333	2(4H)-Benzofuranone, 5,6,7,7a-tetrahydro-4,4,7a-trimethyl-	Ketone	ripe apricot, fruity, plum, berry, grape, tropical, woody	-		2.12294	up	-0.253925	insig	1.55639	up	-0.338264	insig	-0.0843385	insig	1.82935	up	-2.33378	down	-0.210849	insig	-1.56011	down	0.519746	insig	-0.00372287	insig	-1.48459	down	0.510927	insig	-0.00881919	insig	0.34476	insig	0.31262	insig	-0.0446823	insig	-0.357302	insig
D294	2-Cyclopenten-1-one, 2-pentyl-	Ketone	woody, isojasmone, jasmin, tuberose	-		-0.319068	insig	-0.543919	insig	-0.629927	insig	-2.3405	down	-1.79658	down	-2.0684	down	0.944049	insig	0.624981	insig	1.01571	up	-0.472261	insig	0.38578	insig	3.15392	up	-0.13063	insig	0.341631	insig	1.08552	up	-0.23306	insig	-0.591169	insig	-0.358109	insig
XMW0450	Ethanone, 1-(2,4-dimethyl-1H-pyrrol-3-yl)-	Ketone	-	-		1.0913	up	-0.366607	insig	-0.0629223	insig	-0.224288	insig	0.142318	insig	0.437842	insig	-1.25215	down	-0.160854	insig	0.095478	insig	0.981023	insig	0.0325557	insig	-0.808853	insig	0.219011	insig	-0.762013	insig	-0.371011	insig	0.787614	insig	0.429168	insig	-0.358446	insig
D283	2-Buten-1-one, 1-(2,6,6-trimethyl-2-cyclohexen-1-yl)-, (E)-	Ketone	floral, rose, apple, fruity, black currant, currant	-		-0.535533	insig	-0.528925	insig	-1.51422	down	-0.336079	insig	0.192845	insig	-0.962741	insig	-0.392648	insig	-0.92818	insig	0.536999	insig	0.400722	insig	-0.977221	insig	-0.402715	insig	-0.346147	insig	-0.746869	insig	-1.36546	down	0.449763	insig	0.0911289	insig	-0.358634	insig
XMW0166	3,7-Nonadien-2-one, 8-methyl-, (E)-	Ketone	-	-		1.20222	up	-1.18182	down	-0.974737	insig	-1.13953	down	0.0422911	insig	-0.573778	insig	-0.866384	insig	0.335836	insig	0.543759	insig	0.228326	insig	-0.430978	insig	-0.196446	insig	-0.469588	insig	-0.697914	insig	-0.770224	insig	0.99514	insig	0.636472	insig	-0.358668	insig
XMW0553	2-Acetoxyacetophenone	Ketone	-	-		0.568025	insig	-0.300892	insig	-0.116317	insig	-0.178429	insig	0.122462	insig	0.364953	insig	-0.883739	insig	-0.315714	insig	-0.318568	insig	0.264279	insig	-0.434885	insig	-1.03826	down	-0.332954	insig	-0.597233	insig	-0.673311	insig	0.38345	insig	0.0246423	insig	-0.358808	insig
XMW0795	3H-Indazol-3-one, 1-ethyl-1,2-dihydro-	Ketone	-	-		0.548319	insig	-0.30694	insig	-0.144446	insig	-0.18304	insig	0.1239	insig	0.338587	insig	-0.860647	insig	-0.312329	insig	-0.304681	insig	0.249026	insig	-0.449127	insig	-1.00819	down	-0.330584	insig	-0.57961	insig	-0.669604	insig	0.385824	insig	0.0266914	insig	-0.359133	insig
XMW0462	2-Cyclopenten-1-one, 3-methyl-2-(2-pentenyl)-, (Z)-	Ketone	woody, herbal, floral, spicy, jasmin, celery	-		0.548319	insig	-0.30694	insig	-0.144446	insig	-0.18304	insig	0.1239	insig	0.338587	insig	-0.860647	insig	-0.312329	insig	-0.304681	insig	0.249026	insig	-0.449127	insig	-1.00819	down	-0.330584	insig	-0.57961	insig	-0.669604	insig	0.385824	insig	0.0266914	insig	-0.359133	insig
XMW1323	2(3H)-Benzofuranone, 3-methyl-	Ketone	-	-		1.08989	up	-0.362427	insig	-0.0585983	insig	-0.222191	insig	0.140236	insig	0.442652	insig	-1.25364	down	-0.163746	insig	0.102905	insig	0.994118	insig	0.0443071	insig	-0.820383	insig	0.211065	insig	-0.783053	insig	-0.377731	insig	0.786065	insig	0.42505	insig	-0.361015	insig
XMW0133	6-Methyl-6-(5-methylfuran-2-yl)heptan-2-one	Ketone	-	-		-0.695039	insig	-0.990152	insig	-1.3161	down	-1.51004	down	-0.519885	insig	-1.47481	down	2.05935	up	1.36431	up	2.69814	up	-0.351355	insig	1.38204	up	3.42239	up	-0.146997	insig	0.204359	insig	1.94758	up	-0.369091	insig	-0.730265	insig	-0.361174	insig
KMW0736	Apocynin	Ketone	faint, sweet, vanillin	-		4.09515	up	-0.553896	insig	-4.39544	down	-1.53205	down	-0.978153	insig	-5.01155	down	3.60732	up	7.70247	up	4.22639	up	0.0651793	insig	-0.16905	insig	5.766	up	0.626631	insig	0.561452	insig	0.754451	insig	7.9367	up	7.57465	up	-0.36205	insig
D274	2H-1-Benzopyran-2-one, 3-methyl-	Ketone	-	-		-0.124288	insig	-0.675318	insig	-0.435043	insig	-2.60264	down	-1.92732	down	-1.99932	down	-0.391507	insig	-0.515795	insig	-0.687842	insig	-0.971653	insig	-1.12288	down	2.61111	up	0.399975	insig	1.37163	up	0.611785	insig	-0.364563	insig	-0.727605	insig	-0.363042	insig
w21	2H-Pyran-2-one, 6-pentyl-	Ketone	tonka, lactonic, coconut, creamy, fatty, waxy	-		-0.276822	insig	-0.43746	insig	-1.04271	down	-0.451468	insig	-0.0140078	insig	-0.692559	insig	0.00459882	insig	-0.272224	insig	0.741925	insig	0.299867	insig	-0.300784	insig	0.274144	insig	-0.181923	insig	-0.481789	insig	-0.418415	insig	0.328427	insig	-0.035731	insig	-0.364158	insig
YZMW0724	1-Azacyclononan-2-one	Ketone	-	-		-0.276822	insig	-0.43746	insig	-1.04271	down	-0.451468	insig	-0.0140078	insig	-0.692559	insig	0.00459882	insig	-0.272224	insig	0.741925	insig	0.299867	insig	-0.300784	insig	0.274144	insig	-0.181923	insig	-0.481789	insig	-0.418415	insig	0.328427	insig	-0.035731	insig	-0.364158	insig
YZMW0225	4-n-Propylacetophenone	Ketone	-	-		-0.276822	insig	-0.43746	insig	-1.04271	down	-0.451468	insig	-0.0140078	insig	-0.692559	insig	0.00459882	insig	-0.272224	insig	0.741925	insig	0.299867	insig	-0.300784	insig	0.274144	insig	-0.181923	insig	-0.481789	insig	-0.418415	insig	0.328427	insig	-0.035731	insig	-0.364158	insig
D1666	Cyclododecanone	Ketone	-	-		1.42042	insig	-0.186989	insig	0.428369	insig	-0.223314	insig	-0.0363253	insig	0.757107	insig	-1.95666	down	-0.536248	insig	-1.0372	insig	0.732471	insig	-0.608835	insig	-0.877326	insig	0.856024	insig	0.123553	insig	-0.120218	insig	0.805058	insig	0.439994	insig	-0.365064	insig
XMW1348	2-Tridecanone	Ketone	fatty, waxy, dairy, milky, coconut, nutty, herbal, earthy	-		1.42042	insig	-0.186989	insig	0.428369	insig	-0.223314	insig	-0.0363253	insig	0.757107	insig	-1.95666	down	-0.536248	insig	-1.0372	insig	0.732471	insig	-0.608835	insig	-0.877326	insig	0.856024	insig	0.123553	insig	-0.120218	insig	0.805058	insig	0.439994	insig	-0.365064	insig
KMW0577	2H-Pyran-2-one, 5,6-dihydro-6-pentyl-	Ketone	peach	-		-0.66856	insig	-0.731985	insig	-1.7453	down	-0.45194	insig	0.280045	insig	-1.10012	down	0.416166	insig	-0.252394	insig	1.10383	up	-0.0443163	insig	-0.641464	insig	0.903364	insig	0.0352587	insig	0.079575	insig	-0.196751	insig	0.344754	insig	-0.0203842	insig	-0.365138	insig
WMW0049*085	5,9-Undecadien-2-one, 6,10-dimethyl-, (Z)-	Ketone	fatty, metallic	-		-0.390891	insig	-2.55173	down	-3.65684	down	-2.55173	down	-	-	-3.28936	down	1.17793	up	0.787034	insig	3.37344	up	-0.356219	insig	-0.283404	insig	3.16882	up	-0.560837	insig	-0.204617	insig	-0.120541	insig	0.714219	insig	0.346739	insig	-0.36748	insig
KMW0474	2-Undecanone	Ketone	waxy, fruity, creamy, fatty, orris, floral	-		-0.390891	insig	-2.55173	down	-3.65684	down	-2.55173	down	-	-	-3.28936	down	1.17793	up	0.787034	insig	3.37344	up	-0.356219	insig	-0.283404	insig	3.16882	up	-0.560837	insig	-0.204617	insig	-0.120541	insig	0.714219	insig	0.346739	insig	-0.36748	insig
YZMW0453	Barbital	Ketone	-	-		-1.14807	down	0.298277	insig	-0.946827	insig	-0.229563	insig	-0.527841	insig	-1.10697	down	0.361134	insig	-0.786934	insig	-0.161109	insig	-0.223966	insig	-1.10794	down	0.162426	insig	-0.428272	insig	-0.204306	insig	-0.94454	insig	0.097036	insig	-0.270665	insig	-0.367701	insig
XMW2374	1,3-Cyclohexanedione, 5,5-dimethyl-	Ketone	-	-		0.237822	insig	-0.657247	insig	-1.2997	down	-0.36061	insig	0.296636	insig	-0.634597	insig	-0.83526	insig	-0.597438	insig	0.454462	insig	0.632475	insig	-0.845239	insig	-0.533025	insig	-0.0583748	insig	-0.69085	insig	-1.16762	down	0.880276	insig	0.511808	insig	-0.368468	insig
D1751	Ethanone, 1-[4-(1,1-dimethylethyl)phenyl]-	Ketone	-	-		-0.490139	insig	-0.539289	insig	-1.6123	down	-0.356583	insig	0.182706	insig	-1.06028	down	-0.34189	insig	-0.832029	insig	0.615547	insig	0.418147	insig	-0.996756	insig	-0.220828	insig	-0.235521	insig	-0.653669	insig	-1.2811	down	0.582874	insig	0.213554	insig	-0.369321	insig
XMW0926*080	Ethanone, 1-(2,4-dimethylphenyl)-	Ketone	floral, woody, sweet, mimosa, minty	-		-0.585966	insig	-0.492094	insig	-1.51365	down	-0.519869	insig	-0.0277753	insig	-1.17169	down	-0.0914753	insig	-0.677442	insig	0.751338	insig	0.35072	insig	-0.762316	insig	0.27595	insig	-0.152444	insig	-0.503164	insig	-0.895738	insig	0.435594	insig	0.0658529	insig	-0.369741	insig
D375	4H-Inden-4-one, 1,2,3,5,6,7-hexahydro-1,1,2,3,3-pentamethyl-	Ketone	rich, spicy, musky, woody, clean	-		5.36048	up	0.281584	insig	0.894195	insig	0.374453	insig	0.0928685	insig	1.35801	up	-2.78039	down	2.58009	up	-5.64207	down	-2.58009	down	-4.74787	down	-1.93762	down	1.21722	up	3.79731	up	-0.57961	insig	4.74787	up	4.37692	up	-0.370951	insig
QWMW0860	5-Nonen-2-one	Ketone	fruity, berry, cheese, dairy, herbal	-		-2.54892	down	-0.307327	insig	-3.74402	down	-0.554726	insig	-0.247399	insig	-3.61886	down	3.7933	up	1.24438	up	4.02402	up	-0.0766087	insig	0.279998	insig	2.4052	up	-1.94283	down	-1.86622	down	-1.21366	down	0.887774	insig	0.515211	insig	-0.372563	insig
WAMW1615	4-Octanone	Ketone	-	-		-0.544258	insig	-0.810624	insig	-1.78399	down	-0.496553	insig	0.314071	insig	-1.09709	down	1.69523	up	1.15098	up	2.35595	up	-0.149904	insig	0.571961	insig	1.8809	up	-0.310883	insig	-0.160979	insig	0.783811	insig	0.42911	insig	0.0562807	insig	-0.37283	insig
D74	4-Acetylanisole	Ketone	sweet, hawthorn, anisic, balsamic, acacia	-		-0.625694	insig	-0.556758	insig	-1.62753	down	-0.376327	insig	0.180431	insig	-1.07419	down	-0.390026	insig	-1.01572	down	0.56751	insig	0.400778	insig	-1.06002	down	-0.320735	insig	-0.307036	insig	-0.707813	insig	-1.39492	down	0.445074	insig	0.0721658	insig	-0.372908	insig
QWMW1256	3-Buten-2-one, 4-(2-furanyl)-	Ketone	sweet, spicy, warm, balsamic, cinnamon, vanilla	-		-0.539764	insig	-0.695205	insig	-1.65575	down	-0.446212	insig	0.248994	insig	-1.03372	down	1.69618	up	1.15641	up	2.24239	up	-0.148994	insig	0.586634	insig	1.82654	up	-0.315849	insig	-0.166855	insig	0.792817	insig	0.420785	insig	0.0477476	insig	-0.373038	insig
KMW0170	1-Octen-3-one	Ketone	mushroom	-		-1.62613	down	-0.26058	insig	-2.13658	down	-0.323364	insig	-0.0627838	insig	-1.82613	down	1.65618	up	0.030044	insig	2.11217	up	0.195411	insig	-0.024416	insig	1.48743	up	-0.492111	insig	-0.687522	insig	-0.3387	insig	0.249871	insig	-0.123367	insig	-0.373239	insig
XMW0973	Ketone, methyl 2,4,5-trimethylpyrrol-3-yl	Ketone	-	-		-1.16938	down	-0.198615	insig	-1.68102	down	-0.469534	insig	-0.270919	insig	-1.57863	down	1.06331	up	-0.106065	insig	1.53404	up	0.272113	insig	-0.146978	insig	1.28689	up	-0.245958	insig	-0.518071	insig	-0.291747	insig	0.313026	insig	-0.0602764	insig	-0.373303	insig
XMW1406	2'-Ethoxyacetophenone	Ketone	-	-		-1.25863	down	-0.37274	insig	-1.8575	down	-0.192478	insig	0.180263	insig	-1.30384	down	0.674191	insig	-0.584443	insig	1.48028	up	0.433346	insig	-0.377219	insig	0.555267	insig	-0.311402	insig	-0.744748	insig	-0.748569	insig	0.226122	insig	-0.147275	insig	-0.373397	insig
XMW0901	3-Chloro-2,4-pentanedione	Ketone	-	-		-2.45811	down	-0.0707829	insig	-3.04154	down	-0.122775	insig	-0.051992	insig	-2.72	down	3.88346	up	1.42535	up	4.67663	up	0.722389	insig	1.63509	up	4.81652	up	0.810284	insig	0.0878955	insig	2.09652	up	0.51265	insig	0.139116	insig	-0.373534	insig
KMW0187	2-Octanone	Ketone	earthy, weedy, natural, woody, herbal	-		-0.559815	insig	-0.735835	insig	-1.74336	down	-0.387441	insig	0.348394	insig	-1.01946	down	1.80973	up	1.24991	up	2.3488	up	-0.196766	insig	0.60544	insig	1.83948	up	-0.357686	insig	-0.16092	insig	0.820022	insig	0.447706	insig	0.0722039	insig	-0.375502	insig
YZMW0709	Xanthone	Ketone	-	-		-0.562322	insig	-2.54044	down	-3.53792	down	-2.54044	down	-	-	-3.16223	down	1.83206	up	1.26974	up	4.19155	up	-0.18095	insig	0.653627	insig	4.02269	up	-0.34981	insig	-0.16886	insig	0.860458	insig	0.435162	insig	0.0594708	insig	-0.375692	insig
YZMW0294	1,3-Dioxol-2-one,4,5-dimethyl-	Ketone	-	-		-0.176729	insig	-0.41245	insig	-1.00773	down	-0.336053	insig	0.0763976	insig	-0.553249	insig	-0.19454	insig	-0.371269	insig	0.632524	insig	0.414614	insig	-0.375211	insig	0.0329383	insig	-0.108574	insig	-0.523188	insig	-0.520311	insig	0.418556	insig	0.0404679	insig	-0.378088	insig
KMW0135	2-Cyclohexen-1-one	Ketone	roasted, savory, green	-		1.08117	up	-0.366381	insig	-0.0629158	insig	-0.247512	insig	0.118869	insig	0.43438	insig	-1.12073	down	-0.0395591	insig	0.112758	insig	0.86711	insig	0.0498422	insig	-0.751171	insig	0.122051	insig	-0.745059	insig	-0.316791	insig	0.777709	insig	0.399283	insig	-0.378426	insig
WAMW1632*198	Cyclohexanone, 3-methyl-	Ketone	minty, camphor, medicinal	-		-0.499032	insig	-0.450009	insig	-1.19268	down	-0.603934	insig	-0.153925	insig	-0.967551	insig	0.444854	insig	-0.0541786	insig	0.930067	insig	0.035204	insig	-0.262613	insig	0.765976	insig	-0.282812	insig	-0.318016	insig	-0.201575	insig	0.243638	insig	-0.135415	insig	-0.379054	insig
D1346*198	Cyclohexanone, 2-methyl-	Ketone	-	-		-0.499032	insig	-0.450009	insig	-1.19268	down	-0.603934	insig	-0.153925	insig	-0.967551	insig	0.444854	insig	-0.0541786	insig	0.930067	insig	0.035204	insig	-0.262613	insig	0.765976	insig	-0.282812	insig	-0.318016	insig	-0.201575	insig	0.243638	insig	-0.135415	insig	-0.379054	insig
YZMW0139	4-Heptanone, 3-methyl-	Ketone	-	-		1.07126	up	-0.366727	insig	-0.0702943	insig	-0.2319	insig	0.134827	insig	0.443959	insig	-1.14424	down	-0.0729841	insig	0.125307	insig	0.902821	insig	0.0550127	insig	-0.775381	insig	0.136961	insig	-0.765861	insig	-0.331422	insig	0.774825	insig	0.395398	insig	-0.379426	insig
CY_019	2-Cyclopenten-1-one, 2-hydroxy-	Ketone	-	-		0.509474	insig	-0.31158	insig	-0.16199	insig	-0.229105	insig	0.0824745	insig	0.299944	insig	-0.924291	insig	-0.414817	insig	-0.306088	insig	0.306624	insig	-0.468078	insig	-1.03364	down	-0.338457	insig	-0.64508	insig	-0.733699	insig	0.359884	insig	-0.0195747	insig	-0.379459	insig
XMW1283	4-Heptanone	Ketone	fruity, cheese, sweet, cognac, pineapple	-		-0.585265	insig	-0.6842	insig	-1.70281	down	-0.347514	insig	0.336686	insig	-0.986189	insig	1.85841	up	1.27315	up	2.3931	up	-0.149514	insig	0.690287	insig	1.89184	up	-0.314088	insig	-0.164574	insig	0.905652	insig	0.433349	insig	0.0534103	insig	-0.379938	insig
D290*080	2-Butanone, 4-phenyl-	Ketone	floral, balsamic	-		-0.627742	insig	-0.724898	insig	-1.72923	down	-0.532552	insig	0.192346	insig	-1.15525	down	0.468529	insig	-0.159212	insig	1.22989	up	0.036465	insig	-0.499339	insig	1.09073	up	0.0896445	insig	0.0531795	insig	-0.0645232	insig	0.376591	insig	-0.00504475	insig	-0.381636	insig
KMW0176*228	5-Hepten-2-one, 6-methyl-	Ketone	herbal, green, citrus, musty, lemon grass	-		1.09744	up	-0.367227	insig	-0.043902	insig	-0.241429	insig	0.125799	insig	0.463881	insig	-1.24632	down	-0.148874	insig	0.0610931	insig	0.940182	insig	0.0171911	insig	-0.879258	insig	0.12563	insig	-0.814552	insig	-0.415377	insig	0.774117	insig	0.392133	insig	-0.381984	insig
XMW0890*228	1-Hepten-6-one, 2-methyl-	Ketone	-	-		-0.186924	insig	-0.393645	insig	-1.0018	down	-0.389303	insig	0.00434162	insig	-0.615392	insig	-0.0907274	insig	-0.277652	insig	0.702858	insig	0.399941	insig	-0.298941	insig	0.12688	insig	-0.171696	insig	-0.571637	insig	-0.488513	insig	0.42123	insig	0.0391651	insig	-0.382065	insig
KMW0203	Ethanone, 1-(2-pyridinyl)-	Ketone	popcorn, heavy, corn, chip, fatty, tobacco	-		-0.455348	insig	-0.344072	insig	-1.21912	down	-0.0993085	insig	0.244763	insig	-0.592257	insig	0.739739	insig	0.284391	insig	1.46182	up	0.37801	insig	0.242705	insig	0.85604	insig	0.0169925	insig	-0.361018	insig	0.263783	insig	0.419696	insig	0.0376004	insig	-0.382096	insig
XMW0492	2,5-Pyrrolidinedione, 1-ethyl-	Ketone	-	-		-0.586279	insig	-0.688034	insig	-1.70629	down	-0.384545	insig	0.303488	insig	-1.01967	down	1.88581	up	1.29953	up	2.41982	up	-0.154026	insig	0.713524	insig	1.94833	up	-0.322021	insig	-0.167995	insig	0.928667	insig	0.431979	insig	0.0488412	insig	-0.383138	insig
D288	(Z)-Pentadec-6-en-2-one	Ketone	-	-		-1.54868	down	0.482718	insig	-1.1174	insig	-0.197697	insig	-0.680414	insig	-1.41441	down	0.477391	insig	-1.07129	down	-0.216686	insig	-0.211359	insig	-1.33408	down	-2.53906	down	-3.21415	down	-3.00279	down	-3.95347	down	0.0514373	insig	-0.331966	insig	-0.383403	insig
XMW0042	3H-1,2,4-Triazol-3-one, 1,2-dihydro-	Ketone	-	-		-0.436173	insig	-0.526678	insig	-1.45946	down	-0.45094	insig	0.0757381	insig	-0.998629	insig	-0.304467	insig	-0.74064	insig	0.635672	insig	0.413461	insig	-0.823784	insig	-0.261136	insig	-0.40761	insig	-0.82107	insig	-1.25977	down	0.496605	insig	0.111516	insig	-0.385089	insig
QWMW1014	2-Sec-Butylcyclohexanone	Ketone	fresh, minty, pepperminty, woody, camphor	-		-0.436173	insig	-0.526678	insig	-1.45946	down	-0.45094	insig	0.0757381	insig	-0.998629	insig	-0.304467	insig	-0.74064	insig	0.635672	insig	0.413461	insig	-0.823784	insig	-0.261136	insig	-0.40761	insig	-0.82107	insig	-1.25977	down	0.496605	insig	0.111516	insig	-0.385089	insig
w40	6,7-Dodecanedione	Ketone	-	-		-0.585857	insig	-0.681567	insig	-1.70935	down	-0.394579	insig	0.286988	insig	-1.03513	down	1.79998	up	1.21412	up	2.32547	up	-0.156074	insig	0.616127	insig	1.8651	up	-0.329456	insig	-0.173382	insig	0.829973	insig	0.441921	insig	0.0546925	insig	-0.387228	insig
YZMW0345	2-Norbornanone	Ketone	-	-		-0.688445	insig	-3.01515	down	-4.14336	down	-0.342648	insig	2.6725	up	-1.0823	down	1.89248	up	1.20404	up	4.76378	up	-0.143853	insig	0.620421	insig	1.91278	up	-0.322356	insig	-0.178503	insig	0.830473	insig	0.439765	insig	0.0512106	insig	-0.388555	insig
GMW0158	3-Decen-2-one	Ketone	fatty, green, fruity, apple, earthy, jasmin	-		-0.170796	insig	-0.428727	insig	-1.01413	down	-0.362306	insig	0.0664202	insig	-0.559138	insig	-0.197179	insig	-0.367975	insig	0.646001	insig	0.414453	insig	-0.368128	insig	0.0682704	insig	-0.0968567	insig	-0.51131	insig	-0.490868	insig	0.414607	insig	0.0260359	insig	-0.388571	insig
XMW0879	Norbornadieone	Ketone	-	-		1.15266	up	-0.376791	insig	-0.0471825	insig	-0.23358	insig	0.143211	insig	0.484853	insig	-1.31261	down	-0.159953	insig	0.0821193	insig	1.01794	up	0.0349368	insig	-0.881068	insig	0.197966	insig	-0.819977	insig	-0.396215	insig	0.823053	insig	0.434228	insig	-0.388825	insig
D287	Cyclopentanone, 2-(3-methyl-2-buten-1-yl)-	Ketone	light floral, jasmin	-		0.998221	insig	0.244931	insig	0.79085	insig	0.349556	insig	0.104625	insig	1.28495	up	-2.80439	down	-1.80617	down	-1.81263	down	1.23669	up	-1.02178	down	-1.52369	down	1.63026	up	0.393571	insig	-0.238735	insig	0.452302	insig	0.0628253	insig	-0.389477	insig
XMW1218	2-Nonanone, 3-(hydroxymethyl)-	Ketone	fresh, sweet, green, weedy, earthy, herbal	-		0.998221	insig	0.244931	insig	0.79085	insig	0.349556	insig	0.104625	insig	1.28495	up	-2.80439	down	-1.80617	down	-1.81263	down	1.23669	up	-1.02178	down	-1.52369	down	1.63026	up	0.393571	insig	-0.238735	insig	0.452302	insig	0.0628253	insig	-0.389477	insig
KMW0278	Ethanone, 1-(2-thienyl)-	Ketone	sulfury, nutty, hazelnut, walnut	-		-0.395812	insig	-0.438725	insig	-1.32802	down	-0.306085	insig	0.13264	insig	-0.804132	insig	0.231383	insig	-0.164429	insig	1.10259	up	0.432486	insig	-0.225424	insig	0.218681	insig	-0.318786	insig	-0.751272	insig	-0.585451	insig	0.493481	insig	0.102236	insig	-0.391245	insig
D345	(3aR,6R,8aR)-7,7-Dimethyl-8-methylenehexahydro-1H-3a,6-methanoazulen-3(2H)-one	Ketone	vetiver, woody	-		-0.583764	insig	-0.706064	insig	-1.7345	down	-0.406207	insig	0.299857	insig	-1.04295	down	1.90271	up	1.31894	up	2.44898	up	-0.15979	insig	0.714477	insig	1.97795	up	-0.330967	insig	-0.171177	insig	0.935001	insig	0.444676	insig	0.0529749	insig	-0.391701	insig
D78*188	Dihydro-3-(2H)-thiophenone	Ketone	garlic, meaty, green, vegetable, clam, buttery	-		-0.968769	insig	-0.563526	insig	-1.95209	down	-0.404043	insig	0.159483	insig	-1.40068	down	-0.304661	insig	-1.27343	down	0.641153	insig	0.382288	insig	-1.31094	down	-0.139844	insig	-0.239226	insig	-0.621514	insig	-1.54052	down	0.419796	insig	0.0278671	insig	-0.391929	insig
WAMW0147*188	Dihydro-2(3H)-thiophenone	Ketone	burnt, garlic	-		-0.852985	insig	-0.534295	insig	-1.82412	down	-0.352726	insig	0.181569	insig	-1.24953	down	-0.330474	insig	-1.18346	down	0.62531	insig	0.421489	insig	-1.19881	down	-0.202866	insig	-0.225118	insig	-0.646607	insig	-1.45239	down	0.43684	insig	0.0438177	insig	-0.393023	insig
XMW0914	Ethanone, 1-(1H-pyrazol-4-yl)-	Ketone	-	-		-0.687823	insig	-3.21127	down	-4.35976	down	-0.495094	insig	2.71618	up	-1.25039	down	2.07069	up	1.38287	up	5.07967	up	-0.202293	insig	0.719917	insig	2.08164	up	-0.484145	insig	-0.281852	insig	0.83125	insig	0.460659	insig	0.0674741	insig	-0.393185	insig
WAMW0513	Maleic hydrazide	Nitrogen compounds	-	-		-0.687823	insig	-3.21127	down	-4.35976	down	-0.495094	insig	2.71618	up	-1.25039	down	2.07069	up	1.38287	up	5.07967	up	-0.202293	insig	0.719917	insig	2.08164	up	-0.484145	insig	-0.281852	insig	0.83125	insig	0.460659	insig	0.0674741	insig	-0.393185	insig
YZMW0541	Urea, ethyl-	Nitrogen compounds	-	-		-3.63021	down	1.58706	up	-3.00974	down	2.59501	up	1.00795	up	-1.60812	down	2.60573	up	-1.02448	down	1.90957	up	0.890902	insig	-1.10017	down	1.39455	up	1.38383	up	0.492925	insig	-0.213573	insig	0.96659	insig	0.572922	insig	-0.393667	insig
NMW0272*318	Naphthalene, 2-nitro-	Nitrogen compounds	-	-		1.15512	up	-0.362723	insig	-0.0556367	insig	-0.223501	insig	0.139222	insig	0.478953	insig	-1.31541	down	-0.160293	insig	0.0667588	insig	1.01945	up	0.0111221	insig	-0.901505	insig	0.190404	insig	-0.829042	insig	-0.422553	insig	0.848031	insig	0.452664	insig	-0.395367	insig
NMW0261*318	Naphthalene, 1-nitro-	Nitrogen compounds	-	-		-0.177981	insig	-0.40442	insig	-1.00327	down	-0.302159	insig	0.102261	insig	-0.505454	insig	-0.200033	insig	-0.378014	insig	0.611887	insig	0.4075	insig	-0.391385	insig	-0.0274408	insig	-0.129566	insig	-0.537067	insig	-0.532895	insig	0.420871	insig	0.0253142	insig	-0.395557	insig
XMW1156	Cyclopentanecarbonitrile, 3-(1-methylethylidene)-	Nitrogen compounds	-	-		-0.177981	insig	-0.40442	insig	-1.00327	down	-0.302159	insig	0.102261	insig	-0.505454	insig	-0.200033	insig	-0.378014	insig	0.611887	insig	0.4075	insig	-0.391385	insig	-0.0274408	insig	-0.129566	insig	-0.537067	insig	-0.532895	insig	0.420871	insig	0.0253142	insig	-0.395557	insig
YZMW0007	Urea, N-methyl-N'-phenyl-	Nitrogen compounds	-	-		-0.580368	insig	-0.696981	insig	-1.72142	down	-0.407402	insig	0.289579	insig	-1.03597	down	1.92004	up	1.33967	up	2.45552	up	-0.161503	insig	0.734101	insig	1.98716	up	-0.340281	insig	-0.178778	insig	0.951188	insig	0.444068	insig	0.0482033	insig	-0.395865	insig
XMW0095	Urea, propyl-	Nitrogen compounds	-	-		-0.217383	insig	-0.385137	insig	-1.01749	down	-0.337055	insig	0.0480829	insig	-0.573321	insig	-0.200957	insig	-0.41834	insig	0.591754	insig	0.407574	insig	-0.425736	insig	-0.0818511	insig	-0.217949	insig	-0.625522	insig	-0.655172	insig	0.414969	insig	0.018883	insig	-0.396086	insig
XMW0014	2,4-Imidazolidinedione, 1-methyl-	Nitrogen compounds	-	-		-0.586798	insig	-0.774313	insig	-1.77722	down	-0.540412	insig	0.233901	insig	-1.14669	down	0.4651	insig	-0.121699	insig	1.13028	up	-0.109128	insig	-0.646935	insig	0.923663	insig	-0.0818485	insig	0.0272799	insig	-0.223024	insig	0.416108	insig	0.0194766	insig	-0.396631	insig
KMW0384	Benzene, (2-nitroethyl)-	Nitrogen compounds	flowery, spice	-		-0.586798	insig	-0.774313	insig	-1.77722	down	-0.540412	insig	0.233901	insig	-1.14669	down	0.4651	insig	-0.121699	insig	1.13028	up	-0.109128	insig	-0.646935	insig	0.923663	insig	-0.0818485	insig	0.0272799	insig	-0.223024	insig	0.416108	insig	0.0194766	insig	-0.396631	insig
YZMW0398	Trigonelline	Nitrogen compounds	-	ko00960		-0.778141	insig	-0.371588	insig	-1.25411	down	-0.24628	insig	0.125309	insig	-0.731244	insig	-0.202049	insig	-0.98019	insig	0.532767	insig	0.363227	insig	-0.721342	insig	-0.157535	insig	-0.201766	insig	-0.564994	insig	-0.888779	insig	0.10438	insig	-0.293177	insig	-0.397557	insig
NMW0078*258	Benzene, 1-methyl-3-nitro-	Nitrogen compounds	-	-		-0.797401	insig	-0.517521	insig	-1.73288	down	-0.338281	insig	0.17924	insig	-1.15525	down	-0.358511	insig	-1.15591	down	0.574132	insig	0.415122	insig	-1.15875	down	-0.329692	insig	-0.309462	insig	-0.724584	insig	-1.48494	down	0.417961	insig	0.0195679	insig	-0.398393	insig
NMW0083*258	Benzene, 1-methyl-4-nitro-	Nitrogen compounds	-	-		-0.619062	insig	-0.733411	insig	-1.76595	down	-0.563717	insig	0.169694	insig	-1.19485	down	0.599463	insig	-0.0195985	insig	1.3394	up	0.00652475	insig	-0.426548	insig	1.15191	up	-0.0112693	insig	-0.017794	insig	-0.0429428	insig	0.413474	insig	0.012075	insig	-0.401399	insig
D265	Dodecanenitrile	Nitrogen compounds	citrus, orange, peel, metallic, spicy	-		-0.619062	insig	-0.733411	insig	-1.76595	down	-0.563717	insig	0.169694	insig	-1.19485	down	0.599463	insig	-0.0195985	insig	1.3394	up	0.00652475	insig	-0.426548	insig	1.15191	up	-0.0112693	insig	-0.017794	insig	-0.0429428	insig	0.413474	insig	0.012075	insig	-0.401399	insig
XMW1158	Tricyclo[3.3.1.1(3,7)]decane, 2-nitro-	Nitrogen compounds	-	-		-0.723853	insig	-0.559646	insig	-1.71715	down	-0.391174	insig	0.168473	insig	-1.14718	down	-0.342387	insig	-1.06624	down	0.583418	insig	0.366159	insig	-1.13373	down	-0.315804	insig	-0.364591	insig	-0.73075	insig	-1.46298	down	0.433654	insig	0.0321515	insig	-0.401502	insig
XMW0670	Acetonitrile, 2,2'-iminobis-	Nitrogen compounds	-	-		-0.209048	insig	-0.42414	insig	-1.04551	down	-0.347826	insig	0.0763136	insig	-0.566072	insig	-0.178028	insig	-0.387077	insig	0.648177	insig	0.402066	insig	-0.397334	insig	-0.0542971	insig	-0.224095	insig	-0.62616	insig	-0.620369	insig	0.412323	insig	0.00919767	insig	-0.403125	insig
XMW0760	Guanidine	Nitrogen compounds	-	-		-3.4942	down	1.72182	up	-3.25977	down	2.81387	up	1.09205	up	-1.7637	down	3.14438	up	-0.349821	insig	2.2551	up	0.832541	insig	-1.00468	down	1.71599	up	1.38548	up	0.55294	insig	-0.0477083	insig	1.4874	up	1.08337	up	-0.404027	insig
D332	2-Nonenenitrile	Nitrogen compounds	green, fatty, orris	-		-0.302135	insig	-0.464498	insig	-1.15847	down	-0.401646	insig	0.0628519	insig	-0.690576	insig	-0.0285933	insig	-0.330728	insig	0.779414	insig	0.343509	insig	-0.37906	insig	-0.0357332	insig	-0.408786	insig	-0.752295	insig	-0.726309	insig	0.391841	insig	-0.0132049	insig	-0.405046	insig
D355	2,6-Octadienenitrile, 3,7-dimethyl-, (Z)-	Nitrogen compounds	citral, lemon, aldehydic, metallic	-		-0.537938	insig	-0.796466	insig	-1.77108	down	-0.58132	insig	0.215146	insig	-1.14903	down	0.449419	insig	-0.0885187	insig	1.12646	up	-0.119424	insig	-0.644614	insig	0.899129	insig	-0.13161	insig	-0.0121861	insig	-0.249901	insig	0.436671	insig	0.029772	insig	-0.406899	insig
KMW0426	Benzonitrile	Nitrogen compounds	almond	-		-0.185812	insig	-0.437404	insig	-1.07119	down	-0.416809	insig	0.0205954	insig	-0.643691	insig	-0.0737856	insig	-0.259598	insig	0.7502	insig	0.386581	insig	-0.320991	insig	0.108557	insig	-0.234467	insig	-0.621047	insig	-0.535134	insig	0.447974	insig	0.0410698	insig	-0.406905	insig
YZMW0413	2-Methyl-5-nitrophenol	Phenol	-	-		-0.185812	insig	-0.437404	insig	-1.07119	down	-0.416809	insig	0.0205954	insig	-0.643691	insig	-0.0737856	insig	-0.259598	insig	0.7502	insig	0.386581	insig	-0.320991	insig	0.108557	insig	-0.234467	insig	-0.621047	insig	-0.535134	insig	0.447974	insig	0.0410698	insig	-0.406905	insig
YZMW0518*265	Phenol, 2-chloro-5-methyl-	Phenol	-	-		-0.982289	insig	-0.112645	insig	-1.26099	insig	-0.388563	insig	-0.275918	insig	-1.12949	down	0.185683	insig	-0.796606	insig	0.0146732	insig	-0.283655	insig	-1.24632	down	-0.952154	insig	-1.5264	down	-1.24275	down	-2.08164	down	0.166059	insig	-0.241363	insig	-0.407422	insig
YZMW0584*265	Phenol, 2-chloro-4-methyl-	Phenol	-	-		-0.45995	insig	-0.593398	insig	-1.46158	down	-0.415923	insig	0.177475	insig	-0.872423	insig	0.283148	insig	-0.176802	insig	0.768024	insig	-0.108521	insig	-0.693555	insig	0.59854	insig	-0.100531	insig	0.00799032	insig	-0.273883	insig	0.408231	insig	-0.00344972	insig	-0.411681	insig
XMW0394	Phenol, 4-(1-phenylethyl)-	Phenol	-	-		-0.658852	insig	-0.68498	insig	-1.79987	down	-0.35376	insig	0.331219	insig	-1.05493	down	1.87195	up	1.2131	up	2.40549	up	-0.151443	insig	0.605622	insig	1.90449	up	-0.321223	insig	-0.16978	insig	0.849563	insig	0.456036	insig	0.042315	insig	-0.413721	insig
XMW3538	Phenol, 3-ethyl-5-methyl-	Phenol	-	-		-1.00915	down	-0.54412	insig	-1.88275	down	-0.459184	insig	0.0849353	insig	-1.38358	down	1.08502	up	0.0758611	insig	1.82459	up	0.195455	insig	-0.0581548	insig	1.06589	up	-0.478308	insig	-0.673763	insig	-0.31769	insig	0.329471	insig	-0.0847575	insig	-0.414229	insig
NMW0047*149	Phenol, 2-ethyl-	Phenol	phenol	-		0.287362	insig	-1.34581	down	-0.0204734	insig	-2.5709	down	-1.22509	down	-0.827259	insig	-0.865541	insig	-0.578179	insig	-0.761129	insig	-1.2414	down	-0.781603	insig	-0.055681	insig	-1.76104	down	-0.519642	insig	-0.88294	insig	-1.03798	down	-1.45628	down	-0.418305	insig
KMW0540	Eugenol	Phenol	floral, clove	ko00940		-3.00589	down	-	-	-3.90563	down	-	-	-	-	-3.48599	down	4.35548	up	1.34959	up	4.42362	up	0.0681436	insig	0.517989	insig	2.72082	up	-1.63465	down	-1.7028	down	-0.765163	insig	0.899741	insig	0.480096	insig	-0.419645	insig
NMW0153	Phenol, 4-butyl-	Phenol	-	-		-0.367714	insig	-0.424291	insig	-1.72834	down	-0.312855	insig	0.111436	insig	-1.19715	down	0.350249	insig	-0.0174653	insig	1.7742	up	0.999662	insig	0.0458607	insig	0.284042	insig	-0.379061	insig	-1.37872	down	-0.913105	insig	0.936336	insig	0.516579	insig	-0.419757	insig
KMW0258	Phenol, 2-methoxy-	Phenol	nutty	-		-0.236652	insig	-0.413897	insig	-1.15724	down	-0.392216	insig	0.021681	insig	-0.71504	insig	-0.0505445	insig	-0.287197	insig	0.925162	insig	0.561809	insig	-0.232074	insig	0.154012	insig	-0.187659	insig	-0.749469	insig	-0.561027	insig	0.506687	insig	0.0861713	insig	-0.420515	insig
QWMW1070	Phenol, 4-ethoxy-	Phenol	mild, hawthorn, phenol, plastic, nutty	-		1.17593	up	-0.38558	insig	-0.0354654	insig	-0.347353	insig	0.0382274	insig	0.424205	insig	-1.23889	down	-0.0629526	insig	0.0663175	insig	0.919624	insig	0.0308521	insig	-0.736526	insig	0.155008	insig	-0.764616	insig	-0.312322	insig	0.825819	insig	0.404377	insig	-0.421443	insig
WAMW2199*418	Phenol, 2,6-dimethoxy-	Phenol	smoky, phenol, balsamic, bacon, powdery, woody	-		1.17593	up	-0.38558	insig	-0.0354654	insig	-0.347353	insig	0.0382274	insig	0.424205	insig	-1.23889	down	-0.0629526	insig	0.0663175	insig	0.919624	insig	0.0308521	insig	-0.736526	insig	0.155008	insig	-0.764616	insig	-0.312322	insig	0.825819	insig	0.404377	insig	-0.421443	insig
QWMW0954*418	Phenol, 3,4-dimethoxy-	Phenol	smoky	-		-1.39476	down	-0.503573	insig	-2.24872	down	-0.417374	insig	0.0861992	insig	-1.73927	down	1.53061	up	0.135848	insig	2.25495	up	0.220769	insig	0.00623157	insig	1.40917	up	-0.538813	insig	-0.759582	insig	-0.3301	insig	0.350385	insig	-0.0728649	insig	-0.42325	insig
NMW0255	Plumbagin	Phenol	-	-		-0.693739	insig	-0.994009	insig	-1.27236	down	-1.43095	down	-0.436937	insig	-1.28385	down	2.01889	up	1.32515	up	2.68287	up	-0.330029	insig	1.41051	up	3.28296	up	-0.166874	insig	0.163155	insig	1.99911	up	-0.415387	insig	-0.840833	insig	-0.425446	insig
NMW0256	Phenol, 4-(1,1,3,3-tetramethylbutyl)-	Phenol	-	-		-0.7009	insig	-0.875129	insig	-1.19732	down	-1.36478	down	-0.489654	insig	-1.26004	down	2.03718	up	1.33628	up	2.55727	up	-0.355044	insig	1.35995	up	3.23719	up	-0.16478	insig	0.190264	insig	1.97715	up	-0.378707	insig	-0.805643	insig	-0.426936	insig
NMW0259	1,3,5-Benzenetriol	Phenol	-	ko01100		-0.838434	insig	-0.0314137	insig	-1.21879	down	-0.344605	insig	-0.313191	insig	-1.09907	down	0.814291	insig	-0.0241423	insig	1.17019	up	0.32448	insig	-0.0486025	insig	0.734216	insig	-0.42468	insig	-0.74916	insig	-0.364853	insig	0.348941	insig	-0.0839695	insig	-0.43291	insig
NMW0313	Phenol, 4-(3-hydroxy-1-propenyl)-2-methoxy-	Phenol	-	-		-2.13236	down	-0.136116	insig	-1.62281	down	-1.1631	down	-1.02698	down	-2.21574	down	1.16865	up	-0.963712	insig	2.14535	up	0.840584	insig	0.522546	insig	3.6462	up	1.31445	up	0.473869	insig	1.43046	up	-0.645674	insig	-1.07972	down	-0.434045	insig
NMW0120*045	Phenol, p-tert-butyl-	Phenol	oakmoss, leathery	-		-0.927045	insig	-0.392336	insig	-1.39611	down	-0.489593	insig	-0.0972573	insig	-1.0579	down	0.0916747	insig	-0.83537	insig	0.52417	insig	0.0401594	insig	-0.871944	insig	0.118865	insig	-0.462403	insig	-0.502562	insig	-0.939033	insig	0.0767336	insig	-0.35874	insig	-0.435474	insig
XMW0615*045	Phenol, m-tert-butyl-	Phenol	-	-		-0.566576	insig	-0.711774	insig	-1.76853	down	-0.366627	insig	0.345147	insig	-0.986822	insig	1.91998	up	1.3534	up	2.47623	up	-0.155525	insig	0.707697	insig	1.94966	up	-0.33694	insig	-0.181415	insig	0.96284	insig	0.490178	insig	0.0536197	insig	-0.436559	insig
QWMW1223	Phenol, 2,6-dimethyl-	Phenol	sweet, medicinal, phenol, root, coffee	-		-3.9421	down	-	-	-4.55688	down	2.9209	up	2.9209	up	-1.19683	insig	4.19223	up	0.250132	insig	4.48848	up	0.296244	insig	-0.0684042	insig	1.22917	up	-0.0421665	insig	-0.338411	insig	0.0323361	insig	0.614781	insig	0.17563	insig	-0.439151	insig
YZMW0214	Phenol, 3-methyl-4-nitro-	Phenol	-	-		-2.10072	down	0.173137	insig	-2.90927	down	0.380829	insig	0.207692	insig	-2.26229	down	1.23282	up	-0.867899	insig	2.02978	up	0.970102	insig	-0.87949	insig	2.36393	up	1.51195	up	0.541844	insig	0.101645	insig	0.981692	insig	0.542401	insig	-0.439291	insig
NMW0165*223	Orcinol	Phenol	-	-		-2.10072	down	0.173137	insig	-2.90927	down	0.380829	insig	0.207692	insig	-2.26229	down	1.23282	up	-0.867899	insig	2.02978	up	0.970102	insig	-0.87949	insig	2.36393	up	1.51195	up	0.541844	insig	0.101645	insig	0.981692	insig	0.542401	insig	-0.439291	insig
YC_1273	Phenol, o-amino-	Phenol	-	ko00380,ko01100		-0.177588	insig	-0.659541	insig	-1.3173	down	-0.51069	insig	0.148851	insig	-0.728423	insig	-0.204681	insig	-0.382269	insig	0.884054	insig	0.429194	insig	-0.433245	insig	0.0750671	insig	-0.230941	insig	-0.660136	insig	-0.653356	insig	0.48017	insig	0.0401458	insig	-0.440025	insig
QWMW1208	Phenol, 2-(1-methylethyl)-	Phenol	medicinal, cresol, phenol	-		-1.31729	down	-0.534929	insig	-2.22371	down	-0.395895	insig	0.139034	insig	-1.6435	down	1.42791	up	0.110618	insig	2.19654	up	0.233699	insig	-0.0271667	insig	1.30009	up	-0.523719	insig	-0.757418	insig	-0.343411	insig	0.371483	insig	-0.0696912	insig	-0.441175	insig
KMW0359*429	Phenol, 3-ethyl-	Phenol	musty	-		-0.647102	insig	-1.12207	insig	-1.64044	insig	-4.52441	down	-3.40234	down	-4.60086	down	1.80356	up	1.15645	up	2.4839	up	-0.441722	insig	0.843463	insig	6.33752	up	0.00955688	insig	0.451279	insig	1.73667	up	-0.128732	insig	-0.570659	insig	-0.441927	insig
XMW0300*429	Phenol, 3,5-dimethyl-	Phenol	balsamic, coffee	-		0.301698	insig	-1.37915	down	-0.0018899	insig	-2.65292	down	-1.27377	down	-0.833715	insig	-0.884755	insig	-0.583056	insig	-0.858019	insig	-1.35241	down	-0.859909	insig	-0.172229	insig	-1.94039	down	-0.587982	insig	-1.00594	down	-1.07556	down	-1.5175	down	-0.441947	insig
KMW0703*149	Phenol, 4-ethyl-	Phenol	phenol, leathery	-		-0.76115	insig	-0.395326	insig	-1.48906	down	-0.268776	insig	0.12655	insig	-0.917786	insig	0.0570878	insig	-0.704063	insig	0.738367	insig	0.285953	insig	-0.750695	insig	0.227609	insig	-0.0982546	insig	-0.384208	insig	-0.690177	insig	0.332586	insig	-0.11214	insig	-0.444726	insig
YZMW0226*327	Phenol, 2,4-bis(1-methylethyl)-	Phenol	-	-		-1.22055	down	-0.556299	insig	-2.13314	down	-0.430686	insig	0.125613	insig	-1.56228	down	1.31767	up	0.0971125	insig	2.09257	up	0.218602	insig	-0.0405748	insig	1.21417	up	-0.534179	insig	-0.752782	insig	-0.348106	insig	0.35629	insig	-0.0889603	insig	-0.44525	insig
KMW0450*259	Benzenemethanol, 4-methoxy-	Phenol	sweet, powdery, hawthorn, lilac, rose, floral, hyacinth	-		-0.3804	insig	-0.453885	insig	-1.31481	down	-0.223696	insig	0.230189	insig	-0.637215	insig	0.470981	insig	0.0905809	insig	1.37781	up	0.452943	insig	0.062995	insig	0.375165	insig	-0.319512	insig	-0.772455	insig	-0.26205	insig	0.480528	insig	0.0331185	insig	-0.44741	insig
KMW0469	Phenol, 4-ethyl-2-methoxy-	Phenol	clove, candy	-		-1.11977	down	-0.547738	insig	-2.10456	down	-0.364971	insig	0.182767	insig	-1.4739	down	-0.330529	insig	-1.4503	down	0.616049	insig	0.39884	insig	-1.48851	down	-0.286983	insig	-0.321425	insig	-0.720265	insig	-1.76088	down	0.437051	insig	-0.0108399	insig	-0.447891	insig
YZMW0467*299	Phenol, 3,5-dichloro-	Phenol	-	-		-0.127502	insig	-0.422668	insig	-1.02512	down	-0.227334	insig	0.195334	insig	-0.380369	insig	0.331601	insig	0.204099	insig	1.17625	up	0.421982	insig	0.151126	insig	0.384581	insig	-0.174354	insig	-0.596336	insig	0.00421171	insig	0.474954	insig	0.025533	insig	-0.449421	insig
GGMW0071	Phenol, 2,3,5,6-tetramethyl-	Phenol	-	-		-1.39445	down	-0.540994	insig	-2.28962	down	-0.39614	insig	0.144854	insig	-1.69452	down	1.53785	up	0.143404	insig	2.30189	up	0.223043	insig	0.0122663	insig	1.35265	up	-0.581346	insig	-0.804389	insig	-0.341872	insig	0.354181	insig	-0.0960702	insig	-0.450251	insig
D227	Phenol, (1,1-dimethylethyl)-4-methoxy- (CAS)	Phenol	mild, rubbery	-		0.293686	insig	-1.39509	down	-0.0130947	insig	-2.68642	down	-1.29134	down	-0.853545	insig	-0.891607	insig	-0.597921	insig	-0.85493	insig	-1.35841	down	-0.868025	insig	-0.175255	insig	-1.97007	down	-0.611661	insig	-1.0288	down	-1.0883	down	-1.53919	down	-0.450886	insig
NMW0175	Phenol, 4-(1,1-dimethylpropyl)-	Phenol	-	-		-0.446665	insig	-1.18509	down	-1.65693	insig	-3.00729	down	-1.8222	down	-3.0262	down	1.65941	up	1.21275	up	2.37994	up	-0.464572	insig	0.723005	insig	4.53439	up	-0.132316	insig	0.332256	insig	1.50819	up	0.0251722	insig	-0.427752	insig	-0.452924	insig
YZMW0396	Phenol, 4-(methoxymethyl)-	Phenol	-	-		-0.0664778	insig	-0.532981	insig	-1.14361	down	-0.445647	insig	0.087334	insig	-0.602092	insig	-0.155299	insig	-0.221777	insig	0.798927	insig	0.421245	insig	-0.344686	insig	-0.0167941	insig	-0.307142	insig	-0.728387	insig	-0.618886	insig	0.544154	insig	0.0899668	insig	-0.454187	insig
XMW2348	Phenol, 3-(ethylamino)-4-methyl-	Phenol	-	-		-0.106852	insig	-0.605461	insig	-1.23653	down	-0.545017	insig	0.0604448	insig	-0.72047	insig	-0.415932	insig	-0.522784	insig	0.753501	insig	0.563971	insig	-0.483033	insig	0.0405967	insig	-0.0884883	insig	-0.652459	insig	-0.679873	insig	0.52422	insig	0.0686009	insig	-0.455619	insig
D187	Resorcinol	Phenol	nutty, creamy, phenol, hawthorn, musty	-		-0.126854	insig	-0.396082	insig	-0.971278	insig	-0.242168	insig	0.153914	insig	-0.360869	insig	0.372923	insig	0.246069	insig	1.17091	up	0.401903	insig	0.199631	insig	0.457055	insig	-0.158037	insig	-0.55994	insig	0.0961856	insig	0.448342	insig	-0.00815326	insig	-0.456495	insig
YZMW0280*327	Phenol, 2,5-bis(1-methylethyl)-	Phenol	-	-		-1.18398	down	-0.569127	insig	-2.14726	down	-0.431879	insig	0.137248	insig	-1.55265	down	1.3377	up	0.153716	insig	2.12893	up	0.222105	insig	-0.0183293	insig	1.19026	up	-0.579314	insig	-0.80142	insig	-0.362392	insig	0.394151	insig	-0.0632057	insig	-0.457356	insig
YZMW0458	Phenol, 4-(ethoxymethyl)-	Phenol	-	-		-0.241033	insig	-0.408402	insig	-1.06356	down	-0.33807	insig	0.0703323	insig	-0.534614	insig	-0.211784	insig	-0.452817	insig	0.60746	insig	0.410842	insig	-0.456102	insig	0.00854956	insig	-0.117737	insig	-0.528578	insig	-0.526065	insig	0.414127	insig	-0.0444885	insig	-0.458615	insig
YZMW0707*271	1-Naphthalenol	Phenol	-	-		-0.484189	insig	-0.590421	insig	-1.51055	down	-0.398645	insig	0.191776	insig	-0.860054	insig	0.285849	insig	-0.19834	insig	0.766432	insig	-0.109838	insig	-0.744114	insig	0.579763	insig	-0.104731	insig	0.00510679	insig	-0.280291	insig	0.435936	insig	-0.0227803	insig	-0.458716	insig
NMW0229*271	2-Naphthalenol	Phenol	-	-		-1.44525	down	-0.478781	insig	-2.2646	down	-0.386363	insig	0.0924182	insig	-1.71201	down	1.55849	up	0.113248	insig	2.26852	up	0.231245	insig	0.00392372	insig	1.38351	up	-0.561343	insig	-0.792589	insig	-0.328496	insig	0.340569	insig	-0.1196	insig	-0.460169	insig
WMW0078	2,4-Di-tert-butylphenol	Phenol	phenol	-		-0.584999	insig	-0.675729	insig	-1.64366	down	-0.435529	insig	0.2402	insig	-0.941609	insig	0.265664	insig	-0.319336	insig	0.748805	insig	-0.192588	insig	-0.894857	insig	0.451787	insig	-0.249406	insig	-0.0568183	insig	-0.489822	insig	0.382934	insig	-0.0789199	insig	-0.461854	insig
YZMW0422	Phenol, 2-methoxy-4-(methoxymethyl)-	Phenol	-	-		-0.620105	insig	-0.959118	insig	-1.4358	insig	-3.13339	down	-2.17427	down	-3.14778	down	1.57491	up	0.954808	insig	2.07547	up	-0.45856	insig	0.639672	insig	4.689	up	-0.019308	insig	0.439252	insig	1.54122	up	-0.143424	insig	-0.605719	insig	-0.462295	insig
YC_1434	Phenol, 4-(2-aminoethyl)-2-methoxy-	Phenol	-	ko00350,ko00965,ko01100		-1.25541	down	-0.606322	insig	-2.23422	down	-0.437331	insig	0.168992	insig	-1.60246	down	1.3669	up	0.11149	insig	2.20441	up	0.231188	insig	-0.0298067	insig	1.28575	up	-0.518486	insig	-0.749674	insig	-0.316714	insig	0.372484	insig	-0.0902822	insig	-0.462767	insig
YZMW0259	Phenol, 2,5-dinitro-	Phenol	-	-		-0.108732	insig	-0.393525	insig	-0.973821	insig	-0.221245	insig	0.17228	insig	-0.335623	insig	0.352585	insig	0.243853	insig	1.1575	up	0.411395	insig	0.183684	insig	0.409354	insig	-0.164476	insig	-0.575871	insig	0.0737314	insig	0.471564	insig	0.00564573	insig	-0.465918	insig
QWMW1291	Phenol, 4-ethenyl-2,6-dimethoxy-	Phenol	old beer, tobacco, smoky	-		-0.038439	insig	-0.547899	insig	-1.17287	down	-0.329106	insig	0.218793	insig	-0.487652	insig	0.0206657	insig	-0.0177733	insig	1.1885	up	0.619939	insig	0.0156334	insig	0.669559	insig	0.319787	insig	-0.300152	insig	0.181907	insig	0.586532	insig	0.120107	insig	-0.466425	insig
QWMW0592*401	Creosol	Phenol	smoky	-		-0.731356	insig	-0.364149	insig	-1.43927	down	-0.213978	insig	0.150171	insig	-0.822298	insig	0.0086608	insig	-0.722696	insig	0.687702	insig	0.314893	insig	-0.751566	insig	0.154701	insig	-0.0679373	insig	-0.38283	insig	-0.667597	insig	0.343764	insig	-0.123036	insig	-0.4668	insig
XMW2340*401	2-Methoxy-5-methylphenol	Phenol	-	-		-0.127558	insig	-0.436601	insig	-1.03691	down	-0.459864	insig	-0.023263	insig	-0.591652	insig	0.34796	insig	0.220402	insig	0.89633	insig	0.111769	insig	-0.140575	insig	0.300876	insig	-0.506948	insig	-0.618717	insig	-0.290775	insig	0.472746	insig	0.00422962	insig	-0.468517	insig
KMW0175	Phenol	Phenol	phenol, medicinal	ko00350,ko01100		-0.690203	insig	-0.387084	insig	-1.44952	down	-0.225361	insig	0.161723	insig	-0.818995	insig	-0.00742502	insig	-0.697628	insig	0.694127	insig	0.314468	insig	-0.755394	insig	0.161721	insig	-0.0562151	insig	-0.370683	insig	-0.657274	insig	0.372234	insig	-0.0965691	insig	-0.468803	insig
XMW0847*129	Phenol, 2,5-bis(1-methylpropyl)-	Phenol	-	-		-0.453964	insig	-0.45745	insig	-1.38687	down	-0.274987	insig	0.182463	insig	-0.735411	insig	0.602069	insig	0.148105	insig	1.43705	up	0.377535	insig	0.050185	insig	0.650272	insig	-0.226784	insig	-0.604319	insig	-0.0851389	insig	0.475455	insig	0.00645966	insig	-0.468995	insig
XMW0848*129	Phenol, 2-(1,1-dimethylethyl)-4-(1-methylpropyl)-	Phenol	-	-		-0.529036	insig	-0.681917	insig	-0.924312	insig	-3.30512	down	-2.62321	down	-3.07753	down	1.19708	up	0.668044	insig	1.44021	up	-0.438785	insig	0.5159	insig	4.48158	up	-0.0206237	insig	0.418161	insig	1.40405	up	-0.286641	insig	-0.756632	insig	-0.469991	insig
XMW0537	1H-Inden-5-ol, 2,3-dihydro-	Phenol	-	-		-0.182129	insig	-0.42679	insig	-1.09288	down	-0.226709	insig	0.200081	insig	-0.420396	insig	0.344127	insig	0.161998	insig	1.19367	up	0.422757	insig	0.100797	insig	0.378708	insig	-0.192127	insig	-0.614884	insig	-0.041688	insig	0.483958	insig	0.0115589	insig	-0.472399	insig
YZMW0175	4-Methyl-3-nitrophenol	Phenol	-	-		-2.1192	down	0.338058	insig	-2.79136	down	0.758912	insig	0.420854	insig	-1.89539	down	1.2428	up	-0.8764	insig	1.77636	up	0.871622	insig	-1.01499	down	1.95939	up	1.4755	up	0.603882	insig	0.0640069	insig	1.01021	up	0.535097	insig	-0.475117	insig
WAMW1443*429	Phenol, 2,3-dimethyl-	Phenol	phenol, chemical, musty	-		-0.748672	insig	-0.403038	insig	-1.52266	down	-0.236967	insig	0.166071	insig	-0.881205	insig	0.0289097	insig	-0.719762	insig	0.741327	insig	0.30938	insig	-0.781328	insig	0.178571	insig	-0.0873062	insig	-0.396686	insig	-0.702634	insig	0.370945	insig	-0.104435	insig	-0.47538	insig
QWMW1206*429	Phenol, 3,4-dimethyl-	Phenol	flat, dry	-		-0.650885	insig	-1.20585	down	-1.78258	insig	-3.06938	down	-1.86353	down	-3.17032	down	1.77794	up	1.12706	up	2.54827	up	-0.435524	insig	0.765684	insig	4.86977	up	0.0224483	insig	0.457972	insig	1.69945	up	-0.0741513	insig	-0.549948	insig	-0.475797	insig
D184	Hydroquinone	Phenol	-	ko00350,ko01100		-0.176744	insig	-0.385879	insig	-1.02593	down	-0.217693	insig	0.168186	insig	-0.381872	insig	0.360795	insig	0.184051	insig	1.17514	up	0.42847	insig	0.149215	insig	0.394085	insig	-0.184403	insig	-0.612873	insig	0.0122124	insig	0.463305	insig	-0.012565	insig	-0.47587	insig
QWMW1175*149	Phenol, 2,5-dimethyl-	Phenol	sweet, naphthyl, phenol, smoky, bacon	-		-0.0124521	insig	-0.631028	insig	-1.15248	down	-0.627838	insig	0.00318942	insig	-0.673295	insig	0.0618144	insig	0.0493623	insig	0.538739	insig	-0.154104	insig	-0.613745	insig	0.423566	insig	-0.266087	insig	-0.111983	insig	-0.249729	insig	0.509004	insig	0.0330042	insig	-0.476	insig
GMW0162*149	Phenol, 2,4-dimethyl-	Phenol	weak, smoky, roasted, dark	-		-3.61222	down	-	-	-5.22179	down	2.80091	up	2.80091	up	-1.94465	down	3.10599	up	-0.506229	insig	4.05403	up	0.948035	insig	-1.16776	down	1.86622	up	1.56114	up	0.613105	insig	-0.0784275	insig	1.60956	up	1.13334	up	-0.476225	insig
QWMW0817	2-Ethylthiophenol	Phenol	allium, roasted meat, smoky, smoked meat, fishy	-		-0.408041	insig	-0.292756	insig	-0.147723	insig	-3.21062	down	-2.91786	down	-2.58911	down	0.137157	insig	-0.270884	insig	0.0809992	insig	-0.348913	insig	-0.0667238	insig	3.24922	up	-0.0985578	insig	0.250355	insig	0.660111	insig	-0.553074	insig	-1.02955	down	-0.476479	insig
XMW3152	Phenol, 2,4,6-trimethyl-	Phenol	mild, phenol, coffee grounds	-		-0.721133	insig	-0.34457	insig	-1.41672	down	-0.21191	insig	0.13266	insig	-0.806617	insig	0.0210562	insig	-0.700077	insig	0.678699	insig	0.313072	insig	-0.738018	insig	0.174832	insig	-0.0581342	insig	-0.371207	insig	-0.631785	insig	0.351014	insig	-0.126426	insig	-0.47744	insig
XMW0048	Phenol, 2-nitro-	Phenol	-	-		-0.0852778	insig	-0.264686	insig	-0.777848	insig	-0.415556	insig	-0.15087	insig	-0.450759	insig	0.635638	insig	0.55036	insig	1.03168	up	0.131355	insig	0.253831	insig	0.878687	insig	-0.172507	insig	-0.303862	insig	0.427928	insig	0.427884	insig	-0.0500747	insig	-0.477959	insig
XMW3453	Phenol, 2-propyl-	Phenol	medicinal, phenol, smoky	-		-0.0852778	insig	-0.264686	insig	-0.777848	insig	-0.415556	insig	-0.15087	insig	-0.450759	insig	0.635638	insig	0.55036	insig	1.03168	up	0.131355	insig	0.253831	insig	0.878687	insig	-0.172507	insig	-0.303862	insig	0.427928	insig	0.427884	insig	-0.0500747	insig	-0.477959	insig
XMW2210	Benzene, isothiocyanato-	Sulfur compounds	-	-		-0.0852778	insig	-0.264686	insig	-0.777848	insig	-0.415556	insig	-0.15087	insig	-0.450759	insig	0.635638	insig	0.55036	insig	1.03168	up	0.131355	insig	0.253831	insig	0.878687	insig	-0.172507	insig	-0.303862	insig	0.427928	insig	0.427884	insig	-0.0500747	insig	-0.477959	insig
GMW0094	Ethyl n-propyl disulfide	Sulfur compounds	alliaceous, garlic, green, onion	-		-0.729294	insig	-0.402937	insig	-1.49329	down	-0.251388	insig	0.151549	insig	-0.86349	insig	0.00763917	insig	-0.721655	insig	0.717611	insig	0.307035	insig	-0.775676	insig	0.169286	insig	-0.0897415	insig	-0.396776	insig	-0.694204	insig	0.361056	insig	-0.117192	insig	-0.478248	insig
WMW0086	Disulfide, ethyl 1-methylethyl	Sulfur compounds	-	-		-0.28708	insig	-0.404466	insig	-1.08187	down	-0.350259	insig	0.0542064	insig	-0.549165	insig	-0.173293	insig	-0.460374	insig	0.600225	insig	0.369053	insig	-0.481647	insig	-0.0536479	insig	-0.230614	insig	-0.599667	insig	-0.602813	insig	0.390326	insig	-0.0881745	insig	-0.478501	insig
NMW0101	Ascaridole	Terpenoids	-	-		0.00476737	insig	-0.453955	insig	-0.928028	insig	-0.206751	insig	0.247204	insig	-0.200664	insig	0.223292	insig	0.228059	insig	1.09556	up	0.418313	insig	0.167531	insig	0.260147	insig	-0.169896	insig	-0.588209	insig	0.0594833	insig	0.478841	insig	-0.00131977	insig	-0.480161	insig
XMW0720*417	cis-p-Mentha-2,8-dien-1-ol	Terpenoids	-	-		-0.753952	insig	-0.451389	insig	-1.51631	down	-0.301736	insig	0.149653	insig	-0.878969	insig	0.0330162	insig	-0.720935	insig	0.733297	insig	0.248891	insig	-0.783017	insig	0.215142	insig	-0.11961	insig	-0.368502	insig	-0.663827	insig	0.310973	insig	-0.176719	insig	-0.487692	insig
KMW0310*417	2-Cyclohexen-1-ol, 1-methyl-4-(1-methylethenyl)-, trans-	Terpenoids	fresh, minty	-		-0.119482	insig	-0.36022	insig	-1.0134	down	-0.224694	insig	0.135526	insig	-0.386916	insig	0.0786447	insig	-0.0408374	insig	0.735094	insig	0.296229	insig	-0.278307	insig	-0.0422481	insig	-0.345587	insig	-0.641816	insig	-0.429165	insig	0.533699	insig	0.0427405	insig	-0.490958	insig
QWMW0828*349	2-Naphthalenol, 1,2,3,4,4a,5,6,7-octahydro-2,5,5-trimethyl-	Terpenoids	strong, substantive, ambergris, earthy, animalic	-		-0.76082	insig	-0.410295	insig	-1.54716	down	-0.244597	insig	0.165698	insig	-0.89	insig	0.049221	insig	-0.711599	insig	0.755392	insig	0.295876	insig	-0.791771	insig	0.198047	insig	-0.0957712	insig	-0.391648	insig	-0.691953	insig	0.376048	insig	-0.115417	insig	-0.491466	insig
KMW0209*089	7-Oxabicyclo[2.2.1]heptane, 1-methyl-4-(1-methylethyl)-	Terpenoids	cool, pine, minty, camphor, terpene, green	-		-0.646199	insig	-1.55958	down	-2.25799	insig	-3.33243	down	-1.77285	insig	-3.53923	down	2.00276	up	1.35656	up	3.10437	up	-0.457972	insig	0.846381	insig	5.35109	up	0.0159036	insig	0.473876	insig	1.81186	up	0.0522033	insig	-0.439398	insig	-0.491601	insig
XMW0054	Farnesene epoxide, E-	Terpenoids	-	-		-0.0298235	insig	-0.452502	insig	-0.984779	insig	-0.23821	insig	0.214292	insig	-0.275828	insig	0.217476	insig	0.187653	insig	1.10828	up	0.438303	insig	0.123502	insig	0.272222	insig	-0.183464	insig	-0.621767	insig	-0.00360537	insig	0.502454	insig	0.00779425	insig	-0.494659	insig
XMW1035*118	(-)-Spathulenol	Terpenoids	honey	-		-0.0852728	insig	-0.590626	insig	-1.25975	down	-0.369023	insig	0.221603	insig	-0.543218	insig	0.0770416	insig	-0.00823128	insig	1.18912	up	0.521453	insig	-0.070625	insig	0.588395	insig	0.14233	insig	-0.379123	insig	0.0451768	insig	0.583847	insig	0.0889224	insig	-0.494924	insig
KMW0644*118	1H-Cycloprop[e]azulen-7-ol, decahydro-1,1,7-trimethyl-4-methylene-, [1ar-(1a.alpha.,4a.alpha.,7.beta.,7a.beta.,7b.alpha.)]-	Terpenoids	earthy, herbal, fruity	-		-0.754461	insig	-0.424687	insig	-1.54254	down	-0.289321	insig	0.135366	insig	-0.911243	insig	0.0436728	insig	-0.710789	insig	0.751238	insig	0.282878	insig	-0.791298	insig	0.221234	insig	-0.111759	insig	-0.394637	insig	-0.690009	insig	0.363388	insig	-0.132539	insig	-0.495927	insig
KMW0181	2,3-Dehydro-1,8-cineole	Terpenoids	minty, lemon	-		-0.749727	insig	-0.436902	insig	-1.54855	down	-0.322282	insig	0.11462	insig	-0.937867	insig	0.042982	insig	-0.706745	insig	0.774927	insig	0.295042	insig	-0.773625	insig	0.234804	insig	-0.13046	insig	-0.425503	insig	-0.703063	insig	0.361923	insig	-0.134142	insig	-0.496065	insig
XMW1038	Longifolenaldehyde	Terpenoids	-	-		-0.46892	insig	-1.13192	down	-1.73838	insig	-2.60306	down	-1.47114	down	-2.71274	down	1.82742	up	1.3585	up	2.57603	up	-0.383315	insig	0.837643	insig	4.46862	up	0.0381425	insig	0.421457	insig	1.75588	up	0.13754	insig	-0.35924	insig	-0.496779	insig
XMW0558	1,4-Methanoazulen-9-ol, decahydro-1,5,5,8a-tetramethyl-, [1R-(1.alpha.,3a.beta.,4.alpha.,8a.beta.,9S*)]-	Terpenoids	-	-		-0.0408755	insig	-0.482761	insig	-1.02323	down	-0.331922	insig	0.150839	insig	-0.375478	insig	0.124229	insig	0.083354	insig	1.04537	up	0.438383	insig	0.0221454	insig	0.232172	insig	-0.22398	insig	-0.662363	insig	-0.143306	insig	0.499592	insig	0.00267995	insig	-0.496912	insig
XMW0385	Carotol	Terpenoids	pleasent, mild	-		-0.452229	insig	-0.355655	insig	-1.18621	down	-0.325755	insig	0.0298998	insig	-0.65828	insig	0.296265	insig	-0.155964	insig	1.37421	up	0.722285	insig	0.187998	insig	1.23382	up	0.611803	insig	-0.110483	insig	0.575543	insig	0.378323	insig	-0.119705	insig	-0.498028	insig
WMW0022	Salvial-4(14)-en-1-one	Terpenoids	-	-		-1.41892	down	-0.766235	insig	-2.41519	down	-1.18506	down	-0.418828	insig	-2.33566	down	1.65681	up	0.237884	insig	1.92824	up	-0.494801	insig	-0.486953	insig	2.24822	up	-0.593648	insig	-0.0988471	insig	-0.0874394	insig	0.230036	insig	-0.268325	insig	-0.498361	insig
XMW2376	1-Penten-3-one, 1-(2,6,6-trimethyl-1-cyclohexen-1-yl)-	Terpenoids	orris, woody, powdery, floral, violet, tropical, tobacco, creamy	-		1.25228	up	-0.516484	insig	-0.0380955	insig	-0.404353	insig	0.112131	insig	0.57333	insig	-0.970293	insig	0.281988	insig	0.463337	insig	0.917146	insig	0.425241	insig	-0.593333	insig	-0.0273925	insig	-0.944538	insig	-0.0200025	insig	0.773893	insig	0.274598	insig	-0.499295	insig
NMW0151	Bicyclo[3.1.1]hept-2-ene-2-carboxylic acid, 6,6-dimethyl-	Terpenoids	-	-		1.25228	up	-0.516484	insig	-0.0380955	insig	-0.404353	insig	0.112131	insig	0.57333	insig	-0.970293	insig	0.281988	insig	0.463337	insig	0.917146	insig	0.425241	insig	-0.593333	insig	-0.0273925	insig	-0.944538	insig	-0.0200025	insig	0.773893	insig	0.274598	insig	-0.499295	insig
XMW3081	(-)-Globulol	Terpenoids	floral, rose	-		0.0680313	insig	-0.447877	insig	-1.23135	down	-0.0682685	insig	0.379608	insig	-0.352223	insig	-0.694078	insig	-0.626047	insig	0.566755	insig	0.812957	insig	-0.66459	insig	-0.543611	insig	0.0821985	insig	-0.730759	insig	-0.895835	insig	0.8515	insig	0.351986	insig	-0.499514	insig
NMW0141*052	2,7-Octadiene-1,6-diol, 2,6-dimethyl-, (E)-	Terpenoids	-	-		-0.363234	insig	-0.233991	insig	0.118892	insig	-3.18736	down	-2.95337	down	-2.3339	down	-0.362641	insig	-0.725875	insig	-0.477041	insig	-0.348392	insig	-0.358149	insig	2.6831	up	-0.141621	insig	0.206771	insig	0.349197	insig	-0.716117	insig	-1.21669	down	-0.500575	insig
D419	2-Penten-1-ol, 2-methyl-5-(2-methyl-3-methylenebicyclo[2.2.1]hept-2-yl)-, [1S-[1.alpha.,2.alpha.(E),4.alpha.]]-	Terpenoids	-	-		-0.142115	insig	-0.375242	insig	-1.03627	down	-0.21204	insig	0.163201	insig	-0.371078	insig	0.110466	insig	-0.0316488	insig	0.806756	insig	0.321049	insig	-0.229511	insig	-0.0412997	insig	-0.363806	insig	-0.684855	insig	-0.412378	insig	0.518911	insig	0.0169228	insig	-0.501988	insig
KMW0652*380	Cubenol	Terpenoids	spicy, herbal, green, tea	-		-0.59675	insig	-0.79004	insig	-1.79217	down	-0.53033	insig	0.25971	insig	-1.03033	down	0.278584	insig	-0.318167	insig	0.911188	insig	-0.157435	insig	-0.880979	insig	0.522527	insig	-0.286386	insig	-0.128951	insig	-0.507807	insig	0.405378	insig	-0.096746	insig	-0.502124	insig
WMW0018*380	.tau.-Cadinol	Terpenoids	pure, balsamic, earthy	-		-0.0901127	insig	-0.394835	insig	-0.955728	insig	-0.210141	insig	0.184694	insig	-0.267341	insig	0.284428	insig	0.194315	insig	1.11028	up	0.431022	insig	0.154556	insig	0.317895	insig	-0.176674	insig	-0.607695	insig	0.0505532	insig	0.470781	insig	-0.0329121	insig	-0.503693	insig
XMW2462*380	Agarospirol	Terpenoids	-	-		-0.671621	insig	-0.713599	insig	-1.80633	down	-0.83438	insig	-0.12078	insig	-1.42311	down	1.1692	up	0.497583	insig	1.35072	up	-0.532085	insig	-0.45561	insig	1.13883	up	-0.864754	insig	-0.332668	insig	-0.284279	insig	0.421108	insig	-0.0828913	insig	-0.503999	insig
KMW0335	Cyclohexanol, 1-methyl-4-(1-methylethenyl)-	Terpenoids	pungent, earthy, woody	-		-2.27277	down	0.384569	insig	-1.53147	down	-0.870051	insig	-1.25462	down	-2.28203	down	1.19738	up	-1.07539	down	1.66182	up	0.849005	insig	0.130346	insig	3.50122	up	1.43378	up	0.584779	insig	1.21918	up	-0.356731	insig	-0.860789	insig	-0.504058	insig
NMW0003	2,6,9,11-Dodecatetraenal, 2,6,10-trimethyl-, (E,E,E)-	Terpenoids	citrus, orange, powdery, aldehydic, juicy, mandarin, sour, candy, waxy	-		-0.579435	insig	-0.702768	insig	-1.6945	down	-0.454093	insig	0.248675	insig	-0.937942	insig	0.266987	insig	-0.312448	insig	0.818364	insig	-0.151391	insig	-0.876141	insig	0.465121	insig	-0.255959	insig	-0.104568	insig	-0.472821	insig	0.412302	insig	-0.095586	insig	-0.507888	insig
KMW0661*133	.alpha.-Bisabolol	Terpenoids	mild, floral, peppery, balsamic, clean	-		-0.142715	insig	-0.382241	insig	-1.02799	down	-0.222828	insig	0.159413	insig	-0.360372	insig	0.115493	insig	-0.0272221	insig	0.8157	insig	0.317966	insig	-0.212291	insig	-0.0152552	insig	-0.353576	insig	-0.671542	insig	-0.375627	insig	0.503035	insig	-0.00517123	insig	-0.508207	insig
KMW0645*133	Levomenol	Terpenoids	fruity, nutty, coconut	ko01100		-2.13972	down	0.448782	insig	-2.77439	down	0.691968	insig	0.243186	insig	-2.0228	down	1.31659	up	-0.823138	insig	1.73193	up	0.864125	insig	-1.04246	down	2.06933	up	1.44471	up	0.580583	insig	0.0465263	insig	1.08345	up	0.575044	insig	-0.508402	insig
QWMW0670*284	Isopulegol	Terpenoids	cool, minty, herbal, fresh	-		-1.44308	down	-0.770737	insig	-2.43728	down	-3.51908	down	-2.74834	down	-4.67626	down	1.63054	up	0.187455	insig	1.9857	up	-0.415573	insig	-0.451574	insig	4.59723	up	-0.55239	insig	-0.136817	insig	-0.0790337	insig	0.223455	insig	-0.285901	insig	-0.509357	insig
KMW0357*284	Bicyclo[2.2.1]heptan-2-ol, 2,3,3-trimethyl-	Terpenoids	menthol, musty, camphor	-		-0.032069	insig	-0.417962	insig	-0.936829	insig	-0.266636	insig	0.151326	insig	-0.275132	insig	0.196184	insig	0.164115	insig	1.05261	up	0.438468	insig	0.115785	insig	0.314494	insig	-0.148326	insig	-0.586794	insig	0.0393623	insig	0.486798	insig	-0.0235731	insig	-0.510371	insig
XMW0751	Bergamotol, Z-.alpha.-trans-	Terpenoids	-	-		-2.07199	down	0.0849058	insig	-2.63218	down	0.122643	insig	0.0377368	insig	-2.08181	down	1.8643	up	-0.207688	insig	1.82136	up	0.0419637	insig	-0.810815	insig	1.47842	up	-0.263239	insig	-0.305202	insig	-0.603383	insig	0.645091	insig	0.132457	insig	-0.512634	insig
NMW0319*423	2,6,10-Dodecatrienal, 3,7,11-trimethyl-, (E,E)-	Terpenoids	-	ko00900,ko00909,ko01110		-0.627057	insig	-0.710704	insig	-1.77016	down	-0.465809	insig	0.244895	insig	-1.01226	down	0.30572	insig	-0.321337	insig	0.81188	insig	-0.204544	insig	-0.958284	insig	0.478128	insig	-0.293401	insig	-0.0888569	insig	-0.534128	insig	0.432403	insig	-0.080609	insig	-0.513012	insig
w05*423	2,6,10-Dodecatrienal, 3,7,11-trimethyl-	Terpenoids	floral, minty	-		-0.145736	insig	-0.378569	insig	-1.03717	down	-0.212876	insig	0.165693	insig	-0.357866	insig	0.107068	insig	-0.0386686	insig	0.815489	insig	0.329853	insig	-0.221683	insig	-0.0397106	insig	-0.359654	insig	-0.689507	insig	-0.397577	insig	0.512867	insig	-0.000746154	insig	-0.513613	insig
KMW0432	Neral	Terpenoids	sweet, citral, lemon, peel	ko01110		-1.87866	down	-0.529018	insig	-2.87266	down	-0.352955	insig	0.176063	insig	-2.18226	down	-0.144017	insig	-2.02268	down	0.804344	insig	0.419343	insig	-2.06831	down	0.0297367	insig	-0.179201	insig	-0.598545	insig	-2.15253	down	0.464977	insig	-0.0493541	insig	-0.514331	insig
XMW1000	(E)-5-((1R,3R,6S)-2,3-Dimethyltricyclo[2.2.1.02,6]heptan-3-yl)-2-methylpent-2-enal	Terpenoids	-	-		-0.524053	insig	-0.737106	insig	-1.71868	down	-0.466343	insig	0.270763	insig	-0.932792	insig	0.274685	insig	-0.249367	insig	0.836911	insig	-0.174881	insig	-0.881771	insig	0.477715	insig	-0.263313	insig	-0.0884321	insig	-0.455077	insig	0.457523	insig	-0.0576036	insig	-0.515126	insig
KMW0655*379	5-Azulenemethanol, 1,2,3,3a,4,5,6,7-octahydro-.alpha.,.alpha.,3,8-tetramethyl-, [3S-(3.alpha.,3a.beta.,5.alpha.)]-	Terpenoids	spicy	-		-0.541562	insig	-0.732603	insig	-1.72423	down	-0.438011	insig	0.294592	insig	-0.914411	insig	0.278357	insig	-0.263205	insig	0.829025	insig	-0.181935	insig	-0.895202	insig	0.442895	insig	-0.273472	insig	-0.0915374	insig	-0.471515	insig	0.450062	insig	-0.0651624	insig	-0.515224	insig
XMW0853*379	Neointermedeol	Terpenoids	-	-		-0.546005	insig	-0.70602	insig	-1.70848	down	-0.415395	insig	0.290625	insig	-0.902211	insig	0.282357	insig	-0.263648	insig	0.843172	insig	-0.145206	insig	-0.865304	insig	0.449301	insig	-0.248452	insig	-0.103246	insig	-0.45291	insig	0.45645	insig	-0.0591898	insig	-0.51564	insig
D197	3-Oxatricyclo[4.1.1.0(2,4)]octane, 2,7,7-trimethyl-	Terpenoids	green	-		-0.525899	insig	-0.73868	insig	-1.72147	down	-0.464497	insig	0.274183	insig	-0.931618	insig	0.275613	insig	-0.250286	insig	0.839791	insig	-0.174502	insig	-0.881682	insig	0.477715	insig	-0.262394	insig	-0.0878922	insig	-0.453903	insig	0.456894	insig	-0.0587769	insig	-0.515671	insig
NMW0034*400	Fenchone	Terpenoids	herbal, cedar leaf, bitter, thuja, camphor, earthy, woody	-		-0.54577	insig	-0.730273	insig	-1.72306	down	-0.43432	insig	0.295953	insig	-0.911167	insig	0.279663	insig	-0.266107	insig	0.828922	insig	-0.181013	insig	-0.894138	insig	0.440461	insig	-0.273521	insig	-0.092508	insig	-0.470705	insig	0.447017	insig	-0.0689232	insig	-0.515941	insig
WMW0179*400	L-Fenchone	Terpenoids	camphor, herbal, earthy, woody	-		-0.54577	insig	-0.730273	insig	-1.72306	down	-0.43432	insig	0.295953	insig	-0.911167	insig	0.279663	insig	-0.266107	insig	0.828922	insig	-0.181013	insig	-0.894138	insig	0.440461	insig	-0.273521	insig	-0.092508	insig	-0.470705	insig	0.447017	insig	-0.0689232	insig	-0.515941	insig
QWMW1013*400	D-Fenchone	Terpenoids	camphor, thuja, cedar leaf, herbal, earthy, woody	-		-0.720305	insig	-0.409785	insig	-1.50191	down	-0.249938	insig	0.159846	insig	-0.824327	insig	0.0257991	insig	-0.694506	insig	0.723753	insig	0.28817	insig	-0.778161	insig	0.143002	insig	-0.132736	insig	-0.420905	insig	-0.681325	insig	0.371825	insig	-0.145916	insig	-0.517741	insig
D407	7-Octen-4-ol, 2-methyl-6-methylene-, (S)-	Terpenoids	-	-		-2.54873	down	-0.103268	insig	-1.84158	down	-2.02907	down	-1.92581	down	-3.24881	insig	1.13991	up	-1.40881	down	1.68603	up	0.442851	insig	-0.155551	insig	7.42882	insig	4.25983	insig	3.81698	insig	4.18001	insig	-0.810412	insig	-1.32899	down	-0.518583	insig
D320	(3E,7E)-1,5,5,8-Tetramethylcycloundeca-3,7-dienol	Terpenoids	-	-		-0.724177	insig	-0.730396	insig	-1.87298	down	-0.822995	insig	-0.0925982	insig	-1.44661	down	1.21039	up	0.48621	insig	1.39064	up	-0.550142	insig	-0.482341	insig	1.17905	up	-0.854331	insig	-0.304189	insig	-0.267565	insig	0.418409	insig	-0.100557	insig	-0.518966	insig
KMW0328*031	(+)-(E)-Limonene oxide	Terpenoids	green	-		-0.573713	insig	-0.699556	insig	-1.71324	down	-0.394686	insig	0.30487	insig	-0.888299	insig	0.282616	insig	-0.291097	insig	0.807479	insig	-0.174693	insig	-0.905759	insig	0.413035	insig	-0.264267	insig	-0.089574	insig	-0.475264	insig	0.439969	insig	-0.0801	insig	-0.520069	insig
KMW0327*031	Limonene oxide, trans-	Terpenoids	fresh, citrus	-		-0.513949	insig	-0.754828	insig	-1.73484	down	-0.478649	insig	0.276179	insig	-0.938223	insig	0.268715	insig	-0.245234	insig	0.850044	insig	-0.173499	insig	-0.884799	insig	0.478257	insig	-0.269107	insig	-0.0956086	insig	-0.459967	insig	0.466067	insig	-0.0543746	insig	-0.520441	insig
KMW0413*279	(-)-Carvone	Terpenoids	sweet, spearmint, herbal, minty	ko00902		-0.551355	insig	-0.727479	insig	-1.72496	down	-0.434053	insig	0.293426	insig	-0.910912	insig	0.276788	insig	-0.274567	insig	0.830907	insig	-0.173359	insig	-0.89405	insig	0.441881	insig	-0.268959	insig	-0.0955999	insig	-0.469031	insig	0.446124	insig	-0.0744954	insig	-0.52062	insig
KMW0444*279	Carvone	Terpenoids	minty, licorice	-		-0.514231	insig	-0.748491	insig	-1.72997	down	-0.477117	insig	0.271373	insig	-0.93797	insig	0.269477	insig	-0.244754	insig	0.845257	insig	-0.17271	insig	-0.88471	insig	0.478523	insig	-0.268071	insig	-0.0953608	insig	-0.459447	insig	0.467245	insig	-0.053378	insig	-0.520623	insig
KMW0448*279	D-Carvone	Terpenoids	spice, minty, bread, caraway	ko00902		-0.14383	insig	-0.395109	insig	-1.06065	down	-0.233522	insig	0.161588	insig	-0.377791	insig	0.108465	insig	-0.0353647	insig	0.832362	insig	0.328787	insig	-0.228285	insig	-0.0323757	insig	-0.374363	insig	-0.70315	insig	-0.410167	insig	0.521707	insig	0.000439832	insig	-0.521267	insig
KMW0673*380	.alpha.-Cadinol	Terpenoids	herbal, woody	-		-1.71261	down	-0.301906	insig	-2.63625	down	-0.412065	insig	-0.110159	insig	-2.22339	down	0.540055	insig	-1.17255	down	1.54458	up	0.702615	insig	-1.09168	down	1.7539	up	0.801783	insig	0.0991678	insig	-0.46949	insig	0.621739	insig	0.098719	insig	-0.52302	insig
KMW0636	1H-3a,7-Methanoazulen-5-ol, octahydro-3,8,8-trimethyl-6-methylene-	Terpenoids	cedarwood, woody, sweet, soft	-		-0.55538	insig	-0.717365	insig	-1.71028	down	-0.423688	insig	0.293678	insig	-0.893531	insig	0.286456	insig	-0.268924	insig	0.821014	insig	-0.182807	insig	-0.889264	insig	0.436853	insig	-0.273291	insig	-0.0904837	insig	-0.456678	insig	0.437533	insig	-0.0855367	insig	-0.52307	insig
KMW0446*283	Citral	Terpenoids	sharp, lemon, sweet	-		-0.55538	insig	-0.717365	insig	-1.71028	down	-0.423688	insig	0.293678	insig	-0.893531	insig	0.286456	insig	-0.268924	insig	0.821014	insig	-0.182807	insig	-0.889264	insig	0.436853	insig	-0.273291	insig	-0.0904837	insig	-0.456678	insig	0.437533	insig	-0.0855367	insig	-0.52307	insig
KMW0459*283	2,6-Octadienal, 3,7-dimethyl-, (E)-	Terpenoids	citrus, lemon	-		-0.567584	insig	-0.715134	insig	-1.71953	down	-0.413218	insig	0.301916	insig	-0.893899	insig	0.282086	insig	-0.285498	insig	0.824677	insig	-0.172543	insig	-0.894853	insig	0.425298	insig	-0.270006	insig	-0.0974636	insig	-0.468601	insig	0.436812	insig	-0.0869035	insig	-0.523716	insig
KMW0708	7-epi-a-Eudesmol	Terpenoids	sweet, woody	-		-0.558948	insig	-0.694979	insig	-1.70016	down	-0.400627	insig	0.294352	insig	-0.882046	insig	0.274352	insig	-0.284596	insig	0.796302	insig	-0.173029	insig	-0.903862	insig	0.40745	insig	-0.267529	insig	-0.0944993	insig	-0.474596	insig	0.446237	insig	-0.0775288	insig	-0.523766	insig
XMW0392	.alpha.-Corocalene	Terpenoids	-	-		-2.43959	down	-0.445469	insig	-3.31265	down	-0.301753	insig	0.143716	insig	-2.64488	down	-0.000752875	insig	-2.44034	down	0.927073	insig	0.482357	insig	-2.38558	down	0.242806	insig	-0.0581946	insig	-0.540552	insig	-2.40207	down	0.427587	insig	-0.0964668	insig	-0.524054	insig
KMW0439*285	2,6-Octadien-1-ol, 3,7-dimethyl-, (Z)-	Terpenoids	lemon, fresh	-		-2.43959	down	-0.445469	insig	-3.31265	down	-0.301753	insig	0.143716	insig	-2.64488	down	-0.000752875	insig	-2.44034	down	0.927073	insig	0.482357	insig	-2.38558	down	0.242806	insig	-0.0581946	insig	-0.540552	insig	-2.40207	down	0.427587	insig	-0.0964668	insig	-0.524054	insig
XMW0639	1,4-Methanobenzocyclodecene, 1,2,3,4,4a,5,8,9,12,12a-decahydro-	Terpenoids	-	-		-0.132111	insig	-0.373593	insig	-1.01824	down	-0.221485	insig	0.152107	insig	-0.340911	insig	0.0916067	insig	-0.0405047	insig	0.785245	insig	0.320046	insig	-0.232999	insig	-0.0351411	insig	-0.348233	insig	-0.668279	insig	-0.376052	insig	0.51254	insig	-0.0126851	insig	-0.525225	insig
XMW1167	(1R,3E,7E,11R)-1,5,5,8-Tetramethyl-12-oxabicyclo[9.1.0]dodeca-3,7-diene	Terpenoids	-	-		0.555429	insig	-0.755931	insig	-0.791741	insig	-0.469421	insig	0.28651	insig	0.0214229	insig	-0.945665	insig	-0.390236	insig	-0.295853	insig	-0.106119	insig	-1.08759	down	-0.920586	insig	-0.444342	insig	-0.338223	insig	-0.899163	insig	0.591239	insig	0.0645851	insig	-0.526654	insig
KMW0667	.tau.-Muurolol	Terpenoids	herbal, spicy, honey	-		0.555429	insig	-0.755931	insig	-0.791741	insig	-0.469421	insig	0.28651	insig	0.0214229	insig	-0.945665	insig	-0.390236	insig	-0.295853	insig	-0.106119	insig	-1.08759	down	-0.920586	insig	-0.444342	insig	-0.338223	insig	-0.899163	insig	0.591239	insig	0.0645851	insig	-0.526654	insig
KMW0319*031	7-Oxabicyclo[4.1.0]heptane, 1-methyl-4-(1-methylethenyl)-	Terpenoids	fresh, citrus, minty, spearmint, herbal	-		-0.10935	insig	-0.615037	insig	-1.28759	down	-0.413589	insig	0.201447	insig	-0.559243	insig	0.0363218	insig	-0.0730285	insig	1.08059	up	0.429229	insig	-0.207001	insig	0.143034	insig	-0.306877	insig	-0.736106	insig	-0.416209	insig	0.563202	insig	0.0363028	insig	-0.526899	insig
KMW0324*031	Limonene oxide, cis-	Terpenoids	fresh, citrus	-		-0.680687	insig	-0.720499	insig	-1.01509	down	-1.39789	down	-0.67739	insig	-1.16515	down	2.06855	up	1.38786	up	2.39105	up	-0.397992	insig	1.37597	up	3.2046	up	-0.261833	insig	0.136159	insig	2.03946	up	-0.3861	insig	-0.913431	insig	-0.527331	insig
NMW0152*052	2,7-Octadiene-1,6-diol, 2,6-dimethyl-	Terpenoids	-	-		0.124987	insig	-0.646618	insig	-1.16017	down	-0.498276	insig	0.148343	insig	-0.483623	insig	-0.378998	insig	-0.25401	insig	0.758996	insig	0.491375	insig	-0.401179	insig	-0.312734	insig	-0.432012	insig	-0.923387	insig	-0.796357	insig	0.638544	insig	0.110334	insig	-0.528209	insig
w18*052	2,7-Octadiene-1,6-diol, 2,6-dimethyl-, (Z)-	Terpenoids	-	-		-0.0908835	insig	-1.53723	down	-2.57901	down	-1.91489	down	-0.377654	insig	-2.42835	down	0.25504	insig	0.164156	insig	1.98856	up	0.19629	insig	-0.590452	insig	1.20098	up	-0.968942	insig	-1.16523	down	-1.22737	down	0.950898	insig	0.422584	insig	-0.528314	insig
QWMW0564	Humulenol-II	Terpenoids	sagebrush	-		-0.577678	insig	-0.382879	insig	-1.3342	down	-0.165839	insig	0.217039	insig	-0.587794	insig	0.48628	insig	-0.0913978	insig	1.31605	up	0.44689	insig	-0.0181537	insig	0.483738	insig	-0.168382	insig	-0.615272	insig	-0.104056	insig	0.373646	insig	-0.155724	insig	-0.52937	insig
KMW0518*352	2,6-Octadien-1-ol, 3,7-dimethyl-, acetate, (Z)-	Terpenoids	floral, rose, soapy, citrus, dewy, pear	-		-0.569838	insig	-0.711244	insig	-1.72674	down	-0.462832	insig	0.248412	insig	-0.94793	insig	0.280795	insig	-0.289043	insig	0.815514	insig	-0.176526	insig	-0.911229	insig	0.46657	insig	-0.277058	insig	-0.100532	insig	-0.48136	insig	0.445661	insig	-0.0847405	insig	-0.530401	insig
D192*453	Fenchol	Terpenoids	camphor	-		-0.563225	insig	-0.713669	insig	-1.73245	down	-0.415453	insig	0.298216	insig	-0.903526	insig	0.284265	insig	-0.278959	insig	0.82041	insig	-0.177524	insig	-0.912037	insig	0.428135	insig	-0.271584	insig	-0.0940595	insig	-0.475392	insig	0.455553	insig	-0.0751517	insig	-0.530705	insig
XMW0719	p-Mentha-1,5,8-triene	Terpenoids	roasted	-		-0.563225	insig	-0.713669	insig	-1.73245	down	-0.415453	insig	0.298216	insig	-0.903526	insig	0.284265	insig	-0.278959	insig	0.82041	insig	-0.177524	insig	-0.912037	insig	0.428135	insig	-0.271584	insig	-0.0940595	insig	-0.475392	insig	0.455553	insig	-0.0751517	insig	-0.530705	insig
NMW0065*092	Bicyclo[2.2.1]heptan-2-ol, 1,7,7-trimethyl-, (1S-endo)-	Terpenoids	pine, woody, camphor	-		-0.563225	insig	-0.713669	insig	-1.73245	down	-0.415453	insig	0.298216	insig	-0.903526	insig	0.284265	insig	-0.278959	insig	0.82041	insig	-0.177524	insig	-0.912037	insig	0.428135	insig	-0.271584	insig	-0.0940595	insig	-0.475392	insig	0.455553	insig	-0.0751517	insig	-0.530705	insig
KMW0389*092	endo-Borneol	Terpenoids	pine, woody, camphor, balsamic	-		0.626559	insig	-0.763226	insig	-0.760272	insig	-0.460968	insig	0.302258	insig	0.073272	insig	-0.96226	insig	-0.335701	insig	-0.285296	insig	-0.0862615	insig	-1.04557	down	-0.942332	insig	-0.44104	insig	-0.354779	insig	-0.86906	insig	0.623605	insig	0.092319	insig	-0.531286	insig
KMW0664	3-Cyclohexen-1-ol, 1-(1,5-dimethyl-4-hexenyl)-4-methyl-	Terpenoids	citrus, floral, tangy, lemon, fresh, sweet, herbal	-		-0.132229	insig	-0.391433	insig	-1.04372	down	-0.230404	insig	0.161029	insig	-0.349282	insig	0.107509	insig	-0.0247198	insig	0.815064	insig	0.316122	insig	-0.228659	insig	-0.0440061	insig	-0.381919	insig	-0.698041	insig	-0.393288	insig	0.520062	insig	-0.0133509	insig	-0.533413	insig
NMW0084	(-)-Myrtenol	Terpenoids	woody, pine, balsamic, sweet, minty	-		1.04118	up	-0.697517	insig	-0.399689	insig	-0.611687	insig	0.0858304	insig	0.219925	insig	-1.32254	down	-0.281363	insig	0.0153618	insig	0.640385	insig	-0.384327	insig	-0.978065	insig	-0.267211	insig	-0.907597	insig	-0.75814	insig	0.74335	insig	0.209566	insig	-0.533783	insig
KMW0480*050	trans-Geranic acid methyl ester	Terpenoids	flowery, green, fruity	-		-2.16059	down	-0.383687	insig	-3.24226	down	-0.477679	insig	-0.0939917	insig	-2.79674	down	0.943088	insig	-1.21751	down	2.12269	up	0.795911	insig	-1.11958	down	2.26434	up	0.843572	insig	0.0476616	insig	-0.532399	insig	0.697985	insig	0.158466	insig	-0.539518	insig
XMW0665	Muurola-4,10(14)-dien-1.beta.-ol	Terpenoids	-	-		-0.571846	insig	-0.71698	insig	-1.74323	down	-0.426039	insig	0.290941	insig	-0.911282	insig	0.291209	insig	-0.280637	insig	0.825942	insig	-0.182247	insig	-0.917284	insig	0.443058	insig	-0.27419	insig	-0.0919435	insig	-0.468225	insig	0.4544	insig	-0.0866024	insig	-0.541003	insig
XMW0417	Cyclohexene, 4-methyl-1-(1-methylethenyl)-	Terpenoids	-	-		-1.65839	down	-0.591412	insig	-2.76648	down	-0.476598	insig	0.114815	insig	-2.10922	down	-0.515859	insig	-2.17425	down	0.275921	insig	0.200369	insig	-2.49056	down	-0.828655	insig	-0.789393	insig	-0.989762	insig	-2.93787	down	0.516675	insig	-0.0257719	insig	-0.542447	insig
XMW0530	p-Mentha-1,5-dien-8-ol	Terpenoids	-	-		-1.65839	down	-0.591412	insig	-2.76648	down	-0.476598	insig	0.114815	insig	-2.10922	down	-0.515859	insig	-2.17425	down	0.275921	insig	0.200369	insig	-2.49056	down	-0.828655	insig	-0.789393	insig	-0.989762	insig	-2.93787	down	0.516675	insig	-0.0257719	insig	-0.542447	insig
D282	Citronellyl tiglate	Terpenoids	rose, fruity, floral, geranium, leafy, tea	-		-1.32875	down	-0.827052	insig	-2.47996	down	-1.00796	down	-0.180911	insig	-2.11791	down	1.60029	up	0.271543	insig	1.88781	up	-0.539534	insig	-0.592148	insig	1.83087	up	-0.777388	insig	-0.237855	insig	-0.28704	insig	0.324157	insig	-0.218805	insig	-0.542962	insig
XMW1147	Tricyclo[2.2.1.0(2,6)]heptane-3-methanol, 2,3-dimethyl-	Terpenoids	-	-		-1.32875	down	-0.827052	insig	-2.47996	down	-1.00796	down	-0.180911	insig	-2.11791	down	1.60029	up	0.271543	insig	1.88781	up	-0.539534	insig	-0.592148	insig	1.83087	up	-0.777388	insig	-0.237855	insig	-0.28704	insig	0.324157	insig	-0.218805	insig	-0.542962	insig
XMW0913	cis-Chrysanthenol	Terpenoids	-	-		-0.998351	insig	0.278389	insig	-1.16356	down	-0.112251	insig	-0.39064	insig	-1.01119	down	1.12384	up	0.125485	insig	1.13273	up	0.287281	insig	-0.0308362	insig	0.621896	insig	-0.614191	insig	-0.901473	insig	-0.389291	insig	0.443603	insig	-0.0994148	insig	-0.543018	insig
WMW0025*045	Thymol	Terpenoids	herbal, thyme, phenol, medicinal, camphor	-		-0.537596	insig	-0.736608	insig	-1.73795	down	-0.403814	insig	0.332794	insig	-0.861853	insig	0.256205	insig	-0.28139	insig	0.761679	insig	-0.231133	insig	-0.976273	insig	0.358588	insig	-0.301431	insig	-0.0702975	insig	-0.503265	insig	0.463749	insig	-0.0795567	insig	-0.543306	insig
WMW0204	Bicyclo[3.1.0]hexan-3-ol, 4-methylene-1-(1-methylethyl)-, acetate	Terpenoids	-	-		-0.226158	insig	-0.110395	insig	0.622134	insig	-3.02426	down	-2.91386	down	-1.74693	down	-2.3488	down	-2.57496	down	-2.25719	down	-0.0187844	insig	-1.63506	down	-0.380469	insig	-1.05592	down	-1.03714	down	-2.1274	down	-0.958687	insig	-1.50349	down	-0.5448	insig
D322	(3S,3aR,6R,8aS)-3,7,7-Trimethyl-8-methylenehexahydro-1H-3a,6-methanoazulen-2(3H)-one	Terpenoids	-	-		-2.0698	down	-0.470235	insig	-3.23507	down	-0.549053	insig	-0.0788173	insig	-2.76587	down	0.811441	insig	-1.25836	down	2.0854	up	0.803724	insig	-1.14967	down	2.20053	up	0.840035	insig	0.0363111	insig	-0.565339	insig	0.695035	insig	0.147014	insig	-0.548021	insig
D276	Bicyclo[3.1.0]hex-3-en-2-one, 4-methyl-1-(1-methylethyl)-	Terpenoids	minty, pungent	-		-2.0698	down	-0.470235	insig	-3.23507	down	-0.549053	insig	-0.0788173	insig	-2.76587	down	0.811441	insig	-1.25836	down	2.0854	up	0.803724	insig	-1.14967	down	2.20053	up	0.840035	insig	0.0363111	insig	-0.565339	insig	0.695035	insig	0.147014	insig	-0.548021	insig
NMW0227*137	(Z)-1-Methyl-4-(6-methylhept-5-en-2-ylidene)cyclohex-1-ene	Terpenoids	-	-		-0.342783	insig	-0.127646	insig	0.248752	insig	-3.19642	down	-3.06877	down	-2.27196	down	-0.983912	insig	-1.3267	down	-0.873615	insig	-0.017349	insig	-0.624864	insig	2.03504	up	-0.177466	insig	-0.160117	insig	-0.23692	insig	-0.719181	insig	-1.26724	down	-0.548061	insig
D293*137	Cyclohexene, 4-[(1E)-1,5-dimethyl-1,4-hexadien-1-yl]-1-methyl-	Terpenoids	-	-		-2.03427	down	-0.30454	insig	-3.0249	down	-0.453338	insig	-0.148798	insig	-2.62436	down	0.871491	insig	-1.16278	down	1.89785	up	0.721819	insig	-1.12705	down	2.08632	up	0.761497	insig	0.0396771	insig	-0.538035	insig	0.686092	insig	0.136753	insig	-0.549339	insig
XMW0975*137	Cyclohexene, 4-(1,5-dimethyl-1,4-hexadienyl)-1-methyl-	Terpenoids	balsamic, spicy, floral	-		-0.209282	insig	-0.622397	insig	-1.34576	down	-0.41648	insig	0.205917	insig	-0.590112	insig	0.0868941	insig	-0.122387	insig	1.16342	up	0.454125	insig	-0.182345	insig	0.315986	insig	-0.187388	insig	-0.641513	insig	-0.274125	insig	0.514082	insig	-0.0356497	insig	-0.549732	insig
KMW0537*371	Cyclohexane, 1-ethenyl-1-methyl-2,4-bis(1-methylethenyl)-, (1.alpha.,2.beta.,4.beta.)-	Terpenoids	herbal, waxy, fresh	-		-0.347165	insig	-0.0838918	insig	0.439618	insig	-3.42312	down	-3.33922	down	-2.34933	down	-1.61952	down	-1.96668	down	-1.57696	down	-0.041339	insig	-1.13735	down	1.32245	up	-0.481152	insig	-0.439813	insig	-1.02689	down	-0.870675	insig	-1.42095	down	-0.550273	insig
KMW0370	2-Methylisoborneol	Terpenoids	earthy, musty	-		-0.347165	insig	-0.0838918	insig	0.439618	insig	-3.42312	down	-3.33922	down	-2.34933	down	-1.61952	down	-1.96668	down	-1.57696	down	-0.041339	insig	-1.13735	down	1.32245	up	-0.481152	insig	-0.439813	insig	-1.02689	down	-0.870675	insig	-1.42095	down	-0.550273	insig
NMW0052	2-Methyl-6-methyleneocta-2,7-dien-4-one	Terpenoids	-	-		-0.347165	insig	-0.0838918	insig	0.439618	insig	-3.42312	down	-3.33922	down	-2.34933	down	-1.61952	down	-1.96668	down	-1.57696	down	-0.041339	insig	-1.13735	down	1.32245	up	-0.481152	insig	-0.439813	insig	-1.02689	down	-0.870675	insig	-1.42095	down	-0.550273	insig
XMW0954	Cyclopropanecarboxylic acid, 2,2-dimethyl-3-(2-methyl-1-propenyl)-, (1R-trans)-	Terpenoids	-	-		-0.151148	insig	-0.360345	insig	-1.04036	down	-0.200241	insig	0.160104	insig	-0.328786	insig	0.108169	insig	-0.0429787	insig	0.777717	insig	0.309203	insig	-0.262642	insig	-0.0317538	insig	-0.340164	insig	-0.649367	insig	-0.36054	insig	0.528866	insig	-0.0226024	insig	-0.551469	insig
NMW0007*140	2,4-Cycloheptadien-1-one, 2,6,6-trimethyl-	Terpenoids	minty	-		-3.6373	down	-0.501803	insig	-4.53198	down	-0.371198	insig	0.130604	insig	-3.84858	down	0.401811	insig	-3.23549	down	1.20373	up	0.300116	insig	-3.32825	down	0.496976	insig	-0.276033	insig	-0.57615	insig	-3.3516	down	0.392879	insig	-0.15992	insig	-0.552799	insig
XMW0961*044	Bornyl acetate	Terpenoids	woody, pine, herbal, cedary, spice	-		-0.353122	insig	-1.0124	down	-0.657024	insig	-1.89927	down	-0.886866	insig	-0.98639	insig	-0.269698	insig	-0.62282	insig	0.386642	insig	-0.356061	insig	-0.270382	insig	0.718942	insig	-0.910627	insig	-0.554566	insig	-0.267448	insig	-0.708499	insig	-1.266	down	-0.557499	insig
WMW0016*044	Bicyclo[2.2.1]heptan-2-ol, 1,7,7-trimethyl-, acetate, (1S-endo)-	Terpenoids	sweet, balsamic, woody, fresh, pine, needle, herbal	-		-1.81669	down	-0.645225	insig	-3.13309	down	-0.526494	insig	0.118731	insig	-2.45393	down	0.63595	insig	-1.18075	down	2.01799	up	0.736819	insig	-1.1151	down	1.92771	up	0.765264	insig	0.0284455	insig	-0.526217	insig	0.671172	insig	0.110736	insig	-0.560436	insig
XMW1408	1H-Cyclopropa[a]naphthalene, 1a,2,3,3a,4,5,6,7b-octahydro-1,1,3a,7-tetramethyl-, [1aR-(1a.alpha.,3a.alpha.,7b.alpha.)]-	Terpenoids	-	-		-0.329527	insig	-0.293823	insig	0.000257894	insig	-3.28107	down	-2.98725	down	-2.42328	down	-0.0551709	insig	-0.384698	insig	-0.145999	insig	-0.384651	insig	-0.145741	insig	3.08686	up	-0.139039	insig	0.245612	insig	0.663584	insig	-0.623608	insig	-1.18732	down	-0.563713	insig
QWMW1280*351	Isopulegol acetate	Terpenoids	woody, sweet, pepperminty, tropical	-		-0.521827	insig	-1.07211	insig	-1.6522	insig	-3.23622	down	-2.16411	down	-3.25186	down	1.73876	up	1.21693	up	2.39552	up	-0.415345	insig	0.743319	insig	4.9565	up	-0.0184833	insig	0.396862	insig	1.70464	up	0.0582693	insig	-0.506189	insig	-0.564458	insig
WMW0161	Menthen-4-ol	Terpenoids	musty, dusty	-		-0.521827	insig	-1.07211	insig	-1.6522	insig	-3.23622	down	-2.16411	down	-3.25186	down	1.73876	up	1.21693	up	2.39552	up	-0.415345	insig	0.743319	insig	4.9565	up	-0.0184833	insig	0.396862	insig	1.70464	up	0.0582693	insig	-0.506189	insig	-0.564458	insig
KMW0430*116	Citronellol	Terpenoids	floral, rose, lime	-		-0.521827	insig	-1.07211	insig	-1.6522	insig	-3.23622	down	-2.16411	down	-3.25186	down	1.73876	up	1.21693	up	2.39552	up	-0.415345	insig	0.743319	insig	4.9565	up	-0.0184833	insig	0.396862	insig	1.70464	up	0.0582693	insig	-0.506189	insig	-0.564458	insig
D452*308	Carvone oxide, trans-	Terpenoids	-	-		-0.521827	insig	-1.07211	insig	-1.6522	insig	-3.23622	down	-2.16411	down	-3.25186	down	1.73876	up	1.21693	up	2.39552	up	-0.415345	insig	0.743319	insig	4.9565	up	-0.0184833	insig	0.396862	insig	1.70464	up	0.0582693	insig	-0.506189	insig	-0.564458	insig
QWMW1238*308	Carvone oxide, cis-	Terpenoids	sweet, caraway, minty, spearmint, spicy	-		-2.24493	down	0.569692	insig	-2.87232	down	0.969213	insig	0.399522	insig	-1.90522	down	1.4424	up	-0.802535	insig	1.6451	up	0.772395	insig	-1.22722	down	1.93915	up	1.46597	up	0.693573	insig	0.0339375	insig	1.19708	up	0.629496	insig	-0.567585	insig
NMW0184*055	Ionone	Terpenoids	violet, sweet, floral, woody	-		-0.167088	insig	-0.431431	insig	-1.13321	down	-0.22411	insig	0.207322	insig	-0.355675	insig	0.342385	insig	0.175297	insig	1.21926	up	0.445447	insig	0.0860507	insig	0.367308	insig	-0.199186	insig	-0.644633	insig	0.0116332	insig	0.534693	insig	-0.035523	insig	-0.570216	insig
KMW0554*055	.alpha.-Ionone	Terpenoids	sweet, woody, floral, violet, orris, tropical, fruity	-		-1.23959	down	-0.804272	insig	-2.38042	down	-0.946319	insig	-0.142047	insig	-1.95178	down	1.61974	up	0.380149	insig	1.84959	up	-0.574424	insig	-0.530829	insig	1.6244	up	-0.941657	insig	-0.367234	insig	-0.32738	insig	0.336554	insig	-0.234129	insig	-0.570683	insig
D370*114	(Z)-2,2-Dimethyl-3-(3-methylpenta-2,4-dien-1-yl)oxirane	Terpenoids	-	-		-0.0559301	insig	-0.472762	insig	-1.00068	down	-0.270917	insig	0.201845	insig	-0.225494	insig	0.206904	insig	0.150974	insig	1.0896	up	0.409929	insig	0.0889198	insig	0.268194	insig	-0.209627	insig	-0.619557	insig	0.0426998	insig	0.471983	insig	-0.101353	insig	-0.573337	insig
NMW0206*363	(1R,9R,E)-4,11,11-Trimethyl-8-methylenebicyclo[7.2.0]undec-4-ene	Terpenoids	-	-		-0.343245	insig	-0.0814588	insig	0.513386	insig	-3.14713	down	-3.06567	down	-1.97676	down	-1.494	down	-1.83725	down	-1.67612	down	-0.263578	insig	-1.16273	down	1.14784	up	-0.505282	insig	-0.241703	insig	-0.828922	insig	-0.938089	insig	-1.51361	down	-0.575516	insig
XMW0529	Bicyclo[2.2.1]heptane, 2-chloro-1,7,7-trimethyl-, (1R-endo)-	Terpenoids	-	-		-1.26201	down	-1.01556	down	-2.5974	down	-1.13857	down	-0.123004	insig	-2.14394	down	1.54855	up	0.286535	insig	1.99426	up	-0.569846	insig	-0.60314	insig	1.8443	up	-0.84281	insig	-0.272964	insig	-0.299636	insig	0.319829	insig	-0.25664	insig	-0.576469	insig
XMW1151	7-Oxabicyclo[4.1.0]heptane, 1-methyl-4-(2-methyloxiranyl)-	Terpenoids	menthol	-		-1.34641	down	-0.920639	insig	-2.54279	down	-1.09387	down	-0.173234	insig	-2.13848	down	1.61775	up	0.271337	insig	1.97194	up	-0.566447	insig	-0.570854	insig	1.92024	up	-0.791386	insig	-0.224939	insig	-0.218243	insig	0.275744	insig	-0.301805	insig	-0.577549	insig
XMW0640	Panaxene	Terpenoids	-	-		-0.884045	insig	0.123332	insig	-1.10345	down	-0.236915	insig	-0.360247	insig	-0.885088	insig	1.05047	up	0.166424	insig	1.22241	up	0.295274	insig	0.118962	insig	0.504635	insig	-0.782749	insig	-1.07802	down	-0.380453	insig	0.342737	insig	-0.235872	insig	-0.578609	insig
XMW3465	(1R,3aS,5aS,8aR)-1,3a,4,5a-Tetramethyl-1,2,3,3a,5a,6,7,8-octahydrocyclopenta[c]pentalene	Terpenoids	-	-		-0.884045	insig	0.123332	insig	-1.10345	down	-0.236915	insig	-0.360247	insig	-0.885088	insig	1.05047	up	0.166424	insig	1.22241	up	0.295274	insig	0.118962	insig	0.504635	insig	-0.782749	insig	-1.07802	down	-0.380453	insig	0.342737	insig	-0.235872	insig	-0.578609	insig
WMW0177	3-Cyclohexene-1-methanol, .alpha.,.alpha.,4-trimethyl-, propanoate	Terpenoids	herbal, green, old wood, citrus, geranium, tropical	-		-2.68967	down	-	-	-3.55401	down	-	-	-	-	-2.9747	down	3.15432	up	0.464645	insig	3.19248	up	0.0381584	insig	-0.361532	insig	2.35041	up	-0.803908	insig	-0.842067	insig	-0.624295	insig	0.864336	insig	0.285031	insig	-0.579304	insig
WMW0010*371	Cyclohexane, 1-ethenyl-1-methyl-2,4-bis(1-methylethenyl)-, [1S-(1.alpha.,2.beta.,4.beta.)]-	Terpenoids	sweet	-		1.13604	up	-0.678832	insig	-0.0354989	insig	-0.460135	insig	0.218697	insig	0.765337	insig	-1.45509	down	-0.319053	insig	-0.493248	insig	0.283009	insig	-0.528747	insig	-0.709031	insig	0.285923	insig	0.00291408	insig	0.0563057	insig	0.492703	insig	-0.0894357	insig	-0.582139	insig
KMW0606*061	.alpha.-Muurolene	Terpenoids	woody	-		1.07472	up	-0.481876	insig	-0.0983693	insig	-0.405742	insig	0.0761333	insig	0.560205	insig	-0.854285	insig	0.220438	insig	0.448849	insig	0.821258	insig	0.35048	insig	-0.554611	insig	-0.106069	insig	-0.927327	insig	0.00559372	insig	0.691216	insig	0.108775	insig	-0.582441	insig
WMW0024*040	Bicyclo[3.1.1]hept-3-en-2-one, 4,6,6-trimethyl-	Terpenoids	camphor, menthol, celery	-		-1.2336	down	-0.608901	insig	-2.20413	down	-0.440948	insig	0.167953	insig	-1.45137	down	1.31326	up	0.079655	insig	2.16412	up	0.241962	insig	-0.0400053	insig	1.22515	up	-0.529052	insig	-0.771014	insig	-0.226212	insig	0.361622	insig	-0.223185	insig	-0.584807	insig
XMW0534*040	Bicyclo[3.1.1]hept-3-en-2-one, 4,6,6-trimethyl-, (1S)-	Terpenoids	spicy, minty, camphor	-		-1.2336	down	-0.608901	insig	-2.20413	down	-0.440948	insig	0.167953	insig	-1.45137	down	1.31326	up	0.079655	insig	2.16412	up	0.241962	insig	-0.0400053	insig	1.22515	up	-0.529052	insig	-0.771014	insig	-0.226212	insig	0.361622	insig	-0.223185	insig	-0.584807	insig
NMW0092	Cyclohexanol, 2-methyl-5-(1-methylethenyl)-, (1.alpha.,2.alpha.,5.beta.)-	Terpenoids	-	-		-1.64249	down	-0.150474	insig	-1.70877	insig	-1.02861	down	-0.878131	insig	-2.00015	down	0.154003	insig	-1.48849	down	-0.205973	insig	-0.51045	insig	-1.91474	down	0.298077	insig	-0.884532	insig	-0.374082	insig	-1.70208	down	-0.0841955	insig	-0.670942	insig	-0.586747	insig
XMW1411	1,3,6,10-Dodecatetraene, 3,7,11-trimethyl-, (Z,E)-	Terpenoids	-	-		1.03726	up	-0.716787	insig	-0.887457	insig	-0.362011	insig	0.354776	insig	0.0564606	insig	-1.38588	down	-0.348626	insig	0.157279	insig	0.826375	insig	-0.730178	insig	-1.7825	down	-0.758628	insig	-1.585	down	-1.72604	down	1.20793	up	0.618786	insig	-0.589141	insig
KMW0582*151	.beta.-Guaiene	Terpenoids	sweet, woody, dry, guaiacwood, spicy, powdery	-		-1.34201	down	-0.92243	insig	-2.56814	down	-1.12352	down	-0.201095	insig	-2.17716	down	1.619	up	0.27699	insig	1.9667	up	-0.574726	insig	-0.601444	insig	1.87224	up	-0.87028	insig	-0.295554	insig	-0.304916	insig	0.303708	insig	-0.288374	insig	-0.592082	insig
WMW0013*151	Bicyclosesquiphellandrene	Terpenoids	-	-		0.222769	insig	-0.712982	insig	-1.20462	down	-0.553396	insig	0.159585	insig	-0.450734	insig	-0.155956	insig	0.0668127	insig	1.01154	up	0.454517	insig	-0.193074	insig	0.482035	insig	0.0845949	insig	-0.369922	insig	0.0313015	insig	0.714404	insig	0.120106	insig	-0.594298	insig
NMW0123*420	p-Menthane-3,8-diol, cis-1,3,trans-1,4-	Terpenoids	herbal, eucalyptus, minty	-		1.04055	insig	-0.70295	insig	0.0859397	insig	-0.463191	insig	0.239759	insig	0.920198	insig	-1.47941	down	-0.438862	insig	-0.494215	insig	0.282242	insig	-0.408275	insig	-0.72008	insig	0.296137	insig	0.0138945	insig	0.200119	insig	0.251655	insig	-0.342844	insig	-0.5945	insig
D408*420	(1Alpha,3beta,4beta)-p-menthane-3,8-diol	Terpenoids	-	-		-0.153597	insig	-0.38004	insig	-1.12862	down	-0.223963	insig	0.156076	insig	-0.376146	insig	0.110488	insig	-0.0431088	insig	0.815528	insig	0.325	insig	-0.313088	insig	-0.0350027	insig	-0.369454	insig	-0.694454	insig	-0.411149	insig	0.594979	insig	-0.0014139	insig	-0.596393	insig
NMW0124	2-Cyclohexen-1-one, 2-hydroxy-3-methyl-6-(1-methylethyl)-	Terpenoids	minty, buchu, leafy, black currant, bud, phenol, corn mint, menthol, herbal, woody	-		-1.01607	insig	0.427216	insig	-0.165765	insig	-0.659309	insig	-1.08653	down	-0.655748	insig	3.92542	up	2.90936	up	4.4451	up	0.946893	insig	4.27934	up	5.47551	up	0.890778	insig	-0.0561142	insig	4.81976	up	-0.423086	insig	-1.01963	down	-0.596543	insig
XMW0391	3,5,11-Eudesmatriene	Terpenoids	-	-		-1.31416	down	-0.913447	insig	-2.54887	down	-1.11376	down	-0.20031	insig	-2.14479	down	1.62233	up	0.308169	insig	1.95884	up	-0.576941	insig	-0.590036	insig	1.85561	up	-0.88048	insig	-0.303539	insig	-0.289181	insig	0.321263	insig	-0.28313	insig	-0.604393	insig
KMW0595*084	1,3-Cyclohexadiene, 5-(1,5-dimethyl-4-hexenyl)-2-methyl-, [S-(R*,S*)]-	Terpenoids	spice, fresh, sharp	-		-1.31416	down	-0.913447	insig	-2.54887	down	-1.11376	down	-0.20031	insig	-2.14479	down	1.62233	up	0.308169	insig	1.95884	up	-0.576941	insig	-0.590036	insig	1.85561	up	-0.88048	insig	-0.303539	insig	-0.289181	insig	0.321263	insig	-0.28313	insig	-0.604393	insig
XMW0009*064	Naphthalene, 1,2,4a,5,8,8a-hexahydro-4,7-dimethyl-1-(1-methylethyl)-, [1S-(1.alpha.,4a.beta.,8a.alpha.)]-	Terpenoids	green, woody	-		-0.350037	insig	-0.349887	insig	-0.304447	insig	-2.97801	down	-2.62812	down	-2.32442	down	0.491705	insig	0.141668	insig	0.402715	insig	-0.438878	insig	0.0982675	insig	3.27429	up	-0.195419	insig	0.243459	insig	0.949868	insig	-0.395478	insig	-1.00362	down	-0.608142	insig
XMW0556*064	(2S,4aR,8aR)-4a,8-Dimethyl-2-(prop-1-en-2-yl)-1,2,3,4,4a,5,6,8a-octahydronaphthalene	Terpenoids	-	-		-1.91935	down	0.0790051	insig	-2.60362	down	0.226671	insig	0.147666	insig	-1.84759	down	1.45195	up	-0.467401	insig	1.43362	up	0.0606745	insig	-1.17	down	0.996906	insig	-0.228375	insig	-0.28905	insig	-0.850688	insig	0.763275	insig	0.154911	insig	-0.608364	insig
WMW0003*364	Naphthalene, 1,2,3,5,6,7,8,8a-octahydro-1,8a-dimethyl-7-(1-methylethenyl)-, [1S-(1.alpha.,7.alpha.,8a.alpha.)]-	Terpenoids	-	-		1.21274	up	-0.654823	insig	0.135592	insig	-0.525602	insig	0.129221	insig	0.873916	insig	-1.40471	down	-0.191976	insig	-0.506642	insig	0.243248	insig	-0.37105	insig	-0.684992	insig	0.194118	insig	-0.04913	insig	0.188924	insig	0.422322	insig	-0.186781	insig	-0.609103	insig
WAMW0914*364	1H-Cycloprop[e]azulene, 1a,2,3,5,6,7,7a,7b-octahydro-1,1,4,7-tetramethyl-, [1aR-(1a.alpha.,7.alpha.,7a.beta.,7b.alpha.)]-	Terpenoids	-	-		1.29442	up	-0.749077	insig	0.0158902	insig	-0.475323	insig	0.273754	insig	0.899671	insig	-1.53976	down	-0.245347	insig	-0.50289	insig	0.287797	insig	-0.487	insig	-0.775292	insig	0.289149	insig	0.00135185	insig	0.124379	insig	0.52945	insig	-0.0805771	insig	-0.610027	insig
KMW0590*083	Naphthalene, 1,2,3,5,6,7,8,8a-octahydro-1,8a-dimethyl-7-(1-methylethenyl)-, [1R-(1.alpha.,7.beta.,8a.alpha.)]-	Terpenoids	sweet, fresh, citrus, grapefruit, woody, orange, asprin, dry, green, oily	ko00909		4.99016	up	-0.387945	insig	0.903378	insig	-0.662086	insig	-0.274141	insig	1.23941	insig	-2.14865	down	2.8415	up	-1.28312	down	0.477593	insig	-0.379738	insig	-1.80293	insig	-0.316359	insig	-0.793953	insig	-0.563518	insig	3.69883	up	3.08866	up	-0.610173	insig
D328	(5R,10R)-10-Methyl-6-methylene-2-(propan-2-ylidene)spiro[4.5]dec-7-ene	Terpenoids	-	-		-0.230872	insig	-0.40529	insig	-0.233311	insig	-3.0674	down	-2.66211	down	-2.28286	down	0.596835	insig	0.365963	insig	0.574178	insig	-0.427946	insig	0.340868	insig	3.47682	up	-0.187416	insig	0.240531	insig	1.19396	up	-0.402851	insig	-1.01541	down	-0.612562	insig
D163	dl-Camphoroquinone	Terpenoids	-	-		-0.230872	insig	-0.40529	insig	-0.233311	insig	-3.0674	down	-2.66211	down	-2.28286	down	0.596835	insig	0.365963	insig	0.574178	insig	-0.427946	insig	0.340868	insig	3.47682	up	-0.187416	insig	0.240531	insig	1.19396	up	-0.402851	insig	-1.01541	down	-0.612562	insig
NMW0121*045	Phenol, 2-methyl-5-(1-methylethyl)-	Terpenoids	spice, woody, camphor, thymol	-		-0.513461	insig	-0.870186	insig	-2.10911	down	-1.06422	down	-0.194034	insig	-1.68901	down	1.18748	up	0.674017	insig	1.75305	up	-0.304608	insig	-0.356052	insig	1.41988	up	-0.831812	insig	-0.527204	insig	-0.269122	insig	0.72546	insig	0.111327	insig	-0.614134	insig
XMW0764*131	(S)-(-)-(4-Isopropenyl-1-cyclohexenyl)methanol	Terpenoids	-	ko00902,ko01110		0.929401	insig	-0.622831	insig	-0.827876	insig	-0.254232	insig	0.368599	insig	0.155223	insig	-1.36887	down	-0.439469	insig	0.11053	insig	0.856569	insig	-0.717346	insig	-1.77775	down	-0.663114	insig	-1.51968	down	-1.62253	down	1.13445	up	0.519946	insig	-0.6145	insig
XMW0825	Bicyclo[3.1.1]heptane, 6-methyl-2-methylene-6-(4-methyl-3-pentenyl)-, [1R-(1.alpha.,5.alpha.,6.beta.)]-	Terpenoids	-	-		1.35687	up	-0.663717	insig	0.150466	insig	-0.417484	insig	0.246233	insig	1.01495	up	-1.56933	down	-0.212461	insig	-0.59353	insig	0.31208	insig	-0.443063	insig	-0.850695	insig	0.301148	insig	-0.0109323	insig	0.164259	insig	0.542682	insig	-0.0755724	insig	-0.618255	insig
XMW0176*061	Naphthalene, 1,2,4a,5,6,8a-hexahydro-4,7-dimethyl-1-(1-methylethyl)-, (1.alpha.,4a.alpha.,8a.alpha.)-	Terpenoids	-	-		-0.231103	insig	-0.521337	insig	-0.503012	insig	-3.09616	down	-2.57482	down	-2.45573	down	0.768528	insig	0.537425	insig	0.792231	insig	-0.497634	insig	0.289218	insig	3.69365	up	-0.171037	insig	0.326597	insig	1.23791	up	-0.249428	insig	-0.871526	insig	-0.622098	insig
XMW2972	1H-Benzocycloheptene, 2,4a,5,6,7,8,9,9a-octahydro-3,5,5-trimethyl-9-methylene-, (4aS-cis)-	Terpenoids	-	-		-1.90294	down	-0.462897	insig	-3.08196	down	-0.483257	insig	-0.0203603	insig	-2.4767	down	0.758295	insig	-1.14465	down	1.92059	up	0.699393	insig	-1.16137	down	1.97314	up	0.731592	insig	0.0321992	insig	-0.50356	insig	0.716116	insig	0.0905026	insig	-0.625614	insig
XMW3064	Bicyclo[3.1.0]hexan-3-one, 4-methyl-1-(1-methylethyl)-, [1S-(1.alpha.,4.beta.,5.alpha.)]-	Terpenoids	herbal, warm	-		1.02224	up	-0.73415	insig	-0.151562	insig	-0.558424	insig	0.175726	insig	0.64979	insig	-1.39641	down	-0.374173	insig	-0.399412	insig	0.262848	insig	-0.550974	insig	-0.659473	insig	0.178513	insig	-0.0843352	insig	-0.0096829	insig	0.439649	insig	-0.185977	insig	-0.625626	insig
XMW0967*361	(1R,5S)-1,8-Dimethyl-4-(propan-2-ylidene)spiro[4.5]dec-7-ene	Terpenoids	-	-		1.35705	up	-0.656258	insig	0.137313	insig	-0.399045	insig	0.257213	insig	1.02042	up	-1.509	down	-0.15195	insig	-0.561443	insig	0.2913	insig	-0.424129	insig	-0.858912	insig	0.251044	insig	-0.0402564	insig	0.16151	insig	0.563479	insig	-0.0624165	insig	-0.625896	insig
XMW1351*361	(3aS,8aS)-6,8a-Dimethyl-3-(propan-2-ylidene)-1,2,3,3a,4,5,8,8a-octahydroazulene	Terpenoids	-	-		1.01466	insig	-0.69535	insig	-0.306422	insig	-0.603492	insig	0.0918581	insig	0.411975	insig	-1.15208	down	-0.137427	insig	-0.0301973	insig	0.426538	insig	-0.336619	insig	-0.0336714	insig	0.514922	insig	0.088384	insig	0.378303	insig	0.62573	insig	-0.00080818	insig	-0.626538	insig
KMW0576*365	Aromandendrene	Terpenoids	woody	-		1.28921	up	-0.677342	insig	0.0490488	insig	-0.433865	insig	0.243477	insig	0.919607	insig	-1.41867	down	-0.129461	insig	-0.490685	insig	0.250645	insig	-0.441636	insig	-0.754659	insig	0.230147	insig	-0.0204977	insig	0.164948	insig	0.562819	insig	-0.0642624	insig	-0.627082	insig
D431*457	(3R,3aR,3bR,4S,7R,7aR)-4-Isopropyl-3,7-dimethyloctahydro-1H-cyclopenta[1,3]cyclopropa[1,2]benzen-3-ol	Terpenoids	-	-		1.07387	up	-0.462548	insig	-0.0193705	insig	-0.391986	insig	0.0705614	insig	0.685238	insig	-0.837985	insig	0.235888	insig	0.4376	insig	0.813037	insig	0.418229	insig	-0.523703	insig	-0.0777046	insig	-0.890741	insig	0.161535	insig	0.630696	insig	-0.00335121	insig	-0.634047	insig
D244*457	(3S,3aR,3bR,4S,7R,7aR)-4-Isopropyl-3,7-dimethyloctahydro-1H-cyclopenta[1,3]cyclopropa[1,2]benzen-3-ol	Terpenoids	spicy, minty	-		-0.386973	insig	-0.491979	insig	-0.540855	insig	-3.26146	down	-2.76948	down	-2.6747	down	0.797747	insig	0.410774	insig	0.768029	insig	-0.521697	insig	0.227174	insig	3.88638	up	-0.172822	insig	0.348875	insig	1.21168	up	-0.338097	insig	-0.973727	insig	-0.635631	insig
XMW0992	(2R,8R,8aS)-8,8a-Dimethyl-2-(prop-1-en-2-yl)-1,2,3,7,8,8a-hexahydronaphthalene	Terpenoids	-	-		1.36989	up	-0.715159	insig	0.0933271	insig	-0.452955	insig	0.262204	insig	0.992573	insig	-1.51083	down	-0.140944	insig	-0.497214	insig	0.298459	insig	-0.403887	insig	-0.765882	insig	0.291995	insig	-0.00646425	insig	0.226691	insig	0.561401	insig	-0.0756406	insig	-0.637042	insig
GMW0078	.beta.-Bisabolene	Terpenoids	balsamic, woody	ko00909		-1.39522	down	-0.178359	insig	-2.04685	down	-0.535661	insig	-0.357302	insig	-1.76211	down	1.70457	up	0.309352	insig	2.23307	up	0.350141	insig	0.186218	insig	1.53257	up	-0.707665	insig	-1.05781	down	-0.229539	insig	0.473274	insig	-0.168774	insig	-0.642048	insig
NMW0005*120	3-Cyclohexen-1-ol, 4-methyl-1-(1-methylethyl)-, (R)-	Terpenoids	-	-		1.33571	up	-0.688078	insig	0.0725458	insig	-0.467497	insig	0.220581	insig	0.93522	insig	-1.48489	down	-0.149182	insig	-0.517083	insig	0.279729	insig	-0.444537	insig	-0.753295	insig	0.264098	insig	-0.0156308	insig	0.181925	insig	0.575084	insig	-0.0670094	insig	-0.642093	insig
WMW0015*120	Terpinen-4-ol	Terpenoids	turpentine	-		1.2	up	-0.688215	insig	0.0726062	insig	-0.450291	insig	0.237923	insig	0.954059	insig	-1.52925	down	-0.329244	insig	-0.497307	insig	0.343725	insig	-0.4247	insig	-0.743199	insig	0.335756	insig	-0.0079692	insig	0.21086	insig	0.439181	insig	-0.204348	insig	-0.643529	insig
KMW0550	Damascone, .beta.-	Terpenoids	fruity, floral, berry, plum, black currant, honey, rose, tobacco	-		-0.818235	insig	-0.570128	insig	-1.76951	down	-0.466194	insig	0.103933	insig	-1.02123	down	0.440541	insig	-0.377694	insig	1.04432	up	0.0336501	insig	-0.725187	insig	0.29482	insig	-0.611916	insig	-0.645566	insig	-0.726408	insig	0.381143	insig	-0.263202	insig	-0.644345	insig
NMW0093*140	D-Verbenone	Terpenoids	-	-		1.35016	up	-0.68575	insig	0.082635	insig	-0.45114	insig	0.23461	insig	0.962484	insig	-1.49225	down	-0.142094	insig	-0.529388	insig	0.277116	insig	-0.446753	insig	-0.778666	insig	0.262447	insig	-0.0146689	insig	0.183818	insig	0.581775	insig	-0.063465	insig	-0.64524	insig
XMW0384	4,7-Methanoazulene, 1,2,3,4,5,6,7,8-octahydro-1,4,9,9-tetramethyl-, [1S-(1.alpha.,4.alpha.,7.alpha.)]-	Terpenoids	-	-		1.35836	up	-0.682641	insig	0.0917524	insig	-0.448091	insig	0.23455	insig	0.972917	insig	-1.49016	down	-0.131806	insig	-0.527467	insig	0.280053	insig	-0.435715	insig	-0.773063	insig	0.269007	insig	-0.0110458	insig	0.199854	insig	0.583961	insig	-0.0626534	insig	-0.646615	insig
XMW0262	1,1,7,7a-Tetramethyl-1a,2,6,7,7a,7b-hexahydro-1H-cyclopropa[a]naphthalene	Terpenoids	-	-		1.34288	up	-0.734685	insig	0.0932386	insig	-0.487122	insig	0.247563	insig	0.988149	insig	-1.49254	down	-0.149669	insig	-0.486996	insig	0.270862	insig	-0.393758	insig	-0.678007	insig	0.327415	insig	0.0565526	insig	0.310143	insig	0.514952	insig	-0.132396	insig	-0.647348	insig
KMW0656*403	2-Naphthalenemethanol, decahydro-.alpha.,.alpha.,4a-trimethyl-8-methylene-, [2R-(2.alpha.,4a.alpha.,8a.beta.)]-	Terpenoids	woody, green	-		1.34288	up	-0.734685	insig	0.0932386	insig	-0.487122	insig	0.247563	insig	0.988149	insig	-1.49254	down	-0.149669	insig	-0.486996	insig	0.270862	insig	-0.393758	insig	-0.678007	insig	0.327415	insig	0.0565526	insig	0.310143	insig	0.514952	insig	-0.132396	insig	-0.647348	insig
XMW0705*403	2-Naphthalenemethanol, 1,2,3,4,4a,5,6,8a-octahydro-.alpha.,.alpha.,4a,8-tetramethyl-, [2R-(2.alpha.,4a.alpha.,8a.beta.)]-	Terpenoids	-	-		0.968273	insig	-0.625875	insig	-0.805113	insig	-0.273716	insig	0.352159	insig	0.199154	insig	-1.37587	down	-0.407601	insig	0.107408	insig	0.857407	insig	-0.697705	insig	-1.76416	down	-0.662005	insig	-1.51941	down	-1.56501	down	1.14751	up	0.495403	insig	-0.652108	insig
KMW0555*366	trans-.alpha.-Bergamotene	Terpenoids	woody, warm, tea	-		-0.0840571	insig	-1.45804	down	-2.5028	down	-1.86235	down	-0.404307	insig	-2.25405	down	0.274722	insig	0.190665	insig	1.82522	up	0.0924582	insig	-0.677581	insig	1.0607	up	-1.07637	down	-1.16883	down	-1.19334	down	0.960704	insig	0.30764	insig	-0.653064	insig
XMW0468	Bicyclo[3.1.1]hept-2-ene, 2,6-dimethyl-6-(4-methyl-3-pentenyl)-	Terpenoids	-	-		-0.0840571	insig	-1.45804	down	-2.5028	down	-1.86235	down	-0.404307	insig	-2.25405	down	0.274722	insig	0.190665	insig	1.82522	up	0.0924582	insig	-0.677581	insig	1.0607	up	-1.07637	down	-1.16883	down	-1.19334	down	0.960704	insig	0.30764	insig	-0.653064	insig
D338*084	.alpha.-Cuprenene	Terpenoids	-	-		-0.0913709	insig	-0.40148	insig	0.0472415	insig	-2.98652	down	-2.58504	down	-1.88364	down	0.150666	insig	0.0592952	insig	0.242993	insig	-0.309153	insig	0.290234	insig	3.06344	up	-0.0737426	insig	0.235411	insig	1.17981	up	-0.540093	insig	-1.19425	down	-0.65416	insig
QWMW0808	Tricyclo[2.2.1.0(2,6)]heptane, 1,7-dimethyl-7-(4-methyl-3-pentenyl)-, (-)-	Terpenoids	sweet, woody	ko00909		0.920285	insig	-0.620245	insig	-0.80128	insig	-0.248836	insig	0.371409	insig	0.224943	insig	-1.40121	down	-0.480926	insig	0.101707	insig	0.882673	insig	-0.699573	insig	-1.79466	down	-0.642285	insig	-1.52496	down	-1.56972	down	1.10132	up	0.446507	insig	-0.654814	insig
KMW0564	.alpha.-Guaiene	Terpenoids	sweet, woody, balsamic, peppery	-		-1.51391	down	-0.12495	insig	-2.1688	down	-0.190356	insig	-0.0654056	insig	-1.57919	down	1.73746	up	0.223556	insig	2.31482	up	0.452402	insig	0.146018	insig	0.89901	insig	-1.02881	down	-1.48121	down	-0.680177	insig	0.529941	insig	-0.125077	insig	-0.655018	insig
KMW0662	4-Oxo-β-ionone	Terpenoids	woody	-		-0.126286	insig	-0.400462	insig	-1.05716	down	-0.233706	insig	0.166756	insig	-0.235092	insig	0.112968	insig	-0.0133175	insig	0.831931	insig	0.3185	insig	-0.22523	insig	-0.0439382	insig	-0.390613	insig	-0.709113	insig	-0.27903	insig	0.530412	insig	-0.1249	insig	-0.655313	insig
XMW0264*152	Bicyclo[4.4.0]dec-1-ene, 2-isopropyl-5-methyl-9-methylene-	Terpenoids	-	-		0.536348	insig	-0.662361	insig	-1.1204	down	-0.314306	insig	0.348054	insig	-0.113006	insig	-0.153956	insig	0.382392	insig	0.949621	insig	0.441217	insig	-0.170782	insig	0.108925	insig	-0.0514247	insig	-0.492642	insig	-0.00408062	insig	0.994391	insig	0.335048	insig	-0.659343	insig
KMW0616*152	Naphthalene, 1,2,3,4,4a,5,6,8a-octahydro-7-methyl-4-methylene-1-(1-methylethyl)-, (1.alpha.,4a.beta.,8a.alpha.)-	Terpenoids	herbal, woody	-		0.536348	insig	-0.662361	insig	-1.1204	down	-0.314306	insig	0.348054	insig	-0.113006	insig	-0.153956	insig	0.382392	insig	0.949621	insig	0.441217	insig	-0.170782	insig	0.108925	insig	-0.0514247	insig	-0.492642	insig	-0.00408062	insig	0.994391	insig	0.335048	insig	-0.659343	insig
KMW0566*060	Naphthalene, decahydro-4a-methyl-1-methylene-7-(1-methylethylidene)-, (4aR-trans)-	Terpenoids	woody	-		0.536348	insig	-0.662361	insig	-1.1204	down	-0.314306	insig	0.348054	insig	-0.113006	insig	-0.153956	insig	0.382392	insig	0.949621	insig	0.441217	insig	-0.170782	insig	0.108925	insig	-0.0514247	insig	-0.492642	insig	-0.00408062	insig	0.994391	insig	0.335048	insig	-0.659343	insig
XMW0465*060	1-Isopropyl-4,7-dimethyl-1,2,3,4,5,6-hexahydronaphthalene	Terpenoids	-	-		0.536348	insig	-0.662361	insig	-1.1204	down	-0.314306	insig	0.348054	insig	-0.113006	insig	-0.153956	insig	0.382392	insig	0.949621	insig	0.441217	insig	-0.170782	insig	0.108925	insig	-0.0514247	insig	-0.492642	insig	-0.00408062	insig	0.994391	insig	0.335048	insig	-0.659343	insig
XMW0112*060	Naphthalene, 1,2,4a,5,8,8a-hexahydro-4,7-dimethyl-1-(1-methylethyl)-, (1.alpha.,4a.beta.,8a.alpha.)-(.+/-.)-	Terpenoids	-	-		1.35695	up	-0.720646	insig	0.0774467	insig	-0.510084	insig	0.210561	insig	0.949699	insig	-1.54313	down	-0.186177	insig	-0.518899	insig	0.303582	insig	-0.441452	insig	-0.735861	insig	0.297181	insig	-0.00640039	insig	0.213839	insig	0.558857	insig	-0.102834	insig	-0.661691	insig
WMW0221	Bicyclo[3.1.0]hexan-3-one, 4-methyl-1-(1-methylethyl)-	Terpenoids	cedar leaf	-		1.35695	up	-0.720646	insig	0.0774467	insig	-0.510084	insig	0.210561	insig	0.949699	insig	-1.54313	down	-0.186177	insig	-0.518899	insig	0.303582	insig	-0.441452	insig	-0.735861	insig	0.297181	insig	-0.00640039	insig	0.213839	insig	0.558857	insig	-0.102834	insig	-0.661691	insig
KMW0650*382	β-CARYOPHYLLENE ALCOHOL	Terpenoids	warm, woody, moss, spicy, earthy	-		-1.81318	down	0.387849	insig	-2.64275	down	0.644545	insig	0.256696	insig	-1.7155	down	1.09104	up	-0.722141	insig	1.25931	up	0.556126	insig	-1.38344	down	1.76807	up	1.32158	up	0.765451	insig	0.0525652	insig	1.21742	up	0.546871	insig	-0.670553	insig
XMW0389*382	Caryophyllenyl alcohol	Terpenoids	-	-		-2.28856	down	0.0931189	insig	-1.99736	down	-0.899683	insig	-0.992802	insig	-2.31688	down	0.416898	insig	-1.87166	down	-1.17631	insig	-1.50009	down	-3.17367	down	-0.570491	insig	-1.88707	down	-0.386982	insig	-2.88737	down	-0.198088	insig	-0.87137	insig	-0.673281	insig
XMW0234*366	cis-.alpha.-Bergamotene	Terpenoids	-	-		-0.0239931	insig	-1.38786	down	-2.40521	down	-1.92147	down	-0.533605	insig	-2.2155	down	0.201756	insig	0.177763	insig	1.67669	up	0.0870755	insig	-0.72852	insig	1.09892	up	-1.0243	down	-1.11138	down	-1.11658	down	0.993359	insig	0.270041	insig	-0.723318	insig
KMW0559	Bicyclo[7.2.0]undec-4-ene, 4,11,11-trimethyl-8-methylene-,[1R-(1R*,4Z,9S*)]-	Terpenoids	woody, spicy	-		1.01673	up	-0.730048	insig	-0.862333	insig	-0.33535	insig	0.394698	insig	0.266282	insig	-1.42384	down	-0.407112	insig	0.189845	insig	0.883636	insig	-0.672488	insig	-1.7535	down	-0.665015	insig	-1.54865	down	-1.48722	down	1.14901	up	0.415095	insig	-0.733916	insig
XMW0136*357	4-Isopropyl-6-methyl-1-methylene-1,2,3,4-tetrahydronaphthalene	Terpenoids	-	-		-2.69124	down	-	-	-3.49906	down	-	-	-	-	-2.76421	down	3.10268	up	0.411443	insig	3.14254	up	0.0398573	insig	-0.356523	insig	2.36125	up	-0.741429	insig	-0.781287	insig	-0.402961	insig	0.807823	insig	0.0729739	insig	-0.734849	insig
KMW0704*357	.alpha.-Calacorene	Terpenoids	woody	-		1.00946	up	-0.669658	insig	-0.811461	insig	-0.309377	insig	0.360281	insig	0.28409	insig	-1.40126	down	-0.391799	insig	0.123482	insig	0.855082	insig	-0.687979	insig	-1.77712	down	-0.685239	insig	-1.54032	down	-1.49303	down	1.15126	up	0.415992	insig	-0.735271	insig
KMW0626*065	Naphthalene, 1,2,3,4-tetrahydro-1,6-dimethyl-4-(1-methylethyl)-, (1S-cis)-	Terpenoids	herbal, spice	-		-0.0534974	insig	-0.668796	insig	-1.56682	down	-0.373996	insig	0.294799	insig	-0.522692	insig	0.10865	insig	0.0551528	insig	1.23303	up	0.455589	insig	-0.333787	insig	-0.284602	insig	-0.767249	insig	-1.22284	down	-0.807295	insig	0.844529	insig	0.0951986	insig	-0.749331	insig
D292	Bicyclo[2.2.1]heptane, 2-methyl-3-methylene-2-(4-methyl-3-pentenyl)-, (1S-endo)-	Terpenoids	-	-		-2.75648	down	-	-	-3.68248	down	-	-	-	-	-2.92924	down	3.16422	up	0.40774	insig	3.29425	up	0.130029	insig	-0.388235	insig	2.36956	up	-0.794663	insig	-0.924692	insig	-0.559688	insig	0.926003	insig	0.172764	insig	-0.753239	insig
D177	(1aR,1bS,2aS,5S,5aS,7aS)-2,2,5,7a-Tetramethyldecahydrocyclopenta[2',3']cyclobuta[1',2':3,4]benzo[1,2-b]oxirene	Terpenoids	-	-		-0.299852	insig	-0.377711	insig	-1.35036	down	-2.84328	down	-2.46557	down	-3.06225	down	0.766768	insig	0.466915	insig	1.51841	up	0.373933	insig	0.168051	insig	3.59603	up	-0.0140164	insig	-0.387949	insig	0.533774	insig	0.672797	insig	-0.0808751	insig	-0.753672	insig
NMW0075*093	Cyclohexanol, 1-methyl-4-(1-methylethylidene)-	Terpenoids	terpineol, lilac	-		1.00158	up	-0.678462	insig	-0.852937	insig	-0.312934	insig	0.365528	insig	0.274919	insig	-1.41614	down	-0.414568	insig	0.143575	insig	0.881258	insig	-0.709362	insig	-1.78595	down	-0.682738	insig	-1.564	down	-1.51103	down	1.17605	up	0.413724	insig	-0.762328	insig
XMW0549	(1S,4aR,7R)-1,4a-Dimethyl-7-(prop-1-en-2-yl)-1,2,3,4,4a,5,6,7-octahydronaphthalene	Terpenoids	-	-		0.97498	insig	-0.614451	insig	-0.809625	insig	-0.258372	insig	0.356079	insig	0.312664	insig	-1.37603	down	-0.401052	insig	0.116257	insig	0.877838	insig	-0.693368	insig	-1.78327	down	-0.665608	insig	-1.54345	down	-1.4706	down	1.17015	up	0.403944	insig	-0.76621	insig
NMW0200*147	1,6,10-Dodecatriene, 7,11-dimethyl-3-methylene-	Terpenoids	-	-		1.02079	up	-0.674359	insig	-0.83988	insig	-0.312589	insig	0.36177	insig	0.294858	insig	-1.41502	down	-0.394236	insig	0.135682	insig	0.876348	insig	-0.704198	insig	-1.79744	down	-0.695008	insig	-1.57136	down	-1.50259	down	1.18631	up	0.413342	insig	-0.772969	insig
KMW0573*147	(E)-.beta.-Farnesene	Terpenoids	woody, citrus, herbal, sweet	ko00909,ko01110		1.02079	up	-0.674359	insig	-0.83988	insig	-0.312589	insig	0.36177	insig	0.294858	insig	-1.41502	down	-0.394236	insig	0.135682	insig	0.876348	insig	-0.704198	insig	-1.79744	down	-0.695008	insig	-1.57136	down	-1.50259	down	1.18631	up	0.413342	insig	-0.772969	insig
KMW0624*381	Cis-Nerolidol	Terpenoids	waxy, floral	-		-0.846738	insig	-0.193722	insig	-2.00147	down	-0.0696411	insig	0.124081	insig	-1.10332	down	-2.70795	down	-3.55469	down	0.71275	insig	3.22698	up	-1.28872	down	0.575011	insig	3.21332	up	-0.0136585	insig	-0.528314	insig	0.96101	insig	0.186945	insig	-0.774065	insig
WMW0043*381	Nerolidol	Terpenoids	mild, floral	-		-0.846738	insig	-0.193722	insig	-2.00147	down	-0.0696411	insig	0.124081	insig	-1.10332	down	-2.70795	down	-3.55469	down	0.71275	insig	3.22698	up	-1.28872	down	0.575011	insig	3.21332	up	-0.0136585	insig	-0.528314	insig	0.96101	insig	0.186945	insig	-0.774065	insig
KMW0630*381	1,6,10-Dodecatrien-3-ol, 3,7,11-trimethyl-, (E)-	Terpenoids	floral, green, citrus, woody, waxy	-		0.938191	insig	-0.589348	insig	-0.756404	insig	-0.280704	insig	0.308644	insig	0.329006	insig	-1.29836	down	-0.36017	insig	0.150751	insig	0.859764	insig	-0.605653	insig	-1.59983	down	-0.582175	insig	-1.44194	down	-1.27083	down	1.10525	up	0.328481	insig	-0.776766	insig
NMW0247	Furan, 3-(4,8-dimethyl-3,7-nonadienyl)-, (E)-	Terpenoids	-	-		0.981222	insig	-0.654192	insig	-0.812721	insig	-0.296654	insig	0.357538	insig	0.322067	insig	-1.36798	down	-0.386753	insig	0.129206	insig	0.84299	insig	-0.683515	insig	-1.75275	down	-0.681424	insig	-1.52441	down	-1.43068	down	1.13975	up	0.362501	insig	-0.77725	insig
KMW0678	4,8-Methanoazulen-9-ol, decahydro-2,2,4,8-tetramethyl-, stereoisomer	Terpenoids	woody, spicy, earthy	-		-1.22521	down	-0.227245	insig	-1.98125	down	-0.604062	insig	-0.376817	insig	-1.57394	down	1.57592	up	0.35071	insig	2.15443	up	0.351266	insig	0.173185	insig	1.23531	up	-0.944677	insig	-1.29594	down	-0.338636	insig	0.52879	insig	-0.255331	insig	-0.784122	insig
XMW0743*427	(-)-Aristolene	Terpenoids	-	-		-1.37303	down	-0.278126	insig	-2.15804	down	-0.493771	insig	-0.215645	insig	-1.58496	down	1.67599	up	0.302957	insig	2.36545	up	0.411338	insig	0.207413	insig	1.26837	up	-0.901396	insig	-1.31273	down	-0.316593	insig	0.506882	insig	-0.281846	insig	-0.788728	insig
XMW0027*458	Ledol	Terpenoids	-	-		1.02341	up	-0.667617	insig	-0.875665	insig	-0.299107	insig	0.368511	insig	0.283575	insig	-1.37769	down	-0.354287	insig	0.15094	insig	0.861016	insig	-0.724725	insig	-1.76219	down	-0.683603	insig	-1.54462	down	-1.47862	down	1.23145	up	0.440725	insig	-0.790729	insig
XMW0842*458	4aH-Cycloprop[e]azulen-4a-ol, decahydro-1,1,4,7-tetramethyl-, [1aR-(1a.alpha.,4.beta.,4a.beta.,7.alpha.,7a.beta.,7b.alpha.)]-	Terpenoids	-	-		-1.10445	down	-0.191556	insig	-1.88074	down	-0.3834	insig	-0.191844	insig	-1.26855	down	1.51991	up	0.415462	insig	2.139	up	0.427533	insig	0.258265	insig	0.958044	insig	-0.94527	insig	-1.3728	down	-0.310506	insig	0.584731	insig	-0.219301	insig	-0.804032	insig
KMW0434	1-Cyclohexene-1-carboxaldehyde, 2,6,6-trimethyl-	Terpenoids	tropical, saffron, herbal, clean, rose, sweet, tobacco, damascone, fruity	-		1.00342	up	-0.671549	insig	-0.896218	insig	-0.309637	insig	0.361912	insig	0.27902	insig	-1.34521	down	-0.341792	insig	0.207288	insig	0.880954	insig	-0.68893	insig	-1.70782	down	-0.672237	insig	-1.55319	down	-1.4288	down	1.22809	up	0.414767	insig	-0.813325	insig
XMW0634	1,5-Cyclohexadiene-1-methanol, 4-(1-methylethyl)-	Terpenoids	-	-		-1.124	down	-0.999781	insig	-0.401896	insig	-2.50795	down	-1.50817	down	-1.07171	down	-0.356665	insig	-1.48066	down	-0.601177	insig	-1.24429	down	-1.00307	down	0.149273	insig	-2.00201	down	-0.757715	insig	-0.922439	insig	-1.72188	down	-2.56023	down	-0.838349	insig
D353*059	(S,1Z,6Z)-8-Isopropyl-1-methyl-5-methylenecyclodeca-1,6-diene	Terpenoids	-	-		-0.323569	insig	-1.25471	down	-0.600522	insig	-2.68148	down	-1.42677	down	-1.1863	down	-0.39871	insig	-0.722279	insig	0.238907	insig	-0.617093	insig	-0.361615	insig	0.931546	insig	-1.35122	down	-0.734129	insig	-0.254751	insig	-0.977757	insig	-1.81875	down	-0.840994	insig
XMW0157*063	(2R,3R,6S)-6-Isopropyl-3-methyl-2-(prop-1-en-2-yl)-3-vinylcyclohexanone	Terpenoids	-	-		-1.04633	down	-1.09386	down	-0.442371	insig	-0.880947	insig	0.21291	insig	0.611572	insig	-0.346228	insig	-1.39256	down	0.0076296	insig	-0.74	insig	-0.434741	insig	-0.23227	insig	-0.76699	insig	-0.0269898	insig	0.379302	insig	-1.69782	down	-2.53885	down	-0.841033	insig
XMW2572	1(2H)-Naphthalenone, octahydro-4a,8a-dimethyl-7-(1-methylethyl)-, [4aR-(4a.alpha.,7.beta.,8a.alpha.)]-	Terpenoids	-	-		-1.1259	down	-0.999251	insig	-0.406308	insig	-2.50929	down	-1.51004	down	-1.0751	down	-0.352473	insig	-1.47837	down	-0.591774	insig	-1.23855	down	-0.998083	insig	0.167974	insig	-1.98884	down	-0.750289	insig	-0.907124	insig	-1.71884	down	-2.56009	down	-0.841248	insig
KMW0392*095	Cyclohexanol, 5-methyl-2-(1-methylethyl)-, (1.alpha.,2.alpha.,5.alpha.)-	Terpenoids	menthol	-		-1.51515	down	-0.806407	insig	-3.40206	down	-0.633637	insig	0.17277	insig	-2.38443	down	2.06983	up	0.554672	insig	3.02592	up	0.149686	insig	-0.376146	insig	1.68299	up	-1.02048	down	-1.17016	down	-0.701443	insig	1.0805	up	0.235639	insig	-0.844866	insig
D1049*095	Cyclohexanol, 5-methyl-2-(1-methylethyl)-, (1.alpha.,2.alpha.,5.beta.)-	Terpenoids	-	-		-1.51515	down	-0.806407	insig	-3.40206	down	-0.633637	insig	0.17277	insig	-2.38443	down	2.06983	up	0.554672	insig	3.02592	up	0.149686	insig	-0.376146	insig	1.68299	up	-1.02048	down	-1.17016	down	-0.701443	insig	1.0805	up	0.235639	insig	-0.844866	insig
QWMW0297*095	d-Menthol	Terpenoids	caraway, sweet	-		-1.44769	down	-0.825929	insig	-3.35532	down	-0.679144	insig	0.146784	insig	-2.36146	down	1.99465	up	0.546957	insig	2.97151	up	0.150938	insig	-0.383808	insig	1.67377	up	-1.00002	down	-1.15096	down	-0.687694	insig	1.0817	up	0.234629	insig	-0.847074	insig
WAMW2190*095	dl-Menthol	Terpenoids	pepperminty, cool, woody	-		-1.47486	down	-0.720677	insig	-3.26665	down	-0.578192	insig	0.142484	insig	-2.27292	down	2.02393	up	0.549074	insig	2.88746	up	0.142849	insig	-0.379192	insig	1.58748	up	-1.01464	down	-1.15749	down	-0.685445	insig	1.07112	up	0.219874	insig	-0.851241	insig
KMW0360*095	Levomenthol	Terpenoids	minty	ko00902,ko01110		-1.55839	down	-0.768074	insig	-3.43739	down	-0.617839	insig	0.150235	insig	-2.42275	down	2.13387	up	0.575478	insig	3.06046	up	0.158512	insig	-0.376929	insig	1.74075	up	-1.01096	down	-1.16947	down	-0.681999	insig	1.11092	up	0.24652	insig	-0.864399	insig
GMW0404*095	Cyclohexanol, 5-methyl-2-(1-methylethyl)-, [1S-(1.alpha.,2.alpha.,5.beta.)]-	Terpenoids	menthol, minty, sweet	ko00902,ko01110		-1.55839	down	-0.768074	insig	-3.43739	down	-0.617839	insig	0.150235	insig	-2.42275	down	2.13387	up	0.575478	insig	3.06046	up	0.158512	insig	-0.376929	insig	1.74075	up	-1.01096	down	-1.16947	down	-0.681999	insig	1.11092	up	0.24652	insig	-0.864399	insig
GGMW0105*095	Cyclohexanol, 5-methyl-2-(1-methylethyl)-, (1.alpha.,2.beta.,5.beta.)-	Terpenoids	-	-		-1.5713	down	-0.817866	insig	-3.5038	down	-0.635536	insig	0.182329	insig	-2.45204	down	2.14141	up	0.570111	insig	3.12907	up	0.169786	insig	-0.374734	insig	1.75152	up	-1.02543	down	-1.19521	down	-0.700519	insig	1.11463	up	0.245202	insig	-0.869428	insig
XMW0004*119	Bicyclo[3.1.1]heptane, 6,6-dimethyl-2-methylene-, (1S)-	Terpenoids	dry, woody, fresh, pine, hay, green, resinous	ko00902,ko01110		-1.42162	down	-0.238174	insig	-2.24116	down	-0.500585	insig	-0.262412	insig	-1.62964	down	1.86524	up	0.443623	insig	2.52476	up	0.421345	insig	0.2836	insig	1.30126	up	-1.06457	down	-1.48592	down	-0.328384	insig	0.581367	insig	-0.292565	insig	-0.873932	insig
KMW0193*119	.beta.-Pinene	Terpenoids	dry, woody, resinous, pine, hay, green	-		-1.37527	down	-0.246086	insig	-2.20622	down	-0.535176	insig	-0.28909	insig	-1.6056	down	1.79335	up	0.418081	insig	2.49122	up	0.451792	insig	0.285005	insig	1.31296	up	-1.01556	down	-1.46735	down	-0.292637	insig	0.584868	insig	-0.304845	insig	-0.889713	insig
D339*137	cis-.alpha.-Bisabolene	Terpenoids	-	-		-2.00503	insig	-0.953408	insig	-2.13495	down	-1.82967	down	-0.876258	insig	-2.09228	down	1.38625	up	-0.618779	insig	1.6666	up	-0.67306	insig	-0.468354	insig	1.83906	up	-1.37686	down	-0.703797	insig	-0.253215	insig	-0.823485	insig	-1.74242	insig	-0.918936	insig
NMW0073*040	Bicyclo[3.1.1]hept-2-ene-2-carboxaldehyde, 6,6-dimethyl-	Terpenoids	sweet, cinnamon, tonka, spicy, terpene, camphor, jammy	-		-1.12727	down	-0.991301	insig	-0.379073	insig	-2.49082	down	-1.49952	down	-0.942322	insig	-0.36137	insig	-1.48864	down	-0.642025	insig	-1.27196	down	-1.0211	down	0.00683575	insig	-2.12262	down	-0.85066	insig	-0.935486	insig	-1.73949	down	-2.67577	down	-0.936272	insig
XMW0504*084	1H-Benzocycloheptene, 2,4a,5,6,7,8-hexahydro-3,5,5,9-tetramethyl-, (R)-	Terpenoids	-	-		-0.232767	insig	-1.20866	down	-1.91893	down	-1.45264	down	-0.243975	insig	-1.22546	down	0.791059	insig	0.558292	insig	1.69784	up	-0.301878	insig	-0.221084	insig	1.31545	up	-0.928241	insig	-0.626363	insig	0.0899901	insig	0.477498	insig	-0.459939	insig	-0.937437	insig
XMW0678	1,3-Cyclohexadiene, 1,5,5,6-tetramethyl-	Terpenoids	-	-		-1.52127	down	-0.253693	insig	-2.39801	down	-0.502934	insig	-0.249241	insig	-1.6907	down	1.99415	up	0.472882	insig	2.68063	up	0.432788	insig	0.282616	insig	1.33915	up	-1.15793	down	-1.59072	down	-0.351546	insig	0.623055	insig	-0.333504	insig	-0.956559	insig
WAMW0630*017	Cyclohexene, 1-methyl-5-(1-methylethenyl)-, (R)-	Terpenoids	-	-		0.411627	insig	0.846126	insig	0.485965	insig	0.180223	insig	-0.665903	insig	0.79363	insig	4.77546	up	5.18709	up	4.67368	up	0.744343	insig	5.15965	up	5.41604	up	0.820802	insig	0.0764587	insig	6.20967	up	0.771788	insig	-0.20178	insig	-0.973567	insig
GMW0341	Bicyclo[3.1.1]heptane, 2,6,6-trimethyl-, (1.alpha.,2.beta.,5.alpha.)-	Terpenoids	fresh, pine, balsamic, herbal	-		-1.34349	down	-0.0421346	insig	-2.06906	down	-0.396585	insig	-0.354451	insig	-1.44722	down	1.90729	up	0.563803	insig	2.41886	up	0.469433	insig	0.349793	insig	1.22887	up	-1.07501	down	-1.54444	down	-0.218347	insig	0.683443	insig	-0.292855	insig	-0.976298	insig
KMW0385*093	Cyclohexanol, 2-methyl-5-(1-methylethenyl)-	Terpenoids	minty, spice	-		-1.37736	down	-0.116022	insig	-2.17899	down	-0.463006	insig	-0.346984	insig	-1.51972	down	1.8835	up	0.506137	insig	2.51781	up	0.518285	insig	0.338818	insig	1.25459	up	-1.09191	down	-1.6102	down	-0.265132	insig	0.685605	insig	-0.320642	insig	-1.00625	down
KMW0623	1,5-Cyclodecadiene, 1,5-dimethyl-8-(1-methylethylidene)-, (E,E)-	Terpenoids	woody, earthy, spicy	ko00909		-1.4409	down	-0.227965	insig	-2.33296	down	-0.458993	insig	-0.231028	insig	-1.55209	down	1.99046	up	0.549558	insig	2.71174	up	0.493313	insig	0.378777	insig	1.30836	up	-1.1411	down	-1.63441	down	-0.243725	insig	0.664094	insig	-0.347812	insig	-1.01191	down
XMW0632	Bicyclo[3.1.1]hept-2-ene, 3,6,6-trimethyl-	Terpenoids	-	-		-1.4409	down	-0.227965	insig	-2.33296	down	-0.458993	insig	-0.231028	insig	-1.55209	down	1.99046	up	0.549558	insig	2.71174	up	0.493313	insig	0.378777	insig	1.30836	up	-1.1411	down	-1.63441	down	-0.243725	insig	0.664094	insig	-0.347812	insig	-1.01191	down
XMW1006	Cedranoxide, 8,14-	Terpenoids	-	-		-1.75019	down	-0.572295	insig	-2.96375	insig	-0.339905	insig	0.23239	insig	-1.66537	down	2.27919	up	0.529006	insig	3.31334	up	0.461848	insig	0.349591	insig	1.33313	up	-1.28597	down	-1.74782	down	-0.332246	insig	0.641264	insig	-0.424719	insig	-1.06598	down
KMW0547*347	2-Cyclohexen-1-ol, 2-methyl-5-(1-methylethenyl)-, acetate	Terpenoids	green, minty, spearmint, nasturtium, herbal, rummy, grape, pear, spicy	-		-1.94727	down	-0.6873	insig	-4.07729	down	-0.541081	insig	0.146219	insig	-2.86041	down	2.34298	up	0.395708	insig	3.39529	up	0.36501	insig	-0.682	insig	2.16446	up	-0.719595	insig	-1.08461	down	-0.695944	insig	1.44272	up	0.372057	insig	-1.07066	down
NMW0006	2-Cyclohexen-1-one, 3-methyl-6-(1-methylethylidene)-	Terpenoids	sharp, minty, phenol	-		-1.94727	down	-0.6873	insig	-4.07729	down	-0.541081	insig	0.146219	insig	-2.86041	down	2.34298	up	0.395708	insig	3.39529	up	0.36501	insig	-0.682	insig	2.16446	up	-0.719595	insig	-1.08461	down	-0.695944	insig	1.44272	up	0.372057	insig	-1.07066	down
XMW0797*083	Naphthalene, 1,2,4a,5,6,8a-hexahydro-4,7-dimethyl-1-(1-methylethyl)-,[1R-(1.alpha.,4a.alpha.,8a.alpha.)]-	Terpenoids	-	-		-2.0016	down	0.268743	insig	-1.40286	insig	-0.55202	insig	-0.820764	insig	-1.1516	down	0.467483	insig	-1.53412	down	0.412872	insig	0.214132	insig	-0.989984	insig	1.90757	up	0.888065	insig	0.673933	insig	0.755964	insig	-0.330002	insig	-1.40202	down	-1.07202	down
NMW0144*311	Neric acid	Terpenoids	-	-		-2.0016	down	0.268743	insig	-1.40286	insig	-0.55202	insig	-0.820764	insig	-1.1516	down	0.467483	insig	-1.53412	down	0.412872	insig	0.214132	insig	-0.989984	insig	1.90757	up	0.888065	insig	0.673933	insig	0.755964	insig	-0.330002	insig	-1.40202	down	-1.07202	down
WMW0201	Bicyclo[2.2.1]heptane, 7,7-dimethyl-2-methylene-	Terpenoids	camphor	-		-1.52163	down	-0.420656	insig	-1.32683	down	-1.83694	down	-1.41629	down	-1.63113	down	0.174317	insig	-1.34731	down	0.184683	insig	-0.410291	insig	-1.14214	down	0.132742	insig	-1.87852	down	-1.46823	down	-1.49839	down	-0.615457	insig	-1.72744	down	-1.11199	down
XMW0023	Bicyclo[3.1.0]hex-2-ene, 4-methyl-1-(1-methylethyl)-	Terpenoids	-	-		-1.48453	down	-0.411594	insig	-1.34493	down	-1.90445	down	-1.49285	down	-1.71939	down	0.206817	insig	-1.27771	down	0.185735	insig	-0.432676	insig	-1.15919	down	0.144692	insig	-1.96657	down	-1.5339	down	-1.5747	down	-0.551199	insig	-1.66958	down	-1.11839	down
KMW0178	Bicyclo[3.1.0]hexane, 4-methylene-1-(1-methylethyl)-	Terpenoids	woody, terpene, citrus, pine, spice	-		-4.30869	down	0.48482	insig	-3.25698	down	-0.514381	insig	-0.999201	insig	-3.13377	down	2.42513	up	-1.88356	down	2.48384	up	0.543533	insig	-0.773134	insig	2.48627	up	-0.453238	insig	-0.996771	insig	-0.647501	insig	-0.566889	insig	-1.68929	down	-1.1224	down
NMW0788	Bicyclo[2.2.1]heptane, 2,2-dimethyl-3-methylene-, (1R)-	Terpenoids	fresh, herbal, woody, fir, camphor	ko00902,ko01100,ko01110		-4.43	down	0.40988	insig	-3.45085	down	-0.759947	insig	-1.16983	down	-3.48163	down	2.48363	up	-1.94637	down	2.60799	up	0.534244	insig	-0.842855	insig	2.67706	up	-0.566514	insig	-1.10076	down	-0.804565	insig	-0.569269	insig	-1.70832	down	-1.13905	down
XMW0084*030	2,4,6-Octatriene, 2,6-dimethyl-	Terpenoids	sweet, floral, nut skin, peppery, herbal, tropical	-		-1.62499	down	-0.421033	insig	-1.41076	down	-1.99006	down	-1.56903	down	-1.82329	down	0.209491	insig	-1.4155	down	0.181757	insig	-0.448767	insig	-1.229	down	0.152423	insig	-2.04713	down	-1.59836	down	-1.67087	down	-0.635267	insig	-1.79176	down	-1.15649	down
XMW0453*030	2,4,6-Octatriene, 2,6-dimethyl-, (E,Z)-	Terpenoids	-	-		-4.51503	down	0.291816	insig	-3.64354	down	-0.932197	insig	-1.22401	down	-3.70969	down	2.5229	up	-1.99213	down	2.7803	up	0.549216	insig	-0.863237	insig	2.83187	up	-0.623231	insig	-1.17245	down	-0.87782	insig	-0.579678	insig	-1.73754	down	-1.15786	down
KMW0172	Camphene	Terpenoids	woody, herbal, fir, needle, camphor, terpenic	-		-1.62513	down	-0.421669	insig	-1.41101	down	-1.99319	down	-1.57152	down	-1.82461	down	0.208349	insig	-1.41678	down	0.180419	insig	-0.449598	insig	-1.23059	down	0.146702	insig	-2.05484	down	-1.60524	down	-1.67791	down	-0.635784	insig	-1.79371	down	-1.15792	down
WAMW1065	Bicyclo[3.1.0]hex-2-ene, 2-methyl-5-(1-methylethyl)-	Terpenoids	woody, green, herbal	-		-1.66906	down	-0.398005	insig	-1.37276	down	-1.94928	down	-1.55127	down	-1.76145	down	0.211353	insig	-1.4577	down	0.154735	insig	-0.454624	insig	-1.21802	down	0.114744	insig	-2.04589	down	-1.59126	down	-1.6467	down	-0.694305	insig	-1.85689	down	-1.16258	down
XMW3304	4-Hexen-1-ol, 5-methyl-2-(1-methylethenyl)-	Terpenoids	delicate, farnesol	-		-4.50113	down	0.272733	insig	-3.66468	down	-0.955388	insig	-1.22812	down	-3.72713	down	2.52323	up	-1.9779	down	2.78943	up	0.538932	insig	-0.87525	insig	2.85247	up	-0.626147	insig	-1.16508	down	-0.874662	insig	-0.563715	insig	-1.72938	down	-1.16567	down
WMW0017	Bicyclo[2.2.1]heptane, 2,2-dimethyl-3-methylene-, (1S)-	Terpenoids	fresh, woody, fir, terpene	-		-4.52444	down	0.282798	insig	-3.67157	down	-0.951423	insig	-1.23422	down	-3.73798	down	2.53157	up	-1.99287	down	2.80078	up	0.552014	insig	-0.87079	insig	2.8485	up	-0.634487	insig	-1.1865	down	-0.889476	insig	-0.570068	insig	-1.73788	down	-1.16782	down
KMW0597*061	.gamma.-Muurolene	Terpenoids	herbal, woody, spice	-		-1.6825	down	-0.423308	insig	-1.45088	down	-2.00494	down	-1.58163	down	-1.85464	down	0.249577	insig	-1.43293	down	0.256366	insig	-0.416519	insig	-1.19451	down	0.372594	insig	-1.88192	down	-1.4654	down	-1.48205	down	-0.654933	insig	-1.83279	down	-1.17786	down
XMW0889	Bicyclo[3.1.0]hex-2-ene, 4-methylene-1-(1-methylethyl)-	Terpenoids	-	-		-4.27882	down	0.856672	insig	-2.82531	down	-0.00445405	insig	-0.861126	insig	-2.50588	down	2.24518	up	-2.03363	down	1.9441	up	0.55559	insig	-0.881214	insig	1.5343	insig	-0.715337	insig	-1.27093	down	-0.971581	insig	-0.59683	insig	-1.77739	down	-1.18056	down
WMW0023*011	(1R)-2,6,6-Trimethylbicyclo[3.1.1]hept-2-ene	Terpenoids	harsh, terpene, aromatic, minty	-		-1.57022	down	-0.299002	insig	-2.58207	down	-0.522099	insig	-0.223097	insig	-1.60736	down	2.21292	up	0.642702	insig	3.01682	up	0.504894	insig	0.434746	insig	1.25793	up	-1.47709	down	-1.98199	down	-0.349427	insig	0.71285	insig	-0.484964	insig	-1.19781	down
KMW0148*011	.alpha.-Pinene	Terpenoids	fresh, camphor, sweet, pine, earthy, woody	-		-6.50776	down	3.24014	up	-2.69779	down	-	-	-3.24014	down	-4.73582	down	4.65259	up	-1.85518	down	1.94798	up	0.535535	insig	-0.74981	insig	3.98827	up	-0.66432	insig	-1.19986	down	-0.747548	insig	-0.56983	insig	-1.77195	down	-1.20212	down
NMW0783*011	(1S)-2,6,6-Trimethylbicyclo[3.1.1]hept-2-ene	Terpenoids	sharp, warm, resinous, fresh, pine	ko00902,ko01100,ko01110		2.62565	up	0.639508	insig	2.04277	insig	-2.62565	down	-3.26516	down	-	-	5.18248	up	7.80814	up	5.38099	up	0.838013	insig	7.42376	up	8.66814	up	0.860002	insig	0.0219892	insig	8.66814	up	1.22239	insig	-	-	-1.22239	insig
NMW0046*153	Bicyclo[3.1.1]heptan-3-ol, 6,6-dimethyl-2-methylene-, [1S-(1.alpha.,3.alpha.,5.alpha.)]-	Terpenoids	warm, woody, balsamic, fennel	-		-1.80496	down	-0.428521	insig	-1.48357	down	-2.00605	down	-1.57753	down	-1.82028	down	0.223247	insig	-1.58171	down	0.201742	insig	-0.450026	insig	-1.28182	down	0.144634	insig	-2.08467	down	-1.63464	down	-1.67565	down	-0.749913	insig	-1.99073	down	-1.24082	down
WMW0042*153	Bicyclo[3.1.1]heptan-3-ol, 6,6-dimethyl-2-methylene-	Terpenoids	herbal, camphor, woody, pine, balsamic	-		-4.58686	down	0.169061	insig	-3.80104	down	-1.88317	down	-2.05223	down	-4.60932	down	2.46361	up	-2.12325	down	2.94964	up	0.655085	insig	-0.851406	insig	3.80946	up	-0.537318	insig	-1.1924	down	-0.79986	insig	-0.616758	insig	-1.86071	down	-1.24395	down
KMW0509	Cyclohexene, 4-ethenyl-4-methyl-3-(1-methylethenyl)-1-(1-methylethyl)-, (3R-trans)-	Terpenoids	sweet, herbal, woody	-		-1.75581	down	-0.433035	insig	-1.49266	down	-2.06369	down	-1.63065	down	-1.87341	down	0.212271	insig	-1.54354	down	0.174231	insig	-0.471075	insig	-1.31843	down	0.145789	insig	-2.13017	down	-1.65909	down	-1.72762	down	-0.696186	insig	-1.94609	down	-1.24991	down
KMW0259	.gamma.-Terpinene	Terpenoids	oily, smoky	-		-1.61681	down	-0.229639	insig	-2.60501	down	-0.546846	insig	-0.317206	insig	-1.65471	down	2.31649	up	0.699681	insig	3.0517	up	0.505565	insig	0.446685	insig	1.26781	up	-1.59553	down	-2.10109	down	-0.386903	insig	0.758561	insig	-0.508945	insig	-1.26751	down
KMW0198*257	.alpha.-Phellandrene	Terpenoids	citrus, herbal, terpene, green, woody, peppery	-		-1.79558	down	-0.432487	insig	-1.5217	down	-2.08608	down	-1.65359	down	-1.89549	down	0.219537	insig	-1.57605	down	0.174716	insig	-0.477308	insig	-1.34698	down	0.144467	insig	-2.16115	down	-1.68384	down	-1.75103	down	-0.706375	insig	-1.98617	down	-1.27979	down
KMW0197*257	(S)-(+)-alpha-Phellandrene	Terpenoids	dill	-		-3.41672	down	-0.193447	insig	-2.50941	down	-1.69429	down	-1.50084	down	-2.72911	down	1.31045	up	-2.10627	down	1.62071	up	0.116807	insig	-0.888703	insig	1.61931	up	-1.38543	down	-1.50224	down	-1.1098	down	-1.10076	down	-2.3819	down	-1.28114	down
KMW0452*080	Benzaldehyde, 4-(1-methylethyl)-	Terpenoids	spicy, cumin, green, herbal	ko01100		-2.74239	down	0.0988395	insig	-1.82944	down	-1.2333	down	-1.33214	down	-1.86971	down	0.831132	insig	-1.91126	down	1.25653	up	0.52424	insig	-0.572906	insig	2.81316	up	0.748724	insig	0.224485	insig	0.943441	insig	-0.814112	insig	-2.10597	down	-1.29186	down
XMW0709	Cyclohexane, 1-methylene-4-(1-methylethenyl)-	Terpenoids	-	-		-1.83954	down	-0.43923	insig	-1.55111	down	-2.10406	down	-1.66483	down	-1.91126	down	0.225671	insig	-1.61387	down	0.186455	insig	-0.478446	insig	-1.36466	down	-2.32821	down	-4.65794	down	-4.1795	down	-4.23947	down	-0.727662	insig	-2.03234	down	-1.30468	down
D329*114	Myroxide	Terpenoids	-	-		-2.02611	down	-0.391462	insig	-1.49184	down	-1.85722	down	-1.46576	down	-1.64912	down	0.219011	insig	-1.8071	down	0.166355	insig	-0.444118	insig	-1.32548	down	0.0442225	insig	-2.03201	down	-1.58789	down	-1.6049	down	-0.925731	insig	-2.2342	down	-1.30847	down
WMW0215*018	.beta.-Ocimene	Terpenoids	apple, pear, fruity	-		-2.10417	down	-0.318152	insig	-1.53947	down	-1.94525	down	-1.6271	down	-1.84286	down	0.3143	insig	-1.78987	down	0.101123	insig	-0.531328	insig	-1.43834	down	0.13047	insig	-2.12908	down	-1.59775	down	-1.71239	down	-0.88285	insig	-2.20656	down	-1.32371	down
KMW0235*018	1,3,6-Octatriene, 3,7-dimethyl-, (Z)-	Terpenoids	warm, floral, herbal, flowery, sweet	-		-1.87164	down	-0.436036	insig	-1.55985	down	-2.10745	down	-1.67141	down	-1.90264	down	0.21949	insig	-1.65215	down	0.169579	insig	-0.485947	insig	-1.39027	down	0.134283	insig	-2.19265	down	-1.70671	down	-1.76836	down	-0.747826	insig	-2.07645	down	-1.32862	down
XMW0126*016	Benzene, 1-methyl-3-(1-methylethyl)-	Terpenoids	-	-		-1.88237	down	-0.43946	insig	-1.56938	down	-2.11379	down	-1.67433	down	-1.90075	down	0.217166	insig	-1.6652	down	0.17017	insig	-0.486456	insig	-1.39921	down	0.133733	insig	-2.19722	down	-1.71077	down	-1.76702	down	-0.752444	insig	-2.0954	down	-1.34296	down
XMW0127*016	o-Cymene	Terpenoids	gasoline	-		-1.62848	down	-0.442714	insig	-2.09784	down	-1.2148	down	-0.772091	insig	-1.49721	down	1.22039	up	-0.408082	insig	1.88403	up	0.220925	insig	-0.213804	insig	1.26753	up	-1.16766	down	-1.38859	down	-0.229675	insig	0.0266464	insig	-1.34607	down	-1.37272	down
KMW0234*016	p-Cymene	Terpenoids	gasoline, citrus	ko01100		-4.99051	down	-	-	-3.87722	down	-	-	-	-	-2.49506	down	2.84963	up	-2.14087	down	2.93775	up	0.0881205	insig	-0.939463	insig	-	-	-2.84963	down	-2.93775	down	-2.49506	down	-1.11329	down	-2.49545	down	-1.38216	down
NMW0089*116	6-Octen-1-ol, 3,7-dimethyl-, (R)-	Terpenoids	citronella oil, rose, leafy, oily, petal	-		1.80259	up	-0.543163	insig	-0.0925779	insig	0.0818772	insig	0.62504	insig	1.92499	up	-1.35434	down	0.448244	insig	-1.1705	down	-0.359319	insig	-1.26308	down	-4.0554	down	-2.61918	down	-2.25986	down	-2.13041	down	1.352	up	-0.0405283	insig	-1.39253	down
XMW0766	Cyclohexanone, 5-methyl-2-(1-methylethylidene)-	Terpenoids	minty	-		1.80414	up	-0.54169	insig	-0.0953155	insig	0.0811214	insig	0.622811	insig	1.92492	up	-1.35642	down	0.447721	insig	-1.17217	down	-0.357441	insig	-1.26749	down	-4.07215	down	-2.63461	down	-2.27717	down	-2.14723	down	1.35777	up	-0.0396594	insig	-1.39743	down
KMW0257*155	Bicyclo[3.1.0]hexan-2-ol, 2-methyl-5-(1-methylethyl)-, (1.alpha.,2.beta.,5.alpha.)-	Terpenoids	balsamic	ko00902,ko01100,ko01110		1.73306	up	-0.599174	insig	-0.168698	insig	0.00657573	insig	0.605749	insig	1.85736	up	-1.4296	down	0.303462	insig	-1.1152	down	-0.284774	insig	-1.2839	down	-3.9317	down	-2.49553	down	-2.21075	down	-2.07434	down	1.30258	up	-0.117726	insig	-1.42031	down
KMW0301*155	Bicyclo[3.1.0]hexan-2-ol, 2-methyl-5-(1-methylethyl)-, (1.alpha.,2.alpha.,5.alpha.)-	Terpenoids	woody, balsamic	-		-1.14998	insig	0.402791	insig	-2.15333	down	-0.216253	insig	-0.619044	insig	-1.32049	insig	2.80876	up	1.65877	up	3.92939	up	1.52342	up	1.77606	up	0.988477	insig	-2.03653	down	-3.55996	down	-0.332009	insig	1.40614	insig	-0.0457511	insig	-1.45189	insig
YZMW0320*015	Bicyclo[4.1.0]hept-2-ene, 3,7,7-trimethyl-, (1S-cis)-	Terpenoids	-	-		-2.45371	down	-0.939949	insig	-4.33106	down	-0.940673	insig	-0.000724097	insig	-2.60108	down	3.40544	up	0.95173	insig	4.87841	up	0.53302	insig	0.54735	insig	1.89901	up	-2.44711	down	-2.98013	down	-0.702077	insig	0.937401	insig	-0.793303	insig	-1.7307	down
NMW0087	2-Oxabicyclo[2.2.2]octan-6-one, 1,3,3-trimethyl-	Terpenoids	-	-		-2.95742	down	-0.0333181	insig	-2.04889	down	-1.54428	down	-1.51096	down	-1.66001	down	0.754692	insig	-2.20273	down	1.29579	up	0.50778	insig	-0.753097	insig	2.37134	up	0.0723676	insig	-0.435412	insig	0.711333	insig	-0.941854	insig	-2.8417	down	-1.89984	down
NMW0104*285	2,6-Octadien-1-ol, 3,7-dimethyl-	Terpenoids	-	-		-1.06035	insig	-0.662147	insig	-3.08153	down	-3.18923	down	-2.52708	down	-3.29154	down	3.24079	up	2.18044	up	5.40475	up	1.50182	up	2.32322	up	4.93538	up	-1.49464	down	-2.99645	down	1.64384	up	1.35904	insig	-0.958034	insig	-2.31707	down
KMW0460*285	Geraniol	Terpenoids	sweet, floral, fruity, rose, waxy, citrus	ko00902,ko01100,ko01110		-3.07267	down	-0.006986	insig	-2.03665	down	-1.79557	down	-1.78858	down	-1.37314	down	0.548876	insig	-2.5238	down	0.841959	insig	0.286097	insig	-1.19469	down	1.56877	up	-0.775677	insig	-1.06177	down	0.195631	insig	-1.04301	down	-3.4951	down	-2.4521	down
XMW0725*282	(-)-cis-Isopiperitenol	Terpenoids	-	-		-1.36045	insig	-0.494814	insig	-3.22809	down	-1.47591	down	-0.981097	insig	-1.67671	down	3.49854	up	2.13809	up	5.48722	up	1.49386	up	2.25913	up	1.99082	up	-2.98363	down	-4.47749	down	0.314113	insig	1.37282	insig	-1.15965	insig	-2.53247	down
NMW0082*282	(-)-trans-Isopiperitenol	Terpenoids	-	-		4.79341	up	-0.254257	insig	1.98919	up	-0.346396	insig	-0.0921386	insig	4.44701	up	1.44015	up	6.23356	up	1.8656	up	0.171193	insig	3.85478	up	2.07061	up	0.28407	insig	0.112877	insig	6.51763	up	2.54996	up	-	-	-2.54996	down
D186*282	trans-Carveol	Terpenoids	caraway, solvent, spearmint	-		-1.96574	insig	-0.829516	insig	-4.80817	down	-0.416436	insig	0.41308	insig	-1.79111	down	4.29199	up	2.32624	up	6.88778	up	1.76628	up	2.07961	up	0.8508	insig	-3.85762	down	-5.6239	down	-0.940315	insig	2.01292	up	-0.591064	insig	-2.60398	down
KMW0388*282	Carveol	Terpenoids	minty, spearmint, cool, green, herbal, caraway, spicy	-		-3.11794	down	-0.0303198	insig	-2.08896	down	-1.84253	down	-1.81221	down	-1.29426	down	0.548267	insig	-2.56967	down	0.808717	insig	0.23013	insig	-1.28024	down	1.07406	up	-1.31674	down	-1.54687	down	-0.220202	insig	-1.0593	down	-3.66621	down	-2.60691	down
XMW0521	1,7-Octadiene, 2-methyl-6-methylene-	Terpenoids	-	-		-1.47148	insig	-0.329754	insig	-3.2638	down	-1.27236	down	-0.942605	insig	-1.59834	down	3.64602	up	2.17454	up	5.53375	up	1.55797	up	2.26995	up	2.0038	up	-2.91458	down	-4.47255	down	0.405462	insig	1.46257	insig	-1.14549	insig	-2.60807	down
XMW0902*261	2,6-Dimethyl-2-trans-6-octadiene	Terpenoids	-	-		-3.09078	down	-0.0853687	insig	-2.11376	down	-1.93166	down	-1.84629	down	-1.29205	down	0.460398	insig	-2.63038	down	0.81248	insig	0.266714	insig	-1.30128	down	1.20159	up	-1.19046	down	-1.45718	down	-0.0904559	insig	-1.06239	down	-3.73039	down	-2.668	down
w09*261	2,6-Octadiene, 2,6-dimethyl-	Terpenoids	-	-		-3.13578	down	-0.00611367	insig	-2.07628	down	-1.89829	down	-1.89218	down	-1.2405	down	0.51762	insig	-2.61816	down	0.798933	insig	0.275199	insig	-1.27735	down	1.18346	up	-1.23245	down	-1.50765	down	-0.0570371	insig	-1.06561	down	-3.79358	down	-2.72796	down
D342*030	2,4,6-Octatriene, 2,6-dimethyl-, (E,E)-	Terpenoids	terpene, sweet, fresh, floral	-		0.127321	insig	-0.199647	insig	-0.174238	insig	-0.368591	insig	-0.168944	insig	2.50807	up	0.201915	insig	0.329236	insig	0.763083	insig	0.361521	insig	0.588845	insig	1.4333	up	0.862795	insig	0.501274	insig	3.94137	up	0.101912	insig	-2.74934	down	-2.85125	down
WMW0040*018	trans-.beta.-Ocimene	Terpenoids	sweet, herbal	-		2.4778	up	0.272051	insig	-0.46954	insig	0.289674	insig	0.0176228	insig	2.76747	up	0.23327	insig	2.71107	up	0.339398	insig	0.378179	insig	-0.130143	insig	0.0338488	insig	0.0902529	insig	-0.287926	insig	2.80132	up	3.21939	up	-	-	-3.21939	down
KMW0252*018	1,3,7-Octatriene, 3,7-dimethyl-	Terpenoids	fruity, floral, wet, cloth	-		0.61223	insig	-0.393936	insig	-0.218283	insig	-0.433991	insig	-0.0400549	insig	3.00878	up	-0.760203	insig	-0.147973	insig	0.0125663	insig	0.378834	insig	-0.205717	insig	2.83112	insig	3.15733	insig	2.7785	insig	5.8399	insig	0.436577	insig	-2.83055	down	-3.26712	down
XMW1444*107	Carvenone	Terpenoids	spearmint	-		-0.520064	insig	0.257237	insig	-0.508959	insig	0.209417	insig	-0.0478198	insig	2.72919	up	0.153208	insig	-0.366856	insig	0.286703	insig	0.390732	insig	-0.222257	insig	0.0447426	insig	0.100952	insig	-0.28978	insig	2.77393	up	0.246133	insig	-3.03983	down	-3.28596	down
KMW0428*107	2-Cyclohexen-1-one, 3-methyl-6-(1-methylethyl)-	Terpenoids	herbal, minty, camphor, medicinal	-		-2.10367	insig	-	-	-3.33582	down	-	-	-	-	-	-	-	-	-2.10367	insig	-	-	-	-	-3.33582	down	-	-	-	-	-	-	-	-	1.23215	insig	-2.10367	down	-3.33582	down
NMW0060	Cyclohexanol, 1-methyl-4-(1-methylethenyl)-, trans-	Terpenoids	-	-		-0.570292	insig	-2.52555	down	-3.54414	down	-2.52555	down	-	-	-	-	1.81118	up	1.24089	up	4.1788	up	-0.157926	insig	0.63466	insig	3.99752	up	-0.33921	insig	-0.181284	insig	3.99752	up	0.4483	insig	-3.09584	down	-3.54414	down
KMW0408	Benzenemethanol, .alpha.,.alpha.,4-trimethyl-	Terpenoids	sweet, fruity, cherry, coumarin, floral, camphor	-		-0.190494	insig	0.396355	insig	0.683447	insig	-1.21001	down	-1.60637	down	2.67853	up	2.89366	up	2.70316	up	2.80806	up	0.310756	insig	3.49151	up	3.25121	up	-0.852457	insig	-1.16321	down	5.92975	up	-0.477586	insig	-4.07904	down	-3.60145	down
D193*131	p-Mentha-1,8-dien-7-ol	Terpenoids	green, cumin, spicy, aromatic, woody, cardamom, floral, waxy, violet	-		-0.682161	insig	-2.49292	down	-3.78761	down	-2.49292	down	-	-	-	-	0.382195	insig	-0.299966	insig	3.36538	up	0.490259	insig	-0.422235	insig	-	-	-2.87512	down	-3.36538	down	-	-	0.612528	insig	-3.17508	down	-3.78761	down
NMW0437	1,6,10,14-Hexadecatetraen-3-ol, 3,7,11,15-tetramethyl-, (E,E)-	Terpenoids	mild, floral, rose, balsamic	ko00904,ko01110		-1.43231	down	-0.435512	insig	-0.227375	insig	-4.16971	down	-3.73419	down	-	-	-0.239964	insig	-1.67228	down	-0.116268	insig	-0.311816	insig	-0.343643	insig	2.65219	up	-1.27756	down	-0.96574	insig	2.65219	up	-1.64045	down	-5.60202	down	-3.96157	down
Supplementary Table S4 Footnotes. Differentially accumulated metabolites between floral organs (petals T, pistils P, stamens S) of Magnolia cavaleriei var. platypetala 'Tanchun' across developmental stages (S1: bud; S2: initial opening; S3: full bloom). Log2FC (log2 fold change) values represent the ratio of mean peak areas between indicated sample pairs. Type indicates up‑regulation (Up) or down…
