# Supplementary material for: Combined Metabolome and Transcriptome Analysis of Floral Organ Development in Magnolia cavaleriei var. platypetala ‘Tanchun’
Source: Plants (Basel). 2026 May 27;15(11):1646. doi: 10.3390/plants15111646 (PMC13259206; doi:10.3390/plants15111646)
Supplement: Supplementary file 1 [file plants-15-01646-s001.zip › R2 Table S5.xlsx]

## Sheet: Table S5
Supplementary Table S5. List of screened VOCs based on differential accumulation.
Index	Compounds	Class I	Odor	kegg_map
YZMW0725	Fenoprop	Acid	-	ko00630,ko00660,ko01100,ko01200
KMW0730	Dodecanoic acid	Acid	mild, fatty, coconut, bay, oily	ko00061,ko01100,ko01110
KMW0572*446	trans-Cinnamic acid	Acid	balsamic, sweet, storax	ko00130,ko00360,ko00940,ko00996,ko00999,ko01100,ko01110
KMW0491	Hydrocinnamic acid	Acid	-	ko00630,ko00660,ko01100,ko01200
YZMW0662*206	2-Thiophenethiol	Alcohol	-	-
YZMW0540	2-Heptanol, 2-methyl-	Alcohol	-	-
YZMW0539	2-Hexanol, 2-methyl-	Alcohol	-	ko00350,ko01100
YZMW0354	Cycloheptanol	Alcohol	-	-
YZMW0321	3-Buten-1-ol, 2-methyl-	Alcohol	-	-
YZMW0167*239	3-Hexanol, 2,5-dimethyl-	Alcohol	-	ko00400
YZMW0165*248	1H-Indol-5-ol	Alcohol	-	ko00400
YZMW0102*239	3-Hexanol, 2,4-dimethyl-	Alcohol	-	-
YZMW0089	1-Pentanol, 2,2,4-trimethyl-	Alcohol	-	-
YC_1805	1-Butanol, 3,3-dimethyl-	Alcohol	-	ko00280,ko00290,ko00785,ko00966,ko01100,ko01110,ko01210,ko01230
YC_1798*435	2,3-Butanediol, [R-(R*,R*)]-	Alcohol	-	ko00280,ko00290,ko00785,ko00966,ko01100,ko01110,ko01210,ko01230
XMW0364	6-Undecanol	Alcohol	-	-
WAMW0717	2-Undecanol	Alcohol	fresh, waxy, clean, cloth, cotton, sarsaparilla	-
QWMW1138	Ethanol, 2-(ethylthio)-	Alcohol	meaty	-
QWMW1099	5-Octen-1-ol, (Z)-	Alcohol	green, melon, watery, watermelon, earthy, mushroom, violet, leafy, fishy, soapy	-
NMW0126*047	2-Propen-1-ol, 3-phenyl-, (E)-	Alcohol	sweet, balsamic, hyacinth, spicy, green, powdery, cinnamyl	-
KMW0487*047	2-Propen-1-ol, 3-phenyl-	Alcohol	-	-
KMW0466	3-Cyclohexene-1-methanethiol, .alpha.,.alpha.,4-trimethyl-	Alcohol	-	-
KMW0355*443	trans,cis-2,6-Nonadien-1-ol	Alcohol	-	ko00280,ko00290,ko00785,ko00966,ko01100,ko01110,ko01210,ko01230
KMW0284	Phenylethyl Alcohol	Alcohol	mild, green, sweet, earthy	-
KMW0225*186	3-Hexen-1-ol, (E)-	Alcohol	green, leafy	-
KMW0194*240	2-Octanol	Alcohol	-	-
KMW0163*206	3-Thiophenethiol	Alcohol	sweet, fatty, melon, cucumber, vegetable	-
KMW0160	1-Propanol, 3-(methylthio)-	Alcohol	lilac, oily, lily, tea, floral, bois de rose, woody	-
KMW0143*211	2-Heptanol	Alcohol	fruity, waxy, orris, coconut	-
KMW0098*186	3-Hexen-1-ol, (Z)-	Alcohol	fresh, green, grass, foliage, vegetable, herbal, oily	ko00592,ko01110
KMW0075*435	2,3-Butanediol	Alcohol	buttery, creamy	-
GMW0401*437	3-Hexen-1-ol	Alcohol	green, leafy	-
GMW0390*240	2-Octanol, (S)-	Alcohol	mushroom	-
GGMW0059	2-Pentanol, 3-methyl-	Alcohol	-	-
GGMW0037	5-Nonanol	Alcohol	-	-
D245	4-Phenyl-2-butanol	Alcohol	disagreeable, mercaptan	-
D1660*437	5-Hexen-1-ol	Alcohol	-	-
D1396	3-Nonanol	Alcohol	-	-
CY_060	2-Heptanol, 6-methyl-	Alcohol	-	-
YZMW0006	3-Cyclohexene-1-carboxaldehyde	Aldehyde	aldehyde, grassy, green, leafy, vinegar	-
XMW3734	Benzaldehyde, 2-hydroxy-	Aldehyde	aldehyde, grassy, green, leafy, vinegar	-
XMW2909	3-Isopropylbenzaldehyde	Aldehyde	aldehyde, grassy, green, leafy, vinegar	-
XMW1311	2-Propenal, 3-(2-furanyl)-	Aldehyde	aldehyde, grassy, green, leafy, vinegar	-
XMW0404	2,5-Furandicarboxaldehyde	Aldehyde	aldehyde, grassy, green, leafy, vinegar	-
XMW0294	10-Undecenal	Aldehyde	aldehyde, grassy, green, leafy, vinegar	-
XMW0217	cis-7-Decen-1-al	Aldehyde	aldehyde, grassy, green, leafy, vinegar	-
XMW0089*454	4-Decenal, (E)-	Aldehyde	aldehyde, grassy, green, leafy, vinegar	-
WMW0094*032	2,6-Nonadienal, (E,E)-	Aldehyde	aldehyde, grassy, green, leafy, vinegar	-
WMW0057*264	6-Nonenal, (Z)-	Aldehyde	aldehyde, grassy, green, leafy, vinegar	-
WMW0056	4-Nonenal, (E)-	Aldehyde	aldehyde, grassy, green, leafy, vinegar	-
WMW0048*264	6-Nonenal, (E)-	Aldehyde	aldehyde, grassy, green, leafy, vinegar	-
WAMW2219*199	4-Heptenal, (E)-	Aldehyde	aldehyde, grassy, green, leafy, vinegar	-
WAMW1895*260	2,4-Nonadienal	Aldehyde	aldehyde, grassy, green, leafy, vinegar	-
WAMW1043	Pentadecanal-	Aldehyde	aldehyde, grassy, green, leafy, vinegar	-
WAMW0468	1H-Pyrrole-2-carboxaldehyde, 1-methyl-	Aldehyde	aldehyde, grassy, green, leafy, vinegar	-
QWMW1287	Non-8-enal	Aldehyde	aldehyde, grassy, green, leafy, vinegar	-
QWMW1060*439	Benzeneacetaldehyde, .alpha.-methyl-	Aldehyde	aldehyde, grassy, green, leafy, vinegar	-
QWMW0337	3-Methylthiobutyraldehyde	Aldehyde	aldehyde, grassy, green, leafy, vinegar	-
NMW0136*222	Benzaldehyde, 3-hydroxy-	Aldehyde	floral, muguet, cyclamen, rhubarb, woody	-
NMW0027*217	Benzaldehyde, 3-methyl-	Aldehyde	fresh, sharp, green, hyacinth, leafy, lilac	-
NMW0023*217	Benzaldehyde, 2-methyl-	Aldehyde	fatty, spicy	-
KMW0519	Vanillin	Aldehyde	sweet, vanilla, creamy, chocolate	ko00996,ko01100,ko01110
KMW0517*053	2-Undecenal, E-	Aldehyde	fresh, fruity, citrus, orange, peel	-
KMW0513*053	2-Undecenal	Aldehyde	fresh, fruity, orange, peel	-
KMW0482*049	2,4-Decadienal, (E,E)-	Aldehyde	aldehyde, grassy, green, leafy, vinegar	-
KMW0475*049	2,4-Decadienal, (E,Z)-	Aldehyde	aldehyde, grassy, green, leafy, vinegar	-
KMW0407*260	2,4-Nonadienal, (E,E)-	Aldehyde	aldehyde, grassy, green, leafy, vinegar	-
KMW0345*032	2,6-Nonadienal, (E,Z)-	Aldehyde	aldehyde, grassy, green, leafy, vinegar	-
KMW0343*263	2-Nonenal	Aldehyde	aldehyde, grassy, green, leafy, vinegar	-
KMW0338*263	2-Nonenal, (E)-	Aldehyde	aldehyde, grassy, green, leafy, vinegar	-
KMW0326*263	2-Nonenal, (Z)-	Aldehyde	aldehyde, grassy, green, leafy, vinegar	-
KMW0287	(Z,Z)-3,6-Nonadienal	Aldehyde	aldehyde, grassy, green, leafy, vinegar	-
KMW0253*230	2-octenal	Aldehyde	aldehyde, grassy, green, leafy, vinegar	-
KMW0251	5-Heptenal, 2,6-dimethyl-	Aldehyde	aldehyde, grassy, green, leafy, vinegar	-
KMW0243*230	2-Octenal, (E)-	Aldehyde	aldehyde, grassy, green, leafy, vinegar	-
KMW0212	Benzeneacetaldehyde	Aldehyde	aldehyde, grassy, green, leafy, vinegar	-
KMW0157*012	2-Heptenal, (E)-	Aldehyde	aldehyde, grassy, green, leafy, vinegar	-
KMW0156*012	2-Heptenal, (Z)-	Aldehyde	aldehyde, grassy, green, leafy, vinegar	-
KMW0123*199	4-Heptenal, (Z)-	Aldehyde	aldehyde, grassy, green, leafy, vinegar	-
KMW0122	Heptanal	Aldehyde	aldehyde, grassy, green, leafy, vinegar	-
KMW0066	Hexanal	Aldehyde	aldehyde, grassy, green, leafy, vinegar	-
GMW0286*412	Benzaldehyde, 2-methoxy-	Aldehyde	aldehyde, grassy, green, leafy, vinegar	-
GMW0178	Octanal, 7-hydroxy-3,7-dimethyl-	Aldehyde	aldehyde, grassy, green, leafy, vinegar	-
GMW0152	Benzenepropanal	Aldehyde	aldehyde, grassy, green, leafy, vinegar	-
D219*412	Benzaldehyde, 4-methoxy-	Aldehyde	aldehyde, grassy, green, leafy, vinegar	-
YC_926	Histamine	Amine	-	ko00020,ko00040,ko00053,ko00220,ko00250,ko00300,ko00310,ko00340,ko00430,ko00470,ko00630,ko00650,ko00660,ko00785,ko01100,ko01110,ko01200,ko01210,ko01230,ko01240
XMW2237*193	p-Aminotoluene	Amine	-	-
WAMW2242*193	o-Toluidine	Amine	-	-
WAMW0303*231	m-Chloroaniline	Amine	-	-
NMW0035	Benzenamine, N,N-dimethyl-	Amine	-	-
YZMW0351	Benzene, 3-cyclohexen-1-yl-	Aromatics	-	-
XMW3171*250	Benzene, (2-methylpropyl)-	Aromatics	-	-
XMW0770	Indane	Aromatics	-	-
XMW0659	Benzene, n-butyl-	Aromatics	-	-
XMW0011*440	Benzene, 1,4-diethyl-	Aromatics	-	-
WAMW1749*218	Benzene, 1-ethyl-4-methyl-	Aromatics	-	-
WAMW1364	Benzene, 1,2,3,4-tetramethyl-	Aromatics	-	-
WAMW0572*440	Benzene, 1,2-diethyl-	Aromatics	-	-
NMW0789*218	Benzene, 1-ethyl-3-methyl-	Aromatics	-	-
NMW0012	Benzene, 1,2,3-trimethyl-	Aromatics	-	-
KMW0307*246	Benzene, 1-methyl-4-(1-methylethenyl)-	Aromatics	-	-
KMW0150	Benzene, 1,2,4-trimethyl-	Aromatics	-	-
YZMW0688	Butanoic acid, 2-methyl-, 1-methylpropyl ester	Ester	sweet, fruity, apple, pineapple, green, tropical	-
YC_1861	1-Butanol, 2-methyl-, propanoate	Ester	sweet, fruity, apple, pineapple, green, tropical	-
XMW2678*316	Pentanoic acid, pentyl ester	Ester	sweet, fruity, apple, pineapple, green, tropical	-
XMW1403*042	cis-3-Hexenyl isovalerate	Ester	sweet, fruity, apple, pineapple, green, tropical	-
XMW1401*042	n-Valeric acid cis-3-hexenyl ester	Ester	sweet, fruity, apple, pineapple, green, tropical	-
XMW1345	Octanoic acid, 3-methylbutyl ester	Ester	sweet, fruity, apple, pineapple, green, tropical	-
XMW1211	2-Heptanol, acetate	Ester	sweet, fruity, apple, pineapple, green, tropical	-
XMW1199	Propanoic acid, 2-methyl-, butyl ester	Ester	sweet, fruity, apple, pineapple, green, tropical	-
XMW1058	Cyclopentanol, acetate	Ester	sweet, fruity, apple, pineapple, green, tropical	-
XMW0981*126	Butanoic acid, 3-methyl-, 2-phenylethyl ester	Ester	sweet, fruity, apple, pineapple, green, tropical	-
XMW0887	Butanoic acid, 2-methyl-, propyl ester	Ester	sweet, fruity, apple, pineapple, green, tropical	-
XMW0627	Diethyl Phthalate	Ester	sweet, fruity, apple, pineapple, green, tropical	-
XMW0479	cis-3-Hexenyl salicylate	Ester	sweet, fruity, apple, pineapple, green, tropical	-
XMW0471	3-Hexen-1-ol, benzoate, (Z)-	Ester	sweet, fruity, apple, pineapple, green, tropical	-
XMW0390	2,2,4-Trimethyl-1,3-pentanediol diisobutyrate	Ester	sweet, fruity, apple, pineapple, green, tropical	-
XMW0094	Hexanoic acid, 2-phenylethyl ester	Ester	sweet, fruity, apple, pineapple, green, tropical	-
WMW0211	2,4-Hexadienoic acid, ethyl ester, (2E,4E)-	Ester	sweet, fruity, apple, pineapple, green, tropical	-
WMW0050*333	2(4H)-Benzofuranone, 5,6,7,7a-tetrahydro-4,4,7a-trimethyl-, (R)-	Ester	sweet, fruity, apple, pineapple, green, tropical	-
WAMW1769	Propanoic acid, pentyl ester	Ester	sweet, fruity, apple, pineapple, green, tropical	-
WAMW1574	Allyl Isothiocyanate	Ester	sweet, fruity, apple, pineapple, green, tropical	-
w20	.delta.-Nonalactone	Ester	sweet, fruity, apple, pineapple, green, tropical	-
QWMW0701	3-6-Nonadien-1-yl-acetate	Ester	sweet, fruity, apple, pineapple, green, tropical	-
NMW0784*402	Ethyl tiglate	Ester	sweet, fruity, apple, pineapple, green, tropical	-
NMW0766	2-Propenoic acid, butyl ester	Ester	sweet, fruity, apple, pineapple, green, tropical	-
NMW0195*057	2-Propen-1-ol, 3-phenyl-, acetate, (E)-	Ester	sweet, fruity, apple, pineapple, green, tropical	-
NMW0194*057	Acetic acid, cinnamyl ester	Ester	sweet, fruity, apple, pineapple, green, tropical	-
NMW0156	Benzene, (isothiocyanatomethyl)-	Ester	sweet, fruity, apple, pineapple, green, tropical	-
NMW0122*338	Geranyl formate	Ester	sweet, fruity, apple, pineapple, green, tropical	-
NMW0068*278	Acetic acid, 4-methylphenyl ester	Ester	sweet, fruity, apple, pineapple, green, tropical	-
NMW0025	Acetic acid, phenyl ester	Ester	sweet, fruity, apple, pineapple, green, tropical	-
NMW0016	Acetic acid, cyclohexyl ester	Ester	sweet, fruity, apple, pineapple, green, tropical	-
KMW0684	.delta.-Dodecalactone	Ester	sweet, fruity, apple, pineapple, green, tropical	-
KMW0660	2(3H)-Furanone, dihydro-5-(2-octenyl)-, (Z)-	Ester	sweet, fruity, apple, pineapple, green, tropical	-
KMW0599	Dodecanoic acid, methyl ester	Ester	sweet, fruity, apple, pineapple, green, tropical	-
KMW0580	2,4-Decadienoic acid, ethyl ester, (E,Z)-	Ester	sweet, fruity, apple, pineapple, green, tropical	-
KMW0574*322	2-Propenoic acid, 3-phenyl-, ethyl ester	Ester	sweet, fruity, apple, pineapple, green, tropical	-
KMW0546	Acetic acid, decyl ester	Ester	sweet, fruity, apple, pineapple, green, tropical	-
KMW0528*355	Hexanoic acid, 3-hexenyl ester, (Z)-	Ester	sweet, fruity, apple, pineapple, green, tropical	-
KMW0516*081	.alpha.-Terpinyl acetate	Ester	sweet, fruity, apple, pineapple, green, tropical	-
KMW0503	Methyl anthranilate	Ester	sweet, fruity, apple, pineapple, green, tropical	-
KMW0424*342	Butanoic acid, 2-methyl-, hexyl ester	Ester	sweet, fruity, apple, pineapple, green, tropical	-
KMW0412	Nonanoic acid, methyl ester	Ester	sweet, fruity, apple, pineapple, green, tropical	-
KMW0373	Benzoic acid, ethyl ester	Ester	sweet, fruity, apple, pineapple, green, tropical	-
KMW0350	Acetic acid, phenylmethyl ester	Ester	sweet, fruity, apple, pineapple, green, tropical	-
KMW0332*316	Butanoic acid, 2-methyl-, pentyl ester	Ester	sweet, fruity, apple, pineapple, green, tropical	-
KMW0267	Benzoic acid, methyl ester	Ester	sweet, fruity, apple, pineapple, green, tropical	-
KMW0232	Octanoic acid, methyl ester	Ester	sweet, fruity, apple, pineapple, green, tropical	-
KMW0119	Pentanoic acid, ethyl ester	Ester	sweet, fruity, apple, pineapple, green, tropical	-
GMW0311*234	3-Hexenoic acid, methyl ester, (E)-	Ester	sweet, fruity, apple, pineapple, green, tropical	-
GMW0288	3-(Methylthio)propanoic acid methyl ester	Ester	sweet, fruity, apple, pineapple, green, tropical	-
GMW0120	S-Methyl methanethiosulfinate	Ester	sweet, fruity, apple, pineapple, green, tropical	-
GGMW0028	Methyl tiglate	Ester	sweet, fruity, apple, pineapple, green, tropical	-
D358	4-tert-Butylcyclohexyl acetate	Ester	sweet, fruity, apple, pineapple, green, tropical	-
D309*445	Ethyl 2-hexenoate, trans-	Ester	sweet, fruity, apple, pineapple, green, tropical	-
D305*023	Butanoic acid, 2-methyl-, 3-methylbutyl ester	Ester	sweet, fruity, apple, pineapple, green, tropical	-
D273*023	Butanoic acid, 2-methyl-, 2-methylbutyl ester	Ester	sweet, fruity, apple, pineapple, green, tropical	-
D27	Benzene, (2-isothiocyanatoethyl)-	Ester	sweet, fruity, apple, pineapple, green, tropical	-
D154	.beta.-Phenylethyl butyrate	Ester	sweet, fruity, apple, pineapple, green, tropical	-
D1386	Propanoic acid, 2-methyl-, 1-methylethyl ester	Ester	sweet, fruity, apple, pineapple, green, tropical	-
YZMW0022	3-Ethylanisole	Ether	-	-
WAMW0654	Benzene, 1,3-dimethoxy-	Ether	-	-
KMW0395	Estragole	Ether	-	-
YZMW0295	(6R,7aR)-3,6-Dimethyl-5,6,7,7a-tetrahydrobenzofuran-2(4H)-one	Heterocyclic compound	-	-
YC_1012	4-(4-Methylpent-3-enyl)-3,6-dihydro-1,2-dithiin	Heterocyclic compound	-	-
XMW2824	2-Isopropylpyrazine	Heterocyclic compound	-	-
XMW2426	2-Isobutyl-3-methylpyrazine	Heterocyclic compound	-	-
XMW2392*441	Pyrazine, 2,5-diethyl-	Heterocyclic compound	-	-
XMW0484	Furan, 2-propyl-	Heterocyclic compound	-	-
WAMW1609	1H-Pyrrole, 1-butyl-	Heterocyclic compound	-	-
QWMW0545	1,3-Dithiolane	Heterocyclic compound	-	-
QWMW0444	Pyridine, 3,4-dimethyl-	Heterocyclic compound	-	-
QWMW0269*255	Pyrazine, 2-methyl-6-propyl-	Heterocyclic compound	-	-
QWMW0266*441	2,3-Diethylpyrazine	Heterocyclic compound	-	-
KMW0560	Coumarin	Heterocyclic compound	-	-
KMW0472	Indole	Heterocyclic compound	-	ko00350,ko01100
KMW0431	5H-5-Methyl-6,7-dihydrocyclopentapyrazine	Heterocyclic compound	-	-
KMW0236	2-Isobutylthiazole	Heterocyclic compound	-	ko00650,ko01110
KMW0214	Acetylpyrazine	Heterocyclic compound	-	-
KMW0190	Pyrazine, trimethyl-	Heterocyclic compound	-	-
KMW0084	Pyridine	Heterocyclic compound	sickening, sour, putrid, fishy, amine	-
GMW0349	Safrole	Heterocyclic compound	-	-
D685*255	2-Methyl-3-propylpyrazine	Heterocyclic compound	-	-
D364	2-Ethoxy-3-methylpyrazine	Heterocyclic compound	-	-
D335	Pyrazine, (2-methylpropyl)-	Heterocyclic compound	-	-
D253	2-Acetyl-3-methylpyrazine	Heterocyclic compound	-	ko01100
CY_023	Dibenzofuran	Heterocyclic compound	-	-
YZMW0375*324	Megastigma-4,6(E),8(E)-triene	Hydrocarbons	-	-
KMW0642	Hexadecane	Hydrocarbons	-	-
YZMW0294	1,3-Dioxol-2-one,4,5-dimethyl-	Ketone	pungent, thujone, labdanum, honey, cistus	-
YZMW0145	3,5-Heptadien-2-one, 6-methyl-, (E)-	Ketone	pungent, thujone, labdanum, honey, cistus	-
YZMW0139	4-Heptanone, 3-methyl-	Ketone	pungent, thujone, labdanum, honey, cistus	-
XMW1460	3-Buten-2-one, 4-phenyl-	Ketone	pungent, thujone, labdanum, honey, cistus	-
XMW1348	2-Tridecanone	Ketone	pungent, thujone, labdanum, honey, cistus	-
XMW1283	4-Heptanone	Ketone	pungent, thujone, labdanum, honey, cistus	-
XMW0486	Cyclohexanone, 2,2,6-trimethyl-	Ketone	pungent, thujone, labdanum, honey, cistus	-
XMW0462	2-Cyclopenten-1-one, 3-methyl-2-(2-pentenyl)-, (Z)-	Ketone	pungent, thujone, labdanum, honey, cistus	-
XMW0186*139	3,5-Octadien-2-one, (E,E)-	Ketone	pungent, thujone, labdanum, honey, cistus	-
WMW0176	2H-Pyran-2-one, tetrahydro-6-methyl-	Ketone	pungent, thujone, labdanum, honey, cistus	-
WAMW1632*198	Cyclohexanone, 3-methyl-	Ketone	pungent, thujone, labdanum, honey, cistus	-
WAMW1615	4-Octanone	Ketone	pungent, thujone, labdanum, honey, cistus	-
w39*349	2-Butanone, 4-(2,6,6-trimethyl-2-cyclohexen-1-yl)-	Ketone	pungent, thujone, labdanum, honey, cistus	-
w21	2H-Pyran-2-one, 6-pentyl-	Ketone	pungent, thujone, labdanum, honey, cistus	-
QWMW1014	2-Sec-Butylcyclohexanone	Ketone	pungent, thujone, labdanum, honey, cistus	-
QWMW0573*227	2-Cyclopenten-1-one, 3-ethyl-2-hydroxy-	Ketone	pungent, thujone, labdanum, honey, cistus	-
NMW0281	3-Butylisobenzofuran-1(3H)-one	Ketone	pungent, thujone, labdanum, honey, cistus	-
KMW0736	Apocynin	Ketone	pungent, thujone, labdanum, honey, cistus	-
KMW0577	2H-Pyran-2-one, 5,6-dihydro-6-pentyl-	Ketone	pungent, thujone, labdanum, honey, cistus	-
KMW0474	2-Undecanone	Ketone	pungent, thujone, labdanum, honey, cistus	-
KMW0378*036	Ethanone, 1-(4-methylphenyl)-	Ketone	pungent, thujone, labdanum, honey, cistus	-
KMW0278	Ethanone, 1-(2-thienyl)-	Ketone	pungent, thujone, labdanum, honey, cistus	-
KMW0203	Ethanone, 1-(2-pyridinyl)-	Ketone	pungent, thujone, labdanum, honey, cistus	-
KMW0187	2-Octanone	Ketone	pungent, thujone, labdanum, honey, cistus	-
KMW0176*228	5-Hepten-2-one, 6-methyl-	Ketone	pungent, thujone, labdanum, honey, cistus	-
KMW0170	1-Octen-3-one	Ketone	pungent, thujone, labdanum, honey, cistus	-
KMW0114	3-mercapto-2-pentanone	Ketone	pungent, thujone, labdanum, honey, cistus	-
GMW0384	2-Buten-1-one, 1-(2,6,6-trimethyl-1,3-cyclohexadien-1-yl)-	Ketone	pungent, thujone, labdanum, honey, cistus	-
GMW0285*227	3,4-Dimethyl-1,2-cyclopentadione	Ketone	pungent, thujone, labdanum, honey, cistus	-
D303	2H-Pyran-2-one, tetrahydro-6-nonyl-	Ketone	pungent, thujone, labdanum, honey, cistus	-
D1666	Cyclododecanone	Ketone	pungent, thujone, labdanum, honey, cistus	-
D1026	1,7-Dioxacycloheptadecan-8-one	Ketone	pungent, thujone, labdanum, honey, cistus	-
CY_019	2-Cyclopenten-1-one, 2-hydroxy-	Ketone	pungent, thujone, labdanum, honey, cistus	-
NMW0083*258	Benzene, 1-methyl-4-nitro-	Nitrogen compounds	-	-
NMW0078*258	Benzene, 1-methyl-3-nitro-	Nitrogen compounds	-	-
KMW0384	Benzene, (2-nitroethyl)-	Nitrogen compounds	-	-
D265	Dodecanenitrile	Nitrogen compounds	-	-
YZMW0584*265	Phenol, 2-chloro-4-methyl-	Phenol	-	-
YZMW0518*265	Phenol, 2-chloro-5-methyl-	Phenol	-	ko00760,ko00960,ko01100,ko01110,ko01240
YZMW0467*299	Phenol, 3,5-dichloro-	Phenol	-	-
YZMW0458	Phenol, 4-(ethoxymethyl)-	Phenol	-	ko01100
YZMW0396	Phenol, 4-(methoxymethyl)-	Phenol	-	-
YZMW0280*327	Phenol, 2,5-bis(1-methylethyl)-	Phenol	-	-
YZMW0226*327	Phenol, 2,4-bis(1-methylethyl)-	Phenol	-	ko00400
XMW3453	Phenol, 2-propyl-	Phenol	-	-
XMW2348	Phenol, 3-(ethylamino)-4-methyl-	Phenol	-	-
XMW2340*401	2-Methoxy-5-methylphenol	Phenol	-	-
XMW0615*045	Phenol, m-tert-butyl-	Phenol	-	-
XMW0048	Phenol, 2-nitro-	Phenol	-	-
WMW0078	2,4-Di-tert-butylphenol	Phenol	-	ko01100
WAMW2199*418	Phenol, 2,6-dimethoxy-	Phenol	-	-
QWMW1223	Phenol, 2,6-dimethyl-	Phenol	-	-
QWMW1208	Phenol, 2-(1-methylethyl)-	Phenol	-	-
QWMW1175*149	Phenol, 2,5-dimethyl-	Phenol	-	-
QWMW0592*401	Creosol	Phenol	-	-
NMW0229*271	2-Naphthalenol	Phenol	-	-
NMW0175	Phenol, 4-(1,1-dimethylpropyl)-	Phenol	-	-
NMW0120*045	Phenol, p-tert-butyl-	Phenol	-	-
NMW0047*149	Phenol, 2-ethyl-	Phenol	-	-
KMW0703*149	Phenol, 4-ethyl-	Phenol	-	-
KMW0540	Eugenol	Phenol	-	-
KMW0469	Phenol, 4-ethyl-2-methoxy-	Phenol	-	ko00760,ko00960,ko01100,ko01110,ko01240
KMW0359*429	Phenol, 3-ethyl-	Phenol	-	ko00280,ko00290,ko00785,ko00966,ko01100,ko01110,ko01210,ko01230
KMW0258	Phenol, 2-methoxy-	Phenol	-	-
KMW0175	Phenol	Phenol	-	-
GMW0162*149	Phenol, 2,4-dimethyl-	Phenol	-	-
GGMW0071	Phenol, 2,3,5,6-tetramethyl-	Phenol	-	-
D184	Hydroquinone	Phenol	-	-
YZMW0320*015	Bicyclo[4.1.0]hept-2-ene, 3,7,7-trimethyl-, (1S-cis)-	Terpenoids	-	-
XMW2572	1(2H)-Naphthalenone, octahydro-4a,8a-dimethyl-7-(1-methylethyl)-, [4aR-(4a.alpha.,7.beta.,8a.alpha.)]-	Terpenoids	-	-
XMW1411	1,3,6,10-Dodecatetraene, 3,7,11-trimethyl-, (Z,E)-	Terpenoids	-	-
XMW1167	(1R,3E,7E,11R)-1,5,5,8-Tetramethyl-12-oxabicyclo[9.1.0]dodeca-3,7-diene	Terpenoids	-	-
XMW0961*044	Bornyl acetate	Terpenoids	-	-
XMW0764*131	(S)-(-)-(4-Isopropenyl-1-cyclohexenyl)methanol	Terpenoids	-	-
XMW0453*030	2,4,6-Octatriene, 2,6-dimethyl-, (E,Z)-	Terpenoids	-	-
XMW0385	Carotol	Terpenoids	-	-
XMW0127*016	o-Cymene	Terpenoids	-	-
XMW0126*016	Benzene, 1-methyl-3-(1-methylethyl)-	Terpenoids	-	-
XMW0084*030	2,4,6-Octatriene, 2,6-dimethyl-	Terpenoids	-	-
XMW0054	Farnesene epoxide, E-	Terpenoids	-	-
XMW0023	Bicyclo[3.1.0]hex-2-ene, 4-methyl-1-(1-methylethyl)-	Terpenoids	-	-
XMW0004*119	Bicyclo[3.1.1]heptane, 6,6-dimethyl-2-methylene-, (1S)-	Terpenoids	-	-
WMW0215*018	.beta.-Ocimene	Terpenoids	-	-
WMW0179*400	L-Fenchone	Terpenoids	-	ko01100
WMW0040*018	trans-.beta.-Ocimene	Terpenoids	-	-
WMW0025*045	Thymol	Terpenoids	-	-
WMW0023*011	(1R)-2,6,6-Trimethylbicyclo[3.1.1]hept-2-ene	Terpenoids	-	-
WMW0017	Bicyclo[2.2.1]heptane, 2,2-dimethyl-3-methylene-, (1S)-	Terpenoids	-	-
WMW0015*120	Terpinen-4-ol	Terpenoids	-	-
WAMW2190*095	dl-Menthol	Terpenoids	-	-
WAMW0630*017	Cyclohexene, 1-methyl-5-(1-methylethenyl)-, (R)-	Terpenoids	-	-
QWMW1013*400	D-Fenchone	Terpenoids	-	-
NMW0788	Bicyclo[2.2.1]heptane, 2,2-dimethyl-3-methylene-, (1R)-	Terpenoids	-	-
NMW0783*011	(1S)-2,6,6-Trimethylbicyclo[3.1.1]hept-2-ene	Terpenoids	-	-
NMW0200*147	1,6,10-Dodecatriene, 7,11-dimethyl-3-methylene-	Terpenoids	-	-
NMW0121*045	Phenol, 2-methyl-5-(1-methylethyl)-	Terpenoids	-	-
NMW0089*116	6-Octen-1-ol, 3,7-dimethyl-, (R)-	Terpenoids	-	-
NMW0065*092	Bicyclo[2.2.1]heptan-2-ol, 1,7,7-trimethyl-, (1S-endo)-	Terpenoids	-	-
NMW0034*400	Fenchone	Terpenoids	-	-
NMW0005*120	3-Cyclohexen-1-ol, 4-methyl-1-(1-methylethyl)-, (R)-	Terpenoids	-	-
NMW0003	2,6,9,11-Dodecatetraenal, 2,6,10-trimethyl-, (E,E,E)-	Terpenoids	-	-
KMW0630*381	1,6,10-Dodecatrien-3-ol, 3,7,11-trimethyl-, (E)-	Terpenoids	-	-
KMW0573*147	(E)-.beta.-Farnesene	Terpenoids	-	-
KMW0554*055	.alpha.-Ionone	Terpenoids	-	-
KMW0550	Damascone, .beta.-	Terpenoids	-	-
KMW0547*347	2-Cyclohexen-1-ol, 2-methyl-5-(1-methylethenyl)-, acetate	Terpenoids	-	-
KMW0518*352	2,6-Octadien-1-ol, 3,7-dimethyl-, acetate, (Z)-	Terpenoids	-	-
KMW0460*285	Geraniol	Terpenoids	-	ko01100
KMW0459*283	2,6-Octadienal, 3,7-dimethyl-, (E)-	Terpenoids	-	-
KMW0452*080	Benzaldehyde, 4-(1-methylethyl)-	Terpenoids	-	-
KMW0448*279	D-Carvone	Terpenoids	-	-
KMW0446*283	Citral	Terpenoids	-	-
KMW0444*279	Carvone	Terpenoids	-	-
KMW0439*285	2,6-Octadien-1-ol, 3,7-dimethyl-, (Z)-	Terpenoids	-	-
KMW0434	1-Cyclohexene-1-carboxaldehyde, 2,6,6-trimethyl-	Terpenoids	-	-
KMW0432	Neral	Terpenoids	-	ko01110
KMW0430*116	Citronellol	Terpenoids	-	ko00400
KMW0413*279	(-)-Carvone	Terpenoids	-	ko00400
KMW0389*092	endo-Borneol	Terpenoids	-	-
KMW0370	2-Methylisoborneol	Terpenoids	-	ko00350,ko00360,ko01100
KMW0328*031	(+)-(E)-Limonene oxide	Terpenoids	-	-
KMW0327*031	Limonene oxide, trans-	Terpenoids	-	-
KMW0324*031	Limonene oxide, cis-	Terpenoids	-	-
KMW0319*031	7-Oxabicyclo[4.1.0]heptane, 1-methyl-4-(1-methylethenyl)-	Terpenoids	-	-
KMW0235*018	1,3,6-Octatriene, 3,7-dimethyl-, (Z)-	Terpenoids	-	ko00650,ko01110
KMW0234*016	p-Cymene	Terpenoids	-	-
KMW0209*089	7-Oxabicyclo[2.2.1]heptane, 1-methyl-4-(1-methylethyl)-	Terpenoids	-	-
KMW0198*257	.alpha.-Phellandrene	Terpenoids	-	-
KMW0197*257	(S)-(+)-alpha-Phellandrene	Terpenoids	-	-
KMW0193*119	.beta.-Pinene	Terpenoids	-	-
KMW0178	Bicyclo[3.1.0]hexane, 4-methylene-1-(1-methylethyl)-	Terpenoids	-	-
KMW0148*011	.alpha.-Pinene	Terpenoids	-	-
D276	Bicyclo[3.1.0]hex-3-en-2-one, 4-methyl-1-(1-methylethyl)-	Terpenoids	-	-
D192*453	Fenchol	Terpenoids	-	-
D186*282	trans-Carveol	Terpenoids	-	-
Supplementary Table S5 Footnote. List of screened volatile organic compounds (VOCs) based on differential accumulation patterns across floral tissues (petals, pistils, stamens) and developmental stages (S1: bud; S2: initial opening; S3: full bloom). Compounds included in this table met the following criteria: (i) significant differential accumulation (|log2FC| ≥ 1, p < 0.05, FDR‑adjusted) in at l…
