# Supplementary material for: Combined Metabolome and Transcriptome Analysis of Floral Organ Development in Magnolia cavaleriei var. platypetala ‘Tanchun’
Source: Plants (Basel). 2026 May 27;15(11):1646. doi: 10.3390/plants15111646 (PMC13259206; doi:10.3390/plants15111646)
Supplement: Supplementary file 1 [file plants-15-01646-s001.zip › R2 Table S6.xlsx]

## Sheet: T_S2_vs_T_S1
Supplementary Table S6. List of differentially expressed genes in Tanchun's petals during floral stage transitions.
ID	log2FoldChange	pvalue	padj	regulated	KEGG
Cluster-107665.0	-2.19957	3.89444e-181	1.73762e-176	down	K10859 DNA oxidative demethylase [EC:1.14.11.33] | (RefSeq) alpha-ketoglutarate-dependent dioxygenase alkB homolog 3-like (A)
Cluster-129605.0	5.55343	3.32855e-14	2.57389e-12	up	K09264 MADS-box transcription factor, plant | (RefSeq) agamous-like MADS-box protein MADS2 isoform X1 (A)
Cluster-148488.0	1.70478	1.12533e-154	1.67367e-150	up	K03294 basic amino acid/polyamine antiporter, APA family | (RefSeq) cationic amino acid transporter 1-like (A)
Cluster-146172.3	2.00004	1.03958e-138	9.27683e-135	up	K05350 beta-glucosidase [EC:3.2.1.21] | (RefSeq) beta-glucosidase 18-like isoform X1 (A)
Cluster-16195.4	1.49909	4.67158e-118	2.97766e-114	up	K01183 chitinase [EC:3.2.1.14] | (RefSeq) endochitinase EP3-like (A)
Cluster-88403.2305	-2.32036	6.82775e-109	3.80801e-105	down	K01937 CTP synthase [EC:6.3.4.2] | (RefSeq) uncharacterized protein LOC131240869 isoform X1 (A)
Cluster-129378.1	1.80578	9.06841e-108	4.49572e-104	up	K01904 4-coumarate--CoA ligase [EC:6.2.1.12] | (RefSeq) 4-coumarate--CoA ligase 2-like (A)
Cluster-127485.2	1.5061	1.24282e-96	5.04112e-93	up	K00033 6-phosphogluconate dehydrogenase [EC:1.1.1.44 1.1.1.343] | (RefSeq) 6-phosphogluconate dehydrogenase, decarboxylating 3, chloroplastic-like (A)
Cluster-112972.0	-2.46595	6.71412e-95	2.49642e-91	down	K01179 endoglucanase [EC:3.2.1.4] | (RefSeq) endoglucanase 6-like isoform X1 (A)
Cluster-110551.4	2.53735	9.20649e-93	3.15981e-89	up	K09487 heat shock protein 90kDa beta | (RefSeq) endoplasmin homolog isoform X1 (A)
Cluster-132357.0	4.56163	6.237e-91	1.85522e-87	up	K24193 MFS transporter, SP family, sugar:H+ symporter | (RefSeq) sugar transport protein MST6-like (A)
Cluster-101593.0	4.56383	3.19217e-90	8.90177e-87	up	--
Cluster-141384.2	-2.02496	1.13914e-83	2.98978e-80	down	K16732 Ase1/PRC1/MAP65 family protein | (RefSeq) 65-kDa microtubule-associated protein 1-like (A)
Cluster-148777.13	2.09111	1.33313e-83	3.30454e-80	up	K13397 (S)-scoulerine 9-O-methyltransferase [EC:2.1.1.117] | (RefSeq) (S)-scoulerine 9-O-methyltransferase-like (A)
Cluster-91518.0	1.4687	1.43087e-83	3.36014e-80	up	K09480 digalactosyldiacylglycerol synthase [EC:2.4.1.241] | (RefSeq) digalactosyldiacylglycerol synthase 1, chloroplastic isoform X1 (A)
Cluster-38524.2	-2.01283	1.25553e-78	2.80095e-75	down	K12450 UDP-glucose 4,6-dehydratase [EC:4.2.1.76] | (RefSeq) trifunctional UDP-glucose 4,6-dehydratase/UDP-4-keto-6-deoxy-D-glucose 3,5-epimerase/UDP-4-keto-L-rhamnose-reductase RHM1-like (A)
Cluster-96642.0	1.79003	1.5316e-77	3.25413e-74	up	K22771 flavonol-3-O-L-rhamnoside-7-O-glucosyltransferase [EC:2.4.1.-] | (RefSeq) UDP-glycosyltransferase 73C6-like (A)
Cluster-69430.113	-2.50174	1.04877e-72	2.03452e-69	down	--
Cluster-83675.2	1.51992	8.56746e-70	1.59276e-66	up	K13066 caffeic acid 3-O-methyltransferase / acetylserotonin O-methyltransferase [EC:2.1.1.68 2.1.1.4] | (RefSeq) caffeic acid 3-O-methyltransferase-like (A)
Cluster-122438.0	1.16522	1.76526e-68	3.1505e-65	up	--
Cluster-92122.0	4.09479	4.17137e-67	6.89327e-64	up	--
Cluster-105858.1	-2.55835	8.14918e-67	1.29857e-63	down	K01179 endoglucanase [EC:3.2.1.4] | (RefSeq) endoglucanase 6-like (A)
Cluster-145609.1	-1.53944	7.46025e-66	1.1478e-62	down	K25193 serine decarboxylase [EC:4.1.1.-] | (RefSeq) serine decarboxylase 1-like (A)
Cluster-117630.2	-1.14382	1.49318e-65	2.22075e-62	down	K13680 beta-mannan synthase [EC:2.4.1.32] | (RefSeq) glucomannan 4-beta-mannosyltransferase 9-like (A)
Cluster-131474.2	1.79099	2.62921e-65	3.7842e-62	up	K15775 betanidin 6-O-glucosyltransferase [EC:2.4.1.-] | (RefSeq) anthocyanidin 3-O-glucosyltransferase 2 (A)
Cluster-6220.4	2.39205	2.2017e-61	2.97683e-58	up	K09753 cinnamoyl-CoA reductase [EC:1.2.1.44] | (RefSeq) cinnamoyl-CoA reductase 1-like isoform X1 (A)
Cluster-144973.5	1.57948	5.4547e-60	7.15817e-57	up	K09753 cinnamoyl-CoA reductase [EC:1.2.1.44] | (RefSeq) cinnamoyl-CoA reductase 1-like (A)
Cluster-131427.2	-1.30786	8.06346e-60	1.02793e-56	down	K07198 5'-AMP-activated protein kinase, catalytic alpha subunit [EC:2.7.11.31] | (RefSeq) CBL-interacting protein kinase 5 (A)
Cluster-79850.0	4.27518	1.41102e-59	1.7488e-56	up	--
Cluster-120068.8	-2.41348	1.77102e-59	2.13566e-56	down	K20628 expansin | (RefSeq) expansin-A8-like (A)
Cluster-99395.0	1.18193	3.72849e-59	4.37783e-56	up	K25898 CO(2)-response secreted protease | (RefSeq) CO(2)-response secreted protease (A)
Cluster-6220.2	1.97199	5.37428e-58	5.99474e-55	up	K09753 cinnamoyl-CoA reductase [EC:1.2.1.44] | (RefSeq) cinnamoyl-CoA reductase 1-like isoform X1 (A)
Cluster-63456.0	-1.7158	1.4524e-57	1.58056e-54	down	K15333 tRNA guanosine-2'-O-methyltransferase [EC:2.1.1.34] | (RefSeq) uncharacterized protein LOC104224633 (A)
Cluster-157508.0	4.29369	2.14671e-57	2.28052e-54	up	K01051 pectinesterase [EC:3.1.1.11] | (RefSeq) pectinesterase-like (A)
Cluster-97241.0	-2.35553	3.33217e-55	3.45756e-52	down	K15397 3-ketoacyl-CoA synthase [EC:2.3.1.199] | (RefSeq) 3-ketoacyl-CoA synthase 5-like (A)
Cluster-106579.0	1.58436	8.00751e-55	8.11998e-52	up	K00696 sucrose-phosphate synthase [EC:2.4.1.14] | (RefSeq) sucrose-phosphate synthase 4 isoform X1 (A)
Cluster-14811.4	-1.90714	1.64417e-54	1.63021e-51	down	K03386 peroxiredoxin 2/4 [EC:1.11.1.24] | (RefSeq) 2-Cys peroxiredoxin BAS1, chloroplastic (A)
Cluster-75554.1	1.78959	1.77562e-54	1.72228e-51	up	K05280 flavonoid 3'-monooxygenase [EC:1.14.14.82] | (RefSeq) flavonoid 3'-monooxygenase (A)
Cluster-78962.0	-1.44749	2.65744e-54	2.4702e-51	down	K27291 methyl jasmonate esterase [EC:3.1.1.-] | (RefSeq) salicylic acid-binding protein 2-like (A)
Cluster-79207.8	-1.82945	2.75254e-54	2.50638e-51	down	K10891 fanconi anemia group D2 protein | (RefSeq) Fanconi anemia group D2 protein homolog (A)
Cluster-94270.3	1.17698	2.85434e-54	2.5471e-51	up	K01723 hydroperoxide dehydratase [EC:4.2.1.92] | (RefSeq) allene oxide synthase 1, chloroplastic-like (A)
Cluster-138723.3	-1.708	5.57968e-53	4.69725e-50	down	K01179 endoglucanase [EC:3.2.1.4] | (RefSeq) endoglucanase 6-like (A)
Cluster-53488.1120	1.15624	6.9761e-53	5.76407e-50	up	K17338 receptor expression-enhancing protein 1/2/3/4 | (RefSeq) putative HVA22-like protein g isoform X1 (A)
Cluster-123258.0	-1.77102	6.68919e-52	5.23611e-49	down	K23872 putative homogalacturonan methyltransferase [EC:2.1.1.-] | (RefSeq) probable pectin methyltransferase QUA3 (A)
Cluster-96794.2	-2.2245	3.51223e-51	2.65608e-48	down	K03097 casein kinase II subunit alpha [EC:2.7.11.1] | (RefSeq) casein kinase II subunit alpha isoform X1 (A)
Cluster-153759.10	2.03242	4.00926e-51	2.98142e-48	up	--
Cluster-145424.4	-1.67488	3.40952e-50	2.49387e-47	down	K20887 xyloglucan glycosyltransferase 4 [EC:2.4.1.-] | (RefSeq) xyloglucan glycosyltransferase 4 (A)
Cluster-92857.6	1.24366	3.69099e-50	2.6562e-47	up	K03327 MATE family, multidrug and toxin extrusion protein | (RefSeq) protein DETOXIFICATION 29 isoform X1 (A)
Cluster-61810.0	1.21447	1.15753e-49	8.06977e-47	up	--
Cluster-116359.1	-1.64946	1.88185e-49	1.29176e-46	down	K12951 cobalt/nickel-transporting P-type ATPase D [EC:7.2.2.-] | (RefSeq) hypothetical protein (A)
Cluster-113367.8	-1.44513	2.54191e-49	1.71841e-46	down	K13248 pyridoxal phosphate phosphatase PHOSPHO2 [EC:3.1.3.74] | (RefSeq) inorganic pyrophosphatase 1-like (A)
Cluster-137824.1	1.38666	6.6164e-49	4.34133e-46	up	K00276 primary-amine oxidase [EC:1.4.3.21] | (RefSeq) amine oxidase [copper-containing] gamma 1-like (A)
Cluster-124547.1	-1.83252	3.00737e-47	1.9169e-44	down	K22683 aspartyl protease family protein [EC:3.4.23.-] | (RefSeq) aspartyl protease family protein 2 (A)
Cluster-102720.0	1.16801	3.05157e-47	1.91767e-44	up	--
Cluster-114149.2	2.34659	5.51601e-47	3.37142e-44	up	K22395 cinnamyl-alcohol dehydrogenase [EC:1.1.1.195] | (RefSeq) berberine bridge enzyme-like 13 (A)
Cluster-78294.0	-1.57132	2.00407e-46	1.20834e-43	down	K21995 cytochrome P450 family 77 subfamily A [EC:1.14.-.-] | (RefSeq) cytochrome P450 77A2-like (A)
Cluster-153769.7	1.39368	1.12116e-45	6.66983e-43	up	--
Cluster-139855.0	1.44692	1.14027e-45	6.6943e-43	up	K13065 shikimate O-hydroxycinnamoyltransferase [EC:2.3.1.133] | (RefSeq) shikimate O-hydroxycinnamoyltransferase-like (A)
Cluster-99557.2	1.48953	2.95877e-44	1.71448e-41	up	K13258 2-hydroxyisoflavanone dehydratase [EC:4.2.1.105] | (RefSeq) uncharacterized protein LOC115994703 (A)
Cluster-37794.3	-2.41961	1.49993e-43	8.58001e-41	down	K08235 xyloglucan:xyloglucosyl transferase [EC:2.4.1.207] | (RefSeq) probable xyloglucan endotransglucosylase/hydrolase protein 8 (A)
Cluster-111904.0	-2.63356	6.65352e-43	3.66502e-40	down	K00873 pyruvate kinase [EC:2.7.1.40] | (RefSeq) pyruvate kinase isozyme G, chloroplastic (A)
Cluster-111977.0	4.70884	7.94975e-43	4.32563e-40	up	--
Cluster-87845.0	1.00251	3.07077e-42	1.65074e-39	up	K06118 UDP-sulfoquinovose synthase [EC:3.13.1.1] | (RefSeq) UDP-sulfoquinovose synthase, chloroplastic (A)
Cluster-82487.1	1.55956	3.48124e-42	1.84912e-39	up	K17893 ubiquinol oxidase [EC:1.10.3.11] | (RefSeq) ubiquinol oxidase 2, mitochondrial-like (A)
Cluster-112520.4	1.46795	4.72757e-42	2.48159e-39	up	K27291 methyl jasmonate esterase [EC:3.1.1.-] | (RefSeq) methyl jasmonate esterase 1 (A)
Cluster-2501.3	-2.3761	7.74953e-42	3.97435e-39	down	K18108 (-)-alpha-terpineol synthase [EC:4.2.3.111] | (RefSeq) (-)-alpha-terpineol synthase (A)
Cluster-126347.1	-2.16333	1.79517e-41	9.1019e-39	down	K22522 cytokinin riboside 5'-monophosphate phosphoribohydrolase [EC:3.2.2.-] | (RefSeq) cytokinin riboside 5'-monophosphate phosphoribohydrolase LOG1 isoform X1 (A)
Cluster-98268.0	-1.14496	2.25293e-41	1.12945e-38	down	K00939 adenylate kinase [EC:2.7.4.3] | (RefSeq) adenylate kinase-like (A)
Cluster-153769.4	1.3363	1.35468e-40	6.71589e-38	up	--
Cluster-114424.2	1.8243	5.76474e-40	2.79577e-37	up	K01183 chitinase [EC:3.2.1.14] | (RefSeq) class V chitinase-like isoform X1 (A)
Cluster-116134.0	-1.02842	6.1386e-40	2.94508e-37	down	K19882 O-palmitoleoyl-L-serine hydrolase [EC:3.1.1.98] | (RefSeq) pectin acetylesterase 12-like (A)
Cluster-127485.4	1.10099	1.98026e-39	9.39948e-37	up	K00033 6-phosphogluconate dehydrogenase [EC:1.1.1.44 1.1.1.343] | (RefSeq) 6-phosphogluconate dehydrogenase, decarboxylating 3, chloroplastic-like (A)
Cluster-157447.0	-1.09514	3.10483e-39	1.45823e-36	down	K09527 DnaJ homolog subfamily C member 7 | (RefSeq) inactive TPR repeat-containing thioredoxin TTL3-like (A)
Cluster-75886.0	2.47495	1.0641e-38	4.89465e-36	up	K01785 aldose 1-epimerase [EC:5.1.3.3] | (RefSeq) uncharacterized protein LOC131242150 (A)
Cluster-76062.0	1.69457	2.0726e-38	9.43624e-36	up	K01580 glutamate decarboxylase [EC:4.1.1.15] | (RefSeq) glutamate decarboxylase (A)
Cluster-126037.0	1.16267	4.19293e-38	1.8897e-35	up	K23618 acyl-activating enzyme 11/12 [EC:6.2.1.2 6.2.1.-] | (RefSeq) trans-cinnamate:CoA ligase, peroxisomal-like (A)
Cluster-95224.2	1.00758	6.71447e-38	2.93712e-35	up	K13692 UDP-glucose:(indol-3-yl)acetate beta-D-glucosyltransferase [EC:2.4.1.121] | (RefSeq) phloretin 4'-O-glucosyltransferase (A)
Cluster-91575.0	1.06854	8.83881e-38	3.82884e-35	up	K18801 glucuronoxylan 4-O-methyltransferase [EC:2.1.1.112] | (RefSeq) glucuronoxylan 4-O-methyltransferase 3-like (A)
Cluster-156124.22	1.47252	1.3094e-37	5.61758e-35	up	K13508 glycerol-3-phosphate acyltransferase [EC:2.3.1.15 2.3.1.198] | (RefSeq) probable glycerol-3-phosphate acyltransferase 8 (A)
Cluster-42186.0	-2.33027	1.33692e-37	5.68102e-35	down	--
Cluster-11886.1	4.6172	1.90152e-37	8.00395e-35	up	--
Cluster-6196.4	1.3944	2.35918e-37	9.83758e-35	up	K08472 mlo protein | (RefSeq) MLO-like protein 6 isoform X1 (A)
Cluster-93012.0	4.33978	3.96095e-37	1.62137e-34	up	K12309 beta-galactosidase [EC:3.2.1.23] | (RefSeq) BGAL2; beta-galactosidase 2 (A)
Cluster-34668.4	1.14667	1.21306e-36	4.83252e-34	up	K01761 methionine-gamma-lyase [EC:4.4.1.11] | (RefSeq) methionine gamma-lyase (A)
Cluster-144319.1	1.23402	2.0142e-36	7.95305e-34	up	K24028 salicylic acid 3-hydroxylase [EC:1.14.11.-] | (RefSeq) 1-aminocyclopropane-1-carboxylate oxidase-like (A)
Cluster-126345.0	1.07406	2.48897e-36	9.74148e-34	up	K26549 MFS transporter, POT/PTR family, nitrate transporter | (RefSeq) protein NRT1/ PTR FAMILY 6.4 (A)
Cluster-91387.1	1.81555	2.91955e-36	1.13274e-33	up	--
Cluster-121888.7	-1.94011	3.28089e-36	1.26195e-33	down	K26544 phosphatidylinositol/phosphatidylcholine transfer protein | (RefSeq) uncharacterized protein LOC131232984 (A)
Cluster-126462.4	1.20099	3.81277e-36	1.454e-33	up	--
Cluster-136005.8	1.32091	1.16812e-35	4.37978e-33	up	K18823 soyasaponin III rhamnosyltransferase [EC:2.4.1.273] | (RefSeq) soyasaponin III rhamnosyltransferase-like (A)
Cluster-148563.11	1.38962	1.20352e-35	4.47488e-33	up	K00660 chalcone synthase [EC:2.3.1.74] | (RefSeq) chalcone synthase 1-like (A)
Cluster-106630.0	4.09242	1.26872e-35	4.65019e-33	up	K01051 pectinesterase [EC:3.1.1.11] | (RefSeq) pectinesterase-like (A)
Cluster-121799.0	-1.63123	1.27151e-35	4.65019e-33	down	K09338 homeobox-leucine zipper protein | (RefSeq) homeobox-leucine zipper protein ATHB-13-like (A)
Cluster-134233.3	1.32595	2.20374e-35	7.99402e-33	up	K08150 MFS transporter, SP family, solute carrier family 2 (myo-inositol transporter), member 13 | (RefSeq) inositol transporter 1-like (A)
Cluster-40920.5	1.41017	3.99105e-35	1.42458e-32	up	K09754 5-O-(4-coumaroyl)-D-quinate 3'-monooxygenase [EC:1.14.14.96] | (RefSeq) cytochrome P450 98A2-like (A)
Cluster-141333.5	-1.63653	6.16855e-35	2.18435e-32	down	--
Cluster-53488.3638	-2.36985	9.98327e-35	3.47995e-32	down	K13947 auxin efflux carrier family protein | (RefSeq) auxin efflux carrier component 1a-like isoform X1 (A)
Cluster-29573.0	-2.14589	1.59565e-34	5.47653e-32	down	--
Cluster-136346.4	1.54803	1.87026e-34	6.37e-32	up	K04125 gibberellin 2beta-dioxygenase [EC:1.14.11.13] | (RefSeq) gibberellin 2-beta-dioxygenase 3-like (A)
Cluster-92716.0	-2.58649	2.76708e-34	9.35314e-32	down	K07441 beta-1,4-N-acetylglucosaminyltransferase [EC:2.4.1.141] | (RefSeq) UDP-N-acetylglucosamine transferase subunit ALG14 homolog (A)
Cluster-79015.0	1.00455	1.17947e-33	3.92729e-31	up	K07375 tubulin beta | (RefSeq) tubulin beta-2 chain-like (A)
Cluster-41565.2	1.20034	1.33807e-33	4.38987e-31	up	K20890 xylan alpha-glucuronosyltransferase [EC:2.4.1.-] | (RefSeq) putative UDP-glucuronate:xylan alpha-glucuronosyltransferase 4 (A)
Cluster-91753.10	-2.02132	1.70124e-33	5.54059e-31	down	K03885 NADH:quinone reductase (non-electrogenic) [EC:1.6.5.9] | (RefSeq) external alternative NAD(P)H-ubiquinone oxidoreductase B1, mitochondrial-like (A)
Cluster-16195.1	2.38163	2.12766e-33	6.87912e-31	up	K01183 chitinase [EC:3.2.1.14] | (RefSeq) endochitinase EP3-like (A)
Cluster-112320.159	1.23688	2.15735e-33	6.92494e-31	up	K07517 Delta3-Delta2-enoyl-CoA isomerase [EC:5.3.3.8] | (RefSeq) enoyl-CoA delta isomerase 2, peroxisomal-like (A)
Cluster-110551.0	1.57547	4.31203e-33	1.3645e-30	up	K09487 heat shock protein 90kDa beta | (RefSeq) endoplasmin homolog isoform X1 (A)
Cluster-11392.7	2.11013	4.72918e-33	1.48596e-30	up	K25731 VPS35 endosomal protein-sorting factor-like | (RefSeq) UPF0505 protein C16orf62 homolog isoform X1 (A)
Cluster-79378.2	1.5895	1.14223e-32	3.53917e-30	up	K17497 phosphomannomutase [EC:5.4.2.8] | (RefSeq) phosphomannomutase-like (A)
Cluster-3275.3	1.07989	1.59699e-32	4.90032e-30	up	K24544 cytochrome P450 family 714 subfamily C | (RefSeq) cytochrome P450 714C2-like isoform X1 (A)
Cluster-2173.4	2.17149	4.169e-32	1.24841e-29	up	K13691 pathogen-inducible salicylic acid glucosyltransferase [EC:2.4.1.-] | (RefSeq) UDP-glycosyltransferase 74F2-like (A)
Cluster-149791.4	-1.12657	9.03818e-32	2.68844e-29	down	K13464 jasmonate ZIM domain-containing protein | (RefSeq) protein TIFY 10B-like (A)
Cluster-6220.7	2.23087	1.48647e-31	4.39227e-29	up	K09753 cinnamoyl-CoA reductase [EC:1.2.1.44] | (RefSeq) cinnamoyl-CoA reductase 1-like isoform X1 (A)
Cluster-48721.9	1.28517	1.52848e-31	4.47378e-29	up	K06617 raffinose synthase [EC:2.4.1.82] | (RefSeq) probable galactinol--sucrose galactosyltransferase 6 isoform X1 (A)
Cluster-121608.1	1.44727	1.53623e-31	4.47378e-29	up	K15776 cyclo-DOPA 5-O-glucosyltransferase [EC:2.4.1.-] | (RefSeq) UDP-glycosyltransferase 92A1 (A)
Cluster-60242.7	1.49829	1.54413e-31	4.47378e-29	up	K13065 shikimate O-hydroxycinnamoyltransferase [EC:2.3.1.133] | (RefSeq) hydroxycinnamoyltransferase 1-like (A)
Cluster-108998.2	-2.94261	4.74085e-31	1.33878e-28	down	--
Cluster-107684.0	4.30423	1.03255e-30	2.86151e-28	up	--
Cluster-93794.10	1.09575	1.0521e-30	2.89769e-28	up	K03444 MFS transporter, SP family, ERD6-like sugar transporter | (RefSeq) sugar transporter ERD6-like 16 isoform X1 (A)
Cluster-110067.1	1.21799	1.25916e-30	3.44669e-28	up	K13754 solute carrier family 24 (sodium/potassium/calcium exchanger), member 6 | (RefSeq) cation/calcium exchanger 1-like (A)
Cluster-11886.2	4.6722	1.29433e-30	3.52137e-28	up	--
Cluster-78962.3	-1.03476	4.13233e-30	1.1107e-27	down	K27291 methyl jasmonate esterase [EC:3.1.1.-] | (RefSeq) salicylic acid-binding protein 2-like (A)
Cluster-78962.5	-1.19562	5.64882e-30	1.50922e-27	down	K27291 methyl jasmonate esterase [EC:3.1.1.-] | (RefSeq) salicylic acid-binding protein 2-like (A)
Cluster-53488.3201	1.32744	6.58103e-30	1.74781e-27	up	--
Cluster-149920.5	2.31223	1.42596e-29	3.7647e-27	up	--
Cluster-108998.0	-2.5451	1.43779e-29	3.7736e-27	down	--
Cluster-87476.0	1.23591	1.65844e-29	4.32726e-27	up	K08235 xyloglucan:xyloglucosyl transferase [EC:2.4.1.207] | (RefSeq) probable xyloglucan endotransglucosylase/hydrolase protein 30 (A)
Cluster-95548.0	1.75776	3.65091e-29	9.47071e-27	up	K01183 chitinase [EC:3.2.1.14] | (RefSeq) endochitinase EP3-like (A)
Cluster-152251.6	1.38076	1.45133e-28	3.72157e-26	up	K09872 aquaporin PIP | (RefSeq) probable aquaporin PIP1-4 isoform X1 (A)
Cluster-99298.1	1.78895	2.76943e-28	7.06093e-26	up	--
Cluster-145754.2	-1.13246	2.9817e-28	7.55895e-26	down	--
Cluster-127919.0	2.22642	3.67891e-28	9.22165e-26	up	--
Cluster-150023.2	1.1277	4.57253e-28	1.13976e-25	up	K13341 peroxin-7 | (RefSeq) peroxisome biogenesis protein 7 (A)
Cluster-101865.0	-2.2804	5.58998e-28	1.38563e-25	down	K01051 pectinesterase [EC:3.1.1.11] | (RefSeq) probable pectinesterase/pectinesterase inhibitor 58 (A)
Cluster-112320.91	1.12079	7.23359e-28	1.77334e-25	up	K14493 gibberellin receptor GID1 [EC:3.-.-.-] | (RefSeq) GID1b-1; hypothetical protein (A)
Cluster-101089.0	4.48067	1.01988e-27	2.47309e-25	up	K01051 pectinesterase [EC:3.1.1.11] | (RefSeq) pectinesterase-like (A)
Cluster-119298.8	1.03146	1.52935e-27	3.66863e-25	up	K19861 benzyl alcohol O-benzoyltransferase [EC:2.3.1.196 2.3.1.232] | (RefSeq) benzyl alcohol O-benzoyltransferase (A)
Cluster-66499.2	1.98334	1.76818e-27	4.21887e-25	up	K12126 phytochrome-interacting factor 3 | (RefSeq) PIF3; hypothetical protein (A)
Cluster-100066.2	-1.46398	1.81141e-27	4.29902e-25	down	K19791 iron transport multicopper oxidase | (RefSeq) L-ascorbate oxidase homolog (A)
Cluster-116782.7	1.09342	2.1093e-27	4.97951e-25	up	K09286 EREBP-like factor | (RefSeq) dehydration-responsive element-binding protein 2C-like isoform X1 (A)
Cluster-111970.0	-1.89239	2.14153e-27	5.02899e-25	down	K14484 auxin-responsive protein IAA | (RefSeq) auxin-induced protein IAA6-like (A)
Cluster-112320.92	1.46248	2.38587e-27	5.57345e-25	up	K14493 gibberellin receptor GID1 [EC:3.-.-.-] | (RefSeq) GID1b-1; hypothetical protein (A)
Cluster-109079.0	-1.61486	2.97543e-27	6.91446e-25	down	K09866 aquaporin-4 | (RefSeq) aquaporin AQPAn.G (A)
Cluster-17182.0	-2.33433	5.09453e-27	1.17169e-24	down	K00872 homoserine kinase [EC:2.7.1.39] | (RefSeq) homoserine kinase-like (A)
Cluster-67850.0	1.90482	6.33901e-27	1.44303e-24	up	K03327 multidrug resistance protein, MATE family | (RefSeq) protein DETOXIFICATION 34-like (A)
Cluster-95593.0	1.17802	7.38611e-27	1.66441e-24	up	--
Cluster-4264.2	-1.72248	7.93169e-27	1.77837e-24	down	K01188 beta-glucosidase [EC:3.2.1.21] | (RefSeq) beta-glucosidase 6 (A)
Cluster-16808.1	-1.90878	8.37901e-27	1.86927e-24	down	--
Cluster-78962.12	-2.00906	1.02595e-26	2.27739e-24	down	K27291 methyl jasmonate esterase [EC:3.1.1.-] | (RefSeq) salicylic acid-binding protein 2-like (A)
Cluster-110042.12	-1.25306	1.24157e-26	2.72888e-24	down	K20363 protein YIPF5/7 | (RefSeq) uncharacterized protein LOC114296056 isoform X1 (A)
Cluster-76953.14	1.57496	1.32301e-26	2.89362e-24	up	K16903 L-tryptophan---pyruvate aminotransferase [EC:2.6.1.99] | (RefSeq) tryptophan aminotransferase-related protein 2 (A)
Cluster-125902.0	4.14482	1.84163e-26	4.00828e-24	up	K01051 pectinesterase [EC:3.1.1.11] | (RefSeq) pectinesterase-like (A)
Cluster-106653.0	1.32519	2.01909e-26	4.37319e-24	up	--
Cluster-123148.1	-1.19417	3.08723e-26	6.6224e-24	down	--
Cluster-154777.0	1.30725	3.32867e-26	7.10615e-24	up	K13496 UDP-glucosyltransferase 73C [EC:2.4.1.-] | (RefSeq) UDP-glycosyltransferase 73C4-like (A)
Cluster-139870.0	2.52555	9.3689e-26	1.9718e-23	up	--
Cluster-53488.3762	-2.40953	9.61948e-26	2.01503e-23	down	K13947 auxin efflux carrier family protein | (RefSeq) auxin efflux carrier component 1a-like isoform X1 (A)
Cluster-108467.0	1.58626	1.07126e-25	2.22313e-23	up	--
Cluster-102635.0	2.97127	1.11001e-25	2.28712e-23	up	K00307 reticuline oxidase [EC:1.21.3.3] | (RefSeq) reticuline oxidase-like (A)
Cluster-9767.4	-2.4506	1.61162e-25	3.2985e-23	down	K21456 glutathione synthase [EC:6.3.2.3] | (RefSeq) glutathione synthetase, chloroplastic isoform X1 (A)
Cluster-8157.7	1.18181	1.77756e-25	3.62152e-23	up	K20417 palmitoyl-[glycerolipid] 3-(E)-desaturase [EC:1.14.19.43] | (RefSeq) fatty acid desaturase 4, chloroplastic-like (A)
Cluster-123199.5	1.46901	1.8341e-25	3.71973e-23	up	K03327 multidrug resistance protein, MATE family | (RefSeq) protein DETOXIFICATION 34-like (A)
Cluster-128593.6	1.36075	2.12961e-25	4.28014e-23	up	K22419 Delta4-3-oxosteroid 5beta-reductase [EC:1.3.1.3] | (RefSeq) (S)-8-oxocitronellyl enol synthase ISY1-like (A)
Cluster-115608.0	-1.19814	2.33096e-25	4.6638e-23	down	K13941 2-amino-4-hydroxy-6-hydroxymethyldihydropteridine diphosphokinase / dihydropteroate synthase [EC:2.7.6.3 2.5.1.15] | (RefSeq) folate synthesis bifunctional protein, mitochondrial-like (A)
Cluster-53488.5443	-1.79293	2.53836e-25	5.05609e-23	down	K10643 CCR4-NOT transcription complex subunit 4 [EC:2.3.2.27] | (RefSeq) uncharacterized protein LOC131245554 isoform X1 (A)
Cluster-90384.1	1.96789	2.59074e-25	5.1375e-23	up	K13066 caffeic acid 3-O-methyltransferase / acetylserotonin O-methyltransferase [EC:2.1.1.68 2.1.1.4] | (RefSeq) caffeic acid 3-O-methyltransferase-like (A)
Cluster-139064.3	1.03038	3.9612e-25	7.78594e-23	up	K23810 (E)-8-carboxylinalool synthase [EC:1.14.14.-] | (RefSeq) GFH2; ripening-related P-450 enzyme-like (A)
Cluster-148579.1	-2.3819	7.20396e-25	1.39751e-22	down	K03860 phosphatidylinositol N-acetylglucosaminyltransferase subunit Q | (RefSeq) N-acetylglucosaminyl-phosphatidylinositol biosynthetic protein gpi1-like (A)
Cluster-149917.0	1.14488	7.35177e-25	1.42001e-22	up	K00648 3-oxoacyl-[acyl-carrier-protein] synthase III [EC:2.3.1.180] | (RefSeq) 3-oxoacyl-[acyl-carrier-protein] synthase III, chloroplastic-like (A)
Cluster-94982.0	3.97645	9.65546e-25	1.84106e-22	up	K01051 pectinesterase [EC:3.1.1.11] | (RefSeq) pectinesterase-like (A)
Cluster-67697.0	1.43789	1.42106e-24	2.69809e-22	up	--
Cluster-93429.3	1.00935	2.10522e-24	3.94667e-22	up	K19996 phosphatidylinositol transfer protein SFH5 | (RefSeq) patellin-3 (A)
Cluster-6454.0	1.34088	2.48163e-24	4.63286e-22	up	K19525 vacuolar protein sorting-associated protein 13A/C | (RefSeq) uncharacterized protein LOC131652327 (A)
Cluster-6971.2	1.08118	2.98953e-24	5.55778e-22	up	K07198 5'-AMP-activated protein kinase, catalytic alpha subunit [EC:2.7.11.11] | (RefSeq) CBL-interacting serine/threonine-protein kinase 25 (A)
Cluster-16808.2	-2.01515	3.77596e-24	6.99069e-22	down	--
Cluster-59965.1	-4.69447	4.62996e-24	8.53634e-22	down	K01166 ribonuclease T2 [EC:4.6.1.19] | (RefSeq) extracellular ribonuclease LE-like (A)
Cluster-96543.0	1.99368	4.65279e-24	8.54313e-22	up	--
Cluster-130600.1	-1.34705	6.60246e-24	1.20733e-21	down	K16297 serine carboxypeptidase-like clade II [EC:3.4.16.-] | (RefSeq) serine carboxypeptidase-like 26 (A)
Cluster-131219.2	1.26171	7.28343e-24	1.32642e-21	up	--
Cluster-120039.5	-3.81871	7.59935e-24	1.37832e-21	down	--
Cluster-100289.0	-1.57447	8.16385e-24	1.47472e-21	down	K04712 sphingolipid 4-desaturase/C4-monooxygenase [EC:1.14.19.17 1.14.18.5] | (RefSeq) sphingolipid delta(4)-desaturase DES1-like isoform X1 (A)
Cluster-20972.4	4.78433	9.26511e-24	1.6669e-21	up	--
Cluster-70410.0	1.78786	1.2395e-23	2.20335e-21	up	--
Cluster-4250.7	-1.23093	1.85747e-23	3.28876e-21	down	--
Cluster-145754.0	-1.68934	1.88208e-23	3.31915e-21	down	--
Cluster-13555.1	1.20166	1.89524e-23	3.3292e-21	up	--
Cluster-106469.0	-1.75011	2.17997e-23	3.79945e-21	down	K15403 fatty acid omega-hydroxy dehydrogenase [EC:1.1.-.-] | (RefSeq) protein HOTHEAD (A)
Cluster-145918.0	1.66093	2.36663e-23	4.10873e-21	up	--
Cluster-143197.0	-1.48782	2.56333e-23	4.43297e-21	down	K16040 trans-resveratrol di-O-methyltransferase [EC:2.1.1.240] | (RefSeq) trans-resveratrol di-O-methyltransferase (A)
Cluster-11886.4	4.51273	2.7583e-23	4.75173e-21	up	K13066 caffeic acid 3-O-methyltransferase / acetylserotonin O-methyltransferase [EC:2.1.1.68 2.1.1.4] | (RefSeq) caffeic acid 3-O-methyltransferase-like (A)
Cluster-104137.0	4.39662	3.13844e-23	5.36517e-21	up	K26731 K+:H+ antiporter | (RefSeq) cation/H(+) antiporter 15-like (A)
Cluster-104367.0	1.05052	3.66403e-23	6.21604e-21	up	K14709 solute carrier family 39 (zinc transporter), member 1/2/3 | (RefSeq) zinc transporter 4-like (A)
Cluster-123495.6	-1.49898	4.0488e-23	6.84278e-21	down	K18368 caffeoylshikimate esterase [EC:3.1.1.-] | (RefSeq) caffeoylshikimate esterase-like isoform X1 (A)
Cluster-134123.0	4.68606	5.79763e-23	9.72477e-21	up	--
Cluster-100510.3	1.79383	1.1273e-18	1.33416e-16	up	K00422 polyphenol oxidase [EC:1.10.3.1] | (RefSeq) aureusidin synthase-like (A)
Cluster-92826.0	2.00241	8.48961e-23	1.40013e-20	up	K14686 solute carrier family 31 (copper transporter), member 1 | (RefSeq) copper transporter 6-like (A)
Cluster-99763.0	-2.75245	8.50406e-23	1.40013e-20	down	K09755 ferulate-5-hydroxylase [EC:1.14.-.-] | (RefSeq) cytochrome P450 84A1-like (A)
Cluster-109745.3	-2.80753	1.08513e-22	1.78001e-20	down	K00600 glycine hydroxymethyltransferase [EC:2.1.2.1] | (RefSeq) serine hydroxymethyltransferase 4-like (A)
Cluster-97736.0	4.74198	1.14895e-22	1.87779e-20	up	K01051 pectinesterase [EC:3.1.1.11] | (RefSeq) pectinesterase-like (A)
Cluster-92757.2	1.06286	1.21424e-22	1.97726e-20	up	K01602 ribulose-bisphosphate carboxylase small chain [EC:4.1.1.39] | (RefSeq) ribulose bisphosphate carboxylase small subunit, chloroplastic 5-like (A)
Cluster-151817.4	1.26524	1.37308e-22	2.21972e-20	up	K15920 xylan 1,4-beta-xylosidase [EC:3.2.1.37] | (RefSeq) beta-xylosidase/alpha-L-arabinofuranosidase 2-like (A)
Cluster-1845.1	-1.88755	1.6693e-22	2.68883e-20	down	K03921 acyl-[acyl-carrier protein] desaturase [EC:1.14.19.2 1.14.19.11 1.14.19.26] | (RefSeq) stearoyl-[acyl-carrier-protein] 9-desaturase 5, chloroplastic-like isoform X1 (A)
Cluster-20972.8	4.12488	1.95143e-22	3.13197e-20	up	--
Cluster-150501.48	1.70126	2.224e-22	3.55665e-20	up	K09338 homeobox-leucine zipper protein | (RefSeq) homeobox-leucine zipper protein ATHB-7-like (A)
Cluster-119050.2	1.17339	2.31761e-22	3.69311e-20	up	K13692 UDP-glucose:(indol-3-yl)acetate beta-D-glucosyltransferase [EC:2.4.1.121] | (RefSeq) crocetin glucosyltransferase, chloroplastic-like (A)
Cluster-1845.2	-3.08096	2.38395e-22	3.7853e-20	down	K03921 acyl-[acyl-carrier protein] desaturase [EC:1.14.19.2 1.14.19.11 1.14.19.26] | (RefSeq) stearoyl-[acyl-carrier-protein] 9-desaturase, chloroplastic-like (A)
Cluster-156684.0	-3.16297	2.58805e-22	4.0948e-20	down	--
Cluster-6220.6	1.86249	3.16853e-22	4.99554e-20	up	K09753 cinnamoyl-CoA reductase [EC:1.2.1.44] | (RefSeq) cinnamoyl-CoA reductase 1-like isoform X1 (A)
Cluster-88413.1	2.27978	4.8453e-22	7.53267e-20	up	K13366 polyamine oxidase [EC:1.5.3.14 1.5.3.16 1.5.3.-] | (RefSeq) polyamine oxidase 1-like isoform X1 (A)
Cluster-90664.1	1.05627	5.81495e-22	8.9466e-20	up	K22706 (R)-mandelonitrile beta-glucosyltransferase [EC:2.4.1.354] | (RefSeq) (R)-mandelonitrile beta-glucosyltransferase-like (A)
Cluster-144535.0	-1.95244	6.32634e-22	9.66674e-20	down	K10525 allene oxide cyclase [EC:5.3.99.6] | (RefSeq) allene oxide cyclase, chloroplastic-like (A)
Cluster-65630.0	1.16377	6.58702e-22	1.00307e-19	up	K20547 basic endochitinase B [EC:3.2.1.14] | (RefSeq) basic endochitinase-like (A)
Cluster-127735.9	1.29826	9.50636e-22	1.43781e-19	up	K07198 5'-AMP-activated protein kinase, catalytic alpha subunit [EC:2.7.11.11] | (RefSeq) CBL-interacting serine/threonine-protein kinase 1 (A)
Cluster-78592.0	1.14344	9.76786e-22	1.47237e-19	up	K02115 F-type H+-transporting ATPase subunit gamma | (RefSeq) ATP synthase gamma chain, chloroplastic (A)
Cluster-150254.0	1.03538	1.11343e-21	1.6615e-19	up	K03797 carboxyl-terminal processing protease [EC:3.4.21.102] | (RefSeq) carboxyl-terminal-processing peptidase 3, chloroplastic (A)
Cluster-13907.19	1.26243	1.43061e-21	2.11361e-19	up	K14504 xyloglucan:xyloglucosyl transferase TCH4 [EC:2.4.1.207] | (RefSeq) probable xyloglucan endotransglucosylase/hydrolase protein 23 (A)
Cluster-131474.5	2.59996	1.44867e-21	2.13323e-19	up	K15775 betanidin 6-O-glucosyltransferase [EC:2.4.1.-] | (RefSeq) anthocyanidin 3-O-glucosyltransferase 2 (A)
Cluster-90412.2	-1.80709	1.52352e-21	2.23607e-19	down	--
Cluster-91753.18	-1.75066	1.61908e-21	2.36079e-19	down	K03885 NADH:quinone reductase (non-electrogenic) [EC:1.6.5.9] | (RefSeq) external alternative NAD(P)H-ubiquinone oxidoreductase B1, mitochondrial-like (A)
Cluster-151659.2	1.49773	1.68593e-21	2.45026e-19	up	K00588 caffeoyl-CoA O-methyltransferase [EC:2.1.1.104] | (RefSeq) caffeoyl-CoA O-methyltransferase (A)
Cluster-98564.0	1.39674	1.79284e-21	2.59718e-19	up	K02716 photosystem II oxygen-evolving enhancer protein 1 | (RefSeq) oxygen-evolving enhancer protein 1, chloroplastic (A)
Cluster-96794.0	-1.24327	2.44676e-21	3.52159e-19	down	K03097 casein kinase II subunit alpha [EC:2.7.11.1] | (RefSeq) casein kinase II subunit alpha isoform X1 (A)
Cluster-137624.0	3.77233	2.5958e-21	3.7241e-19	up	--
Cluster-49492.0	1.25059	4.66416e-21	6.58561e-19	up	K10143 E3 ubiquitin-protein ligase RFWD2 [EC:2.3.2.27] | (RefSeq) WD repeat-containing protein RUP2-like (A)
Cluster-97012.0	1.02561	5.0022e-21	7.04064e-19	up	K07195 exocyst complex component 7 | (RefSeq) exocyst complex component EXO70A1-like (A)
Cluster-35608.0	-3.41092	5.74124e-21	8.05543e-19	down	--
Cluster-90186.0	-1.53258	5.93292e-21	8.27234e-19	down	--
Cluster-147479.4	1.54771	6.36296e-21	8.84432e-19	up	K06688 ubiquitin-conjugating enzyme E2 C [EC:2.3.2.23] | (RefSeq) ubiquitin-conjugating enzyme E2 19-like (A)
Cluster-100936.0	1.15542	6.46103e-21	8.95275e-19	up	K13789 geranylgeranyl diphosphate synthase, type II [EC:2.5.1.1 2.5.1.10 2.5.1.29] | (RefSeq) geranylgeranyl pyrophosphate synthase, chloroplastic-like (A)
Cluster-63655.9	1.74042	7.22128e-21	9.97521e-19	up	K12402 AP-4 complex subunit mu-1 | (RefSeq) uncharacterized protein LOC127085435 (A)
Cluster-68719.0	-1.79738	8.56693e-21	1.17975e-18	down	K00142 acyl-CoA synthetase [EC:6.2.1.-] | (RefSeq) putative acyl-activating enzyme 19 isoform X1 (A)
Cluster-136032.6	2.07712	9.24934e-21	1.26981e-18	up	K03327 multidrug resistance protein, MATE family | (RefSeq) protein DETOXIFICATION 34-like (A)
Cluster-127589.0	4.86648	1.25849e-20	1.72244e-18	up	K01213 galacturan 1,4-alpha-galacturonidase [EC:3.2.1.67] | (RefSeq) exopolygalacturonase-like (A)
Cluster-82056.1	1.21043	1.29506e-20	1.76706e-18	up	K01176 alpha-amylase [EC:3.2.1.1] | (RefSeq) alpha-amylase (A)
Cluster-141409.6	1.00946	1.39256e-20	1.89431e-18	up	K01495 GTP cyclohydrolase IA [EC:3.5.4.16] | (RefSeq) GTP cyclohydrolase 1 (A)
Cluster-91679.0	-1.63875	1.4236e-20	1.93064e-18	down	K27590 tyrosine-sulfated glycopeptide receptor | (RefSeq) leucine-rich repeat receptor-like serine/threonine-protein kinase At1g17230 (A)
Cluster-146009.3	1.76044	1.42863e-20	1.9316e-18	up	K00430 peroxidase [EC:1.11.1.7] | (RefSeq) peroxidase 55-like (A)
Cluster-147438.2	1.3786	1.45799e-20	1.96533e-18	up	K26731 K+:H+ antiporter | (RefSeq) cation/H(+) antiporter 20 (A)
Cluster-108479.0	-3.32551	1.53984e-20	2.06942e-18	down	K13508 glycerol-3-phosphate acyltransferase [EC:2.3.1.15 2.3.1.198] | (RefSeq) glycerol-3-phosphate 2-O-acyltransferase 6-like (A)
Cluster-138371.0	-1.2825	1.59451e-20	2.13645e-18	down	K21995 cytochrome P450 family 77 subfamily A [EC:1.14.-.-] | (RefSeq) cytochrome P450 77A2-like (A)
Cluster-54902.0	1.93659	2.42588e-20	3.23099e-18	up	K13264 isoflavone 7-O-glucoside-6''-O-malonyltransferase [EC:2.3.1.115] | (RefSeq) IF7MaT; malonyl-CoA:isoflavone 7-O-glucoside-6''-O-malonyltransferase (A)
Cluster-109599.1	1.41327	2.71145e-20	3.60058e-18	up	K07870 mitochondrial Rho GTPase 1 [EC:3.6.5.-] | (RefSeq) uncharacterized protein LOC103958384 (A)
Cluster-77121.0	4.64325	3.618e-20	4.76188e-18	up	--
Cluster-4985.46	-1.23219	5.27271e-20	6.87888e-18	down	--
Cluster-142599.1	1.11323	6.10553e-20	7.93573e-18	up	K00521 ferric-chelate reductase [EC:1.16.1.7] | (RefSeq) ferric reduction oxidase 7, chloroplastic-like (A)
Cluster-94797.1	-1.65897	6.11836e-20	7.93573e-18	down	--
Cluster-132170.6	1.58983	6.53854e-20	8.45613e-18	up	K15718 linoleate 9S-lipoxygenase [EC:1.13.11.58] | (RefSeq) probable linoleate 9S-lipoxygenase 5 (A)
Cluster-91568.0	4.22329	8.82238e-20	1.13768e-17	up	K20043 clathrin coat assembly protein AP180 | (RefSeq) clathrin coat assembly protein AP180-like (A)
Cluster-122125.0	1.36296	9.49184e-20	1.21697e-17	up	K10046 GDP-D-mannose 3', 5'-epimerase [EC:5.1.3.18 5.1.3.-] | (RefSeq) GDP-mannose 3,5-epimerase 2 (A)
Cluster-124416.3	-1.29618	9.73044e-20	1.24399e-17	down	--
Cluster-42353.0	-2.12665	1.11507e-19	1.41744e-17	down	K16281 RING-H2 zinc finger protein RHA1 | (RefSeq) brassinosteroid-responsive RING protein 1-like (A)
Cluster-6413.5	3.6795	1.24502e-19	1.57814e-17	up	K23901 calumenin | (RefSeq) uncharacterized protein LOC131231398 (A)
Cluster-6196.9	-11.0854	1.26191e-19	1.59501e-17	down	K08472 mlo protein | (RefSeq) MLO-like protein 6 isoform X1 (A)
Cluster-157532.7	-1.21951	1.45805e-19	1.83255e-17	down	K05681 ATP-binding cassette, subfamily G (WHITE), member 2 | (RefSeq) ABC transporter G family member 15-like (A)
Cluster-107074.0	-1.58637	1.5308e-19	1.91858e-17	down	--
Cluster-148907.6	1.19826	1.55411e-19	1.94233e-17	up	--
Cluster-153769.0	1.54621	1.85389e-19	2.31052e-17	up	--
Cluster-97650.0	1.73058	2.31217e-19	2.86568e-17	up	--
Cluster-8022.0	1.35891	2.47071e-19	3.05369e-17	up	K13466 EIX receptor 1/2 | (RefSeq) receptor-like protein EIX1 (A)
Cluster-2501.5	-1.73055	3.07864e-19	3.79455e-17	down	K18108 (-)-alpha-terpineol synthase [EC:4.2.3.111] | (RefSeq) (-)-alpha-terpineol synthase (A)
Cluster-119669.0	1.33442	3.66543e-19	4.49297e-17	up	--
Cluster-114907.0	-2.7351	4.09275e-19	4.98935e-17	down	--
Cluster-95359.0	1.56799	4.6258e-19	5.62381e-17	up	K01765 inositol-1,3,4-trisphosphate 5/6-kinase [EC:2.7.1.159] | (RefSeq) inositol 1,3,4-trisphosphate 5/6-kinase 4-like (A)
Cluster-153572.5	-1.1139	5.41105e-19	6.50756e-17	down	--
Cluster-11789.2	1.33036	6.43353e-19	7.67517e-17	up	--
Cluster-94270.9	1.79662	1.06541e-18	1.26427e-16	up	K01723 hydroperoxide dehydratase [EC:4.2.1.92] | (RefSeq) allene oxide synthase 1, chloroplastic-like (A)
Cluster-100510.6	2.28391	2.3209e-09	1.02529e-07	up	K00422 polyphenol oxidase [EC:1.10.3.1] | (RefSeq) aureusidin synthase-like (A)
Cluster-58297.0	-1.02542	1.53384e-18	1.8105e-16	down	--
Cluster-12943.0	2.14393	1.61529e-18	1.89736e-16	up	--
Cluster-141635.1	-1.48167	1.61593e-18	1.89736e-16	down	K27628 U-box domain-containing protein 12/13 [EC:2.3.2.27] | (RefSeq) LOW QUALITY PROTEIN: U-box domain-containing protein 13-like (A)
Cluster-3660.0	2.3896	2.33481e-18	2.71287e-16	up	K26271 PHD finger protein MS1/MMD1 | (RefSeq) PHD finger protein PERSISTENT TAPETAL CELL 1 (A)
Cluster-6206.2	5.11347	2.35743e-18	2.73204e-16	up	--
Cluster-53488.3320	-1.86236	2.92705e-18	3.37465e-16	down	--
Cluster-80412.0	3.98677	3.17909e-18	3.6553e-16	up	--
Cluster-140068.1	-1.41258	3.35318e-18	3.83621e-16	down	K00430 peroxidase [EC:1.11.1.7] | (RefSeq) peroxidase 42 (A)
Cluster-78511.0	2.8074	3.6177e-18	4.12825e-16	up	K26385 lysine histidine transporter | (RefSeq) lysine histidine transporter 2-like (A)
Cluster-148999.1	1.22416	3.70391e-18	4.21584e-16	up	K11805 DDB1- and CUL4-associated factor 7 | (RefSeq) protein TRANSPARENT TESTA GLABRA 1 (A)
Cluster-130808.12	4.05108	5.14271e-18	5.79438e-16	up	K26731 K+:H+ antiporter | (RefSeq) cation/H(+) antiporter 15-like (A)
Cluster-142618.7	1.36237	5.25506e-18	5.90605e-16	up	K09527 DnaJ homolog subfamily C member 7 | (RefSeq) DnaJ family-like protein (A)
Cluster-35608.2	-3.16499	5.65406e-18	6.32262e-16	down	K21483 salicylate 1-O-methyltransferase [EC:2.1.1.274] | (RefSeq) S-adenosyl-L-methionine:benzoic acid/salicylic acid carboxyl methyltransferase 2-like (A)
Cluster-145581.3	1.95675	6.45821e-18	7.20381e-16	up	--
Cluster-32791.37	2.1486	6.89581e-18	7.67275e-16	up	K15979 staphylococcal nuclease domain-containing protein 1 | (RefSeq) UDP-glycosyltransferase 76B1-like (A)
Cluster-121608.0	1.55126	7.95761e-18	8.80096e-16	up	K15776 cyclo-DOPA 5-O-glucosyltransferase [EC:2.4.1.-] | (RefSeq) UDP-glycosyltransferase 92A1 (A)
Cluster-11294.1	4.04778	8.42007e-18	9.25336e-16	up	K05759 profilin | (RefSeq) uncharacterized protein LOC103842625 isoform X1 (A)
Cluster-11789.1	1.47743	8.72078e-18	9.56029e-16	up	--
Cluster-16195.2	2.35292	8.76562e-18	9.58589e-16	up	K01183 chitinase [EC:3.2.1.14] | (RefSeq) endochitinase EP3-like (A)
Cluster-117832.4	1.18201	9.01269e-18	9.83199e-16	up	K01076 abhydrolase domain-containing protein 17 [EC:3.1.2.22] | (RefSeq) uncharacterized protein LOC131246165 (A)
Cluster-104082.0	4.53642	1.0052e-17	1.08859e-15	up	--
Cluster-95760.8	1.28687	1.01444e-17	1.09594e-15	up	--
Cluster-146807.0	4.27804	1.02633e-17	1.10611e-15	up	--
Cluster-117039.0	1.78554	1.0362e-17	1.11405e-15	up	K01757 strictosidine synthase [EC:4.3.3.2] | (RefSeq) protein STRICTOSIDINE SYNTHASE-LIKE 12-like (A)
Cluster-131219.0	1.27285	1.28256e-17	1.37231e-15	up	--
Cluster-141577.3	-1.69327	1.4159e-17	1.51135e-15	down	--
Cluster-100510.0	2.31965	5.40006e-09	2.23714e-07	up	K00422 polyphenol oxidase [EC:1.10.3.1] | (RefSeq) aureusidin synthase-like (A)
Cluster-153769.8	1.4508	1.55956e-17	1.65678e-15	up	--
Cluster-12488.13	1.37021	1.70481e-17	1.80678e-15	up	--
Cluster-148407.3	-1.38609	1.71215e-17	1.81026e-15	down	K09527 DnaJ homolog subfamily C member 7 | (RefSeq) inactive TPR repeat-containing thioredoxin TTL3-like (A)
Cluster-118274.1	1.18613	1.97476e-17	2.07806e-15	up	--
Cluster-150185.6	1.5716	2.31153e-17	2.42672e-15	up	K00430 peroxidase [EC:1.11.1.7] | (RefSeq) peroxidase N1-like (A)
Cluster-150669.2	1.59359	2.65524e-17	2.77451e-15	up	K18368 caffeoylshikimate esterase [EC:3.1.1.-] | (RefSeq) caffeoylshikimate esterase-like isoform X1 (A)
Cluster-140754.1	1.22028	2.77125e-17	2.88897e-15	up	K24193 MFS transporter, SP family, sugar:H+ symporter | (RefSeq) hexose carrier protein HEX6-like (A)
Cluster-151964.1	-1.10866	2.97523e-17	3.09438e-15	down	K09838 zeaxanthin epoxidase [EC:1.14.15.21] | (RefSeq) zeaxanthin epoxidase, chloroplastic-like isoform X1 (A)
Cluster-105155.0	4.69251	1.20814e-07	3.9318e-06	up	K00422 polyphenol oxidase [EC:1.10.3.1] | (RefSeq) polyphenol oxidase, chloroplastic-like (A)
Cluster-136834.1	1.65541	3.25466e-17	3.36929e-15	up	K00924 receptor protein kinase TMK [EC:2.7.11.1] | (RefSeq) LEAF RUST 10 DISEASE-RESISTANCE LOCUS RECEPTOR-LIKE PROTEIN KINASE-like 2.2 (A)
Cluster-80388.0	1.8923	3.46136e-17	3.57497e-15	up	--
Cluster-48775.0	-2.6034	3.58815e-17	3.69737e-15	down	--
Cluster-118350.0	-1.40777	3.81129e-17	3.91826e-15	down	--
Cluster-119086.0	4.48269	3.83297e-17	3.93148e-15	up	K22745 apoptosis-inducing factor 2 | (RefSeq) uncharacterized protein LOC131235523 (A)
Cluster-116660.0	4.14571	5.60488e-17	5.70955e-15	up	K01051 pectinesterase [EC:3.1.1.11] | (RefSeq) pectinesterase-like (A)
Cluster-4522.0	1.64153	5.72083e-17	5.8144e-15	up	--
Cluster-122953.3	1.59496	6.0761e-17	6.16144e-15	up	K22845 phlorizin synthase [EC:2.4.1.357] | (RefSeq) UDP-glycosyltransferase 88F3-like (A)
Cluster-153769.15	1.43162	6.12275e-17	6.19467e-15	up	--
Cluster-153769.5	1.37842	6.59902e-17	6.66143e-15	up	--
Cluster-105255.27	-3.86963	7.63781e-17	7.65807e-15	down	--
Cluster-23691.0	-2.74038	7.66876e-17	7.67186e-15	down	--
Cluster-65630.2	1.31271	7.96912e-17	7.93674e-15	up	K20547 basic endochitinase B [EC:3.2.1.14] | (RefSeq) basic endochitinase-like (A)
Cluster-136178.1	-1.12924	8.85059e-17	8.77546e-15	down	K10393 kinesin family member 2/24 | (RefSeq) kinesin-like protein KIN-13B isoform X1 (A)
Cluster-144535.3	-2.49457	1.0033e-16	9.90379e-15	down	K10525 allene oxide cyclase [EC:5.3.99.6] | (RefSeq) allene oxide cyclase, chloroplastic-like (A)
Cluster-134731.0	-2.19437	1.06544e-16	1.04939e-14	down	K12598 ATP-dependent RNA helicase DOB1 [EC:3.6.4.13] | (RefSeq) DExH-box ATP-dependent RNA helicase DExH10-like (A)
Cluster-134781.12	1.6806	1.12966e-16	1.1102e-14	up	K01193 beta-fructofuranosidase [EC:3.2.1.26] | (RefSeq) beta-fructofuranosidase, insoluble isoenzyme 1-like (A)
Cluster-71696.0	-1.57284	1.24948e-16	1.21989e-14	down	K14488 SAUR family protein | (RefSeq) indole-3-acetic acid-induced protein ARG7 (A)
Cluster-118483.7	-1.09969	1.29973e-16	1.26619e-14	down	K03029 26S proteasome regulatory subunit N10 | (RefSeq) 26S proteasome non-ATPase regulatory subunit 4 homolog (A)
Cluster-142052.0	-1.03791	1.35486e-16	1.31702e-14	down	K15397 3-ketoacyl-CoA synthase [EC:2.3.1.199] | (RefSeq) 3-ketoacyl-CoA synthase 10-like (A)
Cluster-85722.0	1.73871	1.45159e-16	1.40797e-14	up	K03098 apolipoprotein D and lipocalin family protein | (RefSeq) temperature-induced lipocalin-1 (A)
Cluster-150699.10	-2.08226	1.51377e-16	1.46193e-14	down	K21777 G2/mitotic-specific cyclin-B, other | (RefSeq) G2/mitotic-specific cyclin-2-like isoform X1 (A)
Cluster-131474.1	1.65104	1.53795e-16	1.48208e-14	up	K15775 betanidin 6-O-glucosyltransferase [EC:2.4.1.-] | (RefSeq) anthocyanidin 3-O-glucosyltransferase 2 (A)
Cluster-83659.0	4.94395	1.70071e-16	1.6354e-14	up	K19893 glucan endo-1,3-beta-glucosidase 5/6 [EC:3.2.1.39] | (RefSeq) glucan endo-1,3-beta-glucosidase 8-like isoform X1 (A)
Cluster-114690.0	1.83108	1.81444e-16	1.74101e-14	up	K23136 fraxetin 5-hydroxylase [EC:1.14.14.164] | (RefSeq) cytochrome P450 CYP82D47-like (A)
Cluster-106274.5	1.07079	1.84241e-16	1.76405e-14	up	K14497 protein phosphatase 2C [EC:3.1.3.16] | (RefSeq) probable protein phosphatase 2C 24 (A)
Cluster-138723.1	-2.90018	2.00387e-16	1.91454e-14	down	K01179 endoglucanase [EC:3.2.1.4] | (RefSeq) endoglucanase 6-like isoform X1 (A)
Cluster-13700.2	1.33509	2.59458e-16	2.45785e-14	up	K17500 integrin-linked kinase-associated serine/threonine phosphatase 2C [EC:3.1.3.16] | (RefSeq) WAT1-related protein At3g18200 isoform X1 (A)
Cluster-9174.0	2.36426	2.62495e-16	2.48136e-14	up	K15108 solute carrier family 25 (mitochondrial thiamine pyrophosphate transporter), member 19 | (RefSeq) LOW QUALITY PROTEIN: mitochondrial thiamine diphosphate carrier 1 (A)
Cluster-81887.0	1.20813	2.72617e-16	2.57159e-14	up	K00799 glutathione S-transferase [EC:2.5.1.18] | (RefSeq) glutathione transferase GST 23-like (A)
Cluster-145227.0	4.83197	3.18148e-16	2.99475e-14	up	--
Cluster-93350.0	1.38642	3.29219e-16	3.09244e-14	up	K09338 homeobox-leucine zipper protein | (RefSeq) homeobox-leucine zipper protein ATHB-12-like isoform X1 (A)
Cluster-2501.1	-4.14542	3.30201e-16	3.09515e-14	down	K18108 (-)-alpha-terpineol synthase [EC:4.2.3.111] | (RefSeq) LOW QUALITY PROTEIN: (-)-alpha-terpineol synthase-like (A)
Cluster-100305.0	-2.14848	3.46481e-16	3.23416e-14	down	--
Cluster-76953.8	1.91452	3.68299e-16	3.43064e-14	up	K16903 L-tryptophan---pyruvate aminotransferase [EC:2.6.1.99] | (RefSeq) tryptophan aminotransferase-related protein 2 (A)
Cluster-138692.1	1.53021	5.99302e-16	5.52472e-14	up	K15255 ATP-dependent DNA helicase PIF1 [EC:5.6.2.3] | (RefSeq) ATP-dependent DNA helicase PIF1-like (A)
Cluster-53488.233	1.27242	6.49223e-16	5.97258e-14	up	K24193 MFS transporter, SP family, sugar:H+ symporter | (RefSeq) sugar transport protein 13 (A)
Cluster-155997.0	-1.16567	7.62378e-16	6.99913e-14	down	K09338 homeobox-leucine zipper protein | (RefSeq) homeobox-leucine zipper protein HAT4-like isoform X1 (A)
Cluster-31280.8	1.02663	8.4457e-16	7.72193e-14	up	K15776 cyclo-DOPA 5-O-glucosyltransferase [EC:2.4.1.-] | (RefSeq) UDP-glycosyltransferase 92A1 (A)
Cluster-2501.9	-1.81053	9.37659e-16	8.53806e-14	down	K18108 (-)-alpha-terpineol synthase [EC:4.2.3.111] | (RefSeq) (-)-alpha-terpineol synthase (A)
Cluster-132824.0	-1.74828	1.04875e-15	9.51083e-14	down	--
Cluster-130230.0	1.62335	1.15158e-15	1.04222e-13	up	K00924 receptor protein kinase TMK [EC:2.7.11.1] | (RefSeq) receptor protein kinase TMK1 isoform X1 (A)
Cluster-69430.106	-2.33851	1.20507e-15	1.08841e-13	down	--
Cluster-94270.5	1.39034	1.88911e-15	1.67571e-13	up	K01723 hydroperoxide dehydratase [EC:4.2.1.92] | (RefSeq) allene oxide synthase 1, chloroplastic-like (A)
Cluster-46153.0	3.38334	1.91961e-15	1.69939e-13	up	--
Cluster-68989.3	3.68059	1.94948e-15	1.72241e-13	up	K01728 pectate lyase [EC:4.2.2.2] | (RefSeq) pectate lyase-like (A)
Cluster-110599.0	-1.50016	2.251e-15	1.98097e-13	down	K15397 3-ketoacyl-CoA synthase [EC:2.3.1.199] | (RefSeq) 3-ketoacyl-CoA synthase 11-like (A)
Cluster-138784.0	1.82167	2.33602e-15	2.05174e-13	up	--
Cluster-79961.0	1.05605	2.39719e-15	2.10133e-13	up	K05359 arogenate/prephenate dehydratase [EC:4.2.1.91 4.2.1.51] | (RefSeq) arogenate dehydratase 3-like (A)
Cluster-58625.1	1.18534	2.78399e-15	2.4261e-13	up	K27314 F-box protein SNE | (RefSeq) F-box protein SNE-like (A)
Cluster-60242.3	1.00896	2.82318e-15	2.45545e-13	up	K03676 glutaredoxin 3 | (RefSeq) glutaredoxin-C8 (A)
Cluster-6169.1	1.11933	2.83159e-15	2.45798e-13	up	K01076 abhydrolase domain-containing protein 17 [EC:3.1.2.22] | (RefSeq) uncharacterized protein LOC131247988 (A)
Cluster-107002.0	3.1913	2.87455e-15	2.49042e-13	up	K13435 serine/threonine-protein kinase Pto | (RefSeq) receptor-like protein kinase HERK 1 isoform X2 (A)
Cluster-125729.0	4.42021	3.17865e-15	2.73794e-13	up	K01126 glycerophosphoryl diester phosphodiesterase [EC:3.1.4.46] | (RefSeq) glycerophosphodiester phosphodiesterase GDPD6-like (A)
Cluster-51947.0	2.08543	3.53565e-15	3.0221e-13	up	--
Cluster-133068.13	1.77137	3.57095e-15	3.04643e-13	up	K11968 ariadne-1 [EC:2.3.2.31] | (RefSeq) probable E3 ubiquitin-protein ligase ARI8 (A)
Cluster-90384.5	1.38598	3.72732e-15	3.17377e-13	up	K13066 caffeic acid 3-O-methyltransferase / acetylserotonin O-methyltransferase [EC:2.1.1.68 2.1.1.4] | (RefSeq) caffeic acid 3-O-methyltransferase-like (A)
Cluster-117092.0	1.40172	3.92966e-15	3.33334e-13	up	K03122 transcription initiation factor TFIIA large subunit | (RefSeq) uncharacterized protein LOC114825099 (A)
Cluster-137440.0	1.54667	4.38913e-15	3.69498e-13	up	K17479 glutaredoxin domain-containing cysteine-rich protein 1 | (RefSeq) uncharacterized protein LOC131245204 (A)
Cluster-128616.2	-1.33273	5.14127e-15	4.30381e-13	down	--
Cluster-113853.1	-1.53502	5.16376e-15	4.31454e-13	down	K13065 shikimate O-hydroxycinnamoyltransferase [EC:2.3.1.133] | (RefSeq) acyltransferase GLAUCE (A)
Cluster-93465.0	1.41134	5.62415e-15	4.68486e-13	up	--
Cluster-9474.10	1.42115	5.62797e-15	4.68486e-13	up	K15920 xylan 1,4-beta-xylosidase [EC:3.2.1.37] | (RefSeq) beta-xylosidase/alpha-L-arabinofuranosidase 2-like (A)
Cluster-117438.4	1.04456	5.66895e-15	4.71019e-13	up	K23618 acyl-activating enzyme 11/12 [EC:6.2.1.2 6.2.1.-] | (RefSeq) trans-cinnamate:CoA ligase, peroxisomal-like (A)
Cluster-37437.3	4.9031	6.75186e-15	5.57878e-13	up	K26731 K+:H+ antiporter | (RefSeq) cation/H(+) antiporter 15-like isoform X1 (A)
Cluster-76684.0	2.52733	6.77491e-15	5.58749e-13	up	K01183 chitinase [EC:3.2.1.14] | (RefSeq) acidic endochitinase (A)
Cluster-1206.48	1.49751	2.59878e-07	7.93651e-06	up	K05350 beta-glucosidase [EC:3.2.1.21] | (RefSeq) beta-glucosidase 18-like isoform X1 (A)
Cluster-15783.13	2.05861	9.27921e-15	7.61066e-13	up	--
Cluster-122953.11	1.7147	1.05459e-14	8.59399e-13	up	K22845 phlorizin synthase [EC:2.4.1.357] | (RefSeq) UDP-glycosyltransferase 88F3-like (A)
Cluster-156150.0	1.30248	1.10111e-14	8.94888e-13	up	K05391 cyclic nucleotide gated channel, plant | (RefSeq) cyclic nucleotide-gated ion channel 1-like (A)
Cluster-96988.4	1.26104	1.18243e-14	9.55755e-13	up	K20769 fatty acid omega-hydroxylase [EC:1.14.-.-] | (RefSeq) cytochrome P450 94A2-like (A)
Cluster-99126.0	-2.96721	1.20756e-14	9.74301e-13	down	--
Cluster-126339.3	1.4194	1.25562e-14	1.01125e-12	up	K08913 light-harvesting complex II chlorophyll a/b binding protein 2 | (RefSeq) chlorophyll a-b binding protein 5, chloroplastic (A)
Cluster-80264.2	1.0076	1.42036e-14	1.13777e-12	up	--
Cluster-49400.0	1.16044	1.45193e-14	1.16097e-12	up	K17604 zinc finger SWIM domain-containing protein 3 | (RefSeq) uncharacterized protein LOC116248507 (A)
Cluster-119003.0	-1.48837	1.9186e-14	1.52592e-12	down	--
Cluster-119220.0	-2.80854	2.00127e-14	1.58602e-12	down	K09286 EREBP-like factor | (RefSeq) ethylene-responsive transcription factor 4 (A)
Cluster-71576.1	3.41617	2.15956e-14	1.70842e-12	up	--
Cluster-127411.99	-1.70788	2.28686e-14	1.79956e-12	down	K13428 LRR receptor-like serine/threonine-protein kinase EFR [EC:2.7.11.1] | (RefSeq) LRR receptor-like serine/threonine-protein kinase EFR (A)
Cluster-53488.1528	-1.1672	2.47254e-14	1.93883e-12	down	K13457 disease resistance protein RPM1 | (RefSeq) disease resistance protein RPM1-like (A)
Cluster-154438.1	2.07432	2.56465e-14	2.00754e-12	up	--
Cluster-124109.2	1.25197	2.75022e-14	2.14527e-12	up	--
Cluster-97375.0	1.10269	3.0778e-14	2.3966e-12	up	K20043 clathrin coat assembly protein AP180 | (RefSeq) putative clathrin assembly protein At4g40080 (A)
Cluster-2501.10	-2.84303	3.10957e-14	2.41712e-12	down	K18108 (-)-alpha-terpineol synthase [EC:4.2.3.111] | (RefSeq) (-)-alpha-terpineol synthase-like (A)
Cluster-147603.8	1.75506	3.15115e-14	2.44518e-12	up	K00799 glutathione S-transferase [EC:2.5.1.18] | (RefSeq) glutathione S-transferase 3-like (A)
Cluster-103995.5	-2.76451	3.23969e-14	2.50952e-12	down	K13091 RNA-binding protein 23/39 | (RefSeq) uncharacterized protein LOC122604524 (A)
Cluster-156983.1	1.30384	0.000661023	0.00796477	up	K09264 MADS-box transcription factor, plant | (RefSeq) MADS-box protein EJ2 isoform X1 (A)
Cluster-145460.9	1.56766	3.53898e-14	2.73187e-12	up	K01953 asparagine synthase (glutamine-hydrolysing) [EC:6.3.5.4] | (RefSeq) asparagine synthetase [glutamine-hydrolyzing] (A)
Cluster-127485.3	1.02474	3.80375e-14	2.92613e-12	up	K00033 6-phosphogluconate dehydrogenase [EC:1.1.1.44 1.1.1.343] | (RefSeq) 6-phosphogluconate dehydrogenase, decarboxylating 3, chloroplastic-like (A)
Cluster-53488.5921	2.37296	3.89505e-14	2.99121e-12	up	K10640 E3 ubiquitin-protein ligase RNF25 [EC:2.3.2.27] | (RefSeq) uncharacterized protein LOC118034067 (A)
Cluster-6220.10	2.08181	3.9498e-14	3.02805e-12	up	K09753 cinnamoyl-CoA reductase [EC:1.2.1.44] | (RefSeq) cinnamoyl-CoA reductase 1-like isoform X1 (A)
Cluster-156020.0	2.11218	4.2427e-14	3.24145e-12	up	K26552 MFS transporter, POT/PTR family, nitrate/chloride/glucosinolate transporter | (RefSeq) protein NRT1/ PTR FAMILY 2.13 (A)
Cluster-112320.337	2.25134	4.76856e-14	3.63078e-12	up	K08711 ATP-binding cassette, subfamily G (WHITE), member 2, PDR | (RefSeq) pleiotropic drug resistance protein TUR2-like isoform X1 (A)
Cluster-79207.2	-2.46168	5.4188e-14	4.10485e-12	down	K10891 fanconi anemia group D2 protein | (RefSeq) Fanconi anemia group D2 protein homolog (A)
Cluster-153769.3	1.25893	5.69256e-14	4.30493e-12	up	--
Cluster-101852.1	1.43581	5.90655e-14	4.45797e-12	up	--
Cluster-140005.6	1.73703	5.91492e-14	4.45797e-12	up	--
Cluster-134365.0	1.23366	6.00717e-14	4.51986e-12	up	K07195 exocyst complex component 7 | (RefSeq) exocyst complex component EXO70H1-like (A)
Cluster-107125.0	-1.22934	7.06347e-14	5.27903e-12	down	K01051 pectinesterase [EC:3.1.1.11] | (RefSeq) pectinesterase-like (A)
Cluster-110927.0	1.23591	7.51376e-14	5.58748e-12	up	K15639 PHYB activation tagged suppressor 1 [EC:1.14.-.-] | (RefSeq) cytochrome P450 734A1-like (A)
Cluster-33428.0	1.16807	8.41746e-14	6.24909e-12	up	--
Cluster-108425.1	-1.33217	8.79182e-14	6.51617e-12	down	--
Cluster-23654.0	1.41883	1.01986e-13	7.54626e-12	up	--
Cluster-142623.9	1.08265	1.02575e-13	7.57732e-12	up	--
Cluster-102274.0	2.64471	1.0472e-13	7.71023e-12	up	K13066 caffeic acid 3-O-methyltransferase / acetylserotonin O-methyltransferase [EC:2.1.1.68 2.1.1.4] | (RefSeq) caffeic acid 3-O-methyltransferase-like (A)
Cluster-141384.0	-1.35529	1.05872e-13	7.78223e-12	down	K16732 Ase1/PRC1/MAP65 family protein | (RefSeq) 65-kDa microtubule-associated protein 1-like (A)
Cluster-73005.0	3.72502	1.08098e-13	7.93278e-12	up	--
Cluster-66310.0	1.12409	1.14793e-13	8.38271e-12	up	--
Cluster-153769.6	1.42787	1.4287e-13	1.03821e-11	up	--
Cluster-101699.0	-1.13435	1.46909e-13	1.06582e-11	down	K01369 legumain [EC:3.4.22.34] | (RefSeq) vacuolar-processing enzyme (A)
Cluster-112135.0	2.09111	1.47405e-13	1.06768e-11	up	K05387 glutamate receptor, ionotropic, plant | (RefSeq) glutamate receptor 2.8-like (A)
Cluster-149791.3	-2.12778	1.47835e-13	1.06906e-11	down	K13464 jasmonate ZIM domain-containing protein | (RefSeq) protein TIFY 10B-like (A)
Cluster-152601.0	7.07108	1.50251e-13	1.08477e-11	up	K24940 CWF19-like protein 2 | (RefSeq) hypothetical protein (A)
Cluster-139571.1	-1.7636	1.52266e-13	1.09754e-11	down	K13464 jasmonate ZIM domain-containing protein | (RefSeq) protein TIFY 9-like isoform X1 (A)
Cluster-19653.1	-1.57808	1.63332e-13	1.17352e-11	down	K10758 thiol oxidase [EC:1.8.3.2] | (RefSeq) sulfhydryl oxidase 2-like isoform X1 (A)
Cluster-2501.2	-3.27318	1.75266e-13	1.25522e-11	down	K18108 (-)-alpha-terpineol synthase [EC:4.2.3.111] | (RefSeq) (-)-alpha-terpineol synthase (A)
Cluster-139319.7	-1.16504	1.90275e-13	1.35186e-11	down	--
Cluster-115315.0	1.12408	1.9337e-13	1.37167e-11	up	K20889 probable glucuronoxylan glucuronosyltransferase IRX7 [EC:2.4.1.-] | (RefSeq) probable glucuronoxylan glucuronosyltransferase IRX7 (A)
Cluster-61563.782	1.16679	6.80014e-07	1.88453e-05	up	K13383 (RS)-norcoclaurine 6-O-methyltransferase [EC:2.1.1.128] | (RefSeq) (RS)-norcoclaurine 6-O-methyltransferase-like (A)
Cluster-131183.1	-1.13925	2.06211e-13	1.45812e-11	down	K00616 transaldolase [EC:2.2.1.2] | (RefSeq) uncharacterized protein LOC131239286 isoform X1 (A)
Cluster-82230.0	-1.57229	2.20348e-13	1.55071e-11	down	--
Cluster-121179.0	1.17922	2.48482e-13	1.7432e-11	up	K27627 phytosulfokine | (RefSeq) phytosulfokines-like (A)
Cluster-117900.4	1.62474	2.55235e-13	1.78777e-11	up	K20890 xylan alpha-glucuronosyltransferase [EC:2.4.1.-] | (RefSeq) putative UDP-glucuronate:xylan alpha-glucuronosyltransferase 4 (A)
Cluster-105602.1	1.01585	2.82111e-13	1.96369e-11	up	K16055 trehalose 6-phosphate synthase/phosphatase [EC:2.4.1.15 3.1.3.12] | (RefSeq) probable alpha,alpha-trehalose-phosphate synthase [UDP-forming] 9 (A)
Cluster-138723.2	-9.72733	3.02175e-13	2.09355e-11	down	K01179 endoglucanase [EC:3.2.1.4] | (RefSeq) endoglucanase 6-like (A)
Cluster-83819.11	2.30529	3.05409e-13	2.11267e-11	up	K13513 lysocardiolipin and lysophospholipid acyltransferase [EC:2.3.1.- 2.3.1.51] | (RefSeq) probable 1-acyl-sn-glycerol-3-phosphate acyltransferase 4 isoform X1 (A)
Cluster-3352.0	-1.00744	3.07663e-13	2.12497e-11	down	K00430 peroxidase [EC:1.11.1.7] | (RefSeq) peroxidase 16 (A)
Cluster-129365.3	1.51789	3.21324e-13	2.21589e-11	up	K24028 salicylic acid 3-hydroxylase [EC:1.14.11.-] | (RefSeq) protein DMR6-LIKE OXYGENASE 2-like (A)
Cluster-141681.5	1.03898	3.25188e-13	2.23908e-11	up	K01166 ribonuclease T2 [EC:4.6.1.19] | (RefSeq) extracellular ribonuclease LE-like (A)
Cluster-80971.1	-2.47071	3.87283e-13	2.66253e-11	down	--
Cluster-107977.0	1.4416	4.00744e-13	2.75083e-11	up	K23452 UDP-glucosyltransferase 85A [EC:2.4.1.-] | (RefSeq) UDP-glycosyltransferase 85A1 (A)
Cluster-131219.1	1.39917	4.02234e-13	2.75682e-11	up	--
Cluster-149588.2	-2.25705	4.12444e-13	2.82246e-11	down	K15404 aldehyde decarbonylase [EC:4.1.99.5] | (RefSeq) very-long-chain aldehyde decarbonylase GL1-4-like isoform X1 (A)
Cluster-69430.60	-2.1423	5.16083e-13	3.52627e-11	down	--
Cluster-73336.0	-1.31514	5.3452e-13	3.63002e-11	down	K00232 acyl-CoA oxidase [EC:1.3.3.6] | (RefSeq) acyl-coenzyme A oxidase 4, peroxisomal-like (A)
Cluster-126729.8	2.32783	5.92445e-13	4.01118e-11	up	--
Cluster-67898.0	-3.1788	6.27703e-13	4.24347e-11	down	--
Cluster-88248.1	1.03606	6.59266e-13	4.45009e-11	up	K07893 Ras-related protein Rab-6A | (RefSeq) ras-related protein RABH1b-like (A)
Cluster-96994.0	-1.40192	6.84439e-13	4.60756e-11	down	--
Cluster-127700.7	1.6332	5.75047e-05	0.000976967	up	K22097 3-O-acetylpapaveroxine carboxylesterase [EC:3.1.1.105] | (RefSeq) carboxylesterase 1-like (A)
Cluster-122996.3	1.26561	7.72228e-13	5.18124e-11	up	K01047 secretory phospholipase A2 [EC:3.1.1.4] | (RefSeq) phospholipase A2-alpha isoform X1 (A)
Cluster-71683.17	-9.00806	8.82433e-13	5.90291e-11	down	K08486 syntaxin 1B/2/3 | (RefSeq) putative syntaxin-131 isoform X1 (A)
Cluster-144196.7	-9.28072	8.87847e-13	5.93023e-11	down	K11251 histone H2A | (RefSeq) early light-induced protein, chloroplastic-like (A)
Cluster-52983.0	2.20731	9.47625e-13	6.28249e-11	up	K01051 pectinesterase [EC:3.1.1.11] | (RefSeq) pectinesterase 2-like (A)
Cluster-116346.0	-2.46768	9.55578e-13	6.32581e-11	down	--
Cluster-12180.1	3.05543	2.21672e-11	1.27456e-09	up	K20769 fatty acid omega-hydroxylase [EC:1.14.-.-] | (RefSeq) cytochrome P450 94A2 (A)
Cluster-153769.16	1.46249	1.02734e-12	6.76072e-11	up	--
Cluster-76953.10	1.71752	1.10014e-12	7.22915e-11	up	K16903 L-tryptophan---pyruvate aminotransferase [EC:2.6.1.99] | (RefSeq) tryptophan aminotransferase-related protein 2 (A)
Cluster-118627.0	-1.4074	1.35715e-12	8.84508e-11	down	K00991 2-C-methyl-D-erythritol 4-phosphate cytidylyltransferase [EC:2.7.7.60] | (RefSeq) 2-C-methyl-D-erythritol 4-phosphate cytidylyltransferase, chloroplastic (A)
Cluster-146237.0	-1.72893	1.35794e-12	8.84508e-11	down	K06892 feruloyl-CoA 6-hydroxylase [EC:1.14.11.61] | (RefSeq) feruloyl CoA ortho-hydroxylase 1-like (A)
Cluster-35085.9	-1.71953	1.51158e-12	9.81712e-11	down	--
Cluster-71934.1	1.07356	1.61237e-12	1.04413e-10	up	K02728 20S proteasome subunit alpha 3 [EC:3.4.25.1] | (RefSeq) proteasome subunit alpha type-4 (A)
Cluster-46950.7	1.0503	1.87318e-12	1.20777e-10	up	K01187 alpha-glucosidase [EC:3.2.1.20] | (RefSeq) alpha-glucosidase (A)
Cluster-84815.3	1.09908	1.90258e-12	1.22495e-10	up	K22772 flavonol-3-O-glucoside L-rhamnosyltransferase [EC:2.4.1.159] | (RefSeq) anthocyanidin-3-O-glucoside rhamnosyltransferase-like (A)
Cluster-65630.9	1.62015	2.09066e-12	1.34218e-10	up	K20547 basic endochitinase B [EC:3.2.1.14] | (RefSeq) basic endochitinase-like (A)
Cluster-64710.3	-1.66074	2.12616e-12	1.36301e-10	down	K12638 3-epi-6-deoxocathasterone 23-monooxygenase [EC:1.14.14.147] | (RefSeq) cytochrome P450 90D2 isoform X1 (A)
Cluster-99602.1	1.11567	2.21974e-12	1.42096e-10	up	K20547 basic endochitinase B [EC:3.2.1.14] | (RefSeq) endochitinase-like (A)
Cluster-111716.21	1.2861	2.53016e-12	1.61042e-10	up	K23810 (E)-8-carboxylinalool synthase [EC:1.14.14.-] | (RefSeq) GFH2; ripening-related P-450 enzyme-like (A)
Cluster-57483.6	-2.47937	2.6658e-12	1.69434e-10	down	K21483 salicylate 1-O-methyltransferase [EC:2.1.1.274] | (RefSeq) S-adenosyl-L-methionine:benzoic acid/salicylic acid carboxyl methyltransferase 2-like (A)
Cluster-143769.7	10.5941	2.7618e-12	1.75037e-10	up	K27701 F-box protein MAX2 | (RefSeq) F-box/LRR-repeat MAX2 homolog A (A)
Cluster-107813.0	1.03065	2.83172e-12	1.78707e-10	up	K13447 respiratory burst oxidase [EC:1.6.3.- 1.11.1.-] | (RefSeq) respiratory burst oxidase homolog protein C-like (A)
Cluster-104469.4	1.1487	3.11751e-12	1.95912e-10	up	--
Cluster-149937.0	2.09759	3.21973e-12	2.01767e-10	up	K01183 chitinase [EC:3.2.1.14] | (RefSeq) acidic endochitinase-like (A)
Cluster-136708.6	-1.12418	3.536e-12	2.20656e-10	down	K14486 auxin response factor | (RefSeq) auxin response factor 2-like (A)
Cluster-114424.1	2.59636	3.63991e-12	2.26824e-10	up	K01183 chitinase [EC:3.2.1.14] | (RefSeq) class V chitinase-like isoform X1 (A)
Cluster-116124.0	2.24743	4.07236e-12	2.53065e-10	up	K24193 MFS transporter, SP family, sugar:H+ symporter | (RefSeq) sugar transport protein 5 (A)
Cluster-1463.4	-3.61127	4.24586e-12	2.63479e-10	down	--
Cluster-63655.7	1.91828	4.66685e-12	2.88401e-10	up	K12402 AP-4 complex subunit mu-1 | (RefSeq) uncharacterized protein LOC127085435 (A)
Cluster-135013.1	-2.62612	4.684e-12	2.8906e-10	down	K09422 transcription factor MYB, plant | (RefSeq) transcription factor MYB17 isoform X1 (A)
Cluster-90166.0	1.47102	5.0866e-12	3.1304e-10	up	K14487 auxin responsive GH3 gene family | (RefSeq) indole-3-acetic acid-amido synthetase GH3.6 (A)
Cluster-130771.0	-1.20631	5.12874e-12	3.15198e-10	down	K02068 UDP-glucose/iron transport system ATP-binding protein | (RefSeq) protein STAR1-like (A)
Cluster-112320.136	-3.12035	5.28195e-12	3.24168e-10	down	--
Cluster-125616.0	1.26543	5.34832e-12	3.2779e-10	up	K03327 multidrug resistance protein, MATE family | (RefSeq) protein DETOXIFICATION 34-like (A)
Cluster-99104.0	1.08461	5.48892e-12	3.35946e-10	up	K01051 pectinesterase [EC:3.1.1.11] | (RefSeq) pectinesterase-like (A)
Cluster-39547.1	1.46672	6.95719e-12	4.23487e-10	up	K01426 amidase [EC:3.5.1.4] | (RefSeq) amidase 1 (A)
Cluster-111198.0	1.37923	7.14117e-12	4.34093e-10	up	K16297 serine carboxypeptidase-like clade II [EC:3.4.16.-] | (RefSeq) LOW QUALITY PROTEIN: serine carboxypeptidase-like 27 (A)
Cluster-148978.0	-1.59986	8.26466e-12	5.00343e-10	down	K01757 strictosidine synthase [EC:4.3.3.2] | (RefSeq) protein STRICTOSIDINE SYNTHASE-LIKE 11-like (A)
Cluster-114057.2	1.38495	9.61282e-12	5.79601e-10	up	--
Cluster-99479.1	-1.15572	9.73754e-12	5.86329e-10	down	K22763 deubiquitinase DESI2 [EC:3.4.19.12] | (RefSeq) deSI-like protein At4g17486 (A)
Cluster-122636.0	1.00906	1.18387e-11	7.08071e-10	up	--
Cluster-10355.0	2.26561	1.20626e-11	7.20493e-10	up	K10523 speckle-type POZ protein | (RefSeq) BTB/POZ domain-containing protein At1g55760 (A)
Cluster-105594.0	-1.84468	1.21047e-11	7.22042e-10	down	K00058 D-3-phosphoglycerate dehydrogenase / 2-oxoglutarate reductase [EC:1.1.1.95 1.1.1.399] | (RefSeq) D-3-phosphoglycerate dehydrogenase 1, chloroplastic (A)
Cluster-53488.2909	2.00036	1.23269e-11	7.34316e-10	up	--
Cluster-137809.8	1.04877	1.23908e-11	7.37137e-10	up	K13412 calcium-dependent protein kinase [EC:2.7.11.1] | (RefSeq) hypothetical protein (A)
Cluster-156435.2	-1.48375	1.26403e-11	7.49982e-10	down	--
Cluster-52644.3	1.84385	1.28294e-11	7.5901e-10	up	--
Cluster-147603.9	1.75221	1.299e-11	7.66649e-10	up	K00799 glutathione S-transferase [EC:2.5.1.18] | (RefSeq) glutathione S-transferase 3-like (A)
Cluster-88418.0	3.99321	1.38044e-11	8.10428e-10	up	K20043 clathrin coat assembly protein AP180 | (RefSeq) clathrin coat assembly protein AP180-like (A)
Cluster-85787.0	-2.68177	1.39363e-11	8.17094e-10	down	K01179 endoglucanase [EC:3.2.1.4] | (RefSeq) endoglucanase 6-like isoform X1 (A)
Cluster-147736.0	-1.48418	1.57188e-11	9.17983e-10	down	K03860 phosphatidylinositol N-acetylglucosaminyltransferase subunit Q | (RefSeq) N-acetylglucosaminyl-phosphatidylinositol biosynthetic protein gpi1-like (A)
Cluster-55853.0	1.08328	1.7333e-11	1.00961e-09	up	K00850 6-phosphofructokinase 1 [EC:2.7.1.11] | (RefSeq) ATP-dependent 6-phosphofructokinase 6-like (A)
Cluster-10493.16	1.18354	1.75227e-11	1.01933e-09	up	--
Cluster-139158.2	1.51086	1.87732e-11	1.09065e-09	up	--
Cluster-20972.1	4.21647	1.98503e-11	1.15173e-09	up	--
Cluster-142035.2	-9.24174	2.13743e-11	1.23533e-09	down	K14772 U3 small nucleolar RNA-associated protein 20 | (RefSeq) uncharacterized protein LOC131226271 isoform X1 (A)
Cluster-19592.9	-2.37368	2.20146e-11	1.26742e-09	down	K01179 endoglucanase [EC:3.2.1.4] | (RefSeq) endoglucanase 17 (A)
Cluster-96988.2	2.30976	9.88042e-07	2.63506e-05	up	K20769 fatty acid omega-hydroxylase [EC:1.14.-.-] | (RefSeq) cytochrome P450 94A2-like (A)
Cluster-17939.2	-3.32342	2.24404e-11	1.2886e-09	down	--
Cluster-53686.8	1.43942	2.45525e-11	1.40627e-09	up	K20495 long-chain fatty acid omega-monooxygenase [EC:1.14.14.80] | (RefSeq) cytochrome P450 704B1-like (A)
Cluster-118769.0	1.02328	2.5486e-11	1.45413e-09	up	K03935 NADH dehydrogenase (ubiquinone) Fe-S protein 2 [EC:7.1.1.2] | (RefSeq) NADH dehydrogenase [ubiquinone] iron-sulfur protein 2 (A)
Cluster-122963.6	-2.52794	2.55433e-11	1.45421e-09	down	K22382 WD repeat-containing protein 26 | (RefSeq) WD repeat-containing protein 26 homolog (A)
Cluster-154971.0	-1.04609	2.6434e-11	1.50246e-09	down	K00232 acyl-CoA oxidase [EC:1.3.3.6] | (RefSeq) acyl-coenzyme A oxidase 4, peroxisomal-like isoform X1 (A)
Cluster-83891.7	1.20854	2.71791e-11	1.54285e-09	up	K14407 cleavage stimulation factor subunit 2 | (RefSeq) cleavage stimulating factor 64 isoform X1 (A)
Cluster-145304.7	9.19756	2.74083e-11	1.55388e-09	up	K12446 L-arabinokinase [EC:2.7.1.46] | (RefSeq) L-arabinokinase-like (A)
Cluster-84044.0	1.10222	3.11801e-11	1.76324e-09	up	--
Cluster-51481.0	-1.05364	3.1646e-11	1.78732e-09	down	K03676 glutaredoxin 3 | (RefSeq) glutaredoxin-C6-like (A)
Cluster-1814.1	-1.95399	3.267e-11	1.84282e-09	down	--
Cluster-10585.4	-2.1263	3.32064e-11	1.87071e-09	down	K20628 expansin | (RefSeq) expansin-A2 (A)
Cluster-156113.3	1.44858	3.43805e-11	1.93442e-09	up	K07195 exocyst complex component 7 | (RefSeq) exocyst complex component EXO70A1-like isoform X1 (A)
Cluster-78863.0	-1.51569	3.62104e-11	2.03224e-09	down	--
Cluster-96532.0	-1.97622	4.1017e-11	2.28762e-09	down	K00297 methylenetetrahydrofolate reductase (NADH) [EC:1.5.1.54] | (RefSeq) methylenetetrahydrofolate reductase (NADH) 2-like (A)
Cluster-112320.139	-3.59572	4.13774e-11	2.30484e-09	down	--
Cluster-153759.12	2.07973	4.47693e-11	2.48447e-09	up	--
Cluster-35240.26	-2.37163	4.58444e-11	2.53468e-09	down	K01937 CTP synthase [EC:6.3.4.2] | (RefSeq) uncharacterized protein LOC131240869 isoform X1 (A)
Cluster-46362.0	-3.28207	4.6913e-11	2.59055e-09	down	--
Cluster-110067.13	-9.11136	5.04716e-11	2.78017e-09	down	K13754 solute carrier family 24 (sodium/potassium/calcium exchanger), member 6 | (RefSeq) cation/calcium exchanger 1-like (A)
Cluster-58.3	1.69241	5.47756e-11	3.00612e-09	up	K08695 anthocyanidin reductase [EC:1.3.1.77] | (RefSeq) anthocyanidin reductase ((2S)-flavan-3-ol-forming)-like (A)
Cluster-3465.0	-2.45153	5.78763e-11	3.16849e-09	down	--
Cluster-110434.0	-1.10895	6.25719e-11	3.40883e-09	down	K01728 pectate lyase [EC:4.2.2.2] | (RefSeq) probable pectate lyase 5 (A)
Cluster-67422.0	-2.20868	6.26684e-11	3.40993e-09	down	K21483 salicylate 1-O-methyltransferase [EC:2.1.1.274] | (RefSeq) S-adenosyl-L-methionine:benzoic acid/salicylic acid carboxyl methyltransferase 2-like (A)
Cluster-149588.11	-1.4642	7.09155e-11	3.83994e-09	down	K15404 aldehyde decarbonylase [EC:4.1.99.5] | (RefSeq) very-long-chain aldehyde decarbonylase GL1-4-like isoform X1 (A)
Cluster-156120.1	3.86391	7.83552e-11	4.23251e-09	up	K01180 endo-1,3(4)-beta-glucanase [EC:3.2.1.6] | (RefSeq) uncharacterized protein LOC111487562 (A)
Cluster-54134.0	-1.13726	7.89662e-11	4.26036e-09	down	K21398 natural resistance-associated macrophage protein 2 | (RefSeq) metal transporter Nramp7.2-like isoform X1 (A)
Cluster-157346.1	1.879	8.06865e-11	4.34267e-09	up	--
Cluster-112696.0	-1.05589	8.33798e-11	4.46607e-09	down	K27583 centromere protein V | (RefSeq) uncharacterized protein LOC131227398 isoform X1 (A)
Cluster-91753.4	-4.51745	8.36855e-11	4.47707e-09	down	K03885 NADH:quinone reductase (non-electrogenic) [EC:1.6.5.9] | (RefSeq) external alternative NAD(P)H-ubiquinone oxidoreductase B1, mitochondrial-like (A)
Cluster-114031.8	1.25012	8.37918e-11	4.47739e-09	up	--
Cluster-35379.25	1.40532	8.63722e-11	4.60975e-09	up	--
Cluster-138594.1	1.48483	8.81216e-11	4.6975e-09	up	K02510 4-hydroxy-2-oxoheptanedioate aldolase [EC:4.1.2.52] | (RefSeq) 2,4-dihydroxyhept-2-ene-1,7-dioic acidaldolase (A)
Cluster-117438.0	-8.04877	9.02022e-11	4.80268e-09	down	K23618 acyl-activating enzyme 11/12 [EC:6.2.1.2 6.2.1.-] | (RefSeq) trans-cinnamate:CoA ligase, peroxisomal (A)
Cluster-141324.0	-1.11464	9.39449e-11	4.99004e-09	down	K07199 5'-AMP-activated protein kinase, regulatory beta subunit | (RefSeq) SNF1-related protein kinase regulatory subunit beta-2 (A)
Cluster-155618.1	-1.04272	9.8545e-11	5.21575e-09	down	K26214 transcription factor FER-LIKE IRON | (RefSeq) LOW QUALITY PROTEIN: transcription factor FER-LIKE IRON DEFICIENCY-INDUCED TRANSCRIPTION FACTOR (A)
Cluster-95807.115	-1.16267	1.05311e-10	5.56069e-09	down	K08244 alpha-glucan, water dikinase [EC:2.7.9.4] | (RefSeq) alpha-glucan water dikinase, chloroplastic (A)
Cluster-134963.0	-1.23866	1.22836e-10	6.45548e-09	down	--
Cluster-143853.2	-1.2757	1.23595e-10	6.4801e-09	down	K03715 1,2-diacylglycerol 3-beta-galactosyltransferase [EC:2.4.1.46] | (RefSeq) probable monogalactosyldiacylglycerol synthase 3, chloroplastic isoform X1 (A)
Cluster-88403.2030	-2.78398	1.36092e-10	7.11859e-09	down	K01937 CTP synthase [EC:6.3.4.2] | (RefSeq) uncharacterized protein LOC131240869 isoform X1 (A)
Cluster-51979.0	-1.54617	1.42284e-10	7.41639e-09	down	K03527 4-hydroxy-3-methylbut-2-en-1-yl diphosphate reductase [EC:1.17.7.4] | (RefSeq) 4-hydroxy-3-methylbut-2-enyl diphosphate reductase, chloroplastic-like (A)
Cluster-98149.0	1.29578	1.42935e-10	7.44164e-09	up	K01051 pectinesterase [EC:3.1.1.11] | (RefSeq) pectinesterase-like (A)
Cluster-2501.8	-1.65622	1.69807e-10	8.8098e-09	down	K18108 (-)-alpha-terpineol synthase [EC:4.2.3.111] | (RefSeq) (-)-alpha-terpineol synthase (A)
Cluster-95758.0	1.62395	1.74215e-10	9.01756e-09	up	K03327 MATE family, multidrug and toxin extrusion protein | (RefSeq) protein DETOXIFICATION 51-like (A)
Cluster-120156.7	-1.10004	1.77839e-10	9.19445e-09	down	K13464 jasmonate ZIM domain-containing protein | (RefSeq) protein TIFY 6B-like isoform X1 (A)
Cluster-60588.28	-8.60276	1.81196e-10	9.35716e-09	down	K01728 pectate lyase [EC:4.2.2.2] | (RefSeq) probable pectate lyase 8 isoform X1 (A)
Cluster-122484.2	-1.63245	1.87842e-10	9.67796e-09	down	K02218 casein kinase 1 [EC:2.7.11.1] | (RefSeq) casein kinase 1-like protein 1 isoform X1 (A)
Cluster-53162.0	-1.89798	1.90209e-10	9.78861e-09	down	--
Cluster-112320.340	1.98238	1.96965e-10	1.0113e-08	up	K08711 ATP-binding cassette, subfamily G (WHITE), member 2, PDR | (RefSeq) pleiotropic drug resistance protein TUR2-like isoform X1 (A)
Cluster-105474.0	-2.15834	2.00885e-10	1.03024e-08	down	--
Cluster-124881.3	-1.48808	2.15966e-10	1.1e-08	down	K15398 fatty acid omega-hydroxylase [EC:1.14.-.-] | (RefSeq) cytochrome P450 86A8-like (A)
Cluster-115366.0	1.59764	2.24676e-10	1.14175e-08	up	K00558 DNA (cytosine-5)-methyltransferase 1 [EC:2.1.1.37] | (RefSeq) DNA (cytosine-5)-methyltransferase CMT3 (A)
Cluster-156635.1	4.25166	2.30277e-10	1.16888e-08	up	K26731 K+:H+ antiporter | (RefSeq) cation/H(+) antiporter 15-like (A)
Cluster-116782.5	1.39892	2.61258e-10	1.32014e-08	up	K09286 EREBP-like factor | (RefSeq) dehydration-responsive element-binding protein 2C-like isoform X1 (A)
Cluster-120648.0	-1.32201	2.66788e-10	1.34655e-08	down	K01246 DNA-3-methyladenine glycosylase I [EC:3.2.2.20] | (RefSeq) uncharacterized protein LOC131221182 (A)
Cluster-46821.0	-2.06003	2.67246e-10	1.3468e-08	down	--
Cluster-124041.6	-1.53208	2.70357e-10	1.35995e-08	down	K07375 tubulin beta | (RefSeq) tubulin beta-2 chain-like (A)
Cluster-99557.4	2.28807	2.73283e-10	1.37313e-08	up	K13258 2-hydroxyisoflavanone dehydratase [EC:4.2.1.105] | (RefSeq) uncharacterized protein LOC115994703 (A)
Cluster-106052.1	-3.25384	2.85394e-10	1.43075e-08	down	--
Cluster-133748.0	1.41809	2.8753e-10	1.43984e-08	up	K03809 NAD(P)H dehydrogenase (quinone) [EC:1.6.5.2] | (RefSeq) NAD(P)H dehydrogenase (quinone) FQR1-like (A)
Cluster-98071.0	-3.72591	3.05197e-10	1.5266e-08	down	--
Cluster-125445.0	2.72016	3.08805e-10	1.54292e-08	up	K01674 carbonic anhydrase [EC:4.2.1.1] | (RefSeq) alpha carbonic anhydrase 1, chloroplastic (A)
Cluster-53488.2535	-2.45895	3.11275e-10	1.55352e-08	down	--
Cluster-13907.23	1.23783	3.36072e-10	1.66609e-08	up	K14504 xyloglucan:xyloglucosyl transferase TCH4 [EC:2.4.1.207] | (RefSeq) probable xyloglucan endotransglucosylase/hydrolase protein 23 (A)
Cluster-131472.2	-8.10383	3.37148e-10	1.66958e-08	down	K07407 alpha-galactosidase [EC:3.2.1.22] | (RefSeq) alpha-galactosidase-like isoform X1 (A)
Cluster-124547.0	-1.43255	3.50736e-10	1.72919e-08	down	K12811 ATP-dependent RNA helicase DDX46/PRP5 [EC:3.6.4.13] | (RefSeq) uncharacterized protein LOC117125980 (A)
Cluster-88403.2303	-8.95294	3.54412e-10	1.74538e-08	down	K01937 CTP synthase [EC:6.3.4.2] | (RefSeq) uncharacterized protein LOC131240869 isoform X1 (A)
Cluster-98184.0	-1.1022	3.67219e-10	1.80447e-08	down	K00924 receptor protein kinase TMK [EC:2.7.11.1] | (RefSeq) receptor-like kinase TMK2 (A)
Cluster-35234.0	-1.40048	3.83719e-10	1.87934e-08	down	K03247 translation initiation factor 3 subunit H | (RefSeq) eukaryotic translation initiation factor 3 subunit H-like (A)
Cluster-131797.4	-1.65075	4.28117e-10	2.0899e-08	down	K20890 xylan alpha-glucuronosyltransferase [EC:2.4.1.-] | (RefSeq) putative UDP-glucuronate:xylan alpha-glucuronosyltransferase 4 (A)
Cluster-120294.4	-1.03015	4.29426e-10	2.094e-08	down	K15865 threonylcarbamoyladenosine tRNA methylthiotransferase CDKAL1 [EC:2.8.4.5] | (RefSeq) threonylcarbamoyladenosine tRNA methylthiotransferase (A)
Cluster-56181.25	8.77728	4.35708e-10	2.12e-08	up	K18835 WRKY transcription factor 2 | (RefSeq) probable WRKY transcription factor 2 (A)
Cluster-127227.0	1.06928	4.49182e-10	2.18318e-08	up	K14152 phosphoribosyl-ATP pyrophosphohydrolase / phosphoribosyl-AMP cyclohydrolase / histidinol dehydrogenase [EC:3.6.1.31 3.5.4.19 1.1.1.23] | (RefSeq) uncharacterized protein LOC111783531 (A)
Cluster-111355.0	-1.9637	5.05096e-10	2.43373e-08	down	K09873 aquaporin TIP | (RefSeq) aquaporin TIP4-1 (A)
Cluster-135822.0	-2.67057	5.18547e-10	2.49585e-08	down	--
Cluster-131474.6	1.32894	5.3843e-10	2.58113e-08	up	K15775 betanidin 6-O-glucosyltransferase [EC:2.4.1.-] | (RefSeq) anthocyanidin 3-O-glucosyltransferase 2 (A)
Cluster-91284.0	-1.43545	5.38579e-10	2.58113e-08	down	--
Cluster-46950.28	1.17844	5.83439e-10	2.79012e-08	up	K22133 oxalate---CoA ligase [EC:6.2.1.8] | (RefSeq) probable CoA ligase CCL9 (A)
Cluster-116782.9	2.25228	6.15364e-10	2.93651e-08	up	K09286 EREBP-like factor | (RefSeq) dehydration-responsive element-binding protein 2C-like isoform X1 (A)
Cluster-91387.0	1.72623	6.40777e-10	3.05451e-08	up	--
Cluster-98871.0	-1.37352	6.57928e-10	3.13292e-08	down	K03860 phosphatidylinositol N-acetylglucosaminyltransferase subunit Q | (RefSeq) N-acetylglucosaminyl-phosphatidylinositol biosynthetic protein gpi1-like (A)
Cluster-154787.1	-1.40364	6.76274e-10	3.21684e-08	down	--
Cluster-152537.1	-8.8973	6.93062e-10	3.29319e-08	down	K06972 presequence protease [EC:3.4.24.-] | (RefSeq) presequence protease 2, chloroplastic/mitochondrial (A)
Cluster-153435.1	1.52099	7.06697e-10	3.35441e-08	up	--
Cluster-149716.4	2.0033	7.30308e-10	3.46279e-08	up	K02291 15-cis-phytoene synthase [EC:2.5.1.32] | (RefSeq) phytoene synthase 2, chloroplastic-like (A)
Cluster-122438.2	1.0624	7.52796e-10	3.56185e-08	up	--
Cluster-71655.2	1.58159	7.87807e-10	3.72356e-08	up	K12355 coniferyl-aldehyde dehydrogenase [EC:1.2.1.68] | (RefSeq) aldehyde dehydrogenase family 2 member C4-like (A)
Cluster-9461.0	1.52261	8.26477e-10	3.89807e-08	up	K18819 inositol 3-alpha-galactosyltransferase [EC:2.4.1.123] | (RefSeq) galactinol synthase 1-like (A)
Cluster-48721.2	-7.73578	8.28598e-10	3.90395e-08	down	K06617 raffinose synthase [EC:2.4.1.82] | (RefSeq) probable galactinol--sucrose galactosyltransferase 6 isoform X1 (A)
Cluster-53488.10	1.38192	8.29885e-10	3.90589e-08	up	--
Cluster-128646.4	1.63993	8.37075e-10	3.93558e-08	up	K21777 G2/mitotic-specific cyclin-B, other | (RefSeq) G2/mitotic-specific cyclin S13-7-like (A)
Cluster-105853.5	-1.16283	8.83122e-10	4.12598e-08	down	K13356 alcohol-forming fatty acyl-CoA reductase [EC:1.2.1.84] | (RefSeq) fatty acyl-CoA reductase 2, chloroplastic-like (A)
Cluster-152024.1	1.18692	9.16873e-10	4.27025e-08	up	K23877 xyloglucan O-acetyltransferase | (RefSeq) xyloglucan O-acetyltransferase 1 (A)
Cluster-145609.19	-1.87739	9.72235e-10	4.52338e-08	down	K25193 serine decarboxylase [EC:4.1.1.-] | (RAP-DB) Os02g0541325; Similar to Serine decarboxylase. (A)
Cluster-93418.0	-2.08017	1.03047e-09	4.78931e-08	down	--
Cluster-145424.0	-2.08662	1.03396e-09	4.80054e-08	down	K20887 xyloglucan glycosyltransferase 4 [EC:2.4.1.-] | (RefSeq) xyloglucan glycosyltransferase 4 (A)
Cluster-67988.1	1.22055	1.07186e-09	4.96102e-08	up	K09338 homeobox-leucine zipper protein | (RefSeq) homeobox-leucine zipper protein ATHB-6-like isoform X1 (A)
Cluster-64529.0	1.50294	1.09788e-09	5.0657e-08	up	K13457 disease resistance protein RPM1 | (RefSeq) disease resistance protein RPM1-like (A)
Cluster-53488.5519	3.43992	1.11223e-09	5.1266e-08	up	K17609 nucleoredoxin [EC:1.8.1.8] | (RefSeq) hypothetical protein (A)
Cluster-145079.0	8.23174	1.18902e-09	5.46923e-08	up	K13217 pre-mRNA-processing factor 39 | (RefSeq) pre-mRNA-processing factor 39-2 isoform X1 (A)
Cluster-101051.0	-1.48668	1.21846e-09	5.59314e-08	down	--
Cluster-155618.0	-1.71361	1.24388e-09	5.70396e-08	down	--
Cluster-117353.0	1.13747	1.2936e-09	5.92585e-08	up	--
Cluster-112320.183	1.08791	3.03739e-08	1.11358e-06	up	K08711 ATP-binding cassette, subfamily G (WHITE), member 2, PDR | (RefSeq) pleiotropic drug resistance protein 1-like isoform X1 (A)
Cluster-110126.1	-1.86464	1.39944e-09	6.37796e-08	down	--
Cluster-53488.662	2.00883	1.51945e-09	6.89671e-08	up	K13457 disease resistance protein RPM1 | (RefSeq) disease resistance protein RPM1-like (A)
Cluster-98396.0	-1.06604	1.64827e-09	7.45865e-08	down	--
Cluster-151728.0	1.28908	1.65481e-09	7.48068e-08	up	K07766 diphosphoinositol-polyphosphate diphosphatase [EC:3.6.1.52] | (RefSeq) nudix hydrolase 17, mitochondrial-like (A)
Cluster-126913.0	8.2211	1.71353e-09	7.73048e-08	up	--
Cluster-151740.0	-1.23977	1.71671e-09	7.737e-08	down	K00128 aldehyde dehydrogenase (NAD+) [EC:1.2.1.3] | (RefSeq) aldehyde dehydrogenase family 3 member F1-like isoform X1 (A)
Cluster-25410.0	1.68361	1.75762e-09	7.90537e-08	up	K20628 expansin | (RefSeq) expansin-B3-like (A)
Cluster-94391.0	1.20312	1.82688e-09	8.20037e-08	up	K03294 basic amino acid/polyamine antiporter, APA family | (RefSeq) cationic amino acid transporter 1 (A)
Cluster-112064.109	2.51585	1.84547e-09	8.27552e-08	up	--
Cluster-153759.17	1.93586	1.85714e-09	8.31948e-08	up	--
Cluster-142477.0	1.24503	1.93531e-09	8.65229e-08	up	K09873 aquaporin TIP | (RefSeq) probable aquaporin TIP-type RB7-18C (A)
Cluster-61563.460	-1.1026	2.01018e-09	8.96902e-08	down	K13457 disease resistance protein RPM1 | (RefSeq) disease resistance protein RPM1-like (A)
Cluster-134152.2	6.85298	2.09466e-09	9.3087e-08	up	--
Cluster-129725.0	2.30243	2.14109e-09	9.50557e-08	up	--
Cluster-90625.0	-2.26874	2.15202e-09	9.54459e-08	down	--
Cluster-61932.0	2.75069	2.16714e-09	9.60214e-08	up	K01426 amidase [EC:3.5.1.4] | (GenBank) Amidase family protein (A)
Cluster-150816.0	-1.24702	2.27776e-09	1.00723e-07	down	K17605 serine/threonine-protein phosphatase 2A activator | (RefSeq) serine/threonine-protein phosphatase 2A activator 2-like isoform X1 (A)
Cluster-148777.1	2.73516	0.000317773	0.0042734	up	K13397 (S)-scoulerine 9-O-methyltransferase [EC:2.1.1.117] | (RefSeq) (S)-scoulerine 9-O-methyltransferase-like (A)
Cluster-39082.29	-1.01383	2.32741e-09	1.02714e-07	down	K10599 pre-GAKVK
Cluster-98951.21	-1.04015	2.40665e-09	1.05793e-07	down	K06630 14-3-3 protein epsilon | (RefSeq) 14-3-3 protein 7 isoform X1 (A)
Cluster-145215.0	1.24817	2.42662e-09	1.06566e-07	up	--
Cluster-48721.6	8.53834	2.4331e-09	1.06745e-07	up	K06617 raffinose synthase [EC:2.4.1.82] | (RefSeq) probable galactinol--sucrose galactosyltransferase 6 isoform X1 (A)
Cluster-22404.0	1.68533	2.54556e-09	1.1146e-07	up	--
Cluster-154789.2	8.35661	2.68474e-09	1.1698e-07	up	K03025 DNA-directed RNA polymerase III subunit RPC6 | (RefSeq) uncharacterized protein LOC131255653 isoform X1 (A)
Cluster-91266.0	1.03163	2.95825e-09	1.28271e-07	up	--
Cluster-135772.9	-1.56661	3.08678e-09	1.33714e-07	down	K00797 spermidine synthase [EC:2.5.1.16] | (RefSeq) spermine synthase (A)
Cluster-118463.0	1.33455	3.27031e-09	1.41253e-07	up	K27628 U-box domain-containing protein 12/13 [EC:2.3.2.27] | (RefSeq) protein spotted leaf 11-like (A)
Cluster-146524.3	1.10846	3.31665e-09	1.42978e-07	up	--
Cluster-102795.0	-1.19375	3.39698e-09	1.463e-07	down	--
Cluster-102842.0	1.26315	3.42155e-09	1.47216e-07	up	K14499 BRI1 kinase inhibitor 1 | (RefSeq) BRI1 kinase inhibitor 1-like (A)
Cluster-153999.6	9.63857	3.53423e-09	1.5148e-07	up	--
Cluster-4985.42	-7.90189	3.56042e-09	1.5235e-07	down	--
Cluster-117515.0	1.50343	3.56479e-09	1.5235e-07	up	K14488 SAUR family protein | (RefSeq) auxin-responsive protein SAUR36-like (A)
Cluster-155565.2	1.92791	3.66293e-09	1.56245e-07	up	K10532 heparan-alpha-glucosaminide N-acetyltransferase [EC:2.3.1.78] | (RefSeq) uncharacterized protein LOC131154213 isoform X1 (A)
Cluster-132036.0	4.08904	3.70908e-09	1.57912e-07	up	--
Cluster-113367.4	-1.37917	3.72636e-09	1.58496e-07	down	K13248 pyridoxal phosphate phosphatase PHOSPHO2 [EC:3.1.3.74] | (RefSeq) inorganic pyrophosphatase 1-like (A)
Cluster-4825.5	2.37943	3.74948e-09	1.59328e-07	up	K26483 quillaic acid 3-O-glucuronosyltransferase | (GenBank) Cellulose synthase (A)
Cluster-78702.0	-3.51464	3.85068e-09	1.63472e-07	down	K03885 NADH:quinone reductase (non-electrogenic) [EC:1.6.5.9] | (RefSeq) external alternative NAD(P)H-ubiquinone oxidoreductase B1, mitochondrial-like (A)
Cluster-86674.3	8.05064	3.91286e-09	1.65954e-07	up	K13436 pto-interacting protein 1 [EC:2.7.11.1] | (RefSeq) PTI1-like tyrosine-protein kinase 2 isoform X1 (A)
Cluster-119519.0	-3.08578	3.96053e-09	1.67817e-07	down	--
Cluster-111021.0	1.42478	4.04192e-09	1.70941e-07	up	K24544 cytochrome P450 family 714 subfamily C | (RefSeq) cytochrome P450 714C2-like isoform X1 (A)
Cluster-66296.0	1.31674	4.31116e-09	1.81982e-07	up	K09286 EREBP-like factor | (RefSeq) ethylene-responsive transcription factor ERF008-like (A)
Cluster-53488.4133	4.4539	4.42061e-09	1.85899e-07	up	K23452 UDP-glucosyltransferase 85A [EC:2.4.1.-] | (RefSeq) UDP-glycosyltransferase 85A2 (A)
Cluster-134700.0	1.41329	4.49999e-09	1.89059e-07	up	K19041 E3 ubiquitin-protein ligase RNF38/44 [EC:2.3.2.27] | (RefSeq) RING-H2 finger protein ATL43 (A)
Cluster-117367.0	-1.27394	4.6832e-09	1.96018e-07	down	--
Cluster-119942.0	1.02494	4.98559e-09	2.08089e-07	up	--
Cluster-108349.0	2.09278	5.00641e-09	2.08762e-07	up	K09286 EREBP-like factor | (RefSeq) ethylene-responsive transcription factor ERN1-like (A)
Cluster-114071.0	1.13051	5.05956e-09	2.10585e-07	up	K02950 small subunit ribosomal protein S12 | (RefSeq) 30S ribosomal protein S12-B, chloroplastic (A)
Cluster-129365.8	1.00838	5.14175e-09	2.13608e-07	up	K24028 salicylic acid 3-hydroxylase [EC:1.14.11.-] | (RefSeq) protein DMR6-LIKE OXYGENASE 2-like (A)
Cluster-126605.4	-7.76336	5.1611e-09	2.14212e-07	down	K25314 fucokinase / fucose-1-phosphate guanylyltransferase [EC:2.7.1.52 2.7.7.30] | (RefSeq) bifunctional fucokinase/fucose pyrophosphorylase isoform X1 (A)
Cluster-101415.0	1.02845	5.30825e-09	2.20115e-07	up	K02109 F-type H+-transporting ATPase subunit b | (RefSeq) ATP synthase subunit b', chloroplastic (A)
Cluster-148777.19	2.42646	0.000437947	0.0056417	up	K13397 (S)-scoulerine 9-O-methyltransferase [EC:2.1.1.117] | (RefSeq) (S)-scoulerine 9-O-methyltransferase-like (A)
Cluster-143751.5	8.08951	5.60128e-09	2.3162e-07	up	--
Cluster-18374.0	2.16696	5.94611e-09	2.44745e-07	up	K16296 serine carboxypeptidase-like clade I [EC:3.4.16.-] | (RefSeq) serine carboxypeptidase-like 18 (A)
Cluster-104410.2	1.56326	6.01526e-09	2.47135e-07	up	--
Cluster-129949.10	3.02123	6.41068e-09	2.62897e-07	up	K06689 ubiquitin-conjugating enzyme E2 D [EC:2.3.2.23] | (RefSeq) ubiquitin-conjugating enzyme E2 28-like (A)
Cluster-34558.5	1.57733	6.49536e-09	2.66125e-07	up	K01177 beta-amylase [EC:3.2.1.2] | (RefSeq) beta-amylase 3, chloroplastic-like (A)
Cluster-150575.1	1.16519	6.64934e-09	2.71934e-07	up	K12829 splicing factor 3B subunit 2 | (RefSeq) uncharacterized protein LOC119336284 isoform X1 (A)
Cluster-143668.0	4.01	6.73178e-09	2.74802e-07	up	K01535 H+-transporting ATPase [EC:7.1.2.1] | (RefSeq) ATPase 9, plasma membrane-type-like (A)
Cluster-133228.1	7.85973	6.78181e-09	2.76339e-07	up	--
Cluster-95165.2	1.25142	6.89322e-09	2.80622e-07	up	K15692 E3 ubiquitin-protein ligase RNF13 [EC:2.3.2.27] | (RefSeq) probable E3 ubiquitin-protein ligase ATL44 (A)
Cluster-13672.4	1.00517	6.98108e-09	2.83939e-07	up	K23279 gallate 1-beta-glucosyltransferase [EC:2.4.1.136] | (RefSeq) gallate 1-beta-glucosyltransferase 84A24-like (A)
Cluster-94235.0	1.16545	7.20531e-09	2.91995e-07	up	--
Cluster-125029.0	-2.09052	7.90591e-09	3.19516e-07	down	K15255 ATP-dependent DNA helicase PIF1 [EC:5.6.2.3] | (RefSeq) ATP-dependent DNA helicase PIF1-like (A)
Cluster-112609.0	-1.79774	7.95565e-09	3.21235e-07	down	K20628 expansin | (RefSeq) expansin-A8 (A)
Cluster-124492.0	-1.09372	8.28731e-09	3.34023e-07	down	K26551 MFS transporter, POT/PTR family, low-affinity nitrate transporter | (RefSeq) protein NRT1/ PTR FAMILY 1.2-like isoform X1 (A)
Cluster-44043.0	-1.13156	8.36744e-09	3.36948e-07	down	--
Cluster-146832.4	-7.90026	8.42214e-09	3.38845e-07	down	K14861 nucleolar pre-ribosomal-associated protein 1 | (RefSeq) uncharacterized protein LOC131219338 isoform X1 (A)
Cluster-106776.0	1.36352	8.5232e-09	3.42293e-07	up	--
Cluster-111890.7	-1.47625	8.58953e-09	3.44647e-07	down	--
Cluster-53488.2809	-1.32762	8.61465e-09	3.45344e-07	down	--
Cluster-68127.0	-1.82147	8.9448e-09	3.57295e-07	down	--
Cluster-71174.4	-1.39844	9.45873e-09	3.76812e-07	down	K08678 UDP-glucuronate decarboxylase [EC:4.1.1.35] | (RefSeq) UDP-glucuronic acid decarboxylase 2-like isoform X1 (A)
Cluster-149789.8	-8.25211	9.51981e-09	3.78907e-07	down	K00942 guanylate kinase [EC:2.7.4.8] | (RefSeq) guanylate kinase 1-like (A)
Cluster-155597.5	1.31578	9.72417e-09	3.86696e-07	up	--
Cluster-125953.3	1.56291	1.60789e-05	0.000315206	up	K05658 ATP-binding cassette, subfamily B (MDR/TAP), member 1 [EC:7.6.2.2] | (RefSeq) uncharacterized protein LOC111781709 (A)
Cluster-91753.12	-2.56026	9.84797e-09	3.90228e-07	down	K03885 NADH:quinone reductase (non-electrogenic) [EC:1.6.5.9] | (RefSeq) external alternative NAD(P)H-ubiquinone oxidoreductase B1, mitochondrial-like (A)
Cluster-121533.0	-1.26944	9.98986e-09	3.95499e-07	down	--
Cluster-88122.0	1.55844	0.00044211	0.00568638	up	K00307 reticuline oxidase [EC:1.21.3.3] | (RefSeq) reticuline oxidase-like (A)
Cluster-83819.4	2.53152	1.01566e-08	4.01032e-07	up	K12173 BRCA1-A complex subunit BRE | (RefSeq) BRISC and BRCA1-A complex member 2 (A)
Cluster-155812.2	-1.09003	1.03871e-08	4.0934e-07	down	--
Cluster-79176.0	-2.66207	1.1235e-08	4.40722e-07	down	--
Cluster-2629.0	1.06348	1.13495e-08	4.44592e-07	up	--
Cluster-84815.9	1.03691	1.24856e-08	4.87813e-07	up	K22772 flavonol-3-O-glucoside L-rhamnosyltransferase [EC:2.4.1.159] | (RefSeq) anthocyanidin-3-O-glucoside rhamnosyltransferase-like (A)
Cluster-151354.1	1.6024	1.25921e-08	4.91544e-07	up	K07195 exocyst complex component 7 | (RefSeq) exocyst complex component EXO70A1-like (A)
Cluster-69430.100	-2.86931	1.33405e-08	5.19847e-07	down	--
Cluster-67002.0	1.08115	1.3527e-08	5.2574e-07	up	--
Cluster-123958.0	1.79131	1.36075e-08	5.28406e-07	up	K01520 dUTP diphosphatase [EC:3.6.1.23] | (RefSeq) deoxyuridine 5'-triphosphate nucleotidohydrolase-like isoform X1 (A)
Cluster-69430.13	-7.79426	1.39674e-08	5.41439e-07	down	K08592 sentrin-specific protease 1 [EC:3.4.22.68] | (RefSeq) ubiquitin-like-specific protease 1A (A)
Cluster-157148.5	-1.97813	1.46043e-08	5.63193e-07	down	--
Cluster-101192.0	1.44259	1.59911e-08	6.1455e-07	up	--
Cluster-115833.6	-1.03558	1.73065e-08	6.63387e-07	down	K03444 MFS transporter, SP family, ERD6-like sugar transporter | (RefSeq) sugar transporter ERD6-like 5 isoform X1 (A)
Cluster-128966.1	-1.35759	1.73948e-08	6.662e-07	down	K18696 glycerophosphodiester phosphodiesterase [EC:3.1.4.46] | (RefSeq) glycerophosphodiester phosphodiesterase GDPD1, chloroplastic-like (A)
Cluster-28799.1	1.67951	1.79048e-08	6.84555e-07	up	--
Cluster-140148.0	-3.18439	1.89154e-08	7.19496e-07	down	--
Cluster-16195.3	2.83098	1.92198e-08	7.30452e-07	up	K01183 chitinase [EC:3.2.1.14] | (RefSeq) endochitinase EP3-like (A)
Cluster-120082.0	1.8465	1.99025e-08	7.55754e-07	up	K09338 homeobox-leucine zipper protein | (RefSeq) homeobox-leucine zipper protein ATHB-7-like (A)
Cluster-115525.2	-7.59988	2.04379e-08	7.75424e-07	down	--
Cluster-96733.6	-7.63875	2.05297e-08	7.78244e-07	down	--
Cluster-150151.3	-8.05685	2.16155e-08	8.15939e-07	down	--
Cluster-156945.1	-1.90705	2.31648e-08	8.70006e-07	down	K03006 DNA-directed RNA polymerase II subunit RPB1 [EC:2.7.7.6] | (RefSeq) LOW QUALITY PROTEIN: DNA-directed RNA polymerase II subunit RPB1-like (A)
Cluster-95653.1	-1.3754	2.37891e-08	8.91952e-07	down	K19882 O-palmitoleoyl-L-serine hydrolase [EC:3.1.1.98] | (RefSeq) pectin acetylesterase 11-like (A)
Cluster-69430.50	-1.98957	2.54472e-08	9.50399e-07	down	--
Cluster-146944.5	-7.45663	2.54545e-08	9.50399e-07	down	K20093 DNA excision repair protein ERCC-6-like [EC:5.6.2.-] | (RefSeq) protein CHROMATIN REMODELING 24-like (A)
Cluster-105161.6	-8.20592	2.58345e-08	9.62979e-07	down	K12598 ATP-dependent RNA helicase DOB1 [EC:3.6.4.13] | (RefSeq) DExH-box ATP-dependent RNA helicase DExH10-like (A)
Cluster-89492.0	-2.0453	2.58896e-08	9.6342e-07	down	--
Cluster-143813.0	1.19899	2.67823e-08	9.93326e-07	up	K26214 transcription factor FER-LIKE IRON | (RefSeq) transcription factor bHLH35-like isoform X1 (A)
Cluster-63015.387	1.47243	2.72402e-08	1.00863e-06	up	K05750 NCK-associated protein 1 | (RefSeq) LOW QUALITY PROTEIN: protein NAP1-like (A)
Cluster-111037.1	1.59709	2.76388e-08	1.02254e-06	up	K23452 UDP-glucosyltransferase 85A [EC:2.4.1.-] | (RefSeq) hypothetical protein (A)
Cluster-156435.6	-1.24177	2.80026e-08	1.03514e-06	down	K13464 jasmonate ZIM domain-containing protein | (RefSeq) protein TIFY 9 isoform X1 (A)
Cluster-133023.0	1.56603	2.82736e-08	1.04343e-06	up	K19042 E3 ubiquitin-protein ligase BOI and related proteins [EC:2.3.2.27] | (RefSeq) probable BOI-related E3 ubiquitin-protein ligase 3 (A)
Cluster-117018.0	-2.20548	2.85768e-08	1.05375e-06	down	--
Cluster-98017.1	2.70333	2.86505e-08	1.0556e-06	up	--
Cluster-57397.0	1.23473	2.94122e-08	1.08121e-06	up	K00696 sucrose-phosphate synthase [EC:2.4.1.14] | (RefSeq) LOW QUALITY PROTEIN: probable sucrose-phosphate synthase 1 (A)
Cluster-63719.0	-2.08688	2.94183e-08	1.08121e-06	down	--
Cluster-112320.344	2.62026	5.58158e-08	1.95632e-06	up	K08711 ATP-binding cassette, subfamily G (WHITE), member 2, PDR | (RefSeq) pleiotropic drug resistance protein TUR2-like isoform X1 (A)
Cluster-21606.1	1.83777	3.08236e-08	1.12914e-06	up	K15104 solute carrier family 25 (mitochondrial oxoglutarate transporter), member 11 | (RefSeq) mitochondrial uncoupling protein 5-like (A)
Cluster-4825.12	1.75192	3.16971e-08	1.16018e-06	up	K26483 quillaic acid 3-O-glucuronosyltransferase | (GenBank) Cellulose synthase (A)
Cluster-127411.146	-1.54984	3.18833e-08	1.16413e-06	down	K03241 translation initiation factor eIF-2B subunit gamma | (RefSeq) uncharacterized protein LOC114319623 (A)
Cluster-79378.1	1.68287	3.25162e-08	1.18433e-06	up	K17497 phosphomannomutase [EC:5.4.2.8] | (RefSeq) phosphomannomutase-like (A)
Cluster-149564.2	-1.5037	3.27824e-08	1.19306e-06	down	--
Cluster-37549.3	-2.03731	3.41465e-08	1.23665e-06	down	--
Cluster-88403.2037	-2.63163	3.43771e-08	1.24399e-06	down	K01937 CTP synthase [EC:6.3.4.2] | (RefSeq) uncharacterized protein LOC131240869 isoform X1 (A)
Cluster-76953.1	1.92689	3.65178e-08	1.31931e-06	up	K16903 L-tryptophan---pyruvate aminotransferase [EC:2.6.1.99] | (RefSeq) tryptophan aminotransferase-related protein 2-like (A)
Cluster-21734.2	-1.22822	3.68079e-08	1.32872e-06	down	--
Cluster-115847.2	1.1123	3.74101e-08	1.34937e-06	up	K20642 Rho GTPase-activating protein 22/24/25 | (RefSeq) rho GTPase-activating protein 1 (A)
Cluster-91642.1	1.52161	3.79079e-08	1.36511e-06	up	--
Cluster-105005.0	1.43189	3.8041e-08	1.3688e-06	up	--
Cluster-149281.0	2.9431	3.86529e-08	1.38858e-06	up	--
Cluster-106262.0	-1.25996	4.21015e-08	1.50746e-06	down	K03255 protein TIF31 | (RefSeq) protein REDUCED CHLOROPLAST COVERAGE 1 (A)
Cluster-120039.0	-1.66037	4.21311e-08	1.50746e-06	down	K13457 disease resistance protein RPM1 | (RefSeq) disease resistance protein RPM1-like (A)
Cluster-53488.5866	-1.03648	4.23946e-08	1.51567e-06	down	K00264 glutamate synthase (NADH) [EC:1.4.1.14] | (RefSeq) glutamate synthase 1 [NADH], chloroplastic isoform X1 (A)
Cluster-49321.0	-1.00414	4.28942e-08	1.53108e-06	down	--
Cluster-33350.160	-3.29097	4.29466e-08	1.53173e-06	down	--
Cluster-78631.0	1.62129	4.31274e-08	1.53695e-06	up	K15382 solute carrier family 50 (sugar transporter) | (RefSeq) bidirectional sugar transporter SWEET1 (A)
Cluster-9323.10	1.00235	4.56853e-08	1.62421e-06	up	K14317 nuclear pore complex protein Nup214 | (RefSeq) LOW QUALITY PROTEIN: nuclear pore complex protein NUP214 (A)
Cluster-125296.1	-1.25488	4.57336e-08	1.62463e-06	down	--
Cluster-141187.10	-1.24134	4.61232e-08	1.63717e-06	down	K00281 glycine cleavage system P protein (glycine dehydrogenase) [EC:1.4.4.2] | (RefSeq) LOW QUALITY PROTEIN: glycine dehydrogenase (decarboxylating), mitochondrial-like (A)
Cluster-148652.8	-1.27733	4.62612e-08	1.64077e-06	down	K13430 serine/threonine-protein kinase PBS1 [EC:2.7.11.1] | (RefSeq) serine/threonine-protein kinase PBS1-like (A)
Cluster-94258.0	1.414	4.63123e-08	1.64127e-06	up	K09422 transcription factor MYB, plant | (RefSeq) transcription factor MYB4-like (A)
Cluster-140971.1	-8.26351	4.72683e-08	1.67382e-06	down	K08818 cell division cycle 2-like [EC:2.7.11.22] | (RefSeq) cyclin-dependent kinase G-2-like isoform X1 (A)
Cluster-107715.0	1.60386	4.7333e-08	1.67479e-06	up	K05387 glutamate receptor, ionotropic, plant | (RefSeq) glutamate receptor 2.1-like isoform X1 (A)
Cluster-1711.0	1.17187	4.79142e-08	1.69291e-06	up	--
Cluster-91899.1	7.8846	4.79212e-08	1.69291e-06	up	K13435 serine/threonine-protein kinase Pto | (RefSeq) receptor-like protein kinase HERK 1 isoform X2 (A)
Cluster-92259.1	1.5929	5.34156e-08	1.87957e-06	up	--
Cluster-103142.10	-1.39211	5.48499e-08	1.92852e-06	down	K05929 phosphoethanolamine N-methyltransferase [EC:2.1.1.103] | (RefSeq) phosphomethylethanolamine N-methyltransferase-like isoform X1 (A)
Cluster-149716.6	-1.02035	5.49586e-08	1.93082e-06	down	K02291 15-cis-phytoene synthase [EC:2.5.1.32] | (RefSeq) phytoene synthase 2, chloroplastic-like (A)
Cluster-153769.1	1.21046	5.51708e-08	1.93675e-06	up	--
Cluster-112320.229	2.15361	0.00426527	0.0362422	up	K08711 ATP-binding cassette, subfamily G (WHITE), member 2, PDR | (RefSeq) pleiotropic drug resistance protein TUR2-like isoform X1 (A)
Cluster-124523.5	-1.0663	5.61521e-08	1.96489e-06	down	K21842 protein EFR3 | (RefSeq) protein SEMI-ROLLED LEAF 2-like isoform X1 (A)
Cluster-68076.0	-1.78915	5.83025e-08	2.03548e-06	down	--
Cluster-146311.1	-2.53052	5.83493e-08	2.03552e-06	down	K09422 transcription factor MYB, plant | (RefSeq) transcription factor MYB34-like (A)
Cluster-91295.101	-1.72699	5.90018e-08	2.05507e-06	down	K08596 sentrin-specific protease 7 [EC:3.4.22.68] | (RefSeq) probable ubiquitin-like-specific protease 2B isoform X1 (A)
Cluster-96160.1	1.01924	5.97183e-08	2.07678e-06	up	--
Cluster-107818.0	1.43886	6.02381e-08	2.09208e-06	up	--
Cluster-65630.4	1.27792	6.03722e-08	2.09462e-06	up	K20547 basic endochitinase B [EC:3.2.1.14] | (RefSeq) basic endochitinase-like (A)
Cluster-138226.8	-8.23279	6.04386e-08	2.0953e-06	down	K13508 glycerol-3-phosphate acyltransferase [EC:2.3.1.15 2.3.1.198] | (RefSeq) glycerol-3-phosphate 2-O-acyltransferase 6-like (A)
Cluster-114048.0	-2.99478	6.05973e-08	2.09619e-06	down	--
Cluster-133384.1	-1.59035	6.06053e-08	2.09619e-06	down	--
Cluster-53488.1973	1.38934	6.07742e-08	2.1004e-06	up	--
Cluster-75175.0	3.13109	6.12094e-08	2.11381e-06	up	K20893 probable galacturonosyltransferase-like 1 [EC:2.4.1.-] | (RefSeq) probable galacturonosyltransferase-like 1 (A)
Cluster-3416.0	2.4368	6.30128e-08	2.17105e-06	up	--
Cluster-73647.0	1.47488	6.4551e-08	2.22015e-06	up	K16224 senescence-induced receptor-like serine/threonine-protein kinase | (RefSeq) senescence-induced receptor-like serine/threonine-protein kinase (A)
Cluster-144973.1	1.35514	6.69112e-08	2.29297e-06	up	K09753 cinnamoyl-CoA reductase [EC:1.2.1.44] | (RefSeq) cinnamoyl-CoA reductase 1-like (A)
Cluster-119247.3	1.40997	6.70966e-08	2.29599e-06	up	K24184 cytochrome P450 family 89 subfamily A [EC:1.14.-.-] | (RefSeq) cytochrome P450 89A2-like (A)
Cluster-104232.0	1.4064	6.84524e-08	2.34039e-06	up	K23048 RING finger protein unkempt | (RefSeq) zinc finger CCCH domain-containing protein 23-like (A)
Cluster-148300.32	1.99699	6.91564e-08	2.36084e-06	up	K03327 MATE family, multidrug and toxin extrusion protein | (RefSeq) protein DETOXIFICATION 33-like (A)
Cluster-151354.4	1.39442	7.0563e-08	2.40702e-06	up	K07195 exocyst complex component 7 | (RefSeq) exocyst complex component EXO70A1-like (A)
Cluster-114229.7	-8.3177	7.06851e-08	2.40934e-06	down	K24260 WD repeat-containing protein 11 | (RefSeq) uncharacterized protein LOC131223110 isoform X1 (A)
Cluster-61234.7	1.13967	7.09955e-08	2.41623e-06	up	K22068 iron-sulfur cluster assembly enzyme ISCU, mitochondrial | (RefSeq) iron-sulfur cluster assembly protein 1-like (A)
Cluster-91753.13	-2.76588	7.14338e-08	2.42929e-06	down	K03885 NADH:quinone reductase (non-electrogenic) [EC:1.6.5.9] | (RefSeq) external alternative NAD(P)H-ubiquinone oxidoreductase B1, mitochondrial-like (A)
Cluster-112064.35	2.26331	7.23017e-08	2.45686e-06	up	--
Cluster-128176.9	2.73587	7.50998e-08	2.5462e-06	up	K26544 phosphatidylinositol/phosphatidylcholine transfer protein | (RefSeq) phosphatidylinositol/phosphatidylcholine transfer protein SFH12-like isoform X1 (A)
Cluster-79470.0	1.20605	7.56931e-08	2.56437e-06	up	K09873 aquaporin TIP | (RefSeq) uncharacterized protein LOC131653150 (A)
Cluster-101711.0	-2.35013	7.68397e-08	2.60124e-06	down	--
Cluster-53488.4058	-1.52814	7.81507e-08	2.64161e-06	down	--
Cluster-140940.3	-1.21953	7.88993e-08	2.6649e-06	down	K20617 cytochrome P450 family 71 subfamily A | (RefSeq) cytochrome P450 71A1-like (A)
Cluster-87448.0	-3.0199	8.27621e-08	2.78693e-06	down	--
Cluster-131474.7	1.55017	8.29694e-08	2.7918e-06	up	K15775 betanidin 6-O-glucosyltransferase [EC:2.4.1.-] | (RefSeq) anthocyanidin 3-O-glucosyltransferase 2 (A)
Cluster-112064.304	2.19072	8.47213e-08	2.84218e-06	up	K00924 receptor protein kinase TMK [EC:2.7.11.1] | (RefSeq) receptor-like kinase TMK3 (A)
Cluster-109400.0	1.01152	8.48813e-08	2.84327e-06	up	K11254 histone H4 | (RefSeq) uncharacterized protein LOC131224962 (A)
Cluster-6196.6	1.03095	8.50731e-08	2.84756e-06	up	K08472 mlo protein | (RefSeq) MLO-like protein 6 isoform X1 (A)
Cluster-69430.131	-3.10048	8.60098e-08	2.87459e-06	down	--
Cluster-104775.3	-1.41611	8.64404e-08	2.88472e-06	down	K22531 ATPase family AAA domain-containing protein 2 [EC:3.6.1.-] | (RefSeq) P-loop containing nucleoside triphosphate hydrolase (A)
Cluster-91899.2	2.91405	8.69323e-08	2.89891e-06	up	K13435 serine/threonine-protein kinase Pto | (RefSeq) receptor-like protein kinase HERK 1 isoform X2 (A)
Cluster-27741.1	-2.66937	8.75423e-08	2.91707e-06	down	K01177 beta-amylase [EC:3.2.1.2] | (RefSeq) beta-amylase 3, chloroplastic-like (A)
Cluster-146219.0	-1.73618	9.65171e-08	3.1994e-06	down	K00789 S-adenosylmethionine synthetase [EC:2.5.1.6] | (RefSeq) S-adenosylmethionine synthase 2-like (A)
Cluster-47663.0	-1.41228	9.70895e-08	3.21599e-06	down	K10782 fatty acyl-ACP thioesterase A [EC:3.1.2.14] | (RefSeq) oleoyl-acyl carrier protein thioesterase 1, chloroplastic-like (A)
Cluster-140940.0	-1.3368	9.94523e-08	3.28694e-06	down	K20617 cytochrome P450 family 71 subfamily A | (RefSeq) cytochrome P450 71A1-like (A)
Cluster-102495.1	9.34341	1.00843e-07	3.33042e-06	up	K22827 calcium uptake protein 1, mitochondrial | (RefSeq) calcium uptake protein, mitochondrial-like isoform X1 (A)
Cluster-21661.11	1.23312	1.01656e-07	3.3548e-06	up	K12393 AP-1 complex subunit mu | (RefSeq) AP-1 complex subunit mu-2-like (A)
Cluster-146227.8	8.58737	1.02454e-07	3.37863e-06	up	--
Cluster-151244.7	1.32691	1.06653e-07	3.50416e-06	up	K03122 transcription initiation factor TFIIA large subunit | (RefSeq) uncharacterized protein LOC114825099 (A)
Cluster-138142.8	1.03555	1.07873e-07	3.53385e-06	up	K00660 chalcone synthase [EC:2.3.1.74] | (RefSeq) chalcone synthase 2-like isoform X1 (A)
Cluster-156003.1	3.12675	1.13363e-07	3.7028e-06	up	K07964 heparanase [EC:3.2.1.166] | (RefSeq) heparanase-like protein 2 (A)
Cluster-120961.4	-1.38714	1.14326e-07	3.73153e-06	down	K12125 protein EARLY FLOWERING 3 | (RefSeq) protein HEADING DATE 3B-like (A)
Cluster-148701.0	1.73091	0.000490478	0.00620827	up	K14975 codeine 3-O-demethylase [EC:1.14.11.32] | (RefSeq) codeine O-demethylase (A)
Cluster-88403.2304	-1.7829	1.22629e-07	3.98795e-06	down	K01937 CTP synthase [EC:6.3.4.2] | (RefSeq) CTP synthase (A)
Cluster-155273.3	7.72422	1.22887e-07	3.99342e-06	up	--
Cluster-120294.1	-1.55608	1.24524e-07	4.04357e-06	down	K15865 threonylcarbamoyladenosine tRNA methylthiotransferase CDKAL1 [EC:2.8.4.5] | (RefSeq) threonylcarbamoyladenosine tRNA methylthiotransferase (A)
Cluster-41418.0	1.75661	1.25904e-07	4.08256e-06	up	K26483 quillaic acid 3-O-glucuronosyltransferase | (GenBank) Cellulose synthase (A)
Cluster-139351.3	1.23765	1.33447e-07	4.31146e-06	up	K18787 thermospermine synthase [EC:2.5.1.79] | (RefSeq) thermospermine synthase ACAULIS5-like (A)
Cluster-143751.3	-7.3868	1.37035e-07	4.42418e-06	down	--
Cluster-53488.5517	3.5108	1.40394e-07	4.52282e-06	up	K17609 nucleoredoxin [EC:1.8.1.8] | (RefSeq) hypothetical protein (A)
Cluster-102227.13	-7.73027	1.45106e-07	4.67123e-06	down	K11699 RNA-dependent RNA polymerase [EC:2.7.7.48] | (RefSeq) probable RNA-dependent RNA polymerase 1 (A)
Cluster-82130.2	-7.42371	1.45524e-07	4.68133e-06	down	K15216 RNA polymerase I-specific transcription initiation factor RRN3 | (RefSeq) uncharacterized protein LOC131222367 (A)
Cluster-112064.312	1.76799	1.45943e-07	4.69143e-06	up	K00924 receptor protein kinase TMK [EC:2.7.11.1] | (RefSeq) receptor-like kinase TMK3 (A)
Cluster-84487.0	1.94462	1.47922e-07	4.7482e-06	up	--
Cluster-107981.0	3.58527	1.4851e-07	4.76363e-06	up	K13430 serine/threonine-protein kinase PBS1 [EC:2.7.11.1] | (RefSeq) serine/threonine-protein kinase PBS1 (A)
Cluster-83819.7	2.48669	1.50307e-07	4.81781e-06	up	K13513 lysocardiolipin and lysophospholipid acyltransferase [EC:2.3.1.- 2.3.1.51] | (RefSeq) probable 1-acyl-sn-glycerol-3-phosphate acyltransferase 4 isoform X1 (A)
Cluster-146965.4	4.16611	1.5557e-07	4.97223e-06	up	K12833 pre-mRNA branch site protein p14 | (RefSeq) RNA-binding protein BRN2-like isoform X1 (A)
Cluster-39323.0	1.88313	1.64288e-07	5.22838e-06	up	--
Cluster-85057.9	7.80924	1.65081e-07	5.24989e-06	up	K13229 2,4-dihydroxy-1,4-benzoxazin-3-one-glucoside dioxygenase [EC:1.14.11.59] | (RefSeq) DIBOA-glucoside dioxygenase BX6 (A)
Cluster-28791.1	-2.63267	1.70572e-07	5.41677e-06	down	--
Cluster-114775.3	-7.47364	1.73238e-07	5.48665e-06	down	K24926 tetratricopeptide repeat protein 1 | (RefSeq) hypothetical protein (A)
Cluster-97050.1	-1.04608	1.73619e-07	5.49401e-06	down	K04079 molecular chaperone HtpG | (RefSeq) heat shock protein 81-1 (A)
Cluster-80771.0	1.81556	1.74091e-07	5.50503e-06	up	--
Cluster-92259.0	1.76048	1.75559e-07	5.54753e-06	up	--
Cluster-112974.0	-2.67923	1.81473e-07	5.71819e-06	down	K01358 ATP-dependent Clp protease, protease subunit [EC:3.4.21.92] | (RefSeq) ATP-dependent Clp protease proteolytic subunit 5, chloroplastic (A)
Cluster-110121.0	-3.58382	1.8426e-07	5.79783e-06	down	--
Cluster-76686.0	7.61491	1.86361e-07	5.85981e-06	up	--
Cluster-145215.3	1.39067	1.88382e-07	5.9067e-06	up	--
Cluster-128641.5	-7.32613	1.8859e-07	5.90906e-06	down	K19562 bifunctional dethiobiotin synthetase / adenosylmethionine---8-amino-7-oxononanoate aminotransferase [EC:6.3.3.3 2.6.1.62] | (RefSeq) bifunctional dethiobiotin synthetase/7,8-diamino-pelargonic acid aminotransferase, mitochondrial isoform X1 (A)
Cluster-112227.0	1.2456	1.91015e-07	5.97667e-06	up	--
Cluster-157532.3	-7.56495	1.9418e-07	6.06718e-06	down	K05681 ATP-binding cassette, subfamily G (WHITE), member 2 | (RefSeq) ABC transporter G family member 15-like (A)
Cluster-55542.0	-1.69499	1.94699e-07	6.07914e-06	down	K27590 tyrosine-sulfated glycopeptide receptor | (RefSeq) probable leucine-rich repeat receptor-like protein kinase At2g33170 (A)
Cluster-26664.8	1.14429	1.98618e-07	6.19714e-06	up	K10775 phenylalanine ammonia-lyase [EC:4.3.1.24] | (RefSeq) phenylalanine ammonia-lyase-like (A)
Cluster-64710.2	-1.36575	2.01054e-07	6.25566e-06	down	K12638 3-epi-6-deoxocathasterone 23-monooxygenase [EC:1.14.14.147] | (RefSeq) cytochrome P450 90D2 isoform X1 (A)
Cluster-27133.2	1.29484	2.05227e-07	6.38106e-06	up	K25898 CO(2)-response secreted protease | (RefSeq) CO(2)-response secreted protease (A)
Cluster-141352.0	-2.98576	2.07014e-07	6.43214e-06	down	--
Cluster-6856.0	-4.26051	2.07947e-07	6.45664e-06	down	--
Cluster-121888.11	-2.64101	2.1164e-07	6.56674e-06	down	K26544 phosphatidylinositol/phosphatidylcholine transfer protein | (RefSeq) uncharacterized protein LOC131232984 (A)
Cluster-122761.4	-1.74086	2.13301e-07	6.61367e-06	down	K21842 protein EFR3 | (RefSeq) protein SEMI-ROLLED LEAF 2 (A)
Cluster-139229.1	1.04628	0.00308361	0.0279586	up	K09264 MADS-box transcription factor, plant | (RefSeq) agamous-like MADS-box protein AGL21 (A)
Cluster-117118.0	1.14103	2.13921e-07	6.62368e-06	up	--
Cluster-156848.1	-1.30329	2.20604e-07	6.81641e-06	down	K14493 gibberellin receptor GID1 [EC:3.-.-.-] | (RefSeq) GID1b-1; hypothetical protein (A)
Cluster-124686.0	1.09736	2.23884e-07	6.91297e-06	up	K13413 mitogen-activated protein kinase kinase 4/5 [EC:2.7.12.2] | (RefSeq) mitogen-activated protein kinase kinase 5-like (A)
Cluster-76953.3	2.14158	2.27509e-07	7.02004e-06	up	K16903 L-tryptophan---pyruvate aminotransferase [EC:2.6.1.99] | (RefSeq) tryptophan aminotransferase-related protein 2-like (A)
Cluster-127202.4	1.06897	0.00477034	0.0395823	up	K09264 MADS-box transcription factor, plant | (RefSeq) agamous-like MADS-box protein AP1 isoform X1 (A)
Cluster-123318.0	3.75696	2.39294e-07	7.36332e-06	up	K09841 xanthoxin dehydrogenase [EC:1.1.1.288] | (RefSeq) xanthoxin dehydrogenase-like (A)
Cluster-88040.0	-2.8161	2.43467e-07	7.48656e-06	down	--
Cluster-94270.4	1.7287	2.47211e-07	7.59125e-06	up	K01723 hydroperoxide dehydratase [EC:4.2.1.92] | (RefSeq) allene oxide synthase 1, chloroplastic-like (A)
Cluster-53488.1974	1.29286	2.53518e-07	7.76888e-06	up	--
Cluster-146172.0	1.66171	0.000638547	0.0077527	up	K05350 beta-glucosidase [EC:3.2.1.21] | (RefSeq) beta-glucosidase 18-like isoform X1 (A)
Cluster-127460.12	-1.63137	2.60773e-07	7.95108e-06	down	K03455 K+:H+ antiporter | (RefSeq) K(+) efflux antiporter 3, chloroplastic-like isoform X1 (A)
Cluster-105733.6	1.39025	2.6089e-07	7.95108e-06	up	K13425 WRKY transcription factor 22 | (RefSeq) WRKY transcription factor 22-like isoform X1 (A)
Cluster-61563.29	2.35464	2.64488e-07	8.04973e-06	up	--
Cluster-95631.6	1.08743	2.67657e-07	8.14065e-06	up	K00059 3-oxoacyl-[acyl-carrier protein] reductase [EC:1.1.1.100] | (RefSeq) NADPH-dependent aldehyde reductase-like protein, chloroplastic (A)
Cluster-46632.0	-1.12549	2.71252e-07	8.24434e-06	down	--
Cluster-155787.1	-5.85506	2.74154e-07	8.31401e-06	down	--
Cluster-143219.0	-1.35379	2.83427e-07	8.57353e-06	down	--
Cluster-136032.5	1.16535	2.84011e-07	8.58537e-06	up	--
Cluster-85127.0	4.03746	2.87213e-07	8.66455e-06	up	--
Cluster-137452.0	-1.69029	2.92853e-07	8.82275e-06	down	K18787 thermospermine synthase [EC:2.5.1.79] | (RefSeq) thermospermine synthase ACAULIS5 (A)
Cluster-116008.0	1.26815	2.95251e-07	8.88302e-06	up	K05849 solute carrier family 8 (sodium/calcium exchanger) | (RefSeq) pentatricopeptide repeat-containing protein At3g62890-like (A)
Cluster-12039.3	1.32516	2.983e-07	8.9687e-06	up	--
Cluster-113387.5	1.5743	3.03855e-07	9.12956e-06	up	K21989 calcium permeable stress-gated cation channel | (RefSeq) CSC1-like protein At1g32090 (A)
Cluster-85128.0	1.05511	3.07258e-07	9.2194e-06	up	--
Cluster-53488.885	1.01553	3.10278e-07	9.30376e-06	up	K22374 3''-deamino-3''-oxonicotianamine reductase [EC:1.1.1.285] | (RefSeq) non-functional NADPH-dependent codeinone reductase 2-like isoform X1 (A)
Cluster-118001.0	-1.92457	3.10596e-07	9.30703e-06	down	--
Cluster-117248.0	1.18699	3.12397e-07	9.35473e-06	up	--
Cluster-82151.0	-2.57326	3.30917e-07	9.88277e-06	down	K03885 NADH:quinone reductase (non-electrogenic) [EC:1.6.5.9] | (RefSeq) external alternative NAD(P)H-ubiquinone oxidoreductase B1, mitochondrial-like (A)
Cluster-125798.0	-2.1514	3.60549e-07	1.06961e-05	down	K02184 formin 2 | (RefSeq) uncharacterized protein LOC112294431 (A)
Cluster-80298.0	1.11731	3.65528e-07	1.08294e-05	up	K10752 histone-binding protein RBBP4 | (RefSeq) WD-40 repeat-containing protein MSI3-like (A)
Cluster-6206.0	3.93899	3.75538e-07	1.11186e-05	up	--
Cluster-141784.3	1.0554	3.86783e-07	1.1444e-05	up	K26392 stomatin-like protein 2 | (RefSeq) hypothetical protein (A)
Cluster-123194.2	-1.04409	3.88576e-07	1.14742e-05	down	--
Cluster-94300.0	1.42296	3.94233e-07	1.16335e-05	up	K09286 EREBP-like factor | (RefSeq) ethylene-responsive transcription factor RAP2-6 isoform X1 (A)
Cluster-126092.0	-2.82525	3.95749e-07	1.16705e-05	down	--
Cluster-141427.2	-7.17251	4.06187e-07	1.19546e-05	down	K18810 cyclin D1/2/4, plant | (RefSeq) cyclin-D1-1 isoform X1 (A)
Cluster-104188.0	-1.17279	4.07324e-07	1.19802e-05	down	K14490 histidine-containing phosphotransfer peotein | (RefSeq) histidine-containing phosphotransfer protein 1-like (A)
Cluster-136206.0	1.64807	4.08906e-07	1.20188e-05	up	--
Cluster-88286.139	-1.50879	4.3347e-07	1.27035e-05	down	K19882 O-palmitoleoyl-L-serine hydrolase [EC:3.1.1.98] | (RefSeq) pectin acetylesterase 12-like (A)
Cluster-149307.2	1.06895	4.37291e-07	1.28025e-05	up	K14411 RNA-binding protein Musashi | (RefSeq) RNA recognition motif family protein (A)
Cluster-141384.10	-3.2216	4.38294e-07	1.28209e-05	down	K16732 Ase1/PRC1/MAP65 family protein | (RefSeq) 65-kDa microtubule-associated protein 1-like (A)
Cluster-23554.8	1.92502	4.38492e-07	1.28209e-05	up	K01773 aldoxime dehydratase [EC:4.99.1.-] | (RefSeq) cytochrome P450 71B9-like (A)
Cluster-7195.0	-4.69828	4.40771e-07	1.28706e-05	down	--
Cluster-141859.4	1.43309	4.4379e-07	1.29418e-05	up	K09874 aquaporin NIP | (RefSeq) aquaporin NIP2-1-like (A)
Cluster-127580.4	-2.18736	4.55905e-07	1.32865e-05	down	K26214 transcription factor FER-LIKE IRON | (RefSeq) transcription factor bHLH35-like isoform X1 (A)
Cluster-4170.11	-1.75467	4.58569e-07	1.33467e-05	down	--
Cluster-134773.2	2.87527	4.63161e-07	1.3454e-05	up	K22277 glucan endo-1,6-beta-glucosidase [EC:3.2.1.75] | (RefSeq) probable glucan endo-1,6-beta-glucosidase B (A)
Cluster-142390.1	-3.17857	4.75694e-07	1.3768e-05	down	--
Cluster-120879.7	-1.21866	4.83638e-07	1.3976e-05	down	K03327 MATE family, multidrug and toxin extrusion protein | (RefSeq) protein DETOXIFICATION 16-like (A)
Cluster-129686.3	-7.60839	4.94195e-07	1.42626e-05	down	K17279 receptor expression-enhancing protein 5/6 | (RefSeq) uncharacterized protein LOC131025964 isoform X1 (A)
Cluster-96191.2	1.78916	4.95746e-07	1.42981e-05	up	K13496 UDP-glucosyltransferase 73C [EC:2.4.1.-] | (RefSeq) UDP-glycosyltransferase 73C3-like isoform X1 (A)
Cluster-95321.0	1.07012	4.99297e-07	1.43727e-05	up	--
Cluster-139393.0	3.92149	4.99798e-07	1.43759e-05	up	--
Cluster-122082.9	3.74362	5.05581e-07	1.45068e-05	up	K10999 cellulose synthase A [EC:2.4.1.12] | (RefSeq) cellulose synthase A catalytic subunit 3 [UDP-forming]-like isoform X1 (A)
Cluster-106038.0	-1.24766	5.06007e-07	1.45096e-05	down	K00029 malate dehydrogenase (oxaloacetate-decarboxylating)(NADP+) [EC:1.1.1.40] | (RefSeq) NADP-dependent malic enzyme isoform X1 (A)
Cluster-117118.2	1.18619	5.07936e-07	1.45556e-05	up	--
Cluster-140754.2	1.32218	5.11892e-07	1.46501e-05	up	K24193 MFS transporter, SP family, sugar:H+ symporter | (RefSeq) hexose carrier protein HEX6-like (A)
Cluster-123199.11	1.85612	5.13486e-07	1.46864e-05	up	K03327 multidrug resistance protein, MATE family | (RefSeq) protein DETOXIFICATION 34-like (A)
Cluster-21830.9	-7.9651	5.15534e-07	1.47355e-05	down	K13430 serine/threonine-protein kinase PBS1 [EC:2.7.11.1] | (RefSeq) serine/threonine-protein kinase PBS1-like isoform X1 (A)
Cluster-156101.4	7.5514	5.16037e-07	1.47404e-05	up	K00167 2-oxoisovalerate dehydrogenase E1 component subunit beta [EC:1.2.4.4] | (RefSeq) 2-oxoisovalerate dehydrogenase subunit beta 1, mitochondrial-like isoform X1 (A)
Cluster-119051.4	-1.26753	5.18481e-07	1.48008e-05	down	K20557 transcription factor VIP1 | (RefSeq) transcription factor VIP1-like (A)
Cluster-154708.0	7.91646	5.23433e-07	1.4923e-05	up	K05681 ATP-binding cassette, subfamily G (WHITE), member 2 | (RefSeq) ABC transporter G family member 25 (A)
Cluster-32791.35	1.72768	5.26492e-07	1.50007e-05	up	K13227 UDP-glucosyltransferase BX8/BX9 [EC:2.4.1.202] | (RefSeq) DIMBOA UDP-glucosyltransferase BX9 (A)
Cluster-122761.6	-1.12544	5.27111e-07	1.50087e-05	down	K21842 protein EFR3 | (RefSeq) protein SEMI-ROLLED LEAF 2 (A)
Cluster-53201.0	1.50556	5.3722e-07	1.52868e-05	up	--
Cluster-120156.0	-1.18204	5.525e-07	1.56816e-05	down	K13464 jasmonate ZIM domain-containing protein | (RefSeq) protein TIFY 6B isoform X1 (A)
Cluster-66499.4	1.56546	5.61309e-07	1.58912e-05	up	K12126 phytochrome-interacting factor 3 | (RefSeq) PIF3; hypothetical protein (A)
Cluster-114912.0	-1.04697	5.71654e-07	1.61431e-05	down	K15109 solute carrier family 25 (mitochondrial carnitine/acylcarnitine transporter), member 20/29 | (RefSeq) mitochondrial carnitine/acylcarnitine carrier-like protein (A)
Cluster-128539.3	1.05059	5.76352e-07	1.62552e-05	up	K25869 zinc finger protein IDD1/2 | (RefSeq) zinc finger protein GAI-ASSOCIATED FACTOR 1-like (A)
Cluster-146999.6	-3.99027	5.95941e-07	1.67864e-05	down	K25162 membrane-bound O-acyltransferase GUP1_2 | (RefSeq) membrane-bound O-acyltransferase gup1 isoform X1 (A)
Cluster-128813.5	-7.48471	5.99832e-07	1.68835e-05	down	K15463 tRNA A64-2'-O-ribosylphosphate transferase [EC:2.4.2.-] | (RefSeq) tRNA A64-2'-O-ribosylphosphate transferase isoform X1 (A)
Cluster-157109.0	-1.10178	6.01803e-07	1.69088e-05	down	K26553 MFS transporter, POT/PTR family, nitrite transporter | (RefSeq) protein NRT1/ PTR FAMILY 3.1 (A)
Cluster-156635.0	6.95386	6.09597e-07	1.71063e-05	up	K26731 K+:H+ antiporter | (RefSeq) cation/H(+) antiporter 15-like (A)
Cluster-90820.0	3.63548	6.21235e-07	1.7411e-05	up	K08819 cyclin-dependent kinase 12/13 [EC:2.7.11.22 2.7.11.23] | (RefSeq) probable serine/threonine-protein kinase At1g54610 (A)
Cluster-33350.24	-3.08663	6.2584e-07	1.75104e-05	down	--
Cluster-142695.0	-1.52312	6.36771e-07	1.77905e-05	down	K20867 galacturonosyltransferase 12/13/14/15 [EC:2.4.1.-] | (RefSeq) probable galacturonosyltransferase 15 (A)
Cluster-4597.3	-1.84554	6.39842e-07	1.78651e-05	down	K01126 glycerophosphoryl diester phosphodiesterase [EC:3.1.4.46] | (RefSeq) glycerophosphodiester phosphodiesterase GDPD6 (A)
Cluster-68299.0	3.80454	6.48527e-07	1.8085e-05	up	--
Cluster-96222.108	8.01299	6.58387e-07	1.83256e-05	up	K12449 UDP-apiose/xylose synthase | (RefSeq) UDP-D-apiose/UDP-D-xylose synthase 2-like (A)
Cluster-78962.9	-2.18503	6.69664e-07	1.86162e-05	down	K20802 (R)-mandelonitrile lyase [EC:4.1.2.10] | (RefSeq) alpha-hydroxynitrile lyase-like (A)
Cluster-115654.0	1.29401	6.70431e-07	1.8626e-05	up	K06215 pyridoxal 5'-phosphate synthase pdxS subunit [EC:4.3.3.6] | (RefSeq) pyridoxal 5'-phosphate synthase subunit PDX1.3 (A)
Cluster-89688.3	-1.24099	6.75315e-07	1.875e-05	down	K08857 serine/threonine-protein kinase Nek1/4/5 [EC:2.7.11.1] | (RefSeq) serine/threonine-protein kinase Nek2-like (A)
Cluster-111128.0	1.69006	6.77351e-07	1.87831e-05	up	K16818 phospholipase A1 [EC:3.1.1.32] | (RefSeq) phospholipase A(1) DAD1, chloroplastic (A)
Cluster-148777.3	1.77454	0.000735201	0.00870573	up	K13397 (S)-scoulerine 9-O-methyltransferase [EC:2.1.1.117] | (RefSeq) (S)-scoulerine 9-O-methyltransferase-like (A)
Cluster-136953.0	-1.62979	6.82481e-07	1.89019e-05	down	K13993 HSP20 family protein | (RefSeq) 15.7 kDa heat shock protein, peroxisomal (A)
Cluster-139994.0	1.66279	7.04254e-07	1.94687e-05	up	K01213 galacturan 1,4-alpha-galacturonidase [EC:3.2.1.67] | (RefSeq) exopolygalacturonase-like (A)
Cluster-128966.2	-1.69526	7.06557e-07	1.95202e-05	down	K18696 glycerophosphodiester phosphodiesterase [EC:3.1.4.46] | (RefSeq) glycerophosphodiester phosphodiesterase GDPD1, chloroplastic-like (A)
Cluster-70741.0	3.57517	7.09477e-07	1.95888e-05	up	--
Cluster-135089.4	-1.0311	7.11033e-07	1.96196e-05	down	K16297 serine carboxypeptidase-like clade II [EC:3.4.16.-] | (RefSeq) serine carboxypeptidase-like 45 (A)
Cluster-39838.0	-1.70082	7.15828e-07	1.97397e-05	down	--
Cluster-112520.0	2.75228	7.1748e-07	1.97696e-05	up	K27291 methyl jasmonate esterase [EC:3.1.1.-] | (RefSeq) methyl jasmonate esterase 1 (A)
Cluster-155159.5	1.02991	7.21457e-07	1.98394e-05	up	K01115 phospholipase D1/2 [EC:3.1.4.4] | (RefSeq) phospholipase D beta 1-like (A)
Cluster-101888.1	-1.29039	7.49713e-07	2.04717e-05	down	--
Cluster-69430.117	-2.65785	7.52998e-07	2.05488e-05	down	--
Cluster-80444.0	2.82447	7.64747e-07	2.08312e-05	up	K25898 CO(2)-response secreted protease | (RefSeq) CO(2)-response secreted protease-like (A)
Cluster-135833.1	1.44389	7.88776e-07	2.14464e-05	up	--
Cluster-99975.0	1.39126	8.06946e-07	2.19138e-05	up	K00641 homoserine O-acetyltransferase/O-succinyltransferase [EC:2.3.1.31 2.3.1.46] | (RefSeq) uncharacterized protein LOC112286322 (A)
Cluster-4160.2	-2.46988	8.08505e-07	2.19428e-05	down	--
Cluster-35044.81	-1.46543	8.17918e-07	2.21847e-05	down	--
Cluster-113333.1	1.27366	8.22974e-07	2.23083e-05	up	--
Cluster-145892.7	-2.28331	8.39463e-07	2.27415e-05	down	K12818 ATP-dependent RNA helicase DHX8/PRP22 [EC:3.6.4.13] | (RefSeq) hypothetical protein (A)
Cluster-146518.0	-7.324	8.4396e-07	2.28494e-05	down	K20043 clathrin coat assembly protein AP180 | (RefSeq) putative clathrin assembly protein At5g35200 isoform X1 (A)
Cluster-61303.0	-2.31837	8.61062e-07	2.32983e-05	down	--
Cluster-142286.4	1.17975	8.69863e-07	2.35079e-05	up	K00784 ribonuclease Z [EC:3.1.26.11] | (RefSeq) tRNase Z TRZ1 isoform X1 (A)
Cluster-105879.0	2.09938	8.82308e-07	2.38298e-05	up	K10859 DNA oxidative demethylase [EC:1.14.11.33] | (RefSeq) alpha-ketoglutarate-dependent dioxygenase alkB homolog 3-like (A)
Cluster-136063.2	-7.01889	8.88208e-07	2.39746e-05	down	K10632 BRCA1-associated protein [EC:2.3.2.27] | (RefSeq) BRAP2 RING ZnF UBP domain-containing protein 1 (A)
Cluster-17813.0	1.77795	8.90984e-07	2.4006e-05	up	K16296 serine carboxypeptidase-like clade I [EC:3.4.16.-] | (RefSeq) serine carboxypeptidase-like 18 (A)
Cluster-90482.7	-1.09547	8.96436e-07	2.41238e-05	down	K00901 diacylglycerol kinase (ATP) [EC:2.7.1.107] | (RefSeq) uncharacterized protein LOC110754890 (A)
Cluster-79344.0	1.84046	9.04841e-07	2.4306e-05	up	K19038 E3 ubiquitin-protein ligase ATL41 [EC:2.3.2.27] | (RefSeq) E3 ubiquitin-protein ligase ATL41-like (A)
Cluster-128111.1	-1.80009	9.3265e-07	2.49558e-05	down	K10638 E3 ubiquitin-protein ligase UHRF1 [EC:2.3.2.27] | (RefSeq) E3 ubiquitin-protein ligase ORTHRUS 2 (A)
Cluster-145123.0	-2.14113	9.34759e-07	2.49893e-05	down	--
Cluster-9565.52	1.36865	9.7284e-07	2.59762e-05	up	--
Cluster-64704.0	1.20095	9.84217e-07	2.62642e-05	up	--
Cluster-12180.3	3.08701	1.74354e-06	4.3666e-05	up	K20769 fatty acid omega-hydroxylase [EC:1.14.-.-] | (RefSeq) cytochrome P450 94A2 (A)
Cluster-58.17	1.66681	1.01691e-06	2.70557e-05	up	K08695 anthocyanidin reductase [EC:1.3.1.77] | (RefSeq) anthocyanidin reductase ((2S)-flavan-3-ol-forming)-like (A)
Cluster-140439.6	-2.08771	1.02903e-06	2.73455e-05	down	--
Cluster-106839.8	1.13834	1.049e-06	2.7843e-05	up	K02261 cytochrome c oxidase subunit 2 | (RefSeq) cytochrome c oxidase subunit 2 (A)
Cluster-120528.0	-1.46944	1.05345e-06	2.79374e-05	down	--
Cluster-96350.0	-1.97978	1.0538e-06	2.79374e-05	down	K19791 iron transport multicopper oxidase | (RefSeq) L-ascorbate oxidase homolog (A)
Cluster-95250.0	-1.84781	1.05781e-06	2.80268e-05	down	--
Cluster-113852.0	-1.92367	1.07166e-06	2.83601e-05	down	--
Cluster-56265.1	-1.81867	1.07744e-06	2.84962e-05	down	K06119 sulfoquinovosyltransferase [EC:2.4.1.-] | (RefSeq) sulfoquinovosyl transferase SQD2-like isoform X1 (A)
Cluster-140217.0	-1.52269	1.10142e-06	2.90445e-05	down	--
Cluster-53488.2754	1.42027	1.12632e-06	2.96486e-05	up	--
Cluster-148555.5	7.70376	1.18578e-06	3.11034e-05	up	K04460 serine/threonine-protein phosphatase 5 [EC:3.1.3.16] | (RefSeq) serine/threonine-protein phosphatase 7-like (A)
Cluster-118196.0	-2.49049	1.21714e-06	3.18076e-05	down	--
Cluster-147658.2	-7.38843	1.21761e-06	3.18076e-05	down	K13430 serine/threonine-protein kinase PBS1 [EC:2.7.11.1] | (RefSeq) serine/threonine-protein kinase PBS1-like (A)
Cluster-131154.4	-1.42145	1.21888e-06	3.1822e-05	down	--
Cluster-121318.10	-2.37427	1.22592e-06	3.19873e-05	down	K25796 plant-specific transcription factor YABBY family protein | (RefSeq) protein YABBY 4-like (A)
Cluster-139558.7	-8.38196	1.25621e-06	3.26628e-05	down	K11450 [histone H3]-N6,N6-dimethyl-L-lysine4 FAD-dependent demethylase [EC:1.14.99.66] | (RefSeq) lysine-specific histone demethylase 1 homolog 2-like (A)
Cluster-122928.5	-7.31911	1.26709e-06	3.28884e-05	down	--
Cluster-69008.0	1.10484	1.27859e-06	3.31676e-05	up	--
Cluster-146926.2	-1.34052	1.28314e-06	3.32662e-05	down	K11649 SWI/SNF-related matrix-associated actin-dependent regulator of chromatin subfamily C | (RefSeq) SWI/SNF complex subunit SWI3C homolog isoform X1 (A)
Cluster-106052.8	1.13691	1.28706e-06	3.33485e-05	up	--
Cluster-5247.46	1.63075	1.29816e-06	3.36078e-05	up	K24104 GPN-loop GTPase | (RefSeq) LOW QUALITY PROTEIN: uncharacterized protein LOC104799061 (A)
Cluster-144802.2	-2.69523	1.32447e-06	3.4258e-05	down	--
Cluster-94605.2	1.52377	1.35111e-06	3.49068e-05	up	--
Cluster-108795.12	-1.56894	1.37989e-06	3.55974e-05	down	--
Cluster-63015.167	7.51331	1.38024e-06	3.55974e-05	up	--
Cluster-74397.26	-1.11972	1.3987e-06	3.60318e-05	down	K15803 (-)-germacrene D synthase [EC:4.2.3.75] | (RefSeq) beta-cubebene synthase-like (A)
Cluster-98935.0	1.06624	1.41353e-06	3.63508e-05	up	K07375 tubulin beta | (RefSeq) tubulin beta chain-like (A)
Cluster-110862.6	-1.107	1.41591e-06	3.63911e-05	down	K01188 beta-glucosidase [EC:3.2.1.21] | (RefSeq) beta-glucosidase 24-like (A)
Cluster-69430.46	-1.80993	1.42852e-06	3.66941e-05	down	--
Cluster-142496.5	1.20983	1.48776e-06	3.81062e-05	up	K18819 inositol 3-alpha-galactosyltransferase [EC:2.4.1.123] | (RefSeq) galactinol synthase 1-like (A)
Cluster-155154.0	-1.06391	1.48925e-06	3.81223e-05	down	--
Cluster-123672.0	1.13813	1.53136e-06	3.90881e-05	up	--
Cluster-40469.0	4.28049	1.54135e-06	3.92982e-05	up	--
Cluster-40310.0	2.05407	1.594e-06	4.05017e-05	up	--
Cluster-120156.2	-1.19795	1.60793e-06	4.07861e-05	down	K13464 jasmonate ZIM domain-containing protein | (RefSeq) protein TIFY 6B isoform X1 (A)
Cluster-142840.4	1.32733	1.63161e-06	4.12927e-05	up	K00615 transketolase [EC:2.2.1.1] | (RefSeq) transketolase, chloroplastic (A)
Cluster-141078.0	1.49764	1.63894e-06	4.14312e-05	up	--
Cluster-98190.0	-2.29064	1.64805e-06	4.16379e-05	down	--
Cluster-93794.12	-1.44727	1.65746e-06	4.18282e-05	down	K03444 MFS transporter, SP family, ERD6-like sugar transporter | (RefSeq) sugar transporter ERD6-like 16 isoform X1 (A)
Cluster-149564.0	-1.18498	1.65928e-06	4.18506e-05	down	--
Cluster-120926.0	1.43857	1.68781e-06	4.24742e-05	up	K05894 12-oxophytodienoic acid reductase [EC:1.3.1.42] | (RefSeq) putative 12-oxophytodienoate reductase 11 (A)
Cluster-94270.1	1.2153	1.72866e-06	4.33554e-05	up	K01723 hydroperoxide dehydratase [EC:4.2.1.92] | (RefSeq) allene oxide synthase 1, chloroplastic-like (A)
Cluster-96988.3	-4.54888	1.01034e-12	6.67845e-11	down	K20769 fatty acid omega-hydroxylase [EC:1.14.-.-] | (RefSeq) cytochrome P450 94A2-like (A)
Cluster-94109.0	-1.38216	1.75193e-06	4.38404e-05	down	K09285 AP2-like factor, ANT lineage | (RefSeq) AP2-like ethylene-responsive transcription factor At1g16060 (A)
Cluster-101852.2	1.8171	1.75755e-06	4.39565e-05	up	--
Cluster-97722.0	1.55263	1.84831e-06	4.60756e-05	up	K09286 EREBP-like factor | (RefSeq) dehydration-responsive element-binding protein 3-like (A)
Cluster-13568.30	-2.02588	1.84848e-06	4.60756e-05	down	K03241 translation initiation factor eIF-2B subunit gamma | (RefSeq) uncharacterized protein LOC114319623 (A)
Cluster-109125.1	-1.81922	1.86824e-06	4.64956e-05	down	K00975 glucose-1-phosphate adenylyltransferase [EC:2.7.7.27] | (GenBank) Glucose-1-phosphate adenylyltransferase (A)
Cluster-125034.0	1.45507	1.87993e-06	4.67551e-05	up	K03860 phosphatidylinositol N-acetylglucosaminyltransferase subunit Q | (RefSeq) N-acetylglucosaminyl-phosphatidylinositol biosynthetic protein gpi1-like (A)
Cluster-134025.1	-1.28591	1.88408e-06	4.68322e-05	down	K08835 serine/threonine-protein kinase OSR1/STK39 [EC:2.7.11.1] | (RefSeq) serine/threonine-protein kinase BLUS1 (A)
Cluster-126468.2	-7.09767	1.91615e-06	4.75763e-05	down	K20843 hydroxyproline O-galactosyltransferase 2/3/4/5/6 [EC:2.4.1.-] | (RefSeq) hydroxyproline O-galactosyltransferase GALT3-like isoform X1 (A)
Cluster-104327.0	-1.25565	1.95522e-06	4.84386e-05	down	K20798 small RNA 2'-O-methyltransferase [EC:2.1.1.386] | (RefSeq) small RNA 2'-O-methyltransferase (A)
Cluster-129238.2	-2.07197	1.95871e-06	4.84819e-05	down	K12605 CCR4-NOT transcription complex subunit 2 | (RefSeq) probable NOT transcription complex subunit VIP2 isoform X1 (A)
Cluster-20561.0	1.02925	1.96736e-06	4.86584e-05	up	K07761 metalloendoproteinase 5-MMP [EC:3.4.24.-] | (RefSeq) metalloendoproteinase 5-MMP (A)
Cluster-146259.4	1.06829	1.96938e-06	4.86814e-05	up	K02358 elongation factor Tu | (RefSeq) elongation factor Tu, chloroplastic (A)
Cluster-56265.0	-1.92723	1.98609e-06	4.904e-05	down	K06119 sulfoquinovosyltransferase [EC:2.4.1.-] | (RefSeq) sulfoquinovosyl transferase SQD2-like isoform X1 (A)
Cluster-83819.8	1.21291	2.01482e-06	4.96945e-05	up	K13513 lysocardiolipin and lysophospholipid acyltransferase [EC:2.3.1.- 2.3.1.51] | (RefSeq) probable 1-acyl-sn-glycerol-3-phosphate acyltransferase 4 isoform X1 (A)
Cluster-127735.2	1.62884	2.01764e-06	4.97364e-05	up	K07198 5'-AMP-activated protein kinase, catalytic alpha subunit [EC:2.7.11.11] | (RefSeq) CBL-interacting serine/threonine-protein kinase 1 (A)
Cluster-92294.5	1.22339	2.04685e-06	5.0373e-05	up	K16285 RING/U-box domain-containing protein [EC:2.3.2.27] | (RefSeq) probable E3 ubiquitin-protein ligase XERICO (A)
Cluster-110156.2	-1.60371	2.05584e-06	5.05644e-05	down	--
Cluster-75800.0	1.26597	2.06296e-06	5.06823e-05	up	--
Cluster-126197.0	-1.115	2.06396e-06	5.06823e-05	down	K00430 peroxidase [EC:1.11.1.7] | (RefSeq) peroxidase 3-like (A)
Cluster-47522.0	1.03444	2.07987e-06	5.10167e-05	up	K00430 peroxidase [EC:1.11.1.7] | (RefSeq) peroxidase P7-like (A)
Cluster-126528.0	1.20421	2.10244e-06	5.1482e-05	up	--
Cluster-242.0	-3.2182	2.10306e-06	5.1482e-05	down	--
Cluster-81829.0	-3.95606	2.10345e-06	5.1482e-05	down	--
Cluster-134842.3	1.20185	2.1235e-06	5.19442e-05	up	K14494 DELLA protein | (RefSeq) DELLA protein GAI1-like (A)
Cluster-34627.12	-2.63323	2.13651e-06	5.22338e-05	down	--
Cluster-45495.0	-1.10261	2.14282e-06	5.23596e-05	down	K04124 gibberellin 3beta-dioxygenase [EC:1.14.11.15] | (RefSeq) gibberellin 3-beta-dioxygenase 1-like (A)
Cluster-144754.4	1.14467	2.17839e-06	5.31704e-05	up	K17470 sulfate transporter 1, high-affinity | (RefSeq) sulfate transporter 1.3-like isoform X1 (A)
Cluster-107286.0	1.1258	2.20104e-06	5.36644e-05	up	--
Cluster-93892.0	1.81149	2.22219e-06	5.41505e-05	up	K00799 glutathione S-transferase [EC:2.5.1.18] | (RefSeq) probable glutathione S-transferase (A)
Cluster-115272.1	2.06725	2.22661e-06	5.41991e-05	up	--
Cluster-11392.6	7.84506	2.25813e-06	5.48168e-05	up	K25731 VPS35 endosomal protein-sorting factor-like | (RefSeq) UPF0505 protein C16orf62 homolog isoform X1 (A)
Cluster-121443.0	-1.81113	2.29005e-06	5.55313e-05	down	--
Cluster-137227.3	-7.53007	2.29644e-06	5.56306e-05	down	K20553 5'-3' exoribonuclease 4 [EC:3.1.13.-] | (RefSeq) 5'-3' exoribonuclease 4-like (A)
Cluster-98761.5	-5.84917	2.30085e-06	5.56721e-05	down	K02730 20S proteasome subunit alpha 1 [EC:3.4.25.1] | (RefSeq) proteasome subunit alpha type-6 (A)
Cluster-105879.3	1.63288	2.32885e-06	5.63191e-05	up	K10859 DNA oxidative demethylase [EC:1.14.11.33] | (RefSeq) alpha-ketoglutarate-dependent dioxygenase alkB homolog 3-like (A)
Cluster-115111.1	-2.90531	2.40032e-06	5.79531e-05	down	--
Cluster-3709.0	1.95695	2.4083e-06	5.81143e-05	up	--
Cluster-138856.0	1.57994	2.41299e-06	5.81496e-05	up	K07766 diphosphoinositol-polyphosphate diphosphatase [EC:3.6.1.52] | (RefSeq) nudix hydrolase 17, mitochondrial-like (A)
Cluster-78756.0	-2.0881	2.41367e-06	5.81496e-05	down	K01179 endoglucanase [EC:3.2.1.4] | (RefSeq) endoglucanase 19-like (A)
Cluster-131205.0	-1.54614	2.44006e-06	5.86588e-05	down	--
Cluster-5769.3	1.27121	2.49092e-06	5.98149e-05	up	--
Cluster-140616.1	-3.50056	2.51481e-06	6.0261e-05	down	K01179 endoglucanase [EC:3.2.1.4] | (RefSeq) endoglucanase 17 (A)
Cluster-82118.0	1.02104	2.52409e-06	6.04507e-05	up	K14494 DELLA protein | (RefSeq) DELLA protein RGL2 (A)
Cluster-21853.0	1.1765	2.53702e-06	6.0728e-05	up	--
Cluster-87082.0	1.23828	2.56303e-06	6.13176e-05	up	--
Cluster-84360.0	2.57237	2.5883e-06	6.18889e-05	up	K00850 6-phosphofructokinase 1 [EC:2.7.1.11] | (RefSeq) ATP-dependent 6-phosphofructokinase 6-like (A)
Cluster-132526.3	1.08347	2.70554e-06	6.4554e-05	up	--
Cluster-112320.141	-2.71081	2.74203e-06	6.53547e-05	down	--
Cluster-131672.2	-1.69425	2.74931e-06	6.54931e-05	down	K24265 bifunctional damage-control phosphatase, subfamily II, fusion protein | (RefSeq) pantothenate kinase 2 isoform X1 (A)
Cluster-130887.4	1.60316	2.7637e-06	6.58008e-05	up	K16055 trehalose 6-phosphate synthase/phosphatase [EC:2.4.1.15 3.1.3.12] | (RefSeq) alpha,alpha-trehalose-phosphate synthase [UDP-forming] 5-like isoform X1 (A)
Cluster-139896.1	1.20696	2.84808e-06	6.77376e-05	up	--
Cluster-157064.1	-1.07646	2.91188e-06	6.91076e-05	down	K19026 spatacsin | (RefSeq) uncharacterized LOC107760795 (A)
Cluster-2244.1	-1.66961	2.95138e-06	6.99335e-05	down	--
Cluster-120081.0	-2.62432	2.971e-06	7.0361e-05	down	--
Cluster-71395.0	-2.31474	3.0571e-06	7.23233e-05	down	--
Cluster-153769.11	1.1696	3.0789e-06	7.28005e-05	up	--
Cluster-137255.4	-1.21634	3.08184e-06	7.28313e-05	down	K01256 aminopeptidase N [EC:3.4.11.2] | (RefSeq) puromycin-sensitive aminopeptidase (A)
Cluster-14052.4	3.07148	3.14614e-06	7.41938e-05	up	K26548 MFS transporter, POT/PTR family, nitrate transporter | (RefSeq) protein NRT1/ PTR FAMILY 4.5-like (A)
Cluster-134189.0	1.19398	3.15387e-06	7.43367e-05	up	K05298 glyceraldehyde-3-phosphate dehydrogenase (NADP+) (phosphorylating) [EC:1.2.1.13] | (RefSeq) glyceraldehyde-3-phosphate dehydrogenase A, chloroplastic (A)
Cluster-148706.9	-1.30091	3.17365e-06	7.46846e-05	down	K10767 mRNA N6-methyladenine demethylase [EC:1.14.11.53] | (RefSeq) RNA demethylase ALKBH10B-like (A)
Cluster-139132.0	-1.02052	3.18481e-06	7.48891e-05	down	K05909 laccase [EC:1.10.3.2] | (RefSeq) laccase-11-like (A)
Cluster-152626.9	-7.71631	3.18738e-06	7.48891e-05	down	K15198 transcription factor TFIIIB component B'' | (RefSeq) uncharacterized protein LOC131235608 isoform X1 (A)
Cluster-95864.0	1.55778	3.20253e-06	7.52055e-05	up	--
Cluster-123160.0	-2.37366	3.2676e-06	7.66125e-05	down	--
Cluster-115111.0	-2.43794	3.30775e-06	7.75132e-05	down	--
Cluster-2669.0	1.62005	3.31693e-06	7.76876e-05	up	--
Cluster-154777.6	1.04297	3.37189e-06	7.8809e-05	up	K13264 isoflavone 7-O-glucoside-6''-O-malonyltransferase [EC:2.3.1.115] | (RefSeq) IF7MaT; malonyl-CoA:isoflavone 7-O-glucoside-6''-O-malonyltransferase (A)
Cluster-124684.0	2.39747	3.45865e-06	8.06681e-05	up	K05909 laccase [EC:1.10.3.2] | (RefSeq) laccase-7 (A)
Cluster-76953.11	1.13119	3.48681e-06	8.124e-05	up	K16903 L-tryptophan---pyruvate aminotransferase [EC:2.6.1.99] | (RefSeq) tryptophan aminotransferase-related protein 2 (A)
Cluster-154225.5	-7.47023	3.54239e-06	8.24275e-05	down	K14696 solute carrier family 30 (zinc transporter), member 9 | (RefSeq) metal tolerance protein C4 (A)
Cluster-118350.1	-2.06471	3.62233e-06	8.40138e-05	down	--
Cluster-53290.3	1.35055	3.63052e-06	8.4149e-05	up	K00487 trans-cinnamate 4-monooxygenase [EC:1.14.14.91] | (RefSeq) trans-cinnamate 4-monooxygenase-like (A)
Cluster-131405.3	-2.05494	3.63576e-06	8.42266e-05	down	--
Cluster-6413.2	1.53859	3.67251e-06	8.49456e-05	up	K23901 calumenin | (RefSeq) uncharacterized protein LOC131231398 (A)
Cluster-101868.0	-1.80325	3.71665e-06	8.57637e-05	down	--
Cluster-53488.5507	1.8121	3.76097e-06	8.6722e-05	up	--
Cluster-123199.6	1.13487	3.82418e-06	8.80884e-05	up	K03327 multidrug resistance protein, MATE family | (RefSeq) protein DETOXIFICATION 34-like (A)
Cluster-94605.0	1.15525	3.8656e-06	8.89507e-05	up	--
Cluster-3074.4	-1.52308	3.908e-06	8.97411e-05	down	K23541 Ca2+/H+ antiporter, TMEM165/GDT1 family | (RefSeq) putative pentatricopeptide repeat-containing protein At1g68930 (A)
Cluster-121888.9	-1.19049	3.91545e-06	8.98661e-05	down	K26544 phosphatidylinositol/phosphatidylcholine transfer protein | (RefSeq) uncharacterized protein LOC131232984 (A)
Cluster-138154.3	7.4105	3.93064e-06	9.01219e-05	up	--
Cluster-103410.1	1.03632	3.97802e-06	9.09745e-05	up	K01304 pyroglutamyl-peptidase [EC:3.4.19.3] | (RefSeq) uncharacterized protein LOC131230708 (A)
Cluster-115052.0	1.85926	4.01481e-06	9.16748e-05	up	--
Cluster-154019.12	-6.928	4.0637e-06	9.26964e-05	down	K08134 procollagen-proline 3-dioxygenase 1 [EC:1.14.11.7] | (RefSeq) uncharacterized protein LOC100788718 isoform X1 (A)
Cluster-36982.0	1.1681	4.14453e-06	9.44436e-05	up	--
Cluster-146549.2	1.13196	4.18169e-06	9.51933e-05	up	K06975 uncharacterized protein | (RefSeq) acetyltransferase At1g77540 (A)
Cluster-145062.0	-7.00455	4.1898e-06	9.53293e-05	down	K23538 ELMO domain-containing protein | (RefSeq) uncharacterized protein LOC131227174 (A)
Cluster-63015.383	1.90898	4.40851e-06	0.000100102	up	--
Cluster-128496.0	-1.79399	4.46111e-06	0.000101141	down	K12606 CCR4-NOT transcription complex subunit 9 | (RefSeq) uncharacterized protein LOC129304070 isoform X1 (A)
Cluster-126729.2	2.34627	4.50124e-06	0.000101947	up	--
Cluster-133294.1	1.88261	4.55067e-06	0.000102962	up	--
Cluster-53488.5856	-1.88939	4.64661e-06	0.000104867	down	K00264 glutamate synthase (NADH) [EC:1.4.1.14] | (RefSeq) glutamate synthase 1 [NADH], chloroplastic isoform X1 (A)
Cluster-127954.6	-1.22685	4.80354e-06	0.000108033	down	--
Cluster-96481.1	-1.48335	4.85273e-06	0.000109023	down	--
Cluster-21734.0	-1.59687	4.90202e-06	0.000110019	down	--
Cluster-149556.6	-1.56155	4.97485e-06	0.000111542	down	K00434 L-ascorbate peroxidase [EC:1.11.1.11] | (RefSeq) putative heme-binding peroxidase (A)
Cluster-19897.4	2.26935	5.04636e-06	0.000113031	up	K25108 licheninase [EC:3.2.1.73] | (RefSeq) lichenase-2 (A)
Cluster-135916.1	2.74033	5.05933e-06	0.000113208	up	K00058 D-3-phosphoglycerate dehydrogenase / 2-oxoglutarate reductase [EC:1.1.1.95 1.1.1.399] | (RefSeq) D-3-phosphoglycerate dehydrogenase 1, chloroplastic-like (A)
Cluster-118948.0	1.28304	5.09111e-06	0.000113862	up	K13993 HSP20 family protein | (RefSeq) 15.4 kDa class V heat shock protein (A)
Cluster-86773.1	-1.27681	5.17637e-06	0.000115537	down	K19355 mannan endo-1,4-beta-mannosidase [EC:3.2.1.78] | (RefSeq) mannan endo-1,4-beta-mannosidase 7-like (A)
Cluster-140940.1	-1.14232	5.29793e-06	0.000117838	down	K20617 cytochrome P450 family 71 subfamily A | (RefSeq) cytochrome P450 71A1-like (A)
Cluster-46533.1	-1.27275	5.60427e-06	0.00012428	down	--
Cluster-54402.6	-7.26815	5.63984e-06	0.000124852	down	K07198 5'-AMP-activated protein kinase, catalytic alpha subunit [EC:2.7.11.11] | (RefSeq) CBL-interacting serine/threonine-protein kinase 1-like (A)
Cluster-113538.24	1.18091	5.77215e-06	0.000127433	up	K19044 E3 ubiquitin-protein ligase XBAT32/33 [EC:2.3.2.27] | (RefSeq) E3 ubiquitin-protein ligase XBAT33-like (A)
Cluster-153000.7	-1.60288	5.79075e-06	0.00012778	down	K05546 mannosyl-oligosaccharide alpha-1,3-glucosidase [EC:3.2.1.207] | (RefSeq) LOW QUALITY PROTEIN: probable glucan 1,3-alpha-glucosidase (A)
Cluster-69190.3	1.2188	5.85968e-06	0.000129046	up	--
Cluster-117824.2	-1.53717	5.95344e-06	0.000130982	down	--
Cluster-114800.3	-7.71231	6.02884e-06	0.00013251	down	K15338 holliday junction resolvase GEN1/YEN1 [EC:3.1.-.-] | (RefSeq) flap endonuclease GEN-like 1 (A)
Cluster-130046.1	-1.00804	6.0846e-06	0.00013367	down	K14684 solute carrier family 25 (mitochondrial phosphate transporter), member 23/24/25/41 | (RefSeq) adenine nucleotide transporter BT1, chloroplastic/mitochondrial (A)
Cluster-53488.1118	1.55284	6.12641e-06	0.000134324	up	K17338 receptor expression-enhancing protein 1/2/3/4 | (RefSeq) putative HVA22-like protein g isoform X1 (A)
Cluster-130711.1	1.32128	6.13965e-06	0.000134548	up	K09527 DnaJ homolog subfamily C member 7 | (RefSeq) inactive TPR repeat-containing thioredoxin TTL3-like (A)
Cluster-136708.1	-2.18365	6.15633e-06	0.000134847	down	K14486 auxin response factor | (RefSeq) auxin response factor 2B-like (A)
Cluster-135508.0	1.43741	6.23319e-06	0.000136463	up	--
Cluster-148706.4	-1.55214	6.287e-06	0.000137507	down	K10767 mRNA N6-methyladenine demethylase [EC:1.14.11.53] | (RefSeq) RNA demethylase ALKBH10B-like (A)
Cluster-142295.0	-2.31928	6.3071e-06	0.000137879	down	K26385 lysine histidine transporter | (RefSeq) lysine histidine transporter-like 8 (A)
Cluster-136179.3	-1.33078	6.44314e-06	0.000140715	down	K15283 solute carrier family 35, member E1 | (RefSeq) phosphoenolpyruvate/phosphate translocator 1, chloroplastic-like (A)
Cluster-50284.0	1.7967	6.53481e-06	0.000142438	up	--
Cluster-113387.1	4.99527	6.66417e-06	0.000145045	up	K21989 calcium permeable stress-gated cation channel | (RefSeq) CSC1-like protein At1g32090 (A)
Cluster-63491.0	1.28511	6.73679e-06	0.000146411	up	K01904 4-coumarate--CoA ligase [EC:6.2.1.12] | (RefSeq) probable CoA ligase CCL7 (A)
Cluster-107132.0	-1.35297	6.8334e-06	0.000148294	down	--
Cluster-102558.0	-1.14043	6.86823e-06	0.000148905	down	K10691 E3 ubiquitin-protein ligase UBR4 [EC:2.3.2.27] | (RefSeq) auxin transport protein BIG (A)
Cluster-135226.4	-1.09506	6.91657e-06	0.00014988	down	K13946 auxin influx carrier (AUX1 LAX family) | (RefSeq) auxin transporter-like protein 2 (A)
Cluster-113367.9	-1.52072	6.95595e-06	0.000150587	down	K13248 pyridoxal phosphate phosphatase PHOSPHO2 [EC:3.1.3.74] | (RefSeq) inorganic pyrophosphatase 1-like (A)
Cluster-66499.3	1.92829	7.25209e-06	0.000156547	up	K12126 phytochrome-interacting factor 3 | (RefSeq) PIF3; hypothetical protein (A)
Cluster-150699.0	-6.88898	7.28104e-06	0.000157092	down	K21777 G2/mitotic-specific cyclin-B, other | (RefSeq) G2/mitotic-specific cyclin-2-like isoform X1 (A)
Cluster-78312.2	-8.90087	7.29369e-06	0.000157289	down	K10908 DNA-directed RNA polymerase, mitochondrial [EC:2.7.7.6] | (RefSeq) DNA-directed RNA polymerase 1B, mitochondrial-like isoform X1 (A)
Cluster-131837.3	-1.23261	7.30187e-06	0.000157389	down	K09775 uncharacterized protein | (RefSeq) uncharacterized protein LOC131246280 (A)
Cluster-93036.95	1.56141	7.36491e-06	0.000158671	up	K20562 biphenyl-4-hydroxylase | (RefSeq) cytochrome P450 71AU50-like (A)
Cluster-97898.9	1.97914	7.55372e-06	0.00016219	up	K15044 Arf-GAP domain and FG repeats-containing protein 1 | (RefSeq) uncharacterized protein LOC116138845 (A)
Cluster-97406.0	2.57756	7.61923e-06	0.000163518	up	K09338 homeobox-leucine zipper protein | (RefSeq) homeobox-leucine zipper protein REVOLUTA-like isoform X1 (A)
Cluster-125296.0	-1.96947	7.7908e-06	0.00016688	down	--
Cluster-123650.0	1.65969	7.8725e-06	0.000168549	up	--
Cluster-115894.1	-1.9386	7.9033e-06	0.000169046	down	--
Cluster-17643.12	1.48874	8.06604e-06	0.000172198	up	--
Cluster-53488.1022	2.7347	8.16387e-06	0.000174118	up	K26267 SAP30-binding protein | (RefSeq) LOW QUALITY PROTEIN: uncharacterized protein LOC109797383 (A)
Cluster-120663.1	-1.19245	8.2019e-06	0.000174846	down	--
Cluster-140445.0	-1.52927	8.31569e-06	0.000177035	down	--
Cluster-63344.1	2.5545	8.31865e-06	0.000177035	up	--
Cluster-42116.2	-1.04847	8.32045e-06	0.000177035	down	K11150 retinol dehydrogenase 8 [EC:1.1.1.-] | (RefSeq) NAD(P)-binding protein (A)
Cluster-76953.12	1.66608	8.41262e-06	0.00017874	up	K16903 L-tryptophan---pyruvate aminotransferase [EC:2.6.1.99] | (RefSeq) tryptophan aminotransferase-related protein 2 (A)
Cluster-142230.0	-1.35264	8.48254e-06	0.000180084	down	K16281 RING-H2 zinc finger protein RHA1 | (RefSeq) brassinosteroid-responsive RING protein 1-like (A)
Cluster-66389.0	1.57536	8.48797e-06	0.000180084	up	K14572 midasin | (RefSeq) LOW QUALITY PROTEIN: midasin-like (A)
Cluster-130686.1	1.36546	8.63646e-06	0.00018306	up	K09487 heat shock protein 90kDa beta | (RefSeq) endoplasmin homolog isoform X1 (A)
Cluster-77522.5	1.44622	8.65787e-06	0.000183427	up	K09291 nucleoprotein TPR | (RefSeq) LOW QUALITY PROTEIN: nuclear-pore anchor (A)
Cluster-108795.7	-1.13751	8.91858e-06	0.000188146	down	--
Cluster-136900.10	-4.19743	9.12671e-06	0.000191902	down	K18670 dual specificity protein kinase YAK1 [EC:2.7.12.1] | (RefSeq) dual specificity protein kinase YAK1 homolog isoform X1 (A)
Cluster-153612.0	2.40258	9.14651e-06	0.000192138	up	K01426 amidase [EC:3.5.1.4] | (GenBank) Amidase family protein (A)
Cluster-2248.0	1.00315	9.1471e-06	0.000192138	up	K20368 protein cornichon | (RefSeq) protein cornichon homolog 4-like (A)
Cluster-19897.1	1.87378	9.42082e-06	0.000197085	up	K25108 licheninase [EC:3.2.1.73] | (RefSeq) lichenase-2 (A)
Cluster-48323.20	1.04744	9.45563e-06	0.00019752	up	K12616 enhancer of mRNA-decapping protein 4 | (RefSeq) enhancer of mRNA-decapping protein 4-like isoform X1 (A)
Cluster-79816.0	-1.48721	9.49315e-06	0.000198206	down	K01537 P-type Ca2+ transporter type 2C [EC:7.2.2.10] | (RefSeq) calcium-transporting ATPase 5, plasma membrane-type-like (A)
Cluster-95142.0	1.10447	9.55975e-06	0.000199359	up	K04077 chaperonin GroEL [EC:5.6.1.7] | (RefSeq) chaperonin CPN60-like 2, mitochondrial (A)
Cluster-95541.0	-1.47257	9.66979e-06	0.000201516	down	K18834 WRKY transcription factor 1 | (GenBank) putative WRKY transcription factor (A)
Cluster-154575.8	-1.14713	9.68378e-06	0.000201694	down	--
Cluster-53488.2721	-1.92411	9.76284e-06	0.000203171	down	--
Cluster-53488.1899	1.72903	9.76929e-06	0.00020321	up	--
Cluster-43647.0	3.61952	9.86037e-06	0.000205009	up	--
Cluster-4512.12	-2.71626	9.87024e-06	0.000205119	down	--
Cluster-103142.9	-1.31278	9.95497e-06	0.000206692	down	K05929 phosphoethanolamine N-methyltransferase [EC:2.1.1.103] | (RefSeq) phosphomethylethanolamine N-methyltransferase-like isoform X1 (A)
Cluster-127709.1	2.81445	1.02103e-05	0.000211654	up	K23452 UDP-glucosyltransferase 85A [EC:2.4.1.-] | (RefSeq) hypothetical protein (A)
Cluster-98687.0	-1.24351	1.02176e-05	0.000211654	down	--
Cluster-95294.1	-1.23839	1.03744e-05	0.000214596	down	K15918 D-glycerate 3-kinase [EC:2.7.1.31] | (RefSeq) D-glycerate 3-kinase, chloroplastic-like isoform X1 (A)
Cluster-118483.6	-1.46429	1.05635e-05	0.000218361	down	K03029 26S proteasome regulatory subunit N10 | (RefSeq) 26S proteasome non-ATPase regulatory subunit 4 homolog (A)
Cluster-48742.0	1.05544	1.05662e-05	0.000218361	up	--
Cluster-157439.3	-1.18031	1.06506e-05	0.000219902	down	K01184 polygalacturonase [EC:3.2.1.15] | (RefSeq) polygalacturonase At1g48100 (A)
Cluster-100416.2	-1.75824	1.06798e-05	0.000220404	down	K15109 solute carrier family 25 (mitochondrial carnitine/acylcarnitine transporter), member 20/29 | (RefSeq) mitochondrial arginine transporter BAC2-like (A)
Cluster-112064.198	-5.41349	1.0746e-05	0.000221565	down	K00485 dimethylaniline monooxygenase (N-oxide forming) / hypotaurine monooxygenase [EC:1.14.13.8 1.8.1.-] | (RefSeq) probable flavin-containing monooxygenase 1 (A)
Cluster-95133.0	1.51759	1.0762e-05	0.000221792	up	--
Cluster-8617.5	1.42596	1.08222e-05	0.000222929	up	K13447 respiratory burst oxidase [EC:1.6.3.- 1.11.1.-] | (RefSeq) respiratory burst oxidase homolog protein B-like (A)
Cluster-72521.8	1.33992	1.12569e-05	0.000231075	up	--
Cluster-143274.7	4.62716	1.12773e-05	0.000231342	up	K13195 cold-inducible RNA-binding protein | (RefSeq) glycine-rich RNA-binding protein GRP1A-like (A)
Cluster-101675.0	1.05942	1.13036e-05	0.00023167	up	--
Cluster-78324.16	1.43373	1.13261e-05	0.000232024	up	--
Cluster-84849.12	-2.07425	1.13798e-05	0.000232911	down	K11267 sister chromatid cohesion protein PDS5 | (RefSeq) LOW QUALITY PROTEIN: sister chromatid cohesion protein PDS5 homolog A (A)
Cluster-39003.10	-1.40034	1.14103e-05	0.000233428	down	K00972 UDP-N-acetylglucosamine/UDP-N-acetylgalactosamine diphosphorylase [EC:2.7.7.23 2.7.7.83] | (RefSeq) UDP-N-acetylglucosamine diphosphorylase 2-like isoform X1 (A)
Cluster-100507.0	-7.46981	1.1473e-05	0.000234602	down	K25900 cysteine proteinase RD21 [EC:3.4.22.-] | (RefSeq) cysteine proteinase mucunain-like (A)
Cluster-109504.0	-1.20895	1.17086e-05	0.000238981	down	K27682 peptidylprolyl isomerase (cyclophilin 38) [EC:5.2.1.8] | (RefSeq) hypothetical protein (A)
Cluster-134302.0	-1.88021	1.17492e-05	0.000239701	down	K00128 aldehyde dehydrogenase (NAD+) [EC:1.2.1.3] | (RefSeq) betaine aldehyde dehydrogenase, chloroplastic-like (A)
Cluster-128798.7	3.38652	1.19291e-05	0.000242816	up	K09287 RAV-like factor | (RefSeq) B3 domain-containing protein Os07g0679700 isoform X1 (A)
Cluster-154680.1	1.09795	1.20476e-05	0.000244894	up	K07213 copper chaperone | (RefSeq) heavy metal-associated isoprenylated plant protein 33-like isoform X1 (A)
Cluster-129732.1	1.05367	1.20788e-05	0.000245303	up	--
Cluster-130703.0	-1.00956	1.20963e-05	0.000245548	down	--
Cluster-91993.24	2.15227	1.24266e-05	0.00025145	up	K00083 cinnamyl-alcohol dehydrogenase [EC:1.1.1.195] | (RefSeq) probable mannitol dehydrogenase (A)
Cluster-153769.9	1.51005	1.25974e-05	0.000254447	up	--
Cluster-56181.17	-6.99912	1.26052e-05	0.000254488	down	K18835 WRKY transcription factor 2 | (RefSeq) probable WRKY transcription factor 2 (A)
Cluster-153769.10	1.28099	1.26317e-05	0.000254908	up	--
Cluster-34558.0	1.59195	1.27189e-05	0.000256436	up	K01177 beta-amylase [EC:3.2.1.2] | (RefSeq) beta-amylase 3, chloroplastic-like (A)
Cluster-35240.22	-3.14291	1.27462e-05	0.000256869	down	K01937 CTP synthase [EC:6.3.4.2] | (RefSeq) uncharacterized protein LOC131240869 isoform X1 (A)
Cluster-116994.0	1.38905	1.28027e-05	0.000257892	up	K07213 copper chaperone | (RefSeq) copper transport protein CCH-like (A)
Cluster-71776.2	-1.4953	1.28828e-05	0.000259388	down	--
Cluster-11294.2	5.05501	1.30758e-05	0.000262919	up	--
Cluster-34558.1	8.60984	1.32278e-05	0.000265616	up	K01177 beta-amylase [EC:3.2.1.2] | (RefSeq) beta-amylase 3, chloroplastic-like (A)
Cluster-120635.0	1.03292	1.37077e-05	0.000274143	up	--
Cluster-70739.1	-2.05266	1.37153e-05	0.000274171	down	--
Cluster-155321.0	-2.02928	1.3972e-05	0.000278258	down	K00705 4-alpha-glucanotransferase [EC:2.4.1.25] | (RefSeq) 4-alpha-glucanotransferase DPE2 (A)
Cluster-6231.6	1.3839	1.39863e-05	0.000278341	up	K13422 transcription factor MYC2 | (RefSeq) transcription factor MYC2-like (A)
Cluster-131544.1	1.17232	1.39997e-05	0.000278483	up	K01206 alpha-L-fucosidase [EC:3.2.1.51] | (RefSeq) alpha-L-fucosidase 3 (A)
Cluster-140438.5	-7.35529	1.41367e-05	0.000281083	down	K27708 CRM-domain containing factor CFM, chloroplastic | (RefSeq) CRM-domain containing factor CFM3, chloroplastic/mitochondrial-like (A)
Cluster-63655.10	1.59647	1.41521e-05	0.000281265	up	K12402 AP-4 complex subunit mu-1 | (RefSeq) uncharacterized protein LOC127085435 (A)
Cluster-124171.2	-6.17411	1.43083e-05	0.00028399	down	--
Cluster-36068.2	-1.86284	1.43407e-05	0.000284505	down	K09285 AP2-like factor, ANT lineage | (RefSeq) uncharacterized protein LOC131242130 (A)
Cluster-131106.0	1.47877	1.43978e-05	0.000285512	up	--
Cluster-136178.10	-1.15022	1.45224e-05	0.000287726	down	K10393 kinesin family member 2/24 | (RefSeq) kinesin-like protein KIN-13B isoform X1 (A)
Cluster-138530.1	1.31057	1.45738e-05	0.000288526	up	K22588 acetylserotonin O-methyltransferase, plant [EC:2.1.1.4] | (RefSeq) acetylserotonin O-methyltransferase-like (A)
Cluster-13290.1	1.4946	1.46192e-05	0.000289259	up	--
Cluster-97257.0	1.16287	1.46581e-05	0.0002899	up	--
Cluster-16808.3	-2.87051	1.50333e-05	0.000296794	down	--
Cluster-21830.15	-1.08021	1.50847e-05	0.000297466	down	K16224 senescence-induced receptor-like serine/threonine-protein kinase | (RefSeq) hypothetical protein (A)
Cluster-77940.0	1.15678	1.51494e-05	0.000298427	up	K23136 fraxetin 5-hydroxylase [EC:1.14.14.164] | (RefSeq) xanthotoxin 5-hydroxylase CYP82C2-like (A)
Cluster-33932.14	1.34682	1.51771e-05	0.00029884	up	K19041 E3 ubiquitin-protein ligase RNF38/44 [EC:2.3.2.27] | (RefSeq) RING-H2 finger protein ATL20-like (A)
Cluster-53488.3059	-1.59397	1.52945e-05	0.00030062	down	--
Cluster-129365.2	1.53419	1.54986e-05	0.00030423	up	K24028 salicylic acid 3-hydroxylase [EC:1.14.11.-] | (RefSeq) protein DMR6-LIKE OXYGENASE 2-like (A)
Cluster-117630.0	-1.24505	1.55378e-05	0.000304867	down	K13680 beta-mannan synthase [EC:2.4.1.32] | (RefSeq) glucomannan 4-beta-mannosyltransferase 9-like (A)
Cluster-140567.0	1.00427	0.000210049	0.00298949	up	K05658 ATP-binding cassette, subfamily B (MDR/TAP), member 1 [EC:7.6.2.2] | (RefSeq) ABC transporter B family member 19-like (A)
Cluster-53488.5340	-4.90685	1.65826e-05	0.000323942	down	--
Cluster-65103.2	-1.41078	1.66252e-05	0.000324632	down	K09842 abscisic-aldehyde oxidase [EC:1.2.3.14] | (RefSeq) indole-3-acetaldehyde oxidase-like isoform X1 (A)
Cluster-112939.3	-1.6034	1.67653e-05	0.000326937	down	K17086 transmembrane 9 superfamily member 2/4 | (RefSeq) transmembrane 9 superfamily member 7-like isoform X1 (A)
Cluster-53685.0	-1.80409	1.70437e-05	0.000331933	down	K09480 digalactosyldiacylglycerol synthase [EC:2.4.1.241] | (RefSeq) digalactosyldiacylglycerol synthase 1, chloroplastic isoform X1 (A)
Cluster-51066.2	1.37968	1.72646e-05	0.000336087	up	K16296 serine carboxypeptidase-like clade I [EC:3.4.16.-] | (RefSeq) serine carboxypeptidase-like 18 isoform X1 (A)
Cluster-10493.10	1.76774	1.74028e-05	0.000338629	up	--
Cluster-146410.6	-1.71743	1.74253e-05	0.000338919	down	--
Cluster-142964.0	-3.13995	1.76625e-05	0.000343235	down	K00297 methylenetetrahydrofolate reductase (NADH) [EC:1.5.1.54] | (RefSeq) methylenetetrahydrofolate reductase (NADH) 2-like (A)
Cluster-141635.3	-2.19059	1.777e-05	0.000345023	down	K27628 U-box domain-containing protein 12/13 [EC:2.3.2.27] | (RefSeq) LOW QUALITY PROTEIN: U-box domain-containing protein 13-like (A)
Cluster-139896.0	1.90802	1.81519e-05	0.00035152	up	--
Cluster-96872.1	2.20665	1.82838e-05	0.000353921	up	K06617 raffinose synthase [EC:2.4.1.82] | (RefSeq) galactinol--sucrose galactosyltransferase-like (A)
Cluster-135404.0	2.86908	1.84856e-05	0.000357516	up	--
Cluster-91487.0	-2.64726	1.87162e-05	0.000361505	down	K13680 beta-mannan synthase [EC:2.4.1.32] | (RefSeq) glucomannan 4-beta-mannosyltransferase 9-like (A)
Cluster-155407.0	2.68221	1.88083e-05	0.000363129	up	K20716 mitogen-activated protein kinase kinase kinase 17/18 | (RefSeq) mitogen-activated protein kinase kinase kinase 17-like (A)
Cluster-16195.0	1.54601	1.90476e-05	0.000367113	up	K01183 chitinase [EC:3.2.1.14] | (RefSeq) endochitinase EP3-like (A)
Cluster-119247.4	2.318	1.91217e-05	0.000368382	up	K24184 cytochrome P450 family 89 subfamily A [EC:1.14.-.-] | (RefSeq) cytochrome P450 89A2-like (A)
Cluster-114690.1	1.92859	1.91563e-05	0.000368889	up	K23136 fraxetin 5-hydroxylase [EC:1.14.14.164] | (RefSeq) cytochrome P450 CYP82D47-like (A)
Cluster-137688.0	-7.14034	1.92585e-05	0.000370537	down	K14571 ribosome biogenesis ATPase | (RefSeq) cell division control protein 48 homolog C isoform X1 (A)
Cluster-97667.0	-1.65177	1.93178e-05	0.000371518	down	--
Cluster-56181.18	-6.95869	1.94605e-05	0.00037394	down	K18835 WRKY transcription factor 2 | (RefSeq) probable WRKY transcription factor 2 (A)
Cluster-136179.4	-2.26585	1.94891e-05	0.000374328	down	K15283 solute carrier family 35, member E1 | (RefSeq) phosphoenolpyruvate/phosphate translocator 1, chloroplastic-like (A)
Cluster-61563.102	1.89922	1.95012e-05	0.000374399	up	--
Cluster-143994.0	-6.85247	1.95127e-05	0.00037446	down	K04354 serine/threonine-protein phosphatase 2A regulatory subunit B | (RefSeq) serine/threonine protein phosphatase 2A 55 kDa regulatory subunit B beta isoform-like isoform X1 (A)
Cluster-98655.0	1.65505	1.96315e-05	0.000376254	up	--
Cluster-93892.7	3.00027	2.00738e-05	0.00038407	up	K00799 glutathione S-transferase [EC:2.5.1.18] | (RefSeq) glutathione transferase GST 23-like isoform X1 (A)
Cluster-4160.1	-4.62569	2.01281e-05	0.000384944	down	--
Cluster-136919.1	-1.11887	2.01413e-05	0.000385031	down	K12251 N-carbamoylputrescine amidase [EC:3.5.1.53] | (RefSeq) N-carbamoylputrescine amidase isoform X1 (A)
Cluster-122690.0	1.13838	2.02725e-05	0.000387043	up	--
Cluster-115000.0	1.28284	2.02897e-05	0.000387204	up	K02212 DNA replication licensing factor MCM4 [EC:5.6.2.3] | (RefSeq) LOW QUALITY PROTEIN: uncharacterized protein LOC120133923 (A)
Cluster-151664.0	1.3608	2.05006e-05	0.000390729	up	--
Cluster-74397.0	-1.33126	2.06519e-05	0.000393444	down	K15803 (-)-germacrene D synthase [EC:4.2.3.75] | (RefSeq) sesquiterpene synthase TPS2-like (A)
Cluster-33350.162	-3.79117	2.06766e-05	0.000393579	down	--
Cluster-149223.14	1.08032	2.07963e-05	0.000395352	up	K05909 laccase [EC:1.10.3.2] | (RefSeq) laccase-7-like (A)
Cluster-107143.0	-2.17184	2.13289e-05	0.000404098	down	--
Cluster-107335.4	-1.59314	2.13682e-05	0.000404672	down	K24265 bifunctional damage-control phosphatase, subfamily II, fusion protein | (RefSeq) pantothenate kinase 2-like (A)
Cluster-151354.2	1.2785	2.19168e-05	0.000414357	up	K07195 exocyst complex component 7 | (RefSeq) exocyst complex component EXO70A1-like (A)
Cluster-80528.0	2.20249	2.20196e-05	0.000416125	up	K08507 unconventional SNARE in the endoplasmic reticulum protein 1 | (RefSeq) uncharacterized protein LOC116137343 (A)
Cluster-66441.0	-1.11539	2.2321e-05	0.000421285	down	--
Cluster-53488.4725	1.10609	2.24791e-05	0.00042409	up	--
Cluster-35608.1	-4.11293	2.31514e-05	0.000435852	down	--
Cluster-76072.0	-2.23308	2.33456e-05	0.000438767	down	--
Cluster-125778.3	1.17138	2.36144e-05	0.000443632	up	--
Cluster-94639.1	1.54817	2.36366e-05	0.000443862	up	K17604 zinc finger SWIM domain-containing protein 3 | (RefSeq) protein FAR1-RELATED SEQUENCE 5-like (A)
Cluster-112436.1	1.13052	2.44067e-05	0.00045794	up	K08900 mitochondrial chaperone BCS1 | (RefSeq) AAA-ATPase ASD, mitochondrial-like (A)
Cluster-2501.7	-1.50418	2.44371e-05	0.000458316	down	K18108 (-)-alpha-terpineol synthase [EC:4.2.3.111] | (RefSeq) (-)-alpha-terpineol synthase (A)
Cluster-50981.0	-1.17753	2.45163e-05	0.000459415	down	--
Cluster-126467.2	-3.90049	2.46658e-05	0.000461242	down	--
Cluster-4160.0	-2.50405	2.46758e-05	0.000461242	down	--
Cluster-94661.0	-1.47085	2.49244e-05	0.000465303	down	K20728 vegetative storage protein 2 | (RefSeq) vegetative storage protein 2-like (A)
Cluster-75260.0	-2.20026	2.50548e-05	0.000466762	down	--
Cluster-150929.0	-1.38546	2.51088e-05	0.000467438	down	K14401 cleavage and polyadenylation specificity factor subunit 1 | (RefSeq) cleavage and polyadenylation specificity factor subunit 1-like (A)
Cluster-53488.228	1.32905	2.5112e-05	0.000467438	up	K24193 MFS transporter, SP family, sugar:H+ symporter | (RefSeq) sugar transport protein 13 (A)
Cluster-147823.8	-6.84938	2.53641e-05	0.000471736	down	K10609 cullin 4 | (RefSeq) cullin-4-like (A)
Cluster-17226.0	1.77925	2.5413e-05	0.000472448	up	K23901 calumenin | (RefSeq) uncharacterized protein LOC131231398 (A)
Cluster-17643.3	1.30902	2.56485e-05	0.000476033	up	--
Cluster-101227.0	1.02746	2.68164e-05	0.000496676	up	--
Cluster-139319.8	-1.04773	2.68433e-05	0.000496968	down	--
Cluster-109647.2	-6.82398	2.7049e-05	0.00050057	down	K20619 cytochrome P450 family 78 subfamily A | (RefSeq) cytochrome P450 78A7-like (A)
Cluster-42821.0	1.65065	2.75213e-05	0.000508677	up	--
Cluster-138772.1	2.56354	2.75627e-05	0.000509231	up	K08900 mitochondrial chaperone BCS1 | (RefSeq) AAA-ATPase At3g50940-like (A)
Cluster-17643.16	1.42363	2.7646e-05	0.000510558	up	--
Cluster-89628.0	-1.89164	2.83401e-05	0.000522511	down	--
Cluster-87559.1	2.3627	2.89868e-05	0.000533553	up	K04683 transcription factor Dp-1 | (RefSeq) transcription factor-like protein DPB (A)
Cluster-46625.1	1.36545	2.93441e-05	0.000539685	up	K13430 serine/threonine-protein kinase PBS1 [EC:2.7.11.1] | (RefSeq) serine/threonine-protein kinase PBS1 (A)
Cluster-103928.0	-1.99231	2.93647e-05	0.000539841	down	--
Cluster-100930.0	1.4794	2.93805e-05	0.000539908	up	K16055 trehalose 6-phosphate synthase/phosphatase [EC:2.4.1.15 3.1.3.12] | (RefSeq) probable alpha,alpha-trehalose-phosphate synthase [UDP-forming] 9 (A)
Cluster-128966.4	-1.30938	3.00094e-05	0.000551013	down	K18696 glycerophosphodiester phosphodiesterase [EC:3.1.4.46] | (RefSeq) glycerophosphodiester phosphodiesterase GDPD1, chloroplastic-like (A)
Cluster-101462.1	-1.65704	3.02172e-05	0.000554599	down	--
Cluster-140021.7	1.04711	3.02579e-05	0.000555118	up	K13412 calcium-dependent protein kinase [EC:2.7.11.1] | (RefSeq) calcium-dependent protein kinase 10-like isoform X1 (A)
Cluster-13907.18	1.29586	3.06104e-05	0.000560893	up	K14504 xyloglucan:xyloglucosyl transferase TCH4 [EC:2.4.1.207] | (RefSeq) probable xyloglucan endotransglucosylase/hydrolase protein 23 (A)
Cluster-131830.0	1.45448	3.12143e-05	0.00057149	up	K22684 metacaspase-1 [EC:3.4.22.-] | (RefSeq) metacaspase-9 (A)
Cluster-106517.0	-1.6036	3.1294e-05	0.000572479	down	--
Cluster-123258.4	-1.88624	3.15279e-05	0.000575813	down	K23872 putative homogalacturonan methyltransferase [EC:2.1.1.-] | (RefSeq) probable pectin methyltransferase QUA3 (A)
Cluster-136815.3	-1.26082	3.16866e-05	0.000578239	down	K01950 NAD+ synthase (glutamine-hydrolysing) [EC:6.3.5.1] | (RefSeq) glutamine-dependent NAD(+) synthetase (A)
Cluster-85591.6	-2.06504	3.25336e-05	0.000592241	down	K03263 translation initiation factor 5A | (RefSeq) eukaryotic translation initiation factor 5A-4-like isoform X1 (A)
Cluster-141199.3	1.92269	3.25583e-05	0.00059245	up	K15639 PHYB activation tagged suppressor 1 [EC:1.14.-.-] | (RefSeq) cytochrome P450 734A1-like (A)
Cluster-139317.13	1.24261	3.27181e-05	0.000595115	up	K11593 eukaryotic translation initiation factor 2C | (RefSeq) protein argonaute 16-like (A)
Cluster-106969.0	-3.23113	3.27404e-05	0.000595278	down	K15402 fatty acid omega-hydroxylase [EC:1.14.-.-] | (RefSeq) cytochrome P450 86B1-like (A)
Cluster-83879.0	-1.23273	3.28324e-05	0.000596706	down	--
Cluster-30712.0	1.39918	3.30126e-05	0.000599738	up	--
Cluster-120294.5	-1.98204	3.30354e-05	0.000599908	down	--
Cluster-125012.1	1.56848	3.3659e-05	0.000609991	up	--
Cluster-153083.0	3.02453	3.4218e-05	0.000618865	up	K01510 apyrase [EC:3.6.1.5] | (RefSeq) probable apyrase 6 isoform X1 (A)
Cluster-129828.5	-1.40302	3.43625e-05	0.000620975	down	K01358 ATP-dependent Clp protease, protease subunit [EC:3.4.21.92] | (RefSeq) ATP-dependent Clp protease proteolytic subunit 5, chloroplastic (A)
Cluster-95760.11	1.27204	3.54046e-05	0.000638256	up	--
Cluster-134831.0	-1.0703	3.59322e-05	0.000647506	down	K19891 glucan endo-1,3-beta-glucosidase 1/2/3 [EC:3.2.1.39] | (RefSeq) glucan endo-1,3-beta-glucosidase 3-like (A)
Cluster-96045.1	-1.7321	3.64433e-05	0.000655657	down	K13519 lysophospholipid acyltransferase [EC:2.3.1.51 2.3.1.23 2.3.1.-] | (RefSeq) lysophospholipid acyltransferase 1-like (A)
Cluster-108795.0	-1.71274	3.64774e-05	0.000656005	down	--
Cluster-150669.1	1.05936	3.67271e-05	0.000659698	up	K18368 caffeoylshikimate esterase [EC:3.1.1.-] | (RefSeq) caffeoylshikimate esterase-like isoform X1 (A)
Cluster-112064.98	1.36086	3.79056e-05	0.000680319	up	K00924 receptor protein kinase TMK [EC:2.7.11.1] | (RefSeq) receptor-like kinase TMK3 (A)
Cluster-82913.0	1.05969	3.79599e-05	0.000681019	up	K12761 carbon catabolite-derepressing protein kinase [EC:2.7.11.1] | (RefSeq) CBL-interacting serine/threonine-protein kinase 7-like (A)
Cluster-120773.0	-2.25333	3.8295e-05	0.000686479	down	--
Cluster-116230.12	1.07428	3.83387e-05	0.000686711	up	K15102 solute carrier family 25 (mitochondrial phosphate transporter), member 3 | (RefSeq) mitochondrial phosphate carrier protein 3, mitochondrial-like (A)
Cluster-99166.0	-1.81372	3.85276e-05	0.00068954	down	--
Cluster-128585.0	-1.0471	3.86257e-05	0.000690741	down	K21483 salicylate 1-O-methyltransferase [EC:2.1.1.274] | (RefSeq) probable jasmonic acid carboxyl methyltransferase 2 (A)
Cluster-103197.0	1.13724	3.88054e-05	0.000693678	up	--
Cluster-28791.7	-3.68734	3.88441e-05	0.00069409	down	--
Cluster-72665.0	1.74173	3.89519e-05	0.00069546	up	--
Cluster-53273.0	-1.46991	3.90686e-05	0.000697265	down	--
Cluster-63015.379	1.2025	3.92039e-05	0.0006994	up	K01507 inorganic pyrophosphatase [EC:3.6.1.1] | (RefSeq) inorganic pyrophosphatase-like (A)
Cluster-97660.0	-2.26715	3.93561e-05	0.000701426	down	--
Cluster-117118.1	1.17637	3.9544e-05	0.00070434	up	--
Cluster-98728.0	1.00154	3.95629e-05	0.000704397	up	--
Cluster-1553.0	-1.71483	3.99508e-05	0.000710452	down	--
Cluster-29953.9	1.00405	4.01457e-05	0.000713065	up	K01456 peptide-N4-(N-acetyl-beta-glucosaminyl)asparagine amidase [EC:3.5.1.52] | (RefSeq) peptide-N(4)-(N-acetyl-beta- glucosaminyl)asparagine amidase-like isoform X1 (A)
Cluster-25810.6	1.6243	4.0306e-05	0.000715629	up	--
Cluster-121888.1	-2.63536	4.04338e-05	0.000717327	down	K26544 phosphatidylinositol/phosphatidylcholine transfer protein | (RefSeq) uncharacterized protein LOC131232984 (A)
Cluster-59936.10	-2.6759	4.04841e-05	0.000717648	down	--
Cluster-48473.3	-2.18387	4.06121e-05	0.00071963	down	--
Cluster-95816.0	1.32334	4.16689e-05	0.000734785	up	--
Cluster-145215.9	1.42062	4.16814e-05	0.000734785	up	--
Cluster-105733.2	1.78678	4.28459e-05	0.00075356	up	K13425 WRKY transcription factor 22 | (RefSeq) probable WRKY transcription factor 27 (A)
Cluster-112829.0	1.54626	4.28986e-05	0.000754157	up	K10717 cytokinin trans-hydroxylase | (RefSeq) cytokinin hydroxylase-like (A)
Cluster-156703.0	-1.69051	4.31029e-05	0.000757152	down	K01230 mannosyl-oligosaccharide alpha-1,2-mannosidase [EC:3.2.1.113] | (RefSeq) mannosyl-oligosaccharide 1,2-alpha-mannosidase MNS2-like (A)
Cluster-84949.1	-1.58868	4.31849e-05	0.000757995	down	K14488 SAUR family protein | (RefSeq) auxin-induced protein 6B (A)
Cluster-53488.2095	1.3932	4.33023e-05	0.000759757	up	--
Cluster-63015.150	2.84419	4.38612e-05	0.000768958	up	--
Cluster-69430.114	-2.45546	4.3903e-05	0.000769389	down	--
Cluster-61158.0	1.77294	4.4005e-05	0.000770874	up	K13425 WRKY transcription factor 22 | (RefSeq) WRKY transcription factor 22-like (A)
Cluster-24368.1	-1.65721	4.48694e-05	0.000784783	down	--
Cluster-121144.1	1.47409	4.58867e-05	0.000801634	up	K01634 sphinganine-1-phosphate aldolase [EC:4.1.2.27] | (RefSeq) sphingosine-1-phosphate lyase isoform X1 (A)
Cluster-100156.0	-2.49223	4.59135e-05	0.000801788	down	--
Cluster-143437.5	1.23783	4.61809e-05	0.000804569	up	K17471 sulfate transporter 3 | (RefSeq) probable sulfate transporter 3.4 (A)
Cluster-136893.4	1.29314	4.67927e-05	0.000814238	up	K13430 serine/threonine-protein kinase PBS1 [EC:2.7.11.1] | (RefSeq) serine/threonine-protein kinase PBS1-like (A)
Cluster-68588.0	-1.54549	4.68129e-05	0.000814238	down	--
Cluster-113894.24	2.19156	4.68272e-05	0.000814238	up	K00924 receptor protein kinase TMK [EC:2.7.11.1] | (RefSeq) receptor-like kinase TMK4 (A)
Cluster-71975.0	-1.64607	4.7056e-05	0.000817898	down	--
Cluster-141463.6	-6.8458	4.91209e-05	0.000850475	down	K14153 hydroxymethylpyrimidine kinase / phosphomethylpyrimidine kinase / thiamine-phosphate diphosphorylase [EC:2.7.1.49 2.7.4.7 2.5.1.3] | (RefSeq) thiamine biosynthetic bifunctional enzyme TH1, chloroplastic isoform X1 (A)
Cluster-144994.3	-1.94796	4.91605e-05	0.000850831	down	--
Cluster-103590.4	1.05436	4.93164e-05	0.000852868	up	K25841 aluminum-activated malate transporter family protein | (RefSeq) aluminum-activated malate transporter 4-like (A)
Cluster-33110.6	-1.30418	4.94865e-05	0.000854417	down	K13437 receptor kinase-like protein | (RefSeq) probable LRR receptor-like serine/threonine-protein kinase At3g47570 (A)
Cluster-4825.4	1.54163	4.95017e-05	0.000854417	up	K26483 quillaic acid 3-O-glucuronosyltransferase | (GenBank) Cellulose synthase (A)
Cluster-145310.5	1.00617	4.96045e-05	0.000855859	up	K03251 translation initiation factor 3 subunit D | (RefSeq) eukaryotic translation initiation factor 3 subunit D-like (A)
Cluster-112458.0	-2.44987	5.09472e-05	0.000877668	down	K15191 La-related protein 7 | (RefSeq) la-related protein 6C-like (A)
Cluster-152619.0	3.23373	5.28603e-05	0.000908171	up	--
Cluster-108732.6	-1.10675	5.31308e-05	0.000911765	down	K15920 xylan 1,4-beta-xylosidase [EC:3.2.1.37] | (RefSeq) beta-xylosidase/alpha-L-arabinofuranosidase 2-like (A)
Cluster-114640.0	1.04519	5.31949e-05	0.000912514	up	K16285 RING/U-box domain-containing protein [EC:2.3.2.27] | (RefSeq) probable E3 ubiquitin-protein ligase XERICO (A)
Cluster-129365.6	1.52133	5.36732e-05	0.000919306	up	K24028 salicylic acid 3-hydroxylase [EC:1.14.11.-] | (RefSeq) protein DMR6-LIKE OXYGENASE 2-like (A)
Cluster-110264.4	-1.37753	5.37174e-05	0.000919655	down	--
Cluster-20641.0	-1.77076	5.38395e-05	0.000921093	down	K02950 small subunit ribosomal protein S12 | (RefSeq) 30S ribosomal protein S12-B, chloroplastic (A)
Cluster-142598.3	-5.32777	5.45223e-05	0.000932416	down	K00924 receptor protein kinase TMK [EC:2.7.11.1] | (RefSeq) receptor protein kinase TMK1-like (A)
Cluster-66055.0	-1.91207	5.59574e-05	0.000954764	down	--
Cluster-104310.19	-1.05567	5.60494e-05	0.000955968	down	K11517 (S)-2-hydroxy-acid oxidase [EC:1.1.3.15] | (RefSeq) peroxisomal (S)-2-hydroxyacid oxidase GLO4-like isoform X1 (A)
Cluster-127700.9	1.07034	0.00168004	0.0172712	up	K22097 3-O-acetylpapaveroxine carboxylesterase [EC:3.1.1.105] | (RefSeq) carboxylesterase 1-like (A)
Cluster-111380.0	-2.06826	5.84553e-05	0.000990941	down	--
Cluster-133699.8	4.36537	5.88433e-05	0.000996384	up	--
Cluster-44928.1	1.00458	5.98986e-05	0.00101272	up	--
Cluster-104443.2	-1.05156	5.99608e-05	0.00101285	down	K14514 ethylene-insensitive protein 3 | (RefSeq) ETHYLENE INSENSITIVE 3-like 1 protein (A)
Cluster-99198.0	1.26885	5.99747e-05	0.00101285	up	K13415 protein brassinosteroid insensitive 1 [EC:2.7.10.1 2.7.11.1] | (RefSeq) brassinosteroid LRR receptor kinase BRI1 (A)
Cluster-156113.2	1.65346	6.02609e-05	0.00101615	up	K07195 exocyst complex component 7 | (RefSeq) exocyst complex component EXO70A1-like isoform X1 (A)
Cluster-67905.1	-1.65963	6.13874e-05	0.00103358	down	K09422 transcription factor MYB, plant | (RefSeq) transcription factor MYB4-like (A)
Cluster-69430.61	-1.22451	6.15411e-05	0.00103578	down	--
Cluster-31280.7	1.18254	6.19292e-05	0.00104034	up	K15776 cyclo-DOPA 5-O-glucosyltransferase [EC:2.4.1.-] | (RefSeq) UDP-glycosyltransferase 92A1 (A)
Cluster-146939.0	2.46321	6.36182e-05	0.00106711	up	--
Cluster-53488.913	2.01422	6.38781e-05	0.00106986	up	K22374 3''-deamino-3''-oxonicotianamine reductase [EC:1.1.1.285] | (RefSeq) non-functional NADPH-dependent codeinone reductase 2-like isoform X1 (A)
Cluster-137888.1	1.20956	6.42458e-05	0.00107521	up	K09286 EREBP-like factor | (RefSeq) ethylene-responsive transcription factor 3-like (A)
Cluster-145609.0	-1.20707	6.43362e-05	0.00107552	down	K25193 serine decarboxylase [EC:4.1.1.-] | (RefSeq) serine decarboxylase 1-like (A)
Cluster-143437.0	2.56178	6.44476e-05	0.00107697	up	K17471 sulfate transporter 3 | (RefSeq) probable sulfate transporter 3.4 (A)
Cluster-105154.2	1.32552	0.00414589	0.0354574	up	K13395 (S)-stylopine/(S)-canadine/(S)-nandinine synthase [EC:1.14.19.64 1.14.19.68 1.14.19.73] | (RefSeq) (S)-canadine synthase CYP719A21-like (A)
Cluster-133437.5	-2.32094	6.51043e-05	0.00108673	down	K15333 tRNA guanosine-2'-O-methyltransferase [EC:2.1.1.34] | (RefSeq) uncharacterized protein LOC104224633 (A)
Cluster-147312.4	2.22751	6.62119e-05	0.00110397	up	--
Cluster-3303.0	1.60161	6.64306e-05	0.00110603	up	K10859 DNA oxidative demethylase [EC:1.14.11.33] | (RefSeq) alpha-ketoglutarate-dependent dioxygenase alkB homolog 3-like (A)
Cluster-150553.5	-2.68275	6.84041e-05	0.00113586	down	--
Cluster-153266.10	1.36223	6.91029e-05	0.00114576	up	K00924 receptor protein kinase TMK [EC:2.7.11.1] | (RefSeq) receptor-like kinase TMK3 (A)
Cluster-122742.0	-1.48529	6.91412e-05	0.00114597	down	K09419 heat shock transcription factor, other eukaryote | (RefSeq) heat stress transcription factor A-2b (A)
Cluster-113367.6	-1.13222	7.0248e-05	0.00116215	down	K13248 pyridoxal phosphate phosphatase PHOSPHO2 [EC:3.1.3.74] | (RefSeq) inorganic pyrophosphatase 1-like (A)
Cluster-120039.4	-4.2513	7.05782e-05	0.00116675	down	K13457 disease resistance protein RPM1 | (RefSeq) disease resistance protein RPM1-like (A)
Cluster-150676.0	1.48938	7.06197e-05	0.001167	up	K16287 ubiquitin-like-specific protease 1C/D [EC:3.4.22.68] | (RefSeq) ubiquitin-like-specific protease 1D isoform X1 (A)
Cluster-139637.0	-2.00273	7.09924e-05	0.00117229	down	K14684 solute carrier family 25 (mitochondrial phosphate transporter), member 23/24/25/41 | (RefSeq) mitochondrial substrate carrier family protein B-like (A)
Cluster-144319.3	-2.23763	7.11731e-05	0.00117473	down	K24028 salicylic acid 3-hydroxylase [EC:1.14.11.-] | (RefSeq) protein DMR6-LIKE OXYGENASE 2-like (A)
Cluster-79207.5	-4.31123	7.19114e-05	0.0011844	down	K10891 fanconi anemia group D2 protein | (RefSeq) Fanconi anemia group D2 protein homolog (A)
Cluster-33932.12	2.21243	7.38167e-05	0.00121399	up	K19041 E3 ubiquitin-protein ligase RNF38/44 [EC:2.3.2.27] | (RefSeq) RING-H2 finger protein ATL20-like (A)
Cluster-96988.0	-2.5217	7.40557e-05	0.00121658	down	K20624 12-hydroxyjasmonoyl-L-amino acid 12-hydroxylase / fatty acid hydroxylase [EC:1.14.14.49] | (RefSeq) cytochrome P450 94C1 (A)
Cluster-114287.4	1.05566	7.47652e-05	0.00122733	up	--
Cluster-61120.1	1.01771	7.50147e-05	0.00123097	up	K03234 elongation factor 2 | (RefSeq) elongation factor 2-like (A)
Cluster-145634.3	1.12627	7.53263e-05	0.00123517	up	K05681 ATP-binding cassette, subfamily G (WHITE), member 2 | (RefSeq) ABC transporter G family member 22 isoform X1 (A)
Cluster-154652.3	-2.0842	7.66641e-05	0.00125481	down	K11797 PH-interacting protein | (RefSeq) uncharacterized protein LOC114256834 (A)
Cluster-57532.0	-2.55187	7.73e-05	0.00126243	down	--
Cluster-117538.5	1.23387	7.80103e-05	0.00127264	up	K05986 nuclease S1 [EC:3.1.30.1] | (RefSeq) endonuclease 1 (A)
Cluster-115392.2	1.36322	7.82499e-05	0.00127608	up	K25840 E3 ubiquitin-protein ligase AIRP2 [EC:2.3.2.27] | (RefSeq) E3 ubiquitin-protein ligase AIRP2-like (A)
Cluster-127411.3	-1.49037	7.85293e-05	0.00128017	down	K19613 leucine-rich repeat protein SHOC2 | (RefSeq) putative receptor-like protein kinase At3g47110 (A)
Cluster-144936.0	-2.1635	7.87788e-05	0.00128338	down	--
Cluster-90614.0	-2.32906	7.87841e-05	0.00128338	down	--
Cluster-53488.1147	1.0465	7.94901e-05	0.00129281	up	--
Cluster-66499.7	1.58777	7.9866e-05	0.00129769	up	--
Cluster-129721.0	-1.72067	8.03061e-05	0.00130294	down	--
Cluster-142023.4	-2.15325	8.10404e-05	0.0013134	down	K13464 jasmonate ZIM domain-containing protein | (RefSeq) protein TIFY 9 (A)
Cluster-13568.64	-2.08638	8.10681e-05	0.0013134	down	--
Cluster-94655.0	-2.08907	8.26402e-05	0.00133644	down	K07304 peptide-methionine (S)-S-oxide reductase [EC:1.8.4.11] | (RefSeq) uncharacterized protein LOC131235355 (A)
Cluster-155440.7	1.10429	8.29756e-05	0.00134089	up	K07964 heparanase [EC:3.2.1.166] | (RefSeq) heparanase-like protein 3 isoform X1 (A)
Cluster-111306.1	1.00201	8.31087e-05	0.00134097	up	--
Cluster-48317.0	1.62468	8.31111e-05	0.00134097	up	K01426 amidase [EC:3.5.1.4] | (GenBank) Amidase family protein (A)
Cluster-15159.8	-1.2522	8.4084e-05	0.00135439	down	K02934 large subunit ribosomal protein L6e | (RefSeq) large ribosomal subunit protein eL6-like (A)
Cluster-111716.19	1.20789	8.43211e-05	0.00135772	up	K23810 (E)-8-carboxylinalool synthase [EC:1.14.14.-] | (RefSeq) GFH2; ripening-related P-450 enzyme-like (A)
Cluster-14207.1	-2.33776	8.5835e-05	0.0013806	down	K13448 calcium-binding protein CML | (RefSeq) probable calcium-binding protein CML25 (A)
Cluster-53488.2556	-1.06884	8.59407e-05	0.00138131	down	--
Cluster-131474.10	1.32665	8.62287e-05	0.0013841	up	K08237 hydroquinone glucosyltransferase [EC:2.4.1.218] | (RefSeq) hydroquinone glucosyltransferase-like (A)
Cluster-68452.5	2.11307	8.62385e-05	0.0013841	up	K08472 mlo protein | (RefSeq) MLO-like protein 4 isoform X1 (A)
Cluster-113347.0	-1.58911	8.63974e-05	0.00138615	down	K00924 receptor protein kinase TMK [EC:2.7.11.1] | (RefSeq) receptor-like kinase TMK4 (A)
Cluster-123303.1	-2.0163	8.84833e-05	0.00141656	down	--
Cluster-96250.0	1.00445	8.85177e-05	0.0014166	up	K14494 DELLA protein | (RefSeq) DELLA protein GAI1 (A)
Cluster-91642.0	1.94668	8.86345e-05	0.00141796	up	--
Cluster-8656.36	-1.66826	8.94929e-05	0.00142913	down	K00991 2-C-methyl-D-erythritol 4-phosphate cytidylyltransferase [EC:2.7.7.60] | (RefSeq) 2-C-methyl-D-erythritol 4-phosphate cytidylyltransferase, chloroplastic (A)
Cluster-143925.0	-1.73901	8.95615e-05	0.00142972	down	K01193 beta-fructofuranosidase [EC:3.2.1.26] | (RefSeq) beta-fructofuranosidase, insoluble isoenzyme 3-like (A)
Cluster-3074.8	-1.5319	8.98911e-05	0.00143345	down	--
Cluster-76787.0	-1.04245	9.11684e-05	0.00145121	down	--
Cluster-89576.0	-1.5721	9.14912e-05	0.00145531	down	--
Cluster-99448.0	-1.95656	9.16315e-05	0.00145703	down	--
Cluster-670.1	1.4269	9.17396e-05	0.00145823	up	--
Cluster-136708.5	-2.11319	9.18075e-05	0.00145879	down	K14486 auxin response factor | (RefSeq) auxin response factor 2B-like (A)
Cluster-146126.8	-2.13641	9.19689e-05	0.00146083	down	--
Cluster-155632.7	-2.08184	9.2385e-05	0.00146639	down	--
Cluster-135509.1	1.00714	9.28229e-05	0.0014723	up	--
Cluster-149079.5	-1.057	9.2939e-05	0.00147361	down	K06671 cohesin complex subunit SA-1/2 | (RefSeq) sister-chromatid cohesion protein 3 (A)
Cluster-116702.1	-1.56946	9.37529e-05	0.00148372	down	K00430 peroxidase [EC:1.11.1.7] | (RefSeq) peroxidase 17 (A)
Cluster-96316.0	-2.44952	9.39963e-05	0.00148668	down	--
Cluster-151598.3	3.24103	9.4339e-05	0.00149157	up	K01728 pectate lyase [EC:4.2.2.2] | (RefSeq) pectate lyase-like (A)
Cluster-88475.206	-1.47602	9.61575e-05	0.00151637	down	K17756 long-chain-alcohol oxidase [EC:1.1.3.20] | (RefSeq) long-chain-alcohol oxidase FAO4A-like (A)
Cluster-135562.0	-1.05209	9.65087e-05	0.00152103	down	--
Cluster-148913.0	1.79505	9.70099e-05	0.00152616	up	K08486 syntaxin 1B/2/3 | (RefSeq) syntaxin-112 (A)
Cluster-4030.0	2.81098	9.71263e-05	0.00152698	up	--
Cluster-53912.2	-1.5253	9.74587e-05	0.00153108	down	K22048 mechanosensitive ion channel protein 4/5/6/7/8/9/10 | (RefSeq) mechanosensitive ion channel protein 10-like (A)
Cluster-19628.0	1.36035	9.94704e-05	0.00155944	up	K14493 gibberellin receptor GID1 [EC:3.-.-.-] | (RefSeq) GID1b-1; hypothetical protein (A)
Cluster-94423.0	1.52423	0.00010133	0.0015858	up	--
Cluster-46056.7	-1.05243	0.000101709	0.00159118	down	K17302 coatomer subunit beta' | (RefSeq) uncharacterized protein LOC125547365 (A)
Cluster-39009.3	1.00971	0.000102142	0.0015974	up	--
Cluster-61196.0	-1.24652	0.000102469	0.00160194	down	K02958 small subunit ribosomal protein S15e | (RefSeq) uncharacterized protein LOC110912550 (A)
Cluster-144584.5	-1.99019	0.000102786	0.00160634	down	K07019 uncharacterized protein | (RefSeq) embryogenesis-associated protein EMB8 (A)
Cluster-120624.0	-1.47152	0.000103008	0.00160868	down	--
Cluster-12657.2	2.26029	0.000103198	0.00161109	up	--
Cluster-73458.0	-1.7138	0.00010433	0.0016282	down	K15404 aldehyde decarbonylase [EC:4.1.99.5] | (RefSeq) very-long-chain aldehyde decarbonylase GL1-4-like isoform X1 (A)
Cluster-53488.5206	1.40862	0.00010541	0.00164333	up	--
Cluster-68154.1	-5.76007	0.000106876	0.00166188	down	--
Cluster-120052.3	5.30477	0.000106898	0.00166188	up	K03122 transcription initiation factor TFIIA large subunit | (RefSeq) uncharacterized protein LOC114825099 (A)
Cluster-110623.0	1.26552	0.000107045	0.00166358	up	--
Cluster-75947.23	-2.03624	0.000107791	0.00167392	down	K05681 ATP-binding cassette, subfamily G (WHITE), member 2 | (RefSeq) ABC transporter G family member 11-like isoform X1 (A)
Cluster-121273.3	7.4046	0.000107823	0.00167392	up	K13412 calcium-dependent protein kinase [EC:2.7.11.1] | (RefSeq) calcium-dependent protein kinase 2-like (A)
Cluster-73125.3	-1.3352	0.000108744	0.00168646	down	K08472 mlo protein | (RefSeq) MLO-like protein 1 (A)
Cluster-118687.0	-1.74857	0.00010916	0.00169232	down	--
Cluster-132932.0	3.09601	0.000109351	0.0016947	up	--
Cluster-123838.0	-1.31286	0.000109391	0.00169472	down	--
Cluster-124985.5	1.03862	0.000109591	0.00169664	up	--
Cluster-115894.0	-2.18885	0.000110206	0.00170558	down	--
Cluster-122125.4	1.10787	0.000111818	0.00172812	up	K10046 GDP-D-mannose 3', 5'-epimerase [EC:5.1.3.18 5.1.3.-] | (RefSeq) GDP-mannose 3,5-epimerase 2 (A)
Cluster-107423.0	-1.54512	0.000112265	0.00173443	down	K01897 long-chain acyl-CoA synthetase [EC:6.2.1.3] | (RefSeq) probable acyl-activating enzyme 16, chloroplastic isoform X1 (A)
Cluster-133347.4	-1.3015	0.000113176	0.0017479	down	K03038 26S proteasome regulatory subunit N8 | (RefSeq) 26S proteasome non-ATPase regulatory subunit 7 homolog A (A)
Cluster-144535.2	-1.72037	0.000113904	0.00175853	down	K10525 allene oxide cyclase [EC:5.3.99.6] | (RefSeq) allene oxide cyclase, chloroplastic-like (A)
Cluster-65327.3	-2.19102	0.00011492	0.00177239	down	--
Cluster-153926.7	1.3602	0.000115793	0.00178461	up	--
Cluster-150320.0	-1.82599	0.000116491	0.00179475	down	--
Cluster-91753.11	2.0105	0.000117448	0.00180824	up	K03885 NADH:quinone reductase (non-electrogenic) [EC:1.6.5.9] | (RefSeq) external alternative NAD(P)H-ubiquinone oxidoreductase B1, mitochondrial-like (A)
Cluster-53488.3891	2.12861	0.000117674	0.00181109	up	--
Cluster-110224.0	-2.01864	0.000118043	0.00181552	down	--
Cluster-78962.1	-1.10917	0.000119147	0.00182999	down	K27291 methyl jasmonate esterase [EC:3.1.1.-] | (RefSeq) salicylic acid-binding protein 2-like (A)
Cluster-5247.31	-1.62196	0.000120494	0.00184939	down	K00924 receptor protein kinase TMK [EC:2.7.11.1] | (RefSeq) receptor-like kinase TMK4 (A)
Cluster-145448.6	-1.2802	0.000120977	0.00185553	down	K26488 4-keto-6-deoxyglucose 4-dehydrogenase | (RefSeq) salutaridine reductase-like isoform X1 (A)
Cluster-127466.3	-1.58223	0.000122071	0.00186975	down	K00559 sterol 24-C-methyltransferase [EC:2.1.1.41] | (RefSeq) cycloartenol-C-24-methyltransferase-like isoform X1 (A)
Cluster-128966.5	-2.38538	0.000123154	0.00188534	down	K18696 glycerophosphodiester phosphodiesterase [EC:3.1.4.46] | (RefSeq) glycerophosphodiester phosphodiesterase GDPD1, chloroplastic-like (A)
Cluster-133968.10	-4.52219	0.000123173	0.00188534	down	K10398 kinesin family member 11 | (RefSeq) 125 kDa kinesin-related protein-like (A)
Cluster-7916.5	1.95515	0.000124446	0.00190155	up	--
Cluster-91987.0	-1.35157	0.000125201	0.00191243	down	K00766 anthranilate phosphoribosyltransferase [EC:2.4.2.18] | (RefSeq) anthranilate phosphoribosyltransferase, chloroplastic-like (A)
Cluster-44291.0	1.1711	0.000125473	0.00191528	up	K14494 DELLA protein | (RefSeq) DELLA protein RGL3 (A)
Cluster-112064.199	-1.76953	0.000126349	0.00192799	down	K13430 serine/threonine-protein kinase PBS1 [EC:2.7.11.1] | (RefSeq) serine/threonine-protein kinase PBS1 (A)
Cluster-32791.26	-1.41647	0.000128819	0.00196233	down	K15979 staphylococcal nuclease domain-containing protein 1 | (RefSeq) UDP-glycosyltransferase 76B1-like (A)
Cluster-29953.3	1.54456	0.000128961	0.00196382	up	K01456 peptide-N4-(N-acetyl-beta-glucosaminyl)asparagine amidase [EC:3.5.1.52] | (RefSeq) peptide-N(4)-(N-acetyl-beta- glucosaminyl)asparagine amidase-like isoform X1 (A)
Cluster-143113.7	-7.58382	0.000129225	0.00196628	down	K00705 4-alpha-glucanotransferase [EC:2.4.1.25] | (RefSeq) 4-alpha-glucanotransferase, chloroplastic/amyloplastic isoform X1 (A)
Cluster-101764.0	1.38333	0.000130174	0.00197823	up	K13128 zinc finger CCHC domain-containing protein 8 | (RefSeq) hypothetical protein (A)
Cluster-147831.2	-1.95032	0.00013069	0.00198473	down	K14488 SAUR family protein | (RefSeq) protein SMALL AUXIN UP-REGULATED RNA 54-like isoform X1 (A)
Cluster-132412.0	-2.4362	0.000132871	0.0020128	down	K24028 salicylic acid 3-hydroxylase [EC:1.14.11.-] | (RefSeq) flavanone 3-dioxygenase 2-like (A)
Cluster-154171.0	-1.39434	0.000136353	0.00205882	down	K14379 tartrate-resistant acid phosphatase type 5 [EC:3.1.3.2] | (RefSeq) purple acid phosphatase 17-like (A)
Cluster-152215.0	-1.89832	0.000136581	0.00206156	down	K08596 sentrin-specific protease 7 [EC:3.4.22.68] | (RefSeq) probable ubiquitin-like-specific protease 2A isoform X1 (A)
Cluster-107983.2	-4.73928	0.00013673	0.00206312	down	--
Cluster-147737.4	1.07716	0.000138501	0.00208771	up	--
Cluster-80745.0	-1.40687	0.000139621	0.00210272	down	K00131 glyceraldehyde-3-phosphate dehydrogenase (NADP+) [EC:1.2.1.9] | (RefSeq) NADP-dependent glyceraldehyde-3-phosphate dehydrogenase (A)
Cluster-109745.2	-3.48062	0.000139685	0.00210272	down	K00600 glycine hydroxymethyltransferase [EC:2.1.2.1] | (RefSeq) serine hydroxymethyltransferase 4-like (A)
Cluster-111199.1	1.0521	0.000140318	0.00211083	up	K14686 solute carrier family 31 (copper transporter), member 1 | (RefSeq) copper transporter 5 (A)
Cluster-116134.1	-1.55826	0.000142355	0.00213813	down	K19882 O-palmitoleoyl-L-serine hydrolase [EC:3.1.1.98] | (RefSeq) pectin acetylesterase 12-like (A)
Cluster-29172.8	-5.55277	0.000142373	0.00213813	down	K01209 alpha-L-arabinofuranosidase [EC:3.2.1.55] | (RefSeq) alpha-L-arabinofuranosidase 1-like (A)
Cluster-46056.13	-1.32	0.000143073	0.00214792	down	K17302 coatomer subunit beta' | (RefSeq) uncharacterized protein LOC125547365 (A)
Cluster-122494.3	-1.14092	0.000143267	0.00215011	down	--
Cluster-91642.8	1.72611	0.000147662	0.00221013	up	K15255 ATP-dependent DNA helicase PIF1 [EC:5.6.2.3] | (RefSeq) uncharacterized protein LOC130823226 (A)
Cluster-53488.917	1.76696	0.000149547	0.00223534	up	K13457 disease resistance protein RPM1 | (RefSeq) disease resistance protein RPM1-like (A)
Cluster-143821.9	1.04448	0.000151278	0.00225668	up	K01968 3-methylcrotonyl-CoA carboxylase alpha subunit [EC:6.4.1.4] | (RefSeq) LOW QUALITY PROTEIN: methylcrotonoyl-CoA carboxylase subunit alpha, mitochondrial-like (A)
Cluster-156569.7	-1.87388	0.000152881	0.00227906	down	K23541 Ca2+/H+ antiporter, TMEM165/GDT1 family | (RefSeq) pentatricopeptide repeat-containing protein At5g04780, mitochondrial-like (A)
Cluster-93852.0	1.41878	0.000155217	0.00230885	up	--
Cluster-151590.7	1.28558	0.00015543	0.00231089	up	--
Cluster-125953.6	1.56797	0.000681021	0.00816383	up	K05658 ATP-binding cassette, subfamily B (MDR/TAP), member 1 [EC:7.6.2.2] | (RefSeq) uncharacterized protein LOC111781709 (A)
Cluster-103948.0	1.90297	0.000155833	0.00231531	up	K09286 EREBP-like factor | (RefSeq) ethylene-responsive transcription factor 1-like (A)
Cluster-109358.7	-1.60677	0.000156127	0.00231816	down	K09422 transcription factor MYB, plant | (RefSeq) transcription factor MYB4-like (A)
Cluster-130686.0	1.03789	0.000159015	0.00235868	up	K09487 heat shock protein 90kDa beta | (RefSeq) endoplasmin homolog isoform X1 (A)
Cluster-122953.2	1.3662	0.00016074	0.00238031	up	K22845 phlorizin synthase [EC:2.4.1.357] | (RefSeq) UDP-glycosyltransferase 88F3-like (A)
Cluster-16666.15	1.82788	0.000163109	0.002413	up	K23678 solute carrier family 66 (lysosomal lysine-arginine transporter), member 1 | (RefSeq) uncharacterized protein LOC131228932 (A)
Cluster-118659.1	2.21705	0.000163624	0.00241901	up	K03438 16S rRNA (cytosine1402-N4)-methyltransferase [EC:2.1.1.199] | (RefSeq) uncharacterized protein LOC131227101 (A)
Cluster-110190.0	-1.62221	0.000167057	0.00246241	down	K01193 beta-fructofuranosidase [EC:3.2.1.26] | (RefSeq) beta-fructofuranosidase, insoluble isoenzyme 3-like (A)
Cluster-117204.0	-2.21407	0.000168345	0.00247814	down	K00574 cyclopropane-fatty-acyl-phospholipid synthase [EC:2.1.1.79] | (RefSeq) uncharacterized protein LOC131240519 isoform X1 (A)
Cluster-67762.3	-1.42477	0.00016862	0.00248137	down	--
Cluster-145788.3	1.2239	0.000169528	0.00249174	up	K22825 non-structural maintenance of chromosomes element 4 | (RefSeq) non-structural maintenance of chromosomes element 4 homolog A-like (A)
Cluster-118347.0	-2.63984	0.000169549	0.00249174	down	K15397 3-ketoacyl-CoA synthase [EC:2.3.1.199] | (RefSeq) 3-ketoacyl-CoA synthase 10-like (A)
Cluster-153198.4	-1.05425	0.000169712	0.00249331	down	K04424 sterile alpha motif and leucine zipper containing kinase AZK [EC:2.7.11.25] | (RefSeq) probable serine/threonine-protein kinase SIS8 isoform X1 (A)
Cluster-91993.5	1.01291	0.000169902	0.00249528	up	K23232 8-hydroxygeraniol dehydrogenase [EC:1.1.1.324] | (RefSeq) probable mannitol dehydrogenase isoform X1 (A)
Cluster-140439.8	-2.33434	0.000171109	0.00250807	down	--
Cluster-102037.4	1.15423	0.000172844	0.00253183	up	--
Cluster-147736.1	-2.06984	0.000174706	0.00255575	down	K03860 phosphatidylinositol N-acetylglucosaminyltransferase subunit Q | (RefSeq) N-acetylglucosaminyl-phosphatidylinositol biosynthetic protein gpi1-like (A)
Cluster-89844.0	2.20088	0.000175178	0.00256013	up	K19747 BAHD acyltransferase [EC:2.3.1.-] | (RefSeq) BAHD acyltransferase DCR (A)
Cluster-135402.0	1.30903	0.000177007	0.00258433	up	--
Cluster-110432.2	1.51345	0.000177524	0.00258934	up	K15920 xylan 1,4-beta-xylosidase [EC:3.2.1.37] | (RefSeq) beta-xylosidase/alpha-L-arabinofuranosidase 2 isoform X1 (A)
Cluster-121290.1	-1.7753	0.000178849	0.00260525	down	K13436 pto-interacting protein 1 [EC:2.7.11.1] | (RefSeq) PTI1-like tyrosine-protein kinase 1 (A)
Cluster-48909.0	-1.49377	0.000179693	0.00261617	down	--
Cluster-47224.1	-1.26961	0.000181615	0.00264123	down	K13448 calcium-binding protein CML | (RefSeq) probable calcium-binding protein CML41 (A)
Cluster-2173.3	1.36673	0.000185589	0.00269463	up	K13691 pathogen-inducible salicylic acid glucosyltransferase [EC:2.4.1.-] | (RefSeq) UDP-glycosyltransferase 74F2-like (A)
Cluster-150587.1	1.03124	0.000186718	0.00270838	up	--
Cluster-13907.15	1.58283	0.000187139	0.0027136	up	K14504 xyloglucan:xyloglucosyl transferase TCH4 [EC:2.4.1.207] | (RefSeq) probable xyloglucan endotransglucosylase/hydrolase protein 23 (A)
Cluster-141388.9	-1.50849	0.00018721	0.00271375	down	K03255 protein TIF31 | (RefSeq) clustered mitochondria protein isoform X1 (A)
Cluster-112154.0	-1.54276	0.00018741	0.00271489	down	--
Cluster-153906.0	3.01144	0.000188742	0.0027329	up	K27605 rhomboid-like protein, plant [EC:3.4.21.105] | (RefSeq) RHOMBOID-like protein 5 (A)
Cluster-110826.0	1.02249	0.00018896	0.00273468	up	K02950 small subunit ribosomal protein S12 | (GenBank) 30S ribosomal protein S12, chloroplastic (A)
Cluster-38516.0	1.39577	0.000191206	0.00276091	up	--
Cluster-101421.0	-1.58195	0.000191591	0.00276468	down	K11251 histone H2A | (RefSeq) histone H2A (A)
Cluster-138009.0	2.59378	0.000191673	0.00276498	up	--
Cluster-141333.3	-5.33392	0.000191953	0.00276722	down	--
Cluster-96723.1	-1.72961	0.000192926	0.00278036	down	K00278 L-aspartate oxidase [EC:1.4.3.16] | (RefSeq) L-aspartate oxidase, chloroplastic (A)
Cluster-148660.3	-1.48801	0.000194725	0.00280266	down	--
Cluster-151792.3	1.06204	0.000197252	0.00283354	up	K10624 E3 ubiquitin-protein ligase RBBP6 [EC:2.3.2.27] | (RefSeq) E3 ubiquitin ligase PQT3-like isoform X1 (A)
Cluster-87632.0	-1.65446	0.000197754	0.00283893	down	--
Cluster-100984.0	1.42064	0.000198906	0.00285362	up	K00764 amidophosphoribosyltransferase [EC:2.4.2.14] | (RefSeq) amidophosphoribosyltransferase, chloroplastic-like (A)
Cluster-53488.2252	1.8676	0.000199055	0.00285485	up	--
Cluster-59936.2	2.14158	0.000201697	0.00288717	up	K13418 somatic embryogenesis receptor kinase 1 [EC:2.7.10.1 2.7.11.1] | (RefSeq) hypothetical protein (A)
Cluster-6196.2	1.6481	0.000202294	0.00289479	up	K08472 mlo protein | (RefSeq) MLO-like protein 6 isoform X1 (A)
Cluster-83623.0	-2.60151	0.000202669	0.0028983	down	--
Cluster-153759.0	1.92339	0.000205304	0.00293363	up	--
Cluster-67762.5	-1.2452	0.000205337	0.00293363	down	--
Cluster-145611.6	-1.38406	0.000206804	0.00295213	down	--
Cluster-119362.3	-1.2405	0.000206946	0.00295213	down	K13430 serine/threonine-protein kinase PBS1 [EC:2.7.11.1] | (RefSeq) serine/threonine-protein kinase PBS1 (A)
Cluster-63015.289	1.36704	0.000207352	0.00295674	up	--
Cluster-124141.0	1.44836	0.00252174	0.0238076	up	K05658 ATP-binding cassette, subfamily B (MDR/TAP), member 1 [EC:7.6.2.2] | (RefSeq) ABC transporter B family member 1 (A)
Cluster-74394.0	-1.95079	0.000211024	0.00300143	down	--
Cluster-77310.9	1.41969	0.000211927	0.00301235	up	K13201 nucleolysin TIA-1/TIAR | (RefSeq) RNA-binding protein 208-like isoform X1 (A)
Cluster-157439.0	-1.27126	0.00021223	0.00301569	down	K01184 polygalacturonase [EC:3.2.1.15] | (RefSeq) polygalacturonase At1g48100 (A)
Cluster-79568.0	2.17556	0.000213831	0.00303748	up	K12761 carbon catabolite-derepressing protein kinase [EC:2.7.11.1] | (RefSeq) CBL-interacting serine/threonine-protein kinase 4-like (A)
Cluster-88647.5	1.00562	0.000214356	0.00304202	up	K20791 N-alpha-acetyltransferase 10/11 [EC:2.3.1.255] | (RefSeq) N-terminal acetyltransferase A complex catalytic subunit NAA10-like (A)
Cluster-53488.5490	1.65612	0.00021498	0.00304991	up	K13457 disease resistance protein RPM1 | (RefSeq) disease resistance protein RPM1-like (A)
Cluster-149053.4	1.77604	0.00021545	0.00305561	up	--
Cluster-136620.0	-1.00051	0.00021643	0.00306854	down	K02884 large subunit ribosomal protein L19 | (RefSeq) large ribosomal subunit protein bL19c-like (A)
Cluster-116782.15	1.09897	0.000218368	0.00309306	up	K09286 EREBP-like factor | (RefSeq) dehydration-responsive element-binding protein 2C-like isoform X1 (A)
Cluster-85574.0	-2.31629	0.00021919	0.00310273	down	--
Cluster-138594.0	1.78877	0.000219266	0.00310283	up	K02510 4-hydroxy-2-oxoheptanedioate aldolase [EC:4.1.2.52] | (RefSeq) 2,4-dihydroxyhept-2-ene-1,7-dioic acidaldolase (A)
Cluster-15783.16	1.60472	0.000220049	0.00311291	up	--
Cluster-114210.1	-1.12718	0.000223203	0.00315154	down	K14652 3,4-dihydroxy 2-butanone 4-phosphate synthase / GTP cyclohydrolase II [EC:4.1.99.12 3.5.4.25] | (RefSeq) bifunctional riboflavin biosynthesis protein RIBA 1, chloroplastic-like (A)
Cluster-106694.0	-2.01782	0.000224405	0.00316315	down	--
Cluster-146999.3	2.0255	0.000224405	0.00316315	up	K25162 membrane-bound O-acyltransferase GUP1_2 | (RefSeq) membrane-bound O-acyltransferase gup1 isoform X1 (A)
Cluster-74479.0	-1.72992	0.000225605	0.00317741	down	--
Cluster-88403.2038	-2.45364	0.00022743	0.00319907	down	K01937 CTP synthase [EC:6.3.4.2] | (RefSeq) uncharacterized protein LOC131240869 isoform X1 (A)
Cluster-107451.7	-2.05125	0.000230119	0.00323588	down	K14950 manganese-transporting P-type ATPase [EC:7.2.2.-] | (RefSeq) probable manganese-transporting ATPase PDR2 (A)
Cluster-52014.0	-2.0482	0.000230283	0.00323717	down	--
Cluster-65597.0	-1.19495	0.000232821	0.00326872	down	--
Cluster-21086.6	-1.56359	0.000233162	0.00327249	down	--
Cluster-129708.0	1.05106	0.000235569	0.0033044	up	K20043 clathrin coat assembly protein AP180 | (RefSeq) clathrin coat assembly protein AP180 (A)
Cluster-130926.11	-2.10272	0.000235773	0.00330601	down	K06119 sulfoquinovosyltransferase [EC:2.4.1.-] | (RefSeq) sulfoquinovosyl transferase SQD2-like (A)
Cluster-67253.0	-1.24329	0.000236211	0.00331062	down	--
Cluster-99193.6	-1.23952	0.000236251	0.00331062	down	K15015 solute carrier family 32 (vesicular inhibitory amino acid transporter) | (RefSeq) amino acid transporter AVT1C-like isoform X1 (A)
Cluster-154652.6	-1.38	0.000236926	0.00331801	down	K11797 PH-interacting protein | (RefSeq) uncharacterized protein LOC114256834 (A)
Cluster-143474.1	1.0614	0.000240105	0.00336147	up	K23966 cyclin L | (RefSeq) cyclin-L1-1 isoform X1 (A)
Cluster-3074.0	-3.50185	0.000240747	0.00336835	down	K23541 Ca2+/H+ antiporter, TMEM165/GDT1 family | (RefSeq) putative pentatricopeptide repeat-containing protein At1g68930 (A)
Cluster-129339.1	-1.11884	0.00024131	0.00337295	down	--
Cluster-122813.0	1.00254	0.000241378	0.00337295	up	K09286 EREBP-like factor | (RefSeq) ethylene-responsive transcription factor 2-like (A)
Cluster-140296.9	1.08407	0.000242203	0.00338341	up	K00809 deoxyhypusine synthase [EC:2.5.1.46] | (RefSeq) deoxyhypusine synthase isoform X1 (A)
Cluster-124041.9	1.29829	0.000242586	0.00338653	up	K07375 tubulin beta | (RefSeq) tubulin beta-8 chain-like (A)
Cluster-149854.6	-3.53104	0.000244914	0.0034138	down	K10781 fatty acyl-ACP thioesterase B [EC:3.1.2.14 3.1.2.21] | (RefSeq) uncharacterized protein LOC113347984 isoform X1 (A)
Cluster-128106.1	1.01531	0.000245318	0.00341836	up	--
Cluster-68989.4	4.04323	0.000246951	0.0034379	up	K01728 pectate lyase [EC:4.2.2.2] | (RefSeq) pectate lyase-like (A)
Cluster-156435.10	-1.85786	0.000248453	0.00345558	down	K13464 jasmonate ZIM domain-containing protein | (RefSeq) protein TIFY 9 (A)
Cluster-108302.3	1.07148	0.00024859	0.00345641	up	K13096 splicing factor 4 | (RefSeq) protein gamma response 1 (A)
Cluster-85945.0	-2.13987	0.000250009	0.00347396	down	--
Cluster-147603.1	1.79457	0.000251194	0.00348892	up	K00799 glutathione S-transferase [EC:2.5.1.18] | (RefSeq) glutathione S-transferase 3-like (A)
Cluster-122581.2	1.94816	0.000251242	0.00348892	up	--
Cluster-19018.1	1.17318	0.00025208	0.00349729	up	K01176 alpha-amylase [EC:3.2.1.1] | (RefSeq) alpha-amylase isozyme 2A (A)
Cluster-140439.1	-1.86177	0.000253091	0.0035096	down	--
Cluster-53488.1132	2.09546	0.00025498	0.00353204	up	K14776 ATP-dependent RNA helicase DDX10/DBP4 [EC:5.6.2.7] | (RefSeq) DEAD-box ATP-dependent RNA helicase 32-like (A)
Cluster-144508.13	-1.91232	0.00025558	0.00353925	down	--
Cluster-12457.1	1.07832	0.000256466	0.00355042	up	K15285 solute carrier family 35, member E3 | (RefSeq) UDP-xylose transporter 1-like (A)
Cluster-142991.0	-1.57358	0.000258306	0.00357189	down	K00099 1-deoxy-D-xylulose-5-phosphate reductoisomerase [EC:1.1.1.267] | (RefSeq) 1-deoxy-D-xylulose 5-phosphate reductoisomerase, chloroplastic (A)
Cluster-126467.1	-2.72915	0.000258337	0.00357189	down	--
Cluster-149588.1	9.1125	0.000259567	0.00358667	up	K15404 aldehyde decarbonylase [EC:4.1.99.5] | (RefSeq) very-long-chain aldehyde decarbonylase GL1-4-like isoform X1 (A)
Cluster-145869.0	-1.0819	0.000259648	0.00358668	down	--
Cluster-115236.1	1.29273	0.000260047	0.00359108	up	K02575 MFS transporter, NNP family, nitrate/nitrite transporter | (RefSeq) high affinity nitrate transporter 2.5-like (A)
Cluster-153535.7	-2.37205	0.000263638	0.00363505	down	K23094 2-carboxy-1,4-naphthoquinone phytyltransferase [EC:2.5.1.130] | (RefSeq) 2-carboxy-1,4-naphthoquinone phytyltransferase, chloroplastic (A)
Cluster-126804.2	-1.3707	0.000265185	0.00365412	down	K00705 4-alpha-glucanotransferase [EC:2.4.1.25] | (RefSeq) 4-alpha-glucanotransferase DPE2 (A)
Cluster-43836.0	1.11336	0.000265958	0.00366364	up	K09422 transcription factor MYB, plant | (RefSeq) MYB31 transcription factor31-like (A)
Cluster-142879.4	1.06158	0.000269405	0.00370527	up	K26221 GDP-nucleotide sugar transporter | (RefSeq) GDP-mannose transporter GONST3-like (A)
Cluster-154575.3	-1.59061	0.000270096	0.00371227	down	--
Cluster-36057.7	1.01581	0.000270154	0.00371227	up	K26938 MATE family, citrate exporter | (RefSeq) protein DETOXIFICATION 42-like isoform X1 (A)
Cluster-110938.0	1.13938	0.000270263	0.00371262	up	K01689 enolase 1/2/3 [EC:4.2.1.11] | (RefSeq) enolase (A)
Cluster-103905.0	-1.36002	0.000272496	0.00373883	down	--
Cluster-88671.0	-1.45194	0.000276929	0.00379251	down	--
Cluster-73460.75	-1.14812	0.000277353	0.00379599	down	K13457 disease resistance protein RPM1 | (RefSeq) disease resistance protein RPM1-like (A)
Cluster-115952.0	1.30317	0.000279474	0.00382384	up	--
Cluster-53488.2502	-1.55469	0.000280113	0.00383024	down	--
Cluster-120737.2	-1.05725	6.30603e-23	1.05379e-20	down	K00422 polyphenol oxidase [EC:1.10.3.1] | (RefSeq) polyphenol oxidase, chloroplastic-like (A)
Cluster-45437.11	-1.42711	0.00028363	0.00386767	down	--
Cluster-20990.0	1.63934	0.000284975	0.00388481	up	K12447 UDP-sugar pyrophosphorylase [EC:2.7.7.64] | (RefSeq) UDP-sugar pyrophosphorylase-like isoform X1 (A)
Cluster-113890.0	1.19942	0.00028873	0.00393241	up	--
Cluster-49073.0	1.18151	0.000289989	0.00394646	up	--
Cluster-133964.4	-1.21611	0.000290491	0.00395156	down	K01054 acylglycerol lipase [EC:3.1.1.23] | (RefSeq) uncharacterized protein LOC18439211 (A)
Cluster-67750.3	-2.38141	0.000291512	0.00396424	down	K00574 cyclopropane-fatty-acyl-phospholipid synthase [EC:2.1.1.79] | (RefSeq) uncharacterized protein LOC131240519 isoform X1 (A)
Cluster-154368.0	-1.35484	0.000292405	0.00397517	down	--
Cluster-53488.5460	1.06444	0.000294705	0.00400278	up	K09286 EREBP-like factor | (RefSeq) ethylene-responsive transcription factor RAP2-6 isoform X1 (A)
Cluster-110551.1	1.00395	0.000295803	0.00401648	up	K09487 heat shock protein 90kDa beta | (RefSeq) endoplasmin homolog isoform X1 (A)
Cluster-126259.6	-1.22141	0.000296695	0.00402736	down	--
Cluster-145315.12	-1.01163	0.000302394	0.00409475	down	--
Cluster-123148.7	-1.17851	0.000303448	0.00410778	down	K01262 Xaa-Pro aminopeptidase [EC:3.4.11.9] | (RefSeq) aminopeptidase P1 (A)
Cluster-12488.17	1.07292	0.000305191	0.00412735	up	K10859 DNA oxidative demethylase [EC:1.14.11.33] | (RefSeq) alpha-ketoglutarate-dependent dioxygenase alkB homolog 3-like (A)
Cluster-119527.0	1.55497	0.000309173	0.00417641	up	K25075 pterocarpan synthase [EC:4.2.1.139] | (RefSeq) dirigent protein 2-like (A)
Cluster-138836.4	-1.30882	0.000314633	0.0042399	down	--
Cluster-4429.8	-2.3453	0.000314772	0.00424049	down	K00679 phospholipid:diacylglycerol acyltransferase [EC:2.3.1.158] | (RefSeq) hypothetical protein (A)
Cluster-71683.1	-1.61183	0.000315294	0.00424623	down	--
Cluster-96668.0	1.40217	0.000316357	0.00425798	up	--
Cluster-93554.1	-1.44908	0.00031673	0.00426172	down	--
Cluster-8278.0	-3.15319	1.43271e-17	1.52564e-15	down	K01593 aromatic-L-amino-acid/L-tryptophan decarboxylase [EC:4.1.1.28 4.1.1.105] | (RefSeq) tyrosine decarboxylase 1-like (A)
Cluster-59413.0	-1.47006	0.0003191	0.00428843	down	--
Cluster-100510.7	-1.22144	2.98481e-17	3.09712e-15	down	K00422 polyphenol oxidase [EC:1.10.3.1] | (RefSeq) aureusidin synthase-like isoform X1 (A)
Cluster-47891.2	-1.24261	0.00032057	0.0043056	down	K14497 protein phosphatase 2C [EC:3.1.3.16] | (RefSeq) protein phosphatase 2C 53-like isoform X1 (A)
Cluster-155440.13	1.19367	0.000320843	0.00430797	up	K07964 heparanase [EC:3.2.1.166] | (RefSeq) heparanase-like protein 3 isoform X1 (A)
Cluster-92862.0	1.50296	0.000321679	0.0043166	up	K12598 ATP-dependent RNA helicase DOB1 [EC:3.6.4.13] | (RefSeq) DExH-box ATP-dependent RNA helicase DExH10-like (A)
Cluster-98233.4	-2.19874	0.000321787	0.00431675	down	K19953 TBC1 domain family member 6 | (RefSeq) Rab-GTPase-TBC domain (A)
Cluster-134453.0	1.12181	0.000322797	0.00432769	up	--
Cluster-85221.2	-2.30857	0.000325746	0.00436329	down	K03527 4-hydroxy-3-methylbut-2-en-1-yl diphosphate reductase [EC:1.17.7.4] | (RefSeq) 4-hydroxy-3-methylbut-2-enyl diphosphate reductase, chloroplastic (A)
Cluster-120039.6	-1.91057	0.000325955	0.00436442	down	--
Cluster-107544.4	-5.17229	0.000327211	0.00437504	down	--
Cluster-84836.4	-1.48013	0.00032814	0.00438614	down	K00786 beta-1,6-galactosyltransferase [EC:2.4.1.-] | (RefSeq) beta-1,6-galactosyltransferase GALT29A-like (A)
Cluster-81083.0	-1.71887	0.000328454	0.00438903	down	--
Cluster-53488.2014	-1.60981	0.000332601	0.00443779	down	--
Cluster-132707.1	-3.27112	0.000333578	0.0044495	down	--
Cluster-102333.0	-2.63143	0.000333798	0.00445111	down	--
Cluster-144170.5	-1.22536	0.000333939	0.00445165	down	K01433 formyltetrahydrofolate deformylase [EC:3.5.1.10] | (RefSeq) formyltetrahydrofolate deformylase 2, mitochondrial (A)
Cluster-93549.4	7.60846	0.000336057	0.00447721	up	K16587 HAUS augmin-like complex subunit 4 | (RefSeq) AUGMIN subunit 4 (A)
Cluster-143854.0	1.95181	0.000336805	0.0044845	up	--
Cluster-138720.1	1.04568	0.000337683	0.00449339	up	--
Cluster-4910.29	-1.46249	0.000337994	0.00449362	down	K13459 disease resistance protein RPS2 | (RefSeq) probable disease resistance protein At4g27220 (A)
Cluster-128046.15	-1.19667	0.000340569	0.00452382	down	K00128 aldehyde dehydrogenase (NAD+) [EC:1.2.1.3] | (RefSeq) benzaldehyde dehydrogenase, mitochondrial-like (A)
Cluster-110358.0	-1.10353	0.000340936	0.00452599	down	--
Cluster-99557.1	1.39682	0.000342604	0.00454679	up	K13258 2-hydroxyisoflavanone dehydratase [EC:4.2.1.105] | (RefSeq) uncharacterized protein LOC115994703 (A)
Cluster-47925.4	-1.60352	0.000348638	0.00462274	down	K11267 sister chromatid cohesion protein PDS5 | (RefSeq) LOW QUALITY PROTEIN: sister chromatid cohesion protein PDS5 homolog A (A)
Cluster-126259.4	-1.20886	0.000355832	0.00470694	down	--
Cluster-151229.2	1.83109	0.000360491	0.00476152	up	--
Cluster-125422.0	1.14421	0.000362116	0.00478015	up	K10523 speckle-type POZ protein | (RefSeq) putative BTB/POZ domain-containing protein At2g40440 (A)
Cluster-71577.0	1.08351	0.000363434	0.0047917	up	K24194 boron transporter | (RefSeq) probable boron transporter 2 isoform X1 (A)
Cluster-70594.0	1.82001	0.000365858	0.00481529	up	K16296 serine carboxypeptidase-like clade I [EC:3.4.16.-] | (RefSeq) serine carboxypeptidase-like 18 (A)
Cluster-98786.0	-1.22105	0.000368874	0.00485213	down	--
Cluster-86547.0	1.85612	0.000370659	0.00487273	up	K22419 Delta4-3-oxosteroid 5beta-reductase [EC:1.3.1.3] | (RefSeq) 3-oxo-Delta(4,5)-steroid 5-beta-reductase (A)
Cluster-91732.6	2.85672	0.000374519	0.00491623	up	K00036 glucose-6-phosphate 1-dehydrogenase [EC:1.1.1.49 1.1.1.363] | (RefSeq) glucose-6-phosphate 1-dehydrogenase, chloroplastic-like isoform X1 (A)
Cluster-145263.0	1.6418	0.000377124	0.00494752	up	--
Cluster-115664.0	1.21023	0.000382186	0.00500217	up	K24345 calcium-binding protein KIC and related proteins | (RefSeq) calcium-binding protein KIC-like (A)
Cluster-156288.2	-2.24484	0.000386018	0.00504788	down	--
Cluster-144856.3	1.66192	0.000386963	0.00505874	up	K17822 DCN1-like protein 1/2 | (RefSeq) defective in cullin neddylation protein AAR3-like isoform X1 (A)
Cluster-89859.0	-1.55425	0.000388926	0.00507846	down	K24195 xenotropic and polytropic retrovirus receptor 1 | (RefSeq) phosphate transporter PHO1-like isoform X1 (A)
Cluster-76385.5	-3.09141	0.000392049	0.00511475	down	K10706 senataxin [EC:5.6.2.-] | (RefSeq) uncharacterized LOC100855072 (A)
Cluster-99522.0	-2.50708	0.00039229	0.00511502	down	--
Cluster-93036.99	1.86243	0.000396454	0.00516315	up	K20562 biphenyl-4-hydroxylase | (RefSeq) cytochrome P450 71AU50-like (A)
Cluster-140865.2	-2.35445	0.00039754	0.00517428	down	K16274 E3 ubiquitin-protein ligase AIP2 [EC:2.3.2.27] | (RefSeq) E3 ubiquitin-protein ligase AIP2 (A)
Cluster-47243.0	1.70898	0.000397757	0.00517559	up	--
Cluster-7866.87	1.26537	0.000399829	0.00520104	up	K02358 elongation factor Tu | (RefSeq) uncharacterized protein LOC131238890 (A)
Cluster-96836.0	1.22859	0.000400836	0.00521262	up	--
Cluster-13444.0	1.08146	0.000404762	0.00525754	up	K01634 sphinganine-1-phosphate aldolase [EC:4.1.2.27] | (RefSeq) sphingosine-1-phosphate lyase isoform X1 (A)
Cluster-120788.0	1.06078	0.000411898	0.00533936	up	K26544 phosphatidylinositol/phosphatidylcholine transfer protein | (RefSeq) random slug protein 5 (A)
Cluster-97545.52	-1.49043	0.000412666	0.00534776	down	K13466 EIX receptor 1/2 | (RefSeq) receptor-like protein 12 isoform X1 (A)
Cluster-119861.1	-2.2387	0.00041769	0.00540815	down	K13436 pto-interacting protein 1 [EC:2.7.11.1] | (RefSeq) PTI1-like tyrosine-protein kinase 3 (A)
Cluster-105270.0	1.34794	0.000423127	0.00547083	up	K14427 solute carrier family 12 (potassium/chloride transporter), member 4/6 | (RefSeq) cation-chloride cotransporter 1 isoform X1 (A)
Cluster-143853.5	-1.63352	0.000428996	0.00553847	down	K03715 1,2-diacylglycerol 3-beta-galactosyltransferase [EC:2.4.1.46] | (RefSeq) probable monogalactosyldiacylglycerol synthase 3, chloroplastic isoform X1 (A)
Cluster-111949.0	-1.69847	0.000432729	0.00558344	down	--
Cluster-95246.0	2.18861	0.000435126	0.00560949	up	--
Cluster-113680.0	-1.6349	2.01682e-13	1.42835e-11	down	K13386 3'-hydroxy-N-methyl-(S)-coclaurine 4'-O-methyltransferase [EC:2.1.1.116] | (RefSeq) 3'-hydroxy-N-methyl-(S)-coclaurine 4'-O-methyltransferase-like (A)
Cluster-51539.7	-1.53166	0.00043889	0.00565149	down	K03517 quinolinate synthase [EC:2.5.1.72] | (RefSeq) quinolinate synthase, chloroplastic (A)
Cluster-136209.0	-1.47528	0.000439426	0.00565512	down	K10807 ribonucleoside-diphosphate reductase subunit M1 [EC:1.17.4.1] | (RefSeq) ribonucleoside-diphosphate reductase large subunit isoform X1 (A)
Cluster-46051.10	-1.00289	0.000441919	0.00568557	down	K20617 cytochrome P450 family 71 subfamily A | (RefSeq) cytochrome P450 71A1-like (A)
Cluster-113680.3	-1.77004	6.84659e-13	4.60756e-11	down	K13386 3'-hydroxy-N-methyl-(S)-coclaurine 4'-O-methyltransferase [EC:2.1.1.116] | (RefSeq) 3'-hydroxy-N-methyl-(S)-coclaurine 4'-O-methyltransferase-like (A)
Cluster-155083.0	-2.02725	0.000445567	0.0057273	down	--
Cluster-132724.6	-4.9857	0.000447351	0.00574551	down	K05909 laccase [EC:1.10.3.2] | (RefSeq) laccase-12-like (A)
Cluster-63491.4	4.53326	0.000448045	0.00575277	up	K01904 4-coumarate--CoA ligase [EC:6.2.1.12] | (RefSeq) probable CoA ligase CCL7 (A)
Cluster-140186.0	-1.29219	0.000448907	0.0057576	down	K14492 two-component response regulator ARR-A family | (RefSeq) two-component response regulator ORR9-like (A)
Cluster-53488.2498	-1.71309	0.000449745	0.00576543	down	--
Cluster-68154.4	-3.38822	0.000449806	0.00576543	down	--
Cluster-98533.6	1.05934	0.000452782	0.00580024	up	K22706 (R)-mandelonitrile beta-glucosyltransferase [EC:2.4.1.354] | (RefSeq) (R)-mandelonitrile beta-glucosyltransferase-like (A)
Cluster-34668.2	3.91012	0.000457717	0.00586009	up	K01761 methionine-gamma-lyase [EC:4.4.1.11] | (RefSeq) methionine gamma-lyase (A)
Cluster-152122.0	1.55252	0.000461938	0.00590735	up	K16280 E3 ubiquitin-protein ligase RGLG [EC:2.3.2.27] | (RefSeq) E3 ubiquitin-protein ligase RGLG3-like (A)
Cluster-32791.43	1.86564	0.000463903	0.00592739	up	K13493 cytokinin-N-glucosyltransferase [EC:2.4.1.-] | (RefSeq) UDP-glycosyltransferase 76C2-like (A)
Cluster-87117.0	1.81527	0.000464716	0.00593607	up	K09287 RAV-like factor | (RefSeq) AP2/ERF and B3 domain-containing transcription factor RAV1-like (A)
Cluster-61563.404	-1.45734	0.000466926	0.00596259	down	--
Cluster-155048.3	8.91198	0.000467501	0.00596823	up	K01090 protein phosphatase [EC:3.1.3.16] | (RefSeq) serine/threonine-protein phosphatase BSL1 (A)
Cluster-135428.0	1.04366	0.00047137	0.0060159	up	K02221 YggT family protein | (RefSeq) ylmG homolog protein 2, chloroplastic-like (A)
Cluster-142023.1	-2.05932	0.000473661	0.00603995	down	K13464 jasmonate ZIM domain-containing protein | (RefSeq) protein TIFY 9 (A)
Cluster-123573.2	1.33837	0.000474342	0.00604691	up	K09562 hsp70-interacting protein | (RefSeq) uncharacterized protein LOC131246464 isoform X1 (A)
Cluster-120486.0	-1.90612	0.000475378	0.00605666	down	--
Cluster-135082.0	-1.19383	0.000477851	0.00607948	down	--
Cluster-15783.11	1.17505	0.000478249	0.00608281	up	--
Cluster-99975.4	1.0885	0.000480466	0.00610579	up	--
Cluster-70824.1	-1.57797	0.000480846	0.00610888	down	--
Cluster-53488.3565	-1.164	0.000483282	0.00613808	down	K05666 ATP-binding cassette, subfamily C (CFTR/MRP), member 2 | (RefSeq) ABC transporter C family member 10-like isoform X1 (A)
Cluster-151701.1	2.0192	0.000483556	0.00613981	up	K08150 MFS transporter, SP family, solute carrier family 2 (myo-inositol transporter), member 13 | (RefSeq) probable inositol transporter 2 (A)
Cluster-76953.2	2.0594	0.000483814	0.00614112	up	K16903 L-tryptophan---pyruvate aminotransferase [EC:2.6.1.99] | (RefSeq) tryptophan aminotransferase-related protein 2-like (A)
Cluster-150575.4	1.99133	0.000483934	0.00614112	up	K12829 splicing factor 3B subunit 2 | (RefSeq) uncharacterized protein LOC119336284 isoform X1 (A)
Cluster-149825.0	1.53204	0.000484117	0.0061417	up	--
Cluster-136362.0	-1.46669	0.00048477	0.00614648	down	K14652 3,4-dihydroxy 2-butanone 4-phosphate synthase / GTP cyclohydrolase II [EC:4.1.99.12 3.5.4.25] | (RefSeq) probable bifunctional riboflavin biosynthesis protein RIBA 1, chloroplastic (A)
Cluster-16199.0	-2.1838	0.000486623	0.00616471	down	--
Cluster-137722.0	-1.2217	0.000487344	0.0061721	down	K14972 PAX-interacting protein 1 | (RefSeq) mediator of RNA polymerase II transcription subunit 15a-like (A)
Cluster-144535.1	-1.62353	0.000488439	0.00618422	down	K10525 allene oxide cyclase [EC:5.3.99.6] | (RefSeq) allene oxide cyclase, chloroplastic-like (A)
Cluster-129533.0	-1.4309	1.00186e-08	3.96284e-07	down	K13385 N-methylcoclaurine 3'-monooxygenase [EC:1.14.14.102] | (RefSeq) (S)-N-methylcoclaurine 3'-hydroxylase isozyme 1 (A)
Cluster-135748.0	-2.53854	0.00049279	0.00623321	down	K12860 pre-mRNA-splicing factor CDC5/CEF1 | (RefSeq) cell division cycle 5-like protein (A)
Cluster-104846.4	2.95393	0.000492955	0.00623321	up	K14611 solute carrier family 23 (nucleobase transporter), member 1 | (RefSeq) nucleobase-ascorbate transporter 6 (A)
Cluster-135916.0	-2.16039	0.000493008	0.00623321	down	K00058 D-3-phosphoglycerate dehydrogenase / 2-oxoglutarate reductase [EC:1.1.1.95 1.1.1.399] | (RefSeq) D-3-phosphoglycerate dehydrogenase 1, chloroplastic-like (A)
Cluster-104201.7	-1.6711	0.000495488	0.00626102	down	K10405 kinesin family member C1 | (RefSeq) kinesin-like protein KIN-14B (A)
Cluster-108023.3	1.84525	0.00049969	0.00630341	up	K12581 CCR4-NOT transcription complex subunit 7/8 | (RefSeq) probable CCR4-associated factor 1 homolog 6 (A)
Cluster-53488.4352	1.16082	0.000505621	0.00637102	up	K08835 serine/threonine-protein kinase OSR1/STK39 [EC:2.7.11.1] | (RefSeq) probable LRR receptor-like serine/threonine-protein kinase At1g53430 (A)
Cluster-130385.1	-1.38902	0.0005061	0.00637526	down	K00991 2-C-methyl-D-erythritol 4-phosphate cytidylyltransferase [EC:2.7.7.60] | (RefSeq) 2-C-methyl-D-erythritol 4-phosphate cytidylyltransferase, chloroplastic (A)
Cluster-3198.0	1.80262	0.000506738	0.00637969	up	--
Cluster-79910.0	1.22201	0.000510226	0.00641636	up	--
Cluster-52261.13	-2.4028	0.000512174	0.00643776	down	K14857 AdoMet-dependent rRNA methyltransferase SPB1 [EC:2.1.1.-] | (RefSeq) uncharacterized protein LOC131235582 (A)
Cluster-115721.2	-1.32302	0.000522378	0.006555	down	K00434 L-ascorbate peroxidase [EC:1.11.1.11] | (RefSeq) LOW QUALITY PROTEIN: uncharacterized protein LOC127782355 (A)
Cluster-63280.2	-1.1201	0.000525081	0.00658462	down	--
Cluster-113387.4	2.24117	0.000528028	0.006616	up	K21989 calcium permeable stress-gated cation channel | (RefSeq) CSC1-like protein At1g32090 (A)
Cluster-121419.6	-1.10378	0.000529431	0.00662985	down	--
Cluster-107657.0	1.36931	0.000530654	0.00664331	up	K00521 ferric-chelate reductase [EC:1.16.1.7] | (RefSeq) ferric reduction oxidase 7, chloroplastic-like (A)
Cluster-2636.0	2.00249	0.000535179	0.00669243	up	--
Cluster-115526.0	-1.06396	1.33641e-09	6.10317e-08	down	K08711 ATP-binding cassette, subfamily G (WHITE), member 2, PDR | (RefSeq) ABC transporter G family member 31-like isoform X1 (A)
Cluster-50132.0	1.22227	0.000537311	0.00671158	up	--
Cluster-76726.0	-2.41877	0.000541137	0.00675559	down	--
Cluster-53488.3261	-1.19219	0.000547277	0.0068199	down	K14488 SAUR family protein | (RefSeq) auxin-responsive protein SAUR32-like (A)
Cluster-115587.0	-1.13259	0.000547664	0.0068218	down	K08286 protein-serine/threonine kinase [EC:2.7.11.-] | (RefSeq) receptor-like protein kinase 5 (A)
Cluster-136804.0	-1.16153	0.000553884	0.0068935	down	--
Cluster-115429.0	-1.25246	0.000554573	0.00689823	down	K01054 acylglycerol lipase [EC:3.1.1.23] | (RefSeq) uncharacterized protein LOC131227237 isoform X1 (A)
Cluster-63210.1	1.55008	0.000557084	0.0069256	up	K07203 serine/threonine-protein kinase mTOR [EC:2.7.11.1] | (RefSeq) serine/threonine-protein kinase TOR-like (A)
Cluster-126057.7	-1.64921	0.000557284	0.00692616	down	K04718 sphingosine kinase [EC:2.7.1.91] | (RefSeq) sphingosine kinase 2-like (A)
Cluster-143920.0	-1.68561	0.00055897	0.00694518	down	--
Cluster-121808.0	-1.10248	0.000560023	0.00695632	down	K17968 TRIAP1/MDM35 family protein | (RefSeq) uncharacterized protein At4g33100 (A)
Cluster-153769.12	1.19581	0.00056369	0.00699603	up	--
Cluster-114949.0	8.99178	0.000565012	0.00700974	up	K08835 serine/threonine-protein kinase OSR1/STK39 [EC:2.7.11.1] | (RefSeq) serine/threonine-protein kinase 24-like (A)
Cluster-151422.4	-1.67088	0.000566932	0.00702844	down	K01803 triosephosphate isomerase (TIM) [EC:5.3.1.1] | (RefSeq) triosephosphate isomerase, chloroplastic (A)
Cluster-95489.0	-1.184	0.000568738	0.00704888	down	--
Cluster-156825.0	-4.73433	0.00057828	0.00715719	down	K13429 chitin elicitor receptor kinase 1 | (RefSeq) chitin elicitor receptor kinase 1 (A)
Cluster-113454.0	1.62609	0.000578643	0.00715914	up	--
Cluster-84815.1	1.00436	0.000578758	0.00715914	up	K22772 flavonol-3-O-glucoside L-rhamnosyltransferase [EC:2.4.1.159] | (RefSeq) anthocyanidin-3-O-glucoside rhamnosyltransferase-like (A)
Cluster-121113.0	1.14689	0.000581309	0.00718326	up	--
Cluster-75595.1	-1.80487	0.000585929	0.0072258	down	K00131 glyceraldehyde-3-phosphate dehydrogenase (NADP+) [EC:1.2.1.9] | (RefSeq) NADP-dependent glyceraldehyde-3-phosphate dehydrogenase (A)
Cluster-122250.5	-1.25061	0.000589512	0.00726197	down	K13123 G patch domain-containing protein 1 | (RefSeq) G patch domain-containing protein TGH isoform X1 (A)
Cluster-145598.0	1.21741	0.000602518	0.00740498	up	--
Cluster-150560.0	-1.29041	0.000604482	0.00742588	down	K20718 LRR receptor-like serine/threonine-protein kinase ERECTA [EC:2.7.11.1] | (RefSeq) LRR receptor-like serine/threonine-protein kinase SIK1 isoform X1 (A)
Cluster-129339.0	-1.08486	0.000604913	0.00742912	down	--
Cluster-131131.3	1.47938	0.00060641	0.00744546	up	K12741 heterogeneous nuclear ribonucleoprotein A1/A3 | (RefSeq) glycine-rich RNA-binding protein 4, mitochondrial-like (A)
Cluster-101586.8	-2.24005	0.000608728	0.00746805	down	--
Cluster-117832.2	1.27022	0.000608752	0.00746805	up	K01076 abhydrolase domain-containing protein 17 [EC:3.1.2.22] | (RefSeq) uncharacterized protein LOC131246165 (A)
Cluster-129829.0	-1.21849	0.000608949	0.00746842	down	K02184 formin 2 | (RefSeq) uncharacterized protein LOC112294431 (A)
Cluster-68336.0	-1.06207	0.000611258	0.00749467	down	--
Cluster-86621.2	1.80105	0.000611581	0.00749657	up	K03686 molecular chaperone DnaJ | (RefSeq) chaperone protein dnaJ A7A, chloroplastic-like (A)
Cluster-129365.1	1.28871	0.000611865	0.00749799	up	K24028 salicylic acid 3-hydroxylase [EC:1.14.11.-] | (RefSeq) protein DMR6-LIKE OXYGENASE 2-like (A)
Cluster-107397.2	1.24236	0.000612381	0.00750004	up	K13425 WRKY transcription factor 22 | (RefSeq) hypothetical protein (A)
Cluster-155048.7	-1.67749	0.000614596	0.00752113	down	K01090 protein phosphatase [EC:3.1.3.16] | (RefSeq) serine/threonine-protein phosphatase BSL1 (A)
Cluster-1546.10	1.71111	0.000622883	0.00760889	up	--
Cluster-148444.0	-1.00468	0.000623159	0.00760898	down	--
Cluster-155879.1	1.69371	0.000625358	0.00762773	up	K01183 chitinase [EC:3.2.1.14] | (RefSeq) acidic endochitinase (A)
Cluster-133384.0	-1.4704	0.000628644	0.00765944	down	--
Cluster-142496.2	2.31557	0.000630095	0.00767293	up	K18819 inositol 3-alpha-galactosyltransferase [EC:2.4.1.123] | (RefSeq) galactinol synthase 1-like (A)
Cluster-100657.0	1.01099	0.000630466	0.00767535	up	K01623 fructose-bisphosphate aldolase, class I [EC:4.1.2.13] | (RefSeq) fructose-bisphosphate aldolase 1, chloroplastic (A)
Cluster-103225.0	1.62486	0.000637311	0.00774388	up	--
Cluster-105528.0	-2.65262	0.000637801	0.00774772	down	K00991 2-C-methyl-D-erythritol 4-phosphate cytidylyltransferase [EC:2.7.7.60] | (RefSeq) 2-C-methyl-D-erythritol 4-phosphate cytidylyltransferase, chloroplastic (A)
Cluster-1206.28	1.75792	0.000961188	0.0108876	up	K05350 beta-glucosidase [EC:3.2.1.21] | (RefSeq) beta-glucosidase 18-like (A)
Cluster-147841.0	-1.59683	0.000638558	0.0077527	down	--
Cluster-152636.1	-2.52089	0.000639612	0.00776338	down	--
Cluster-118846.2	-1.3545	0.000640179	0.00776815	down	K17086 transmembrane 9 superfamily member 2/4 | (RefSeq) transmembrane 9 superfamily member 9-like (A)
Cluster-134924.0	1.1418	0.000640394	0.00776865	up	K19041 E3 ubiquitin-protein ligase RNF38/44 [EC:2.3.2.27] | (RefSeq) RING-H2 finger protein ATL54-like (A)
Cluster-78861.0	1.38194	0.000647135	0.00783764	up	--
Cluster-122035.0	-1.65655	0.000649146	0.00785773	down	--
Cluster-107535.6	1.56944	0.00065035	0.00787017	up	K13449 pathogenesis-related protein 1 | (RefSeq) pathogenesis-related protein PRB1-2-like (A)
Cluster-143669.29	-1.41271	0.000652021	0.00788825	down	K09422 transcription factor MYB, plant | (RefSeq) transcription factor MYB20-like (A)
Cluster-61290.0	-1.63515	0.000653179	0.00789798	down	--
Cluster-42285.0	-2.47135	0.000653513	0.00789987	down	--
Cluster-117832.3	1.64086	0.000653707	0.00790008	up	K01076 abhydrolase domain-containing protein 17 [EC:3.1.2.22] | (RefSeq) uncharacterized protein LOC131246165 (A)
Cluster-156473.3	-1.38974	0.000654077	0.00790241	down	K09060 plant G-box-binding factor | (RefSeq) bZIP transcription factor 16-like (A)
Cluster-157109.1	-1.9433	0.000655272	0.00791393	down	K26553 MFS transporter, POT/PTR family, nitrite transporter | (RefSeq) protein NRT1/ PTR FAMILY 3.1 (A)
Cluster-153481.0	1.29855	0.000655385	0.00791393	up	--
Cluster-104816.1	1.33118	0.000656232	0.00792087	up	K16904 dCTP diphosphatase [EC:3.6.1.12] | (RefSeq) uncharacterized protein LOC131245852 (A)
Cluster-114229.8	-2.18183	0.000656315	0.00792087	down	K24260 WD repeat-containing protein 11 | (RefSeq) uncharacterized protein LOC131223110 isoform X1 (A)
Cluster-53488.2927	1.50671	0.000656742	0.0079231	up	--
Cluster-150043.1	-1.90893	0.000656855	0.0079231	down	K15404 aldehyde decarbonylase [EC:4.1.99.5] | (RefSeq) very-long-chain aldehyde decarbonylase GL1-5-like (A)
Cluster-135512.1	1.37273	0.000657591	0.00792984	up	K16297 serine carboxypeptidase-like clade II [EC:3.4.16.-] | (RefSeq) LOW QUALITY PROTEIN: serine carboxypeptidase-like 27 (A)
Cluster-3446.0	-2.13069	0.000659279	0.00794805	down	K05387 glutamate receptor, ionotropic, plant | (RefSeq) glutamate receptor 2.8-like (A)
Cluster-115833.7	-1.69966	0.000659954	0.00795403	down	K03444 MFS transporter, SP family, ERD6-like sugar transporter | (RefSeq) sugar transporter ERD6-like 5 isoform X1 (A)
Cluster-110229.5	-1.77374	7.90007e-170	1.76243e-165	down	K09264 MADS-box transcription factor, plant | (RefSeq) agamous-like MADS-box protein TM6 (A)
Cluster-137105.1	-1.13679	0.000669902	0.00805869	down	K27625 phytosulfokine receptor 1 [EC:2.7.11.1 4.6.1.2] | (RefSeq) phytosulfokine receptor 1-like (A)
Cluster-2333.7	-4.30308	0.000670888	0.00806621	down	K14792 rRNA biogenesis protein RRP5 | (RefSeq) rRNA biogenesis protein RRP5 isoform X1 (A)
Cluster-153198.11	-1.5939	0.000675957	0.0081184	down	K04424 sterile alpha motif and leucine zipper containing kinase AZK [EC:2.7.11.25] | (RefSeq) probable serine/threonine-protein kinase SIS8 isoform X1 (A)
Cluster-155440.6	1.20778	0.00067817	0.0081406	up	K07964 heparanase [EC:3.2.1.166] | (RefSeq) heparanase-like protein 3 isoform X1 (A)
Cluster-147269.9	-1.21751	0.000678674	0.00814331	down	K14684 solute carrier family 25 (mitochondrial phosphate transporter), member 23/24/25/41 | (RefSeq) mitochondrial substrate carrier family protein B (A)
Cluster-119897.0	-1.19617	0.000678761	0.00814331	down	K08235 xyloglucan:xyloglucosyl transferase [EC:2.4.1.207] | (RefSeq) probable xyloglucan endotransglucosylase/hydrolase protein B (A)
Cluster-103211.5	-1.07995	0.000679676	0.00815209	down	K07767 katanin p60 ATPase-containing subunit A1 [EC:5.6.1.1] | (RefSeq) uncharacterized protein LOC131240854 (A)
Cluster-108926.5	-1.79629	9.76853e-09	3.8809e-07	down	K05658 ATP-binding cassette, subfamily B (MDR/TAP), member 1 [EC:7.6.2.2] | (RefSeq) ABC transporter B family member 19 isoform X1 (A)
Cluster-105733.3	1.03922	0.000683881	0.00819302	up	K13425 WRKY transcription factor 22 | (RefSeq) probable WRKY transcription factor 27 (A)
Cluster-127642.0	1.03473	0.000684006	0.00819302	up	K26214 transcription factor FER-LIKE IRON | (RefSeq) transcription factor FER-LIKE IRON DEFICIENCY-INDUCED TRANSCRIPTION FACTOR (A)
Cluster-132761.4	-4.99603	0.000689145	0.00824572	down	K27628 U-box domain-containing protein 12/13 [EC:2.3.2.27] | (RefSeq) U-box domain-containing protein 13-like (A)
Cluster-100650.0	1.63798	0.000690512	0.00825986	up	K07441 beta-1,4-N-acetylglucosaminyltransferase [EC:2.4.1.141] | (RefSeq) uncharacterized protein LOC131232767 (A)
Cluster-128037.0	1.8513	0.000693696	0.00828802	up	K27589 tyrosine-sulfated glycopeptide receptor 1 [EC:2.7.11.1] | (RefSeq) tyrosine-sulfated glycopeptide receptor 1 (A)
Cluster-131378.0	8.66907	0.000693795	0.00828802	up	K10638 E3 ubiquitin-protein ligase UHRF1 [EC:2.3.2.27] | (RefSeq) uncharacterized protein LOC113321800 isoform X1 (A)
Cluster-146227.5	2.17648	0.00069582	0.00830776	up	--
Cluster-80296.0	1.33271	0.000697699	0.00832797	up	--
Cluster-68989.1	3.69575	0.000700794	0.00836268	up	K01728 pectate lyase [EC:4.2.2.2] | (RefSeq) pectate lyase-like (A)
Cluster-140495.5	1.35743	0.000706941	0.00842926	up	K03686 molecular chaperone DnaJ | (RefSeq) chaperone protein DnaJ (A)
Cluster-139190.5	1.1769	0.000711007	0.00847095	up	--
Cluster-145321.7	1.19098	0.000720352	0.00856172	up	K08869 aarF domain-containing kinase | (RefSeq) uncharacterized aarF domain-containing protein kinase At1g79600, chloroplastic (A)
Cluster-100418.0	-1.38654	0.00072664	0.00862955	down	--
Cluster-93036.38	1.47405	0.000732776	0.00868162	up	K03294 basic amino acid/polyamine antiporter, APA family | (RefSeq) cationic amino acid transporter 1-like (A)
Cluster-145276.10	-1.46886	0.000735005	0.00870572	down	K04371 mitogen-activated protein kinase 1/3 [EC:2.7.11.24] | (RefSeq) mitogen-activated protein kinase 15 (A)
Cluster-131937.0	-2.68068	6.4979e-05	0.00108504	down	K13383 (RS)-norcoclaurine 6-O-methyltransferase [EC:2.1.1.128] | (RefSeq) (RS)-norcoclaurine 6-O-methyltransferase-like (A)
Cluster-144674.0	-1.74019	0.000735805	0.00870826	down	K15803 (-)-germacrene D synthase [EC:4.2.3.75] | (RefSeq) (-)-germacrene D synthase-like isoform X1 (A)
Cluster-99194.0	-1.17711	0.000736241	0.0087088	down	--
Cluster-58220.0	-1.85737	0.000738362	0.00872926	down	--
Cluster-10493.5	1.61228	0.000740993	0.00875567	up	--
Cluster-105853.3	-1.04994	0.000741577	0.00875567	down	K13356 alcohol-forming fatty acyl-CoA reductase [EC:1.2.1.84] | (RefSeq) fatty acyl-CoA reductase 2-like (A)
Cluster-157211.0	-1.87265	0.00074325	0.00877078	down	--
Cluster-146159.12	2.3106	0.000753388	0.00888112	up	K12890 serine/arginine-rich splicing factor 1 | (RefSeq) serine/arginine-rich splicing factor SR34A-like (A)
Cluster-124220.9	-1.13406	0.000753397	0.00888112	down	K25075 pterocarpan synthase [EC:4.2.1.139] | (RefSeq) PTS3; pterocarpan synthase precursor (A)
Cluster-66499.5	1.49922	0.000754642	0.00889345	up	K12126 phytochrome-interacting factor 3 | (RefSeq) PIF3; hypothetical protein (A)
Cluster-69430.70	-1.67091	0.000757336	0.00892284	down	--
Cluster-73125.5	-1.20923	0.000761612	0.00896612	down	K08472 mlo protein | (RefSeq) MLO-like protein 1 isoform X1 (A)
Cluster-128690.7	-1.20097	0.000763759	0.00898428	down	K10767 mRNA N6-methyladenine demethylase [EC:1.14.11.53] | (RefSeq) uncharacterized protein LOC110031859 (A)
Cluster-626.1	1.02808	0.000764152	0.00898653	up	K03953 NADH dehydrogenase (ubiquinone) 1 alpha subcomplex subunit 9 | (RefSeq) NADH dehydrogenase [ubiquinone] 1 alpha subcomplex subunit 9, mitochondrial-like (A)
Cluster-20485.7	-1.66516	0.000765113	0.00899547	down	--
Cluster-41370.0	1.66295	0.000770544	0.00905216	up	K15031 mitochondrial transcription termination factor family protein | (RefSeq) uncharacterized protein LOC131227385 isoform X1 (A)
Cluster-53488.5579	1.46314	0.000773739	0.00907669	up	--
Cluster-97167.0	1.86505	0.000775414	0.00909023	up	K08472 mlo protein | (RefSeq) MLO-like protein 6 (A)
Cluster-16666.23	1.67884	0.000776393	0.00909932	up	K23678 solute carrier family 66 (lysosomal lysine-arginine transporter), member 1 | (RefSeq) uncharacterized protein LOC131228932 (A)
Cluster-151347.0	-1.44369	0.000778109	0.00911465	down	K06700 proteasome inhibitor subunit 1 (PI31) | (RefSeq) probable proteasome inhibitor (A)
Cluster-127735.1	2.0887	0.000780998	0.00914029	up	K07198 5'-AMP-activated protein kinase, catalytic alpha subunit [EC:2.7.11.11] | (RefSeq) CBL-interacting serine/threonine-protein kinase 1 (A)
Cluster-72521.10	1.41591	0.000782678	0.00915614	up	--
Cluster-105455.4	-1.49298	0.000783287	0.00915846	down	K05387 glutamate receptor, ionotropic, plant | (RefSeq) glutamate receptor 3.7-like (A)
Cluster-131797.10	-1.35898	0.000790581	0.00922923	down	--
Cluster-88403.2286	-2.5246	0.000794437	0.0092694	down	K01937 CTP synthase [EC:6.3.4.2] | (RefSeq) CTP synthase-like (A)
Cluster-20532.1	1.65454	0.00079593	0.0092844	up	--
Cluster-115676.4	-2.24083	0.000796798	0.00928966	down	--
Cluster-122250.8	-2.94957	0.000797547	0.00929354	down	K10583 ubiquitin-conjugating enzyme E2 S [EC:2.3.2.23] | (RefSeq) ubiquitin-conjugating enzyme E2 22-like (A)
Cluster-133212.0	-3.23793	0.000798236	0.00929671	down	--
Cluster-130926.16	-2.1729	0.000798888	0.00930187	down	K06119 sulfoquinovosyltransferase [EC:2.4.1.-] | (RefSeq) sulfoquinovosyl transferase SQD2-like isoform X1 (A)
Cluster-133384.2	-1.59662	0.000801589	0.0093236	down	--
Cluster-21734.1	-1.59957	0.000804868	0.00935929	down	--
Cluster-96004.0	1.32347	0.000811603	0.00943023	up	K08869 aarF domain-containing kinase | (RefSeq) putative aarF domain-containing protein kinase 1 (A)
Cluster-103318.0	-1.5035	0.000814613	0.00946028	down	--
Cluster-103513.1	1.90154	0.00081588	0.00947253	up	--
Cluster-85407.0	1.35272	0.000819153	0.00950806	up	--
Cluster-58541.0	-1.45713	0.000828896	0.00960615	down	--
Cluster-131427.1	-4.3662	0.000831082	0.00962648	down	K07198 5'-AMP-activated protein kinase, catalytic alpha subunit [EC:2.7.11.31] | (RefSeq) CBL-interacting protein kinase 5 (A)
Cluster-114996.0	1.23838	0.00083486	0.00966523	up	K01213 galacturan 1,4-alpha-galacturonidase [EC:3.2.1.67] | (RefSeq) exopolygalacturonase clone GBGE184-like (A)
Cluster-91979.2	-1.20815	0.000836948	0.00968437	down	--
Cluster-130282.0	1.01211	0.000840631	0.00971943	up	K01537 P-type Ca2+ transporter type 2C [EC:7.2.2.10] | (RefSeq) LOW QUALITY PROTEIN: calcium-transporting ATPase 12, plasma membrane-type-like (A)
Cluster-154997.0	1.08125	0.00084242	0.00973506	up	--
Cluster-147921.2	2.89817	0.000846664	0.00978158	up	--
Cluster-103273.0	1.20662	0.000846934	0.00978216	up	K23136 fraxetin 5-hydroxylase [EC:1.14.14.164] | (RefSeq) cytochrome P450 CYP82D47-like (A)
Cluster-98294.38	-1.07292	0.000852201	0.00983028	down	K01530 phospholipid-translocating ATPase [EC:7.6.2.1] | (RefSeq) hypothetical protein (A)
Cluster-145315.9	-1.17393	0.000853833	0.00984656	down	K15407 queuine tRNA-ribosyltransferase accessory subunit | (RefSeq) hypothetical protein (A)
Cluster-36594.14	1.55043	0.000859508	0.00990177	up	K00383 glutathione reductase (NADPH) [EC:1.8.1.7] | (RefSeq) glutathione reductase, cytosolic-like (A)
Cluster-143669.38	-1.01324	0.000866154	0.00996032	down	K09422 transcription factor MYB, plant | (RefSeq) myb-related protein 306 (A)
Cluster-140346.2	-1.62215	0.00087602	0.0100634	down	--
Cluster-110960.0	1.99131	0.000876654	0.0100681	up	K02212 DNA replication licensing factor MCM4 [EC:5.6.2.3] | (RefSeq) LOW QUALITY PROTEIN: uncharacterized protein LOC120133923 (A)
Cluster-131513.0	-1.93078	0.000880655	0.0101036	down	--
Cluster-151653.0	-1.99763	0.000883648	0.010125	down	K19953 TBC1 domain family member 6 | (RefSeq) hypothetical protein (A)
Cluster-144739.4	1.35712	0.000885604	0.0101422	up	K25507 high mobility group B protein, plant | (RefSeq) high mobility group B protein 7-like (A)
Cluster-13672.6	1.91123	0.000888154	0.0101662	up	--
Cluster-88403.1812	-1.36263	0.000888751	0.0101693	down	--
Cluster-131429.10	-1.45227	0.00089211	0.0102036	down	--
Cluster-131540.0	-1.1084	0.000893614	0.0102182	down	K13065 shikimate O-hydroxycinnamoyltransferase [EC:2.3.1.133] | (RefSeq) shikimate O-hydroxycinnamoyltransferase-like (A)
Cluster-85147.0	-3.72207	0.000897391	0.0102508	down	--
Cluster-153000.10	-1.40779	0.000899123	0.010265	down	K01187 alpha-glucosidase [EC:3.2.1.20] | (RefSeq) probable alpha-glucosidase Os06g0675700 (A)
Cluster-61563.718	-1.01307	0.000912727	0.0103994	down	K13457 disease resistance protein RPM1 | (RefSeq) disease resistance protein RPM1 (A)
Cluster-84114.0	-2.34317	0.000923791	0.0105174	down	K22519 protein disulfide-isomerase [EC:5.3.4.1] | (RefSeq) protein disulfide isomerase pTAC5, chloroplastic-like (A)
Cluster-121016.0	-3.09967	0.000924524	0.0105231	down	K16570 gamma-tubulin complex component 3 | (RefSeq) gamma-tubulin complex component 3 (A)
Cluster-143981.2	-1.38832	0.000925269	0.0105289	down	--
Cluster-114031.6	-3.47577	0.000934502	0.0106258	down	--
Cluster-90103.0	-1.84721	0.000935195	0.010631	down	--
Cluster-153907.3	-1.72569	0.000936596	0.0106442	down	--
Cluster-5854.11	1.25086	0.00093838	0.0106617	up	--
Cluster-115452.0	-1.40179	0.000942498	0.0107031	down	K16578 CLIP-associating protein 1/2 | (RefSeq) CLIP-associated protein-like (A)
Cluster-143373.4	1.67934	0.000946286	0.0107379	up	--
Cluster-20140.5	8.46253	0.00094728	0.0107464	up	K26562 MFS transporter, POT/PTR family, peptide/nitrate/nicotianamine transporter | (RefSeq) protein NRT1/ PTR FAMILY 5.6-like isoform X1 (A)
Cluster-130661.3	1.10698	0.000948879	0.0107618	up	K01087 trehalose 6-phosphate phosphatase [EC:3.1.3.12] | (RefSeq) probable trehalose-phosphate phosphatase J (A)
Cluster-109004.0	-1.92818	0.00095154	0.0107893	down	K03147 phosphomethylpyrimidine synthase [EC:4.1.99.17] | (RefSeq) phosphomethylpyrimidine synthase, chloroplastic (A)
Cluster-12488.25	2.76032	0.000958464	0.0108623	up	--
Cluster-146172.2	2.14191	0.001232	0.0133522	up	K05350 beta-glucosidase [EC:3.2.1.21] | (RefSeq) beta-glucosidase 18-like isoform X1 (A)
Cluster-149368.0	-1.57293	0.000963139	0.0109069	down	--
Cluster-157477.21	-1.8798	0.000963558	0.0109089	down	K13427 nitric-oxide synthase, plant [EC:1.14.13.39] | (RefSeq) NO-associated protein 1, chloroplastic/mitochondrial isoform X1 (A)
Cluster-106597.5	-1.17994	0.000965749	0.0109309	down	K10782 fatty acyl-ACP thioesterase A [EC:3.1.2.14] | (RefSeq) oleoyl-acyl carrier protein thioesterase 1, chloroplastic-like (A)
Cluster-98654.4	-1.80272	0.000970882	0.0109835	down	--
Cluster-69430.115	-1.28464	0.000971168	0.0109839	down	--
Cluster-147530.8	-1.36988	0.000974062	0.0110083	down	K00761 uracil phosphoribosyltransferase [EC:2.4.2.9] | (RefSeq) uracil phosphoribosyltransferase isoform X1 (A)
Cluster-121869.0	-1.07986	0.000984421	0.0111029	down	K02357 elongation factor Ts | (RefSeq) elongation factor Ts, mitochondrial isoform X1 (A)
Cluster-88403.1795	-1.90934	0.000984748	0.0111037	down	--
Cluster-135951.0	1.01665	0.000988388	0.011142	up	K23490 cytochrome b5 | (RefSeq) cytochrome b5-like (A)
Cluster-48730.21	-1.26696	0.000989347	0.01115	down	K01601 ribulose-bisphosphate carboxylase large chain [EC:4.1.1.39] | (RefSeq) ribulose bisphosphate carboxylase large chain-like (A)
Cluster-28727.0	1.42009	0.000994479	0.0111937	up	K08695 anthocyanidin reductase [EC:1.3.1.77] | (RefSeq) anthocyanidin reductase ((2S)-flavan-3-ol-forming) (A)
Cluster-151792.5	3.90444	0.000994821	0.0111947	up	K10624 E3 ubiquitin-protein ligase RBBP6 [EC:2.3.2.27] | (RefSeq) E3 ubiquitin ligase PQT3-like isoform X1 (A)
Cluster-60512.5	-1.10009	0.000995791	0.0112028	down	K11592 endoribonuclease Dicer [EC:3.1.26.-] | (RefSeq) endoribonuclease Dicer homolog 2-like isoform X1 (A)
Cluster-95653.25	-1.58735	0.000996687	0.01121	down	K25898 CO(2)-response secreted protease | (RefSeq) CO(2)-response secreted protease-like (A)
Cluster-103674.2	-1.38963	0.000997081	0.0112109	down	--
Cluster-146929.3	2.09617	0.00099727	0.0112109	up	--
Cluster-139041.2	-1.38014	0.00099922	0.01123	down	K01267 aspartyl aminopeptidase [EC:3.4.11.21] | (RefSeq) probable aspartyl aminopeptidase (A)
Cluster-131974.0	1.36634	0.000999595	0.0112314	up	--
Cluster-129874.3	-1.04101	0.00100308	0.0112655	down	K13430 serine/threonine-protein kinase PBS1 [EC:2.7.11.1] | (RefSeq) serine/threonine-protein kinase PBS1 (A)
Cluster-77140.3	1.02009	0.0010054	0.0112881	up	--
Cluster-111400.0	-2.37555	0.00101233	0.0113573	down	--
Cluster-91295.102	-1.49226	0.00101749	0.0113985	down	K08596 sentrin-specific protease 7 [EC:3.4.22.68] | (RefSeq) uncharacterized protein LOC131245687 (A)
Cluster-145215.11	1.26861	0.00101899	0.0114091	up	--
Cluster-114840.0	1.48362	0.00102149	0.0114314	up	K13436 pto-interacting protein 1 [EC:2.7.11.1] | (RefSeq) PTI1-like tyrosine-protein kinase 1 isoform X1 (A)
Cluster-127283.6	-2.30974	0.00102788	0.0114885	down	--
Cluster-88891.0	-1.67738	0.00103233	0.0115353	down	--
Cluster-143029.13	-4.74063	0.00103741	0.0115805	down	K02932 large subunit ribosomal protein L5e | (RefSeq) large ribosomal subunit protein uL18-like isoform X1 (A)
Cluster-99298.0	1.55188	0.00103943	0.0116001	up	--
Cluster-150185.1	1.27635	0.00104038	0.0116078	up	K00430 peroxidase [EC:1.11.1.7] | (RefSeq) peroxidase N1-like (A)
Cluster-112320.112	1.64608	0.00104753	0.0116847	up	--
Cluster-143867.0	-1.12454	0.00104784	0.0116853	down	--
Cluster-155597.4	1.20513	0.00105452	0.0117479	up	--
Cluster-79247.0	-1.85982	0.00105877	0.0117836	down	--
Cluster-146929.7	-1.61748	0.00105947	0.0117883	down	--
Cluster-54950.0	-4.27039	0.00105985	0.0117896	down	K07151 dolichyl-diphosphooligosaccharide---protein glycosyltransferase [EC:2.4.99.18] | (RefSeq) dolichyl-diphosphooligosaccharide--protein glycosyltransferase subunit STT3B-like isoform X1 (A)
Cluster-85221.3	-1.44243	0.00108353	0.0120231	down	K03527 4-hydroxy-3-methylbut-2-en-1-yl diphosphate reductase [EC:1.17.7.4] | (RefSeq) 4-hydroxy-3-methylbut-2-enyl diphosphate reductase, chloroplastic (A)
Cluster-53536.0	-1.29098	0.00108867	0.0120705	down	K20224 importin-9 | (RefSeq) importin-9-like (A)
Cluster-99975.2	1.41547	0.00108935	0.0120716	up	K00641 homoserine O-acetyltransferase/O-succinyltransferase [EC:2.3.1.31 2.3.1.46] | (RefSeq) uncharacterized protein LOC112286322 (A)
Cluster-152940.0	-1.98613	0.001091	0.012082	down	K01641 hydroxymethylglutaryl-CoA synthase [EC:2.3.3.10] | (RefSeq) hydroxymethylglutaryl-CoA synthase-like (A)
Cluster-130426.14	1.38311	0.00109325	0.0121009	up	--
Cluster-99193.3	-1.25876	0.00109485	0.0121156	down	K15015 solute carrier family 32 (vesicular inhibitory amino acid transporter) | (RefSeq) amino acid transporter AVT1C-like isoform X1 (A)
Cluster-152295.2	-1.27209	0.00109842	0.0121491	down	K15287 solute carrier family 35, member F1/2 | (RefSeq) uncharacterized protein LOC131235058 (A)
Cluster-116339.3	-1.14567	0.0010997	0.0121602	down	K17500 integrin-linked kinase-associated serine/threonine phosphatase 2C [EC:3.1.3.16] | (RefSeq) probable protein phosphatase 2C 69 (A)
Cluster-121314.0	1.77549	0.00110123	0.0121741	up	K13425 WRKY transcription factor 22 | (RefSeq) WRKY transcription factor 22-like isoform X1 (A)
Cluster-111967.12	-1.45209	0.00110332	0.0121919	down	--
Cluster-132623.5	2.06674	0.00110339	0.0121919	up	K01102 pyruvate dehydrogenase phosphatase [EC:3.1.3.43] | (Kazusa) Lj1g3v3458530.1; - (A)
Cluster-140495.1	1.50925	0.00110474	0.0122039	up	K09510 DnaJ homolog subfamily B member 4 | (RefSeq) dnaJ homolog subfamily B member 4-like (A)
Cluster-120783.7	2.37678	0.00110719	0.0122218	up	--
Cluster-149588.4	-3.85605	0.00110893	0.0122367	down	K15404 aldehyde decarbonylase [EC:4.1.99.5] | (RefSeq) very-long-chain aldehyde decarbonylase GL1-4-like isoform X1 (A)
Cluster-99179.0	2.12564	0.00111029	0.0122469	up	K05750 NCK-associated protein 1 | (RefSeq) LOW QUALITY PROTEIN: protein NAP1-like (A)
Cluster-45361.0	-2.14083	0.00111661	0.012306	down	--
Cluster-107467.9	1.3375	0.00111686	0.012306	up	--
Cluster-93761.0	-1.60075	0.00111702	0.012306	down	--
Cluster-31970.6	-1.36796	0.00112511	0.0123869	down	--
Cluster-57224.1	-1.1604	0.0011252	0.0123869	down	--
Cluster-85541.11	-1.67845	0.00112586	0.0123912	down	K13415 protein brassinosteroid insensitive 1 [EC:2.7.10.1 2.7.11.1] | (RefSeq) uncharacterized protein LOC103413440 isoform X1 (A)
Cluster-136178.2	-1.09982	0.00112746	0.0124057	down	K10393 kinesin family member 2/24 | (RefSeq) kinesin-like protein KIN-13B isoform X1 (A)
Cluster-27617.0	1.95639	0.00113103	0.0124388	up	K14301 nuclear pore complex protein Nup107 | (RefSeq) nuclear pore complex protein NUP107 (A)
Cluster-149200.0	2.04137	0.0011336	0.012464	up	K13944 LOB domain-containing protein 16 | (RefSeq) LOB domain-containing protein 16 (A)
Cluster-134937.2	-1.41354	0.00115878	0.0127002	down	K12197 charged multivesicular body protein 1 | (RefSeq) ESCRT-related protein CHMP1-like (A)
Cluster-110363.0	1.25332	0.00116002	0.0127075	up	K26731 K+:H+ antiporter | (RefSeq) cation/H(+) antiporter 15-like (A)
Cluster-146579.0	2.25606	0.00116243	0.0127251	up	K14207 solute carrier family 38 (sodium-coupled neutral amino acid transporter), member 2 | (RefSeq) amino acid transporter AVT6A-like (A)
Cluster-102400.2	1.17539	0.00116248	0.0127251	up	--
Cluster-53846.0	-1.51291	0.00116399	0.0127365	down	--
Cluster-121698.2	-8.28427	0.00116684	0.0127575	down	--
Cluster-148270.3	-8.41581	0.00116687	0.0127575	down	--
Cluster-72432.0	-1.20559	0.00116945	0.0127732	down	K08880 serine/threonine kinase 19 [EC:2.7.11.1] | (RefSeq) uncharacterized protein LOC115960137 isoform X1 (A)
Cluster-127411.149	-1.1814	0.00116986	0.0127745	down	K03241 translation initiation factor eIF-2B subunit gamma | (RefSeq) uncharacterized protein LOC114319623 (A)
Cluster-66801.0	-2.72742	0.00117109	0.0127849	down	K00430 peroxidase [EC:1.11.1.7] | (RefSeq) peroxidase 39-like (A)
Cluster-140439.4	-1.19091	0.00117564	0.0128314	down	--
Cluster-154872.4	-1.80816	0.00117806	0.0128522	down	--
Cluster-133356.6	1.81404	0.00117812	0.0128522	up	K03125 transcription initiation factor TFIID subunit 1 [EC:2.3.1.48 2.7.11.1] | (RefSeq) transcription initiation factor TFIID subunit 1 isoform X1 (A)
Cluster-155273.8	1.42831	0.00117985	0.0128647	up	--
Cluster-140901.1	1.82205	0.00121445	0.0132001	up	K22683 aspartyl protease family protein [EC:3.4.23.-] | (RefSeq) protein ASPARTIC PROTEASE IN GUARD CELL 1-like (A)
Cluster-103577.0	-2.20963	0.00122005	0.0132513	down	--
Cluster-36417.0	-2.23795	0.00122967	0.0133348	down	--
Cluster-136810.0	-1.72656	8.7135e-15	7.15983e-13	down	K05350 beta-glucosidase [EC:3.2.1.21] | (RefSeq) beta-glucosidase 44-like (A)
Cluster-114860.0	1.83584	0.00123744	0.0134007	up	--
Cluster-107163.1	-1.06004	0.00123801	0.0134007	down	K12121 phytochrome B | (RefSeq) phytochrome B-like isoform X1 (A)
Cluster-144993.1	-1.24438	0.00124141	0.0134342	down	--
Cluster-152392.1	-8.33406	0.00124191	0.0134364	down	K10746 exonuclease 1 [EC:3.1.-.-] | (RefSeq) exonuclease 1 isoform X1 (A)
Cluster-88403.2375	-1.27777	0.00124871	0.0135037	down	K00938 phosphomevalonate kinase [EC:2.7.4.2] | (RefSeq) phosphomevalonate kinase, peroxisomal-like (A)
Cluster-50055.0	2.11034	0.00124874	0.0135037	up	K15031 mitochondrial transcription termination factor family protein | (RefSeq) uncharacterized protein LOC131227385 isoform X1 (A)
Cluster-120882.0	1.09403	0.00126241	0.0136317	up	--
Cluster-141098.1	1.71781	0.00127155	0.0137237	up	K11684 bromodomain-containing factor 1 | (RefSeq) transcription factor GTE4 (A)
Cluster-139906.5	-2.08768	0.00127238	0.0137293	down	--
Cluster-22235.4	1.01423	0.00127268	0.0137293	up	K08867 WNK lysine deficient protein kinase [EC:2.7.11.1] | (RefSeq) probable serine/threonine-protein kinase WNK5 isoform X1 (A)
Cluster-4910.25	-1.05793	0.00127548	0.0137562	down	K13459 disease resistance protein RPS2 | (RefSeq) probable disease resistance protein At1g12280 (A)
Cluster-107073.0	-1.9321	0.00127672	0.0137663	down	--
Cluster-125411.0	1.6019	0.00128043	0.0138029	up	K21989 calcium permeable stress-gated cation channel | (RefSeq) CSC1-like protein At1g32090 (A)
Cluster-67750.5	-3.24898	0.00128241	0.0138176	down	K00574 cyclopropane-fatty-acyl-phospholipid synthase [EC:2.1.1.79] | (RefSeq) uncharacterized protein LOC131240519 isoform X1 (A)
Cluster-149716.2	1.08709	0.00128344	0.0138253	up	K02291 15-cis-phytoene synthase [EC:2.5.1.32] | (RefSeq) phytoene synthase 2, chloroplastic-like (A)
Cluster-121840.1	-3.02192	0.00128792	0.0138669	down	--
Cluster-128816.12	-1.1781	0.00128952	0.0138774	down	K09458 3-oxoacyl-[acyl-carrier-protein] synthase II [EC:2.3.1.179] | (RefSeq) 3-oxoacyl-[acyl-carrier-protein] synthase II, chloroplastic-like (A)
Cluster-135256.0	-1.29641	0.00129437	0.0139262	down	--
Cluster-127283.3	-4.99023	0.00129663	0.0139439	down	K04506 E3 ubiquitin-protein ligase SIAH1 [EC:2.3.2.27] | (RefSeq) E3 ubiquitin-protein ligase SINA-like 7 (A)
Cluster-153763.0	-1.29537	0.00129735	0.0139483	down	K01835 phosphoglucomutase [EC:5.4.2.2] | (RefSeq) uncharacterized protein LOC123202219 (A)
Cluster-85575.1	1.7633	0.0012985	0.0139572	up	--
Cluster-98493.7	-1.9085	0.00129946	0.0139641	down	K08960 casein kinase 1, epsilon [EC:2.7.11.1] | (RefSeq) casein kinase 1-like protein 10 isoform X1 (A)
Cluster-150023.1	-1.78591	0.001301	0.0139774	down	--
Cluster-153279.0	2.32028	0.00131094	0.0140639	up	--
Cluster-156524.0	1.05793	0.00131318	0.0140789	up	--
Cluster-53488.241	-1.87252	0.00131329	0.0140789	down	K09874 aquaporin NIP | (RefSeq) aquaporin NIP1-1-like (A)
Cluster-49247.0	1.57568	0.00131765	0.0141189	up	--
Cluster-96976.1	-1.54588	0.00132179	0.0141564	down	K00549 5-methyltetrahydropteroyltriglutamate--homocysteine methyltransferase [EC:2.1.1.14] | (RefSeq) 5-methyltetrahydropteroyltriglutamate-- homocysteine methyltransferase-like (A)
Cluster-146219.1	-1.3451	0.00132548	0.0141925	down	--
Cluster-108262.2	-1.62093	0.00133065	0.0142377	down	K07052 CAAX protease family protein | (RefSeq) uncharacterized protein LOC131242105 (A)
Cluster-23142.0	-1.37406	0.00133425	0.0142705	down	--
[truncated: 651 more rows]

## Sheet: T_S3_vs_T_S2
ID	log2FoldChange	pvalue	padj	regulated	KEGG
Cluster-145460.9	3.93698	1.99216e-250	8.64157e-246	up	K01953 asparagine synthase (glutamine-hydrolysing) [EC:6.3.5.4] | (RefSeq) asparagine synthetase [glutamine-hydrolyzing] (A)
Cluster-146800.4	2.13912	6.57622e-239	1.42632e-234	up	K01209 alpha-L-arabinofuranosidase [EC:3.2.1.55] | (RefSeq) alpha-L-arabinofuranosidase 1 isoform X1 (A)
Cluster-9474.10	3.76208	7.93519e-159	1.14738e-154	up	K15920 xylan 1,4-beta-xylosidase [EC:3.2.1.37] | (RefSeq) beta-xylosidase/alpha-L-arabinofuranosidase 2-like (A)
Cluster-51827.0	-1.60036	9.64202e-112	1.04563e-107	down	K10775 phenylalanine ammonia-lyase [EC:4.3.1.24] | (RefSeq) phenylalanine ammonia-lyase-like (A)
Cluster-150821.1	-1.13939	4.34472e-104	3.76931e-100	down	K22683 aspartyl protease family protein [EC:3.4.23.-] | (RefSeq) aspartyl protease family protein 2 (A)
Cluster-85722.0	2.33439	3.38758e-93	2.44911e-89	up	K03098 apolipoprotein D and lipocalin family protein | (RefSeq) temperature-induced lipocalin-1 (A)
Cluster-1206.34	2.92834	2.04999e-89	1.27035e-85	up	K05350 beta-glucosidase [EC:3.2.1.21] | (RefSeq) beta-glucosidase 18-like isoform X1 (A)
Cluster-130374.5	-1.72596	7.85159e-81	4.25733e-77	down	K27796 peroxidase PRX1 | (RefSeq) peroxidase 12-like (A)
Cluster-108009.2	-1.43545	9.24829e-80	4.45747e-76	down	K03097 casein kinase II subunit alpha [EC:2.7.11.1] | (RefSeq) casein kinase II subunit alpha isoform X1 (A)
Cluster-98268.0	-1.80492	7.42156e-71	3.21932e-67	down	K00939 adenylate kinase [EC:2.7.4.3] | (RefSeq) adenylate kinase-like (A)
Cluster-91899.3	-1.84313	8.28306e-70	3.26639e-66	down	K13435 serine/threonine-protein kinase Pto | (RefSeq) receptor-like protein kinase HERK 1 isoform X2 (A)
Cluster-113367.8	-2.98876	1.29574e-69	4.6839e-66	down	K13248 pyridoxal phosphate phosphatase PHOSPHO2 [EC:3.1.3.74] | (RefSeq) inorganic pyrophosphatase 1-like (A)
Cluster-109096.0	-1.14649	5.41837e-69	1.80798e-65	down	K15397 3-ketoacyl-CoA synthase [EC:2.3.1.199] | (RefSeq) 3-ketoacyl-CoA synthase 6-like (A)
Cluster-75595.2	-1.28305	8.92553e-67	2.76551e-63	down	K00131 glyceraldehyde-3-phosphate dehydrogenase (NADP+) [EC:1.2.1.9] | (RefSeq) NADP-dependent glyceraldehyde-3-phosphate dehydrogenase (A)
Cluster-78962.0	-2.40473	1.1886e-66	3.43726e-63	down	K27291 methyl jasmonate esterase [EC:3.1.1.-] | (RefSeq) salicylic acid-binding protein 2-like (A)
Cluster-145581.3	2.77754	1.41285e-66	3.83041e-63	up	--
Cluster-149920.13	4.38095	2.94798e-65	7.52222e-62	up	--
Cluster-127486.0	1.65106	7.19544e-64	1.73402e-60	up	K09060 plant G-box-binding factor | (RefSeq) bZIP transcription factor 16-like (A)
Cluster-122591.4	-1.47012	2.57769e-61	5.885e-58	down	K03549 KUP system potassium uptake protein | (RefSeq) potassium transporter 2 (A)
Cluster-148777.13	1.31277	5.89201e-59	1.27792e-55	up	K13397 (S)-scoulerine 9-O-methyltransferase [EC:2.1.1.117] | (RefSeq) (S)-scoulerine 9-O-methyltransferase-like (A)
Cluster-114149.2	1.93053	8.71685e-57	1.80057e-53	up	K22395 cinnamyl-alcohol dehydrogenase [EC:1.1.1.195] | (RefSeq) berberine bridge enzyme-like 13 (A)
Cluster-136583.0	-2.01333	1.94712e-56	3.83919e-53	down	K00083 cinnamyl-alcohol dehydrogenase [EC:1.1.1.195] | (RefSeq) probable cinnamyl alcohol dehydrogenase 6 (A)
Cluster-114424.2	1.65009	2.4061e-56	4.5379e-53	up	K01183 chitinase [EC:3.2.1.14] | (RefSeq) class V chitinase-like isoform X1 (A)
Cluster-60798.0	-1.03632	4.03395e-56	7.29103e-53	down	K13435 serine/threonine-protein kinase Pto | (RefSeq) Pto; serine/threonine protein kinase Pto (A)
Cluster-80388.0	1.93964	5.25025e-55	9.10982e-52	up	--
Cluster-118481.0	-1.99442	6.89826e-53	1.15089e-49	down	K22390 acid phosphatase type 7 | (RefSeq) purple acid phosphatase 15 (A)
Cluster-72659.2	-1.57562	8.26895e-53	1.32848e-49	down	K14493 gibberellin receptor GID1 [EC:3.-.-.-] | (RefSeq) GID1b-1; hypothetical protein (A)
Cluster-87845.0	-1.17773	7.15203e-52	1.108e-48	down	K06118 UDP-sulfoquinovose synthase [EC:3.13.1.1] | (RefSeq) UDP-sulfoquinovose synthase, chloroplastic (A)
Cluster-111332.0	-2.01742	2.45435e-50	3.6712e-47	down	K14484 auxin-responsive protein IAA | (RefSeq) auxin-induced protein 22D-like (A)
Cluster-130965.0	-1.64293	2.02281e-49	2.92485e-46	down	K15227 arogenate dehydrogenase (NADP+), plant [EC:1.3.1.78] | (RefSeq) arogenate dehydrogenase 2, chloroplastic-like (A)
Cluster-76953.14	1.61361	6.78131e-49	9.48902e-46	up	K16903 L-tryptophan---pyruvate aminotransferase [EC:2.6.1.99] | (RefSeq) tryptophan aminotransferase-related protein 2 (A)
Cluster-156832.0	-1.6885	1.67546e-48	2.27119e-45	down	K25006 RNA-binding protein 24/38 | (RefSeq) RNA-binding protein 38 isoform X1 (A)
Cluster-105920.0	-1.28084	1.06552e-47	1.35942e-44	down	K14484 auxin-responsive protein IAA | (RefSeq) auxin-induced protein 22B-like (A)
Cluster-1206.26	2.65199	1.26335e-47	1.56576e-44	up	K05350 beta-glucosidase [EC:3.2.1.21] | (RefSeq) beta-glucosidase 18-like isoform X1 (A)
Cluster-1206.43	2.51387	8.96903e-47	1.02384e-43	up	K05350 beta-glucosidase [EC:3.2.1.21] | (RefSeq) beta-glucosidase 18-like isoform X1 (A)
Cluster-97769.0	-2.09778	2.6766e-46	2.97707e-43	down	K18696 glycerophosphodiester phosphodiesterase [EC:3.1.4.46] | (RefSeq) hypothetical protein (A)
Cluster-130686.1	2.48908	2.90184e-46	3.1469e-43	up	K09487 heat shock protein 90kDa beta | (RefSeq) endoplasmin homolog isoform X1 (A)
Cluster-110599.1	-1.41327	3.81904e-46	4.04054e-43	down	K15397 3-ketoacyl-CoA synthase [EC:2.3.1.199] | (RefSeq) 3-ketoacyl-CoA synthase 11-like (A)
Cluster-97435.2	-1.02769	7.38523e-46	7.62754e-43	down	K20628 expansin | (RefSeq) expansin-A8-like (A)
Cluster-102709.0	-2.08921	1.34615e-45	1.35798e-42	down	K22683 aspartyl protease family protein [EC:3.4.23.-] | (RefSeq) aspartyl protease family protein 2 (A)
Cluster-138723.3	-1.78064	3.21983e-45	3.17431e-42	down	K01179 endoglucanase [EC:3.2.1.4] | (RefSeq) endoglucanase 6-like (A)
Cluster-148579.0	-1.66083	1.01203e-44	9.7555e-42	down	K03860 phosphatidylinositol N-acetylglucosaminyltransferase subunit Q | (RefSeq) N-acetylglucosaminyl-phosphatidylinositol biosynthetic protein gpi1-like (A)
Cluster-138371.1	-1.2699	1.29782e-44	1.22384e-41	down	K21995 cytochrome P450 family 77 subfamily A [EC:1.14.-.-] | (RefSeq) cytochrome P450 77A2-like (A)
Cluster-55296.0	-2.80786	2.78149e-44	2.56713e-41	down	K23452 UDP-glucosyltransferase 85A [EC:2.4.1.-] | (RefSeq) UGT85A5; UDP-glucosyl transferase 85A5 (A)
Cluster-141151.3	1.77263	1.90128e-41	1.68314e-38	up	K01805 xylose isomerase [EC:5.3.1.5] | (RefSeq) xylose isomerase-like isoform X1 (A)
Cluster-133061.0	1.55926	4.8528e-41	4.21009e-38	up	K00521 ferric-chelate reductase [EC:1.16.1.7] | (RefSeq) ferric reduction oxidase 7, chloroplastic-like (A)
Cluster-100510.3	1.83015	1.85762e-40	1.58e-37	up	K00422 polyphenol oxidase [EC:1.10.3.1] | (RefSeq) aureusidin synthase-like (A)
Cluster-88282.3	-1.1591	2.34697e-40	1.95783e-37	down	K01662 1-deoxy-D-xylulose-5-phosphate synthase [EC:2.2.1.7] | (RefSeq) probable 1-deoxy-D-xylulose-5-phosphate synthase 2, chloroplastic (A)
Cluster-123148.0	-1.35923	6.23813e-40	5.10561e-37	down	--
Cluster-83819.11	1.96314	7.48019e-40	6.00881e-37	up	K13513 lysocardiolipin and lysophospholipid acyltransferase [EC:2.3.1.- 2.3.1.51] | (RefSeq) probable 1-acyl-sn-glycerol-3-phosphate acyltransferase 4 isoform X1 (A)
Cluster-137400.15	1.00252	9.38288e-40	7.40019e-37	up	K12309 beta-galactosidase [EC:3.2.1.23] | (RefSeq) beta-galactosidase 2 (A)
Cluster-150501.48	1.67305	1.79255e-39	1.38852e-36	up	K09338 homeobox-leucine zipper protein | (RefSeq) homeobox-leucine zipper protein ATHB-7-like (A)
Cluster-154171.1	-1.12524	3.05966e-39	2.32846e-36	down	K14379 tartrate-resistant acid phosphatase type 5 [EC:3.1.3.2] | (RefSeq) purple acid phosphatase 17-like (A)
Cluster-124142.3	-1.8967	6.15427e-39	4.60276e-36	down	K13065 shikimate O-hydroxycinnamoyltransferase [EC:2.3.1.133] | (RefSeq) shikimate O-hydroxycinnamoyltransferase-like (A)
Cluster-53488.5925	5.36915	8.36156e-39	6.14759e-36	up	K10640 E3 ubiquitin-protein ligase RNF25 [EC:2.3.2.27] | (RefSeq) uncharacterized protein LOC118034067 (A)
Cluster-107715.0	2.00274	8.93927e-39	6.4628e-36	up	K05387 glutamate receptor, ionotropic, plant | (RefSeq) glutamate receptor 2.1-like isoform X1 (A)
Cluster-107665.0	-1.85374	4.93523e-38	3.50951e-35	down	K10859 DNA oxidative demethylase [EC:1.14.11.33] | (RefSeq) alpha-ketoglutarate-dependent dioxygenase alkB homolog 3-like (A)
Cluster-142623.9	1.1806	6.69773e-38	4.68603e-35	up	--
Cluster-110551.0	1.13755	1.3471e-37	9.27531e-35	up	K09487 heat shock protein 90kDa beta | (RefSeq) endoplasmin homolog isoform X1 (A)
Cluster-142052.0	-2.0105	1.61211e-37	1.09266e-34	down	K15397 3-ketoacyl-CoA synthase [EC:2.3.1.199] | (RefSeq) 3-ketoacyl-CoA synthase 10-like (A)
Cluster-84032.0	-2.56488	2.54343e-37	1.69737e-34	down	K14488 SAUR family protein | (RefSeq) auxin-induced protein 6B-like (A)
Cluster-119942.0	1.66798	7.05468e-37	4.63663e-34	up	--
Cluster-112278.4	-1.51287	1.55398e-36	9.91305e-34	down	K08235 xyloglucan:xyloglucosyl transferase [EC:2.4.1.207] | (RefSeq) probable xyloglucan endotransglucosylase/hydrolase protein 33 (A)
Cluster-90412.2	-2.71193	6.43362e-36	4.0446e-33	down	--
Cluster-152220.1	-1.17414	9.04939e-36	5.60778e-33	down	K15397 3-ketoacyl-CoA synthase [EC:2.3.1.199] | (RefSeq) 3-ketoacyl-CoA synthase 11-like (A)
Cluster-145424.4	-2.22548	1.41231e-35	8.62861e-33	down	K20887 xyloglucan glycosyltransferase 4 [EC:2.4.1.-] | (RefSeq) xyloglucan glycosyltransferase 4 (A)
Cluster-82450.0	-3.07277	4.8846e-35	2.90253e-32	down	--
Cluster-102890.6	1.22627	1.01065e-34	5.92434e-32	up	K15015 solute carrier family 32 (vesicular inhibitory amino acid transporter) | (RefSeq) amino acid transporter AVT1J-like isoform X1 (A)
Cluster-48721.9	1.37091	3.41585e-34	1.94964e-31	up	K06617 raffinose synthase [EC:2.4.1.82] | (RefSeq) probable galactinol--sucrose galactosyltransferase 6 isoform X1 (A)
Cluster-78962.5	-1.41932	5.67101e-34	3.19477e-31	down	K27291 methyl jasmonate esterase [EC:3.1.1.-] | (RefSeq) salicylic acid-binding protein 2-like (A)
Cluster-80264.5	-1.37739	1.06459e-33	5.92051e-31	down	--
Cluster-119298.2	-1.22697	1.27042e-33	6.97573e-31	down	K19861 benzyl alcohol O-benzoyltransferase [EC:2.3.1.196 2.3.1.232] | (RefSeq) benzyl alcohol O-benzoyltransferase-like (A)
Cluster-132792.0	-1.05111	1.74251e-33	9.44832e-31	down	K18342 OTU domain-containing protein 6 [EC:3.4.19.12] | (RefSeq) OTU domain-containing protein At3g57810-like isoform X2 (A)
Cluster-53488.1280	-1.35901	3.37866e-33	1.78731e-30	down	K09873 aquaporin TIP | (RefSeq) aquaporin TIP2-1 (A)
Cluster-97435.0	-1.42942	6.60968e-33	3.45439e-30	down	K20628 expansin | (RefSeq) expansin-A8-like (A)
Cluster-78962.3	-1.37908	7.94404e-33	4.10234e-30	down	K27291 methyl jasmonate esterase [EC:3.1.1.-] | (RefSeq) salicylic acid-binding protein 2-like (A)
Cluster-88403.2305	-2.48194	1.81069e-32	9.13306e-30	down	K01937 CTP synthase [EC:6.3.4.2] | (RefSeq) uncharacterized protein LOC131240869 isoform X1 (A)
Cluster-115279.1	-1.90149	5.09218e-32	2.53895e-29	down	K08237 hydroquinone glucosyltransferase [EC:2.4.1.218] | (RefSeq) anthocyanidin 3-O-glucosyltransferase 5-like (A)
Cluster-82056.1	1.41103	1.61675e-31	7.96947e-29	up	K01176 alpha-amylase [EC:3.2.1.1] | (RefSeq) alpha-amylase (A)
Cluster-34668.4	1.16628	1.95671e-31	9.43089e-29	up	K01761 methionine-gamma-lyase [EC:4.4.1.11] | (RefSeq) methionine gamma-lyase (A)
Cluster-4825.5	2.67115	2.70621e-31	1.27598e-28	up	K26483 quillaic acid 3-O-glucuronosyltransferase | (GenBank) Cellulose synthase (A)
Cluster-1206.42	2.72274	7.71866e-31	3.60022e-28	up	K05350 beta-glucosidase [EC:3.2.1.21] | (RefSeq) beta-glucosidase 18-like isoform X1 (A)
Cluster-88413.1	1.74998	1.07031e-30	4.88713e-28	up	K13366 polyamine oxidase [EC:1.5.3.14 1.5.3.16 1.5.3.-] | (RefSeq) polyamine oxidase 1-like isoform X1 (A)
Cluster-116134.0	-1.03612	1.19542e-30	5.40158e-28	down	K19882 O-palmitoleoyl-L-serine hydrolase [EC:3.1.1.98] | (RefSeq) pectin acetylesterase 12-like (A)
Cluster-124041.13	-1.58156	1.2871e-30	5.75588e-28	down	K07375 tubulin beta | (RefSeq) uncharacterized protein LOC100272336 (A)
Cluster-87942.1	1.3978	1.58228e-30	7.00368e-28	up	K19891 glucan endo-1,3-beta-glucosidase 1/2/3 [EC:3.2.1.39] | (RefSeq) hypothetical protein (A)
Cluster-106579.0	1.08311	3.69434e-30	1.58666e-27	up	K00696 sucrose-phosphate synthase [EC:2.4.1.14] | (RefSeq) sucrose-phosphate synthase 4 isoform X1 (A)
Cluster-109599.1	-1.76665	3.92571e-30	1.6695e-27	down	K07870 mitochondrial Rho GTPase 1 [EC:3.6.5.-] | (RefSeq) uncharacterized protein LOC103958384 (A)
Cluster-130926.6	-2.18648	4.89143e-30	2.06001e-27	down	K06119 sulfoquinovosyltransferase [EC:2.4.1.-] | (RefSeq) sulfoquinovosyl transferase SQD2-like (A)
Cluster-84044.0	1.49244	5.58872e-30	2.30883e-27	up	--
Cluster-2501.3	-3.32274	2.26201e-29	9.25674e-27	down	K18108 (-)-alpha-terpineol synthase [EC:4.2.3.111] | (RefSeq) (-)-alpha-terpineol synthase (A)
Cluster-132357.0	-1.49699	5.10366e-29	2.04988e-26	down	K24193 MFS transporter, SP family, sugar:H+ symporter | (RefSeq) sugar transport protein MST6-like (A)
Cluster-111967.3	2.93109	5.6224e-29	2.23751e-26	up	K08678 UDP-glucuronate decarboxylase [EC:4.1.1.35] | (RefSeq) UDP-glucuronic acid decarboxylase 5 (A)
Cluster-102635.0	1.47169	7.43682e-29	2.93268e-26	up	K00307 reticuline oxidase [EC:1.21.3.3] | (RefSeq) reticuline oxidase-like (A)
Cluster-112520.4	1.13653	1.51474e-28	5.86663e-26	up	K27291 methyl jasmonate esterase [EC:3.1.1.-] | (RefSeq) methyl jasmonate esterase 1 (A)
Cluster-96543.0	1.49752	5.0532e-28	1.92279e-25	up	--
Cluster-155072.13	1.68543	5.83577e-28	2.20125e-25	up	K20393 PRA1 family protein 3 | (RefSeq) PRA1 family protein A1-like (A)
Cluster-95680.0	-1.01118	7.98199e-28	2.95934e-25	down	--
Cluster-80264.10	-1.70773	1.03779e-27	3.81501e-25	down	--
Cluster-126729.8	1.7678	2.16681e-27	7.83265e-25	up	--
Cluster-78294.0	-1.90754	4.39333e-27	1.57499e-24	down	K21995 cytochrome P450 family 77 subfamily A [EC:1.14.-.-] | (RefSeq) cytochrome P450 77A2-like (A)
Cluster-107408.4	-1.97007	4.8714e-27	1.73206e-24	down	K08867 WNK lysine deficient protein kinase [EC:2.7.11.1] | (RefSeq) serine/threonine-protein kinase WNK1-like (A)
Cluster-2501.5	-2.17595	5.24411e-27	1.84942e-24	down	K18108 (-)-alpha-terpineol synthase [EC:4.2.3.111] | (RefSeq) (-)-alpha-terpineol synthase (A)
Cluster-38524.2	-1.36852	1.50733e-26	5.18929e-24	down	K12450 UDP-glucose 4,6-dehydratase [EC:4.2.1.76] | (RefSeq) trifunctional UDP-glucose 4,6-dehydratase/UDP-4-keto-6-deoxy-D-glucose 3,5-epimerase/UDP-4-keto-L-rhamnose-reductase RHM1-like (A)
Cluster-86229.3	2.43606	2.44192e-26	8.30512e-24	up	K03686 molecular chaperone DnaJ | (RefSeq) uncharacterized protein LOC131258319 (A)
Cluster-67850.0	1.3031	2.45068e-26	8.30512e-24	up	K03327 multidrug resistance protein, MATE family | (RefSeq) protein DETOXIFICATION 34-like (A)
Cluster-76684.0	1.70477	6.00032e-26	2.00217e-23	up	K01183 chitinase [EC:3.2.1.14] | (RefSeq) acidic endochitinase (A)
Cluster-2501.9	-3.67675	7.12417e-26	2.34322e-23	down	K18108 (-)-alpha-terpineol synthase [EC:4.2.3.111] | (RefSeq) (-)-alpha-terpineol synthase (A)
Cluster-88211.1	-1.08642	7.44774e-26	2.42908e-23	down	K20884 riboflavin kinase / FMN hydrolase [EC:2.7.1.26 3.1.3.102] | (RefSeq) bifunctional riboflavin kinase/FMN phosphatase-like (A)
Cluster-102761.5	-1.76912	8.68563e-26	2.81168e-23	down	K11866 STAM-binding protein [EC:3.4.19.12] | (RefSeq) AMSH-like ubiquitin thioesterase 3 (A)
Cluster-64107.0	-2.19273	2.10193e-25	6.7539e-23	down	--
Cluster-83030.0	-1.39925	2.11841e-25	6.75678e-23	down	--
Cluster-76062.0	1.24209	2.31962e-25	7.34457e-23	up	K01580 glutamate decarboxylase [EC:4.1.1.15] | (RefSeq) glutamate decarboxylase (A)
Cluster-139319.7	-1.93562	3.13683e-25	9.78917e-23	down	--
Cluster-111970.0	-2.70517	3.31686e-25	1.02771e-22	down	K14484 auxin-responsive protein IAA | (RefSeq) auxin-induced protein IAA6-like (A)
Cluster-21086.4	-1.31897	3.95626e-25	1.21712e-22	down	--
Cluster-136206.0	2.09826	1.05655e-24	3.20496e-22	up	--
Cluster-101419.0	-1.44042	2.42102e-24	7.04826e-22	down	K09775 uncharacterized protein | (RefSeq) uncharacterized protein LOC131246280 (A)
Cluster-134781.12	1.47575	2.60298e-24	7.52746e-22	up	K01193 beta-fructofuranosidase [EC:3.2.1.26] | (RefSeq) beta-fructofuranosidase, insoluble isoenzyme 1-like (A)
Cluster-120197.8	-13.1471	3.35914e-24	9.5237e-22	down	K02155 V-type H+-transporting ATPase 16kDa proteolipid subunit | (RefSeq) V-type proton ATPase 16 kDa proteolipid subunit (A)
Cluster-76953.8	1.66504	4.98812e-24	1.40503e-21	up	K16903 L-tryptophan---pyruvate aminotransferase [EC:2.6.1.99] | (RefSeq) tryptophan aminotransferase-related protein 2 (A)
Cluster-146936.0	-1.06377	6.44701e-24	1.80425e-21	down	--
Cluster-112972.0	-2.45079	7.03252e-24	1.95549e-21	down	K01179 endoglucanase [EC:3.2.1.4] | (RefSeq) endoglucanase 6-like isoform X1 (A)
Cluster-111406.0	-1.20112	1.00355e-23	2.77273e-21	down	K11820 N-hydroxythioamide S-beta-glucosyltransferase [EC:2.4.1.195] | (RefSeq) UDP-glycosyltransferase 74B1 (A)
Cluster-150185.6	1.60804	1.12441e-23	3.08701e-21	up	K00430 peroxidase [EC:1.11.1.7] | (RefSeq) peroxidase N1-like (A)
Cluster-124607.3	-1.91234	1.24338e-23	3.39217e-21	down	--
Cluster-46950.7	1.20561	1.34911e-23	3.6576e-21	up	K01187 alpha-glucosidase [EC:3.2.1.20] | (RefSeq) alpha-glucosidase (A)
Cluster-85367.0	-1.24582	1.38537e-23	3.73258e-21	down	K13449 pathogenesis-related protein 1 | (RefSeq) pathogenesis-related protein 1-like (A)
Cluster-120737.2	-1.76703	1.61396e-23	4.32162e-21	down	K00422 polyphenol oxidase [EC:1.10.3.1] | (RefSeq) polyphenol oxidase, chloroplastic-like (A)
Cluster-151165.0	-2.2234	1.89225e-23	5.03572e-21	down	K09775 uncharacterized protein | (RefSeq) hypothetical protein (A)
Cluster-155797.5	-2.09096	2.96254e-23	7.83591e-21	down	K00924 receptor protein kinase TMK [EC:2.7.11.1] | (RefSeq) receptor protein kinase TMK1-like (A)
Cluster-101593.0	-1.5606	5.23135e-23	1.36702e-20	down	--
Cluster-53488.5923	6.39864	5.94512e-23	1.54424e-20	up	K10640 E3 ubiquitin-protein ligase RNF25 [EC:2.3.2.27] | (RefSeq) uncharacterized protein LOC118034067 (A)
Cluster-141179.0	-1.77909	6.56297e-23	1.69457e-20	down	K04125 gibberellin 2beta-dioxygenase [EC:1.14.11.13] | (RefSeq) gibberellin 2-beta-dioxygenase 6 isoform X1 (A)
Cluster-113367.4	-3.43242	7.13904e-23	1.83241e-20	down	K13248 pyridoxal phosphate phosphatase PHOSPHO2 [EC:3.1.3.74] | (RefSeq) inorganic pyrophosphatase 1-like (A)
Cluster-106750.0	-1.52549	7.44263e-23	1.8991e-20	down	K00679 phospholipid:diacylglycerol acyltransferase [EC:2.3.1.158] | (RefSeq) putative phospholipid:diacylglycerol acyltransferase 2 (A)
Cluster-109079.0	-2.61136	1.1701e-22	2.96822e-20	down	K09866 aquaporin-4 | (RefSeq) aquaporin AQPAn.G (A)
Cluster-65630.0	-1.17949	1.20382e-22	3.03601e-20	down	K20547 basic endochitinase B [EC:3.2.1.14] | (RefSeq) basic endochitinase-like (A)
Cluster-111716.1	1.02418	1.6725e-22	4.19362e-20	up	K23810 (E)-8-carboxylinalool synthase [EC:1.14.14.-] | (RefSeq) geraniol 8-hydroxylase-like (A)
Cluster-103513.1	2.9666	2.31624e-22	5.77437e-20	up	--
Cluster-40216.2	1.35411	2.62407e-22	6.50439e-20	up	K07198 5'-AMP-activated protein kinase, catalytic alpha subunit [EC:2.7.11.31] | (RefSeq) CBL-interacting serine/threonine-protein kinase 1 (A)
Cluster-99602.1	1.3351	2.70782e-22	6.67385e-20	up	K20547 basic endochitinase B [EC:3.2.1.14] | (RefSeq) endochitinase-like (A)
Cluster-95593.0	-1.02577	3.77193e-22	9.244e-20	down	--
Cluster-108913.0	1.30072	4.02817e-22	9.81652e-20	up	K07213 copper chaperone | (RefSeq) copper transport protein ATX1-like (A)
Cluster-114424.1	2.0657	4.64153e-22	1.11856e-19	up	K01183 chitinase [EC:3.2.1.14] | (RefSeq) class V chitinase-like isoform X1 (A)
Cluster-142599.1	1.05849	5.52374e-22	1.32381e-19	up	K00521 ferric-chelate reductase [EC:1.16.1.7] | (RefSeq) ferric reduction oxidase 7, chloroplastic-like (A)
Cluster-51713.0	-1.20692	6.05224e-22	1.4425e-19	down	K08679 UDP-glucuronate 4-epimerase [EC:5.1.3.6] | (RefSeq) UDP-glucuronate 4-epimerase 6 (A)
Cluster-86956.12	1.22132	1.02736e-21	2.422e-19	up	--
Cluster-83819.7	2.19346	1.32721e-21	3.11198e-19	up	K13513 lysocardiolipin and lysophospholipid acyltransferase [EC:2.3.1.- 2.3.1.51] | (RefSeq) probable 1-acyl-sn-glycerol-3-phosphate acyltransferase 4 isoform X1 (A)
Cluster-16808.1	-2.70326	1.37646e-21	3.21012e-19	down	--
Cluster-120223.0	1.28788	1.44531e-21	3.35266e-19	up	K00830 alanine-glyoxylate transaminase / serine-glyoxylate transaminase / serine-pyruvate transaminase [EC:2.6.1.44 2.6.1.45 2.6.1.51] | (RefSeq) serine--glyoxylate aminotransferase (A)
Cluster-96327.0	-1.42442	1.9755e-21	4.55816e-19	down	K01738 cysteine synthase [EC:2.5.1.47] | (RefSeq) cysteine synthase (A)
Cluster-63456.0	-1.34397	2.27097e-21	5.21219e-19	down	K15333 tRNA guanosine-2'-O-methyltransferase [EC:2.1.1.34] | (RefSeq) uncharacterized protein LOC104224633 (A)
Cluster-111754.0	-2.94492	2.39336e-21	5.46418e-19	down	--
Cluster-100887.1	-1.21946	3.61277e-21	8.20495e-19	down	K14484 auxin-responsive protein IAA | (RefSeq) auxin-responsive protein IAA14-like (A)
Cluster-149920.5	1.68082	3.96915e-21	8.96739e-19	up	--
Cluster-130686.0	1.8143	1.14876e-20	2.58192e-18	up	K09487 heat shock protein 90kDa beta | (RefSeq) endoplasmin homolog isoform X1 (A)
Cluster-86459.0	1.5525	1.32682e-20	2.95153e-18	up	K13264 isoflavone 7-O-glucoside-6''-O-malonyltransferase [EC:2.3.1.115] | (RefSeq) IF7MaT; malonyl-CoA:isoflavone 7-O-glucoside-6''-O-malonyltransferase (A)
Cluster-13700.2	1.06055	1.82598e-20	4.02067e-18	up	K17500 integrin-linked kinase-associated serine/threonine phosphatase 2C [EC:3.1.3.16] | (RefSeq) WAT1-related protein At3g18200 isoform X1 (A)
Cluster-86773.2	-1.44849	2.3616e-20	5.14781e-18	down	K19355 mannan endo-1,4-beta-mannosidase [EC:3.2.1.78] | (RefSeq) mannan endo-1,4-beta-mannosidase 7-like (A)
Cluster-127919.0	1.47965	2.39415e-20	5.19267e-18	up	--
Cluster-128966.3	-2.65299	2.91833e-20	6.26689e-18	down	K18696 glycerophosphodiester phosphodiesterase [EC:3.1.4.46] | (RefSeq) glycerophosphodiester phosphodiesterase GDPD1, chloroplastic-like (A)
Cluster-141563.3	1.20222	3.05574e-20	6.52964e-18	up	K12835 ATP-dependent RNA helicase DDX42 [EC:3.6.4.13] | (RefSeq) DEAD-box ATP-dependent RNA helicase 24 isoform X1 (A)
Cluster-144117.4	-1.49307	3.14913e-20	6.69623e-18	down	K20285 Rab9 effector protein with kelch motifs | (RefSeq) acyl-CoA-binding domain-containing protein 5-like isoform X1 (A)
Cluster-112401.0	-1.99207	3.71571e-20	7.86244e-18	down	--
Cluster-105602.1	1.12083	3.76669e-20	7.93163e-18	up	K16055 trehalose 6-phosphate synthase/phosphatase [EC:2.4.1.15 3.1.3.12] | (RefSeq) probable alpha,alpha-trehalose-phosphate synthase [UDP-forming] 9 (A)
Cluster-141384.2	-1.60197	5.23411e-20	1.09684e-17	down	K16732 Ase1/PRC1/MAP65 family protein | (RefSeq) 65-kDa microtubule-associated protein 1-like (A)
Cluster-51947.0	1.56924	5.68594e-20	1.18579e-17	up	--
Cluster-97435.1	-1.1297	7.44635e-20	1.53813e-17	down	K20628 expansin | (RefSeq) expansin-A8-like (A)
Cluster-2501.11	-2.47615	1.5411e-19	3.13848e-17	down	K18108 (-)-alpha-terpineol synthase [EC:4.2.3.111] | (RefSeq) (-)-alpha-terpineol synthase (A)
Cluster-93892.0	1.89833	1.61485e-19	3.27332e-17	up	K00799 glutathione S-transferase [EC:2.5.1.18] | (RefSeq) probable glutathione S-transferase (A)
Cluster-53933.0	1.04122	1.75515e-19	3.54116e-17	up	K01593 aromatic-L-amino-acid/L-tryptophan decarboxylase [EC:4.1.1.28 4.1.1.105] | (RefSeq) tyrosine decarboxylase-like (A)
Cluster-146099.0	-1.20186	1.78166e-19	3.578e-17	down	--
Cluster-144783.0	1.51152	1.83112e-19	3.66038e-17	up	K23877 xyloglucan O-acetyltransferase | (Kazusa) Lj0g3v0355939.2; - (A)
Cluster-16666.15	2.16143	1.84185e-19	3.66495e-17	up	K23678 solute carrier family 66 (lysosomal lysine-arginine transporter), member 1 | (RefSeq) uncharacterized protein LOC131228932 (A)
Cluster-53488.4133	3.0358	2.20029e-19	4.35818e-17	up	K23452 UDP-glucosyltransferase 85A [EC:2.4.1.-] | (RefSeq) UDP-glycosyltransferase 85A2 (A)
Cluster-111065.0	-1.68456	2.89987e-19	5.71776e-17	down	--
Cluster-140101.0	-1.25495	3.38581e-19	6.64568e-17	down	K19747 BAHD acyltransferase [EC:2.3.1.-] | (RefSeq) BAHD acyltransferase DCR (A)
Cluster-27252.0	3.10794	3.99388e-19	7.80389e-17	up	K01188 beta-glucosidase [EC:3.2.1.21] | (RefSeq) putative beta-glucosidase 41 isoform X1 (A)
Cluster-124358.0	-1.33748	4.09033e-19	7.95652e-17	down	--
Cluster-65630.2	-1.49913	5.0147e-19	9.71106e-17	down	K20547 basic endochitinase B [EC:3.2.1.14] | (RefSeq) basic endochitinase-like (A)
Cluster-29573.0	-2.04872	8.3582e-19	1.61139e-16	down	--
Cluster-93350.0	1.35434	1.08659e-18	2.06729e-16	up	K09338 homeobox-leucine zipper protein | (RefSeq) homeobox-leucine zipper protein ATHB-12-like isoform X1 (A)
Cluster-91673.0	-2.23593	1.22853e-18	2.32713e-16	down	--
Cluster-153759.10	1.05588	1.71577e-18	3.22193e-16	up	--
Cluster-6220.2	1.05498	1.94976e-18	3.64556e-16	up	K09753 cinnamoyl-CoA reductase [EC:1.2.1.44] | (RefSeq) cinnamoyl-CoA reductase 1-like isoform X1 (A)
Cluster-127227.0	1.13927	2.07919e-18	3.85432e-16	up	K14152 phosphoribosyl-ATP pyrophosphohydrolase / phosphoribosyl-AMP cyclohydrolase / histidinol dehydrogenase [EC:3.6.1.31 3.5.4.19 1.1.1.23] | (RefSeq) uncharacterized protein LOC111783531 (A)
Cluster-137243.0	-1.06538	2.36715e-18	4.36945e-16	down	K20368 protein cornichon | (RefSeq) protein cornichon homolog 4-like (A)
Cluster-4825.4	2.37835	2.42813e-18	4.46302e-16	up	K26483 quillaic acid 3-O-glucuronosyltransferase | (GenBank) Cellulose synthase (A)
Cluster-120156.8	-1.04135	2.49194e-18	4.56099e-16	down	K13464 jasmonate ZIM domain-containing protein | (RefSeq) protein TIFY 6B-like isoform X1 (A)
Cluster-16195.1	1.20649	2.52421e-18	4.60063e-16	up	K01183 chitinase [EC:3.2.1.14] | (RefSeq) endochitinase EP3-like (A)
Cluster-138371.0	-1.9089	2.70714e-18	4.87875e-16	down	K21995 cytochrome P450 family 77 subfamily A [EC:1.14.-.-] | (RefSeq) cytochrome P450 77A2-like (A)
Cluster-2629.0	1.5158	2.72762e-18	4.88921e-16	up	--
Cluster-142725.6	1.0354	3.02828e-18	5.40579e-16	up	K13418 somatic embryogenesis receptor kinase 1 [EC:2.7.10.1 2.7.11.1] | (RefSeq) LRR receptor kinase BAK1-like (A)
Cluster-85591.12	-1.08636	3.11254e-18	5.53344e-16	down	K12126 phytochrome-interacting factor 3 | (RefSeq) PIF3; hypothetical protein (A)
Cluster-149937.0	1.64778	3.65455e-18	6.47049e-16	up	K01183 chitinase [EC:3.2.1.14] | (RefSeq) acidic endochitinase-like (A)
Cluster-98003.2	-1.08318	4.18449e-18	7.37865e-16	down	K13051 L-asparaginase / beta-aspartyl-peptidase [EC:3.5.1.1 3.4.19.5] | (RefSeq) probable isoaspartyl peptidase/L-asparaginase 2 (A)
Cluster-141784.8	1.19791	4.94096e-18	8.67729e-16	up	K26392 stomatin-like protein 2 | (RefSeq) hypothetical protein (A)
Cluster-141791.2	1.57064	6.88843e-18	1.20486e-15	up	K20660 cytochrome P450 family 709 | (RefSeq) cytochrome P450 709B1-like (A)
Cluster-98134.0	-1.05658	7.44821e-18	1.2944e-15	down	K22683 aspartyl protease family protein [EC:3.4.23.-] | (RefSeq) aspartyl protease family protein 2 (A)
Cluster-145581.1	3.21176	8.04153e-18	1.38974e-15	up	--
Cluster-67163.2	-1.34537	8.96753e-18	1.53752e-15	down	K12742 isoprene synthase [EC:4.2.3.27] | (RefSeq) alpha-terpineol synthase, chloroplastic-like (A)
Cluster-11374.1	-1.24811	1.05881e-17	1.80823e-15	down	K14484 auxin-responsive protein IAA | (RefSeq) auxin-responsive protein IAA16 (A)
Cluster-92151.0	-1.83547	1.16277e-17	1.97026e-15	down	--
Cluster-133950.0	-2.52758	1.30499e-17	2.20264e-15	down	K14488 SAUR family protein | (RefSeq) auxin-induced protein 6B-like (A)
Cluster-114526.5	1.03507	1.6841e-17	2.80973e-15	up	K00815 tyrosine aminotransferase [EC:2.6.1.5] | (RefSeq) tyrosine aminotransferase-like (A)
Cluster-150669.2	1.32568	2.01346e-17	3.33359e-15	up	K18368 caffeoylshikimate esterase [EC:3.1.1.-] | (RefSeq) caffeoylshikimate esterase-like isoform X1 (A)
Cluster-126428.2	-1.50731	2.0419e-17	3.36782e-15	down	K07375 tubulin beta | (Kazusa) Lj4g3v2951260.1; - (A)
Cluster-92129.0	-1.73838	2.10647e-17	3.46116e-15	down	--
Cluster-41418.0	1.76363	2.28802e-17	3.74528e-15	up	K26483 quillaic acid 3-O-glucuronosyltransferase | (GenBank) Cellulose synthase (A)
Cluster-53488.10	1.38653	2.3176e-17	3.77943e-15	up	--
Cluster-80264.8	-1.77267	2.41724e-17	3.9125e-15	down	--
Cluster-100510.0	1.91655	2.56663e-17	4.13285e-15	up	K00422 polyphenol oxidase [EC:1.10.3.1] | (RefSeq) aureusidin synthase-like (A)
Cluster-99005.0	-1.22637	2.57243e-17	4.13285e-15	down	--
Cluster-129530.11	10.4213	3.20604e-17	5.13179e-15	up	K11093 U1 small nuclear ribonucleoprotein 70kDa | (RefSeq) U1 small nuclear ribonucleoprotein 70 kDa (A)
Cluster-88475.340	-1.27413	4.82107e-17	7.68854e-15	down	K09291 nucleoprotein TPR | (RefSeq) nuclear-pore anchor-like isoform X1 (A)
Cluster-117068.0	-2.86528	5.13427e-17	8.15803e-15	down	--
Cluster-140675.0	2.15694	8.46108e-17	1.325e-14	up	K05349 beta-glucosidase [EC:3.2.1.21] | (RefSeq) uncharacterized protein LOC131227341 isoform X1 (A)
Cluster-145754.2	-1.12849	8.53286e-17	1.33143e-14	down	--
Cluster-152927.10	-2.5669	1.05338e-16	1.63777e-14	down	K22920 UTP---glucose-1-phosphate uridylyltransferase [EC:2.7.7.9] | (RefSeq) UTP--glucose-1-phosphate uridylyltransferase 3, chloroplastic isoform X1 (A)
Cluster-4825.12	2.09968	1.15485e-16	1.78911e-14	up	K26483 quillaic acid 3-O-glucuronosyltransferase | (GenBank) Cellulose synthase (A)
Cluster-100887.0	-1.10306	1.32762e-16	2.04218e-14	down	K14484 auxin-responsive protein IAA | (RefSeq) auxin-responsive protein IAA16-like (A)
Cluster-97873.0	-1.26173	1.38e-16	2.11525e-14	down	--
Cluster-106225.0	1.27139	1.4559e-16	2.22373e-14	up	K25786 bZIP transcription factor 1/2/11/44/53 | (RefSeq) bZIP transcription factor 11-like (A)
Cluster-1206.25	10.2654	1.5848e-16	2.41212e-14	up	K05350 beta-glucosidase [EC:3.2.1.21] | (RefSeq) beta-glucosidase 18-like (A)
Cluster-113367.7	-2.14783	1.64524e-16	2.49536e-14	down	K13248 pyridoxal phosphate phosphatase PHOSPHO2 [EC:3.1.3.74] | (RefSeq) inorganic pyrophosphatase 1-like (A)
Cluster-67002.0	-1.594	2.0704e-16	3.1184e-14	down	--
Cluster-139158.0	-1.09836	2.14626e-16	3.22147e-14	down	--
Cluster-137400.5	2.03147	2.45118e-16	3.66646e-14	up	K12309 beta-galactosidase [EC:3.2.1.23] | (RefSeq) hypothetical protein (A)
Cluster-142623.13	10.2121	2.46142e-16	3.66913e-14	up	--
Cluster-49197.0	-1.25558	2.4794e-16	3.68327e-14	down	K23050 phenylcoumaran benzylic ether reductase [EC:1.3.1.-] | (RefSeq) isoeugenol synthase 1-like isoform X1 (A)
Cluster-142778.0	-1.15585	3.55348e-16	5.20752e-14	down	K20628 expansin | (RefSeq) expansin-A8-like (A)
Cluster-96532.3	-1.43138	3.82018e-16	5.57952e-14	down	K00297 methylenetetrahydrofolate reductase (NADH) [EC:1.5.1.54] | (RefSeq) methylenetetrahydrofolate reductase (NADH) 2-like (A)
Cluster-94605.0	1.37225	4.62447e-16	6.73155e-14	up	--
Cluster-91753.10	-2.86183	4.66824e-16	6.77254e-14	down	K03885 NADH:quinone reductase (non-electrogenic) [EC:1.6.5.9] | (RefSeq) external alternative NAD(P)H-ubiquinone oxidoreductase B1, mitochondrial-like (A)
Cluster-112371.0	2.41944	4.72421e-16	6.83089e-14	up	K03686 molecular chaperone DnaJ | (RefSeq) chaperone protein DnaJ (A)
Cluster-153088.2	-1.12925	6.74697e-16	9.6273e-14	down	K16903 L-tryptophan---pyruvate aminotransferase [EC:2.6.1.99] | (RefSeq) tryptophan aminotransferase-related protein 2-like (A)
Cluster-141577.10	-1.04847	7.89439e-16	1.11909e-13	down	--
Cluster-116124.0	1.16996	8.946e-16	1.26404e-13	up	K24193 MFS transporter, SP family, sugar:H+ symporter | (RefSeq) sugar transport protein 5 (A)
Cluster-47522.0	1.29859	1.13563e-15	1.5994e-13	up	K00430 peroxidase [EC:1.11.1.7] | (RefSeq) peroxidase P7-like (A)
Cluster-123148.1	-1.32684	1.36341e-15	1.89558e-13	down	--
Cluster-61932.0	1.86398	1.64943e-15	2.28591e-13	up	K01426 amidase [EC:3.5.1.4] | (GenBank) Amidase family protein (A)
Cluster-147479.4	1.17809	1.67428e-15	2.31296e-13	up	K06688 ubiquitin-conjugating enzyme E2 C [EC:2.3.2.23] | (RefSeq) ubiquitin-conjugating enzyme E2 19-like (A)
Cluster-93235.0	-2.0862	2.11613e-15	2.90485e-13	down	--
Cluster-120759.0	1.27585	2.20615e-15	3.00938e-13	up	K10357 myosin V | (RefSeq) myosin-12-like isoform X1 (A)
Cluster-86680.0	1.66621	2.29484e-15	3.12056e-13	up	K26385 lysine histidine transporter | (RefSeq) lysine histidine transporter-like 5 (A)
Cluster-95399.1	-1.08236	2.82785e-15	3.83333e-13	down	K13065 shikimate O-hydroxycinnamoyltransferase [EC:2.3.1.133] | (RefSeq) rosmarinate synthase-like (A)
Cluster-144754.4	1.52586	3.06502e-15	4.14188e-13	up	K17470 sulfate transporter 1, high-affinity | (RefSeq) sulfate transporter 1.3-like isoform X1 (A)
Cluster-109302.5	1.52126	3.09697e-15	4.17206e-13	up	K01307 gamma-glutamyl hydrolase [EC:3.4.19.9] | (RefSeq) gamma-glutamyl hydrolase 1 isoform X2 (A)
Cluster-84949.0	-2.67299	3.46727e-15	4.65644e-13	down	K14488 SAUR family protein | (RefSeq) indole-3-acetic acid-induced protein ARG7-like (A)
Cluster-144196.0	-1.08999	3.52208e-15	4.71546e-13	down	K11251 histone H2A | (RefSeq) early light-induced protein, chloroplastic-like (A)
Cluster-78962.12	-3.08248	3.87715e-15	5.15899e-13	down	K27291 methyl jasmonate esterase [EC:3.1.1.-] | (RefSeq) salicylic acid-binding protein 2-like (A)
Cluster-65630.9	-1.82252	4.0779e-15	5.39302e-13	down	K20547 basic endochitinase B [EC:3.2.1.14] | (RefSeq) basic endochitinase-like (A)
Cluster-88403.2443	1.06867	4.10675e-15	5.41467e-13	up	K00469 inositol oxygenase [EC:1.13.99.1] | (RefSeq) inositol oxygenase 1-like (A)
Cluster-147736.0	-1.98134	4.13336e-15	5.41807e-13	down	K03860 phosphatidylinositol N-acetylglucosaminyltransferase subunit Q | (RefSeq) N-acetylglucosaminyl-phosphatidylinositol biosynthetic protein gpi1-like (A)
Cluster-136760.1	-1.43033	4.24237e-15	5.54293e-13	down	K01051 pectinesterase [EC:3.1.1.11] | (RefSeq) pectinesterase-like (A)
Cluster-68543.0	-2.84007	4.69103e-15	6.09244e-13	down	K11855 ubiquitin carboxyl-terminal hydrolase 36/42 [EC:3.4.19.12] | (RefSeq) ubiquitin carboxyl-terminal hydrolase 36 (A)
Cluster-131252.7	-1.08639	5.07826e-15	6.57269e-13	down	K01184 polygalacturonase [EC:3.2.1.15] | (RefSeq) probable polygalacturonase At3g15720 (A)
Cluster-99333.0	-2.28023	5.18009e-15	6.66771e-13	down	--
Cluster-118811.0	-2.28343	5.3529e-15	6.86976e-13	down	K14487 auxin responsive GH3 gene family | (RefSeq) indole-3-acetic acid-amido synthetase GH3.17-like (A)
Cluster-120549.0	-1.53356	5.9879e-15	7.66204e-13	down	--
Cluster-21114.14	4.40365	6.03405e-15	7.69838e-13	up	--
Cluster-14811.4	-1.90452	7.55186e-15	9.55057e-13	down	K03386 peroxiredoxin 2/4 [EC:1.11.1.24] | (RefSeq) 2-Cys peroxiredoxin BAS1, chloroplastic (A)
Cluster-55434.3	8.22018	8.282e-15	1.04132e-12	up	K02256 cytochrome c oxidase subunit 1 [EC:7.1.1.9] | (RefSeq) cox1, PhpafMp01; cytochrome c oxidase subunit 1 (A)
Cluster-53488.228	1.45228	1.09944e-14	1.37044e-12	up	K24193 MFS transporter, SP family, sugar:H+ symporter | (RefSeq) sugar transport protein 13 (A)
Cluster-92716.0	-5.39919	1.12655e-14	1.40022e-12	down	K07441 beta-1,4-N-acetylglucosaminyltransferase [EC:2.4.1.141] | (RefSeq) UDP-N-acetylglucosamine transferase subunit ALG14 homolog (A)
Cluster-103273.0	1.63889	1.20036e-14	1.48769e-12	up	K23136 fraxetin 5-hydroxylase [EC:1.14.14.164] | (RefSeq) cytochrome P450 CYP82D47-like (A)
Cluster-154217.5	1.27245	1.21704e-14	1.50406e-12	up	K23146 3-hydroxyisobutyrate/3-hydroxypropionate dehydrogenase [EC:1.1.1.31 1.1.1.59] | (RefSeq) probable 3-hydroxyisobutyrate dehydrogenase, mitochondrial (A)
Cluster-120159.1	1.2855	1.53893e-14	1.8911e-12	up	K16275 E3 ubiquitin-protein ligase BAH [EC:2.3.2.27] | (RefSeq) probable E3 ubiquitin-protein ligase BAH1-like 1 (A)
Cluster-75800.0	1.36702	1.75827e-14	2.14242e-12	up	--
Cluster-136032.6	1.12517	2.01973e-14	2.45411e-12	up	K03327 multidrug resistance protein, MATE family | (RefSeq) protein DETOXIFICATION 34-like (A)
Cluster-112377.0	-1.58622	2.51507e-14	3.03052e-12	down	--
Cluster-25410.0	1.612	2.67843e-14	3.20953e-12	up	K20628 expansin | (RefSeq) expansin-B3-like (A)
Cluster-90747.3	-1.86379	2.92259e-14	3.46382e-12	down	K13227 UDP-glucosyltransferase BX8/BX9 [EC:2.4.1.202] | (RefSeq) DIMBOA UDP-glucosyltransferase BX9 (A)
Cluster-90858.4	-1.31711	2.93606e-14	3.47031e-12	down	--
Cluster-122065.10	-1.01441	3.24081e-14	3.8201e-12	down	K00430 peroxidase [EC:1.11.1.7] | (RefSeq) peroxidase 5-like (A)
Cluster-113367.3	-2.33168	3.2733e-14	3.84795e-12	down	K13248 pyridoxal phosphate phosphatase PHOSPHO2 [EC:3.1.3.74] | (RefSeq) inorganic pyrophosphatase 1-like (A)
Cluster-121855.1	-1.21121	3.7347e-14	4.35494e-12	down	K14484 auxin-responsive protein IAA | (RefSeq) auxin-responsive protein IAA27-like (A)
Cluster-90924.0	1.11768	3.84804e-14	4.46311e-12	up	--
Cluster-124041.7	-1.46933	4.91272e-14	5.6228e-12	down	K07375 tubulin beta | (RefSeq) tubulin beta-2 chain-like (A)
Cluster-99479.2	-1.56446	5.1995e-14	5.93537e-12	down	K22763 deubiquitinase DESI2 [EC:3.4.19.12] | (RefSeq) deSI-like protein At4g17486 (A)
Cluster-6220.6	1.42708	5.26825e-14	5.99806e-12	up	K09753 cinnamoyl-CoA reductase [EC:1.2.1.44] | (RefSeq) cinnamoyl-CoA reductase 1-like isoform X1 (A)
Cluster-98968.1	1.60075	5.99838e-14	6.79368e-12	up	K08726 soluble epoxide hydrolase / lipid-phosphate phosphatase [EC:3.3.2.10 3.1.3.76] | (RefSeq) uncharacterized protein LOC111482470 isoform X1 (A)
Cluster-84348.0	3.51389	6.98395e-14	7.86882e-12	up	K13065 shikimate O-hydroxycinnamoyltransferase [EC:2.3.1.133] | (RefSeq) agmatine coumaroyltransferase-2-like (A)
Cluster-80146.0	-2.07784	7.45374e-14	8.37638e-12	down	K27590 tyrosine-sulfated glycopeptide receptor | (RefSeq) leucine-rich repeat receptor-like serine/threonine-protein kinase At1g17230 (A)
Cluster-95820.0	-1.03035	7.79581e-14	8.72143e-12	down	K05658 ATP-binding cassette, subfamily B (MDR/TAP), member 1 [EC:7.6.2.2] | (RefSeq) putative ABC transporter B family member 8 isoform X1 (A)
Cluster-53488.5924	6.64047	7.801e-14	8.72143e-12	up	K05575 NAD(P)H-quinone oxidoreductase subunit 4 [EC:7.1.1.2] | (RefSeq) NAD(P)H-quinone oxidoreductase chain 4, chloroplastic-like (A)
Cluster-95758.0	1.39805	8.87442e-14	9.84538e-12	up	K03327 MATE family, multidrug and toxin extrusion protein | (RefSeq) protein DETOXIFICATION 51-like (A)
Cluster-67741.0	-1.67239	1.03105e-13	1.14094e-11	down	K17479 glutaredoxin domain-containing cysteine-rich protein 1 | (RefSeq) uncharacterized protein At5g39865 (A)
Cluster-71364.0	-1.38784	1.22581e-13	1.34276e-11	down	K05759 profilin | (RefSeq) uncharacterized protein LOC103842625 isoform X1 (A)
Cluster-112278.6	-2.56132	1.28879e-13	1.40819e-11	down	K08235 xyloglucan:xyloglucosyl transferase [EC:2.4.1.207] | (RefSeq) probable xyloglucan endotransglucosylase/hydrolase protein 33 (A)
Cluster-2008.8	-1.27623	1.55169e-13	1.69118e-11	down	K01652 acetolactate synthase I/II/III large subunit [EC:2.2.1.6] | (RefSeq) acetolactate synthase 3, chloroplastic-like (A)
Cluster-101528.0	-2.036	1.63147e-13	1.76925e-11	down	--
Cluster-79207.8	-1.34687	1.64963e-13	1.78448e-11	down	K10891 fanconi anemia group D2 protein | (RefSeq) Fanconi anemia group D2 protein homolog (A)
Cluster-74515.0	-1.39806	1.65853e-13	1.78964e-11	down	--
Cluster-94605.1	1.06535	1.69769e-13	1.82736e-11	up	--
Cluster-91387.1	1.01936	1.79271e-13	1.9201e-11	up	--
Cluster-76953.10	1.52511	2.15897e-13	2.30669e-11	up	K16903 L-tryptophan---pyruvate aminotransferase [EC:2.6.1.99] | (RefSeq) tryptophan aminotransferase-related protein 2 (A)
Cluster-118826.0	-1.61167	2.55838e-13	2.70018e-11	down	--
Cluster-154656.1	1.04328	2.59917e-13	2.73657e-11	up	K00521 ferric-chelate reductase [EC:1.16.1.7] | (RefSeq) ferric reduction oxidase 7, chloroplastic-like (A)
Cluster-100930.1	1.66983	2.6772e-13	2.8119e-11	up	K16055 trehalose 6-phosphate synthase/phosphatase [EC:2.4.1.15 3.1.3.12] | (RefSeq) probable alpha,alpha-trehalose-phosphate synthase [UDP-forming] 9 (A)
Cluster-134773.2	1.99909	2.73444e-13	2.85818e-11	up	K22277 glucan endo-1,6-beta-glucosidase [EC:3.2.1.75] | (RefSeq) probable glucan endo-1,6-beta-glucosidase B (A)
Cluster-46056.18	-9.39427	3.28573e-13	3.40977e-11	down	K17302 coatomer subunit beta' | (RefSeq) uncharacterized protein LOC125547365 (A)
Cluster-148579.3	-1.64725	3.42486e-13	3.54567e-11	down	K03860 phosphatidylinositol N-acetylglucosaminyltransferase subunit Q | (RefSeq) N-acetylglucosaminyl-phosphatidylinositol biosynthetic protein gpi1-like (A)
Cluster-127700.17	-1.19719	3.47264e-13	3.58658e-11	down	K22097 3-O-acetylpapaveroxine carboxylesterase [EC:3.1.1.105] | (RefSeq) carboxylesterase 1-like (A)
Cluster-44367.0	-1.29319	3.7083e-13	3.81181e-11	down	--
Cluster-141771.1	-2.26295	4.0276e-13	4.10115e-11	down	K14317 nuclear pore complex protein Nup214 | (RefSeq) nuclear pore complex protein NUP214 (A)
Cluster-128966.1	-2.11144	4.7362e-13	4.80017e-11	down	K18696 glycerophosphodiester phosphodiesterase [EC:3.1.4.46] | (RefSeq) glycerophosphodiester phosphodiesterase GDPD1, chloroplastic-like (A)
Cluster-60588.25	-1.10814	4.92698e-13	4.98188e-11	down	K01728 pectate lyase [EC:4.2.2.2] | (RefSeq) probable pectate lyase 8 isoform X1 (A)
Cluster-100568.0	-1.66333	5.1529e-13	5.19819e-11	down	K22133 oxalate---CoA ligase [EC:6.2.1.8] | (RefSeq) oxalate--CoA ligase (A)
Cluster-130166.0	-1.3914	5.17343e-13	5.20679e-11	down	K19706 dihydroceramide fatty acyl 2-hydroxylase [EC:1.14.18.7] | (RefSeq) dihydroceramide fatty acyl 2-hydroxylase FAH1 (A)
Cluster-112320.340	1.39616	5.96875e-13	5.99334e-11	up	K08711 ATP-binding cassette, subfamily G (WHITE), member 2, PDR | (RefSeq) pleiotropic drug resistance protein TUR2-like isoform X1 (A)
Cluster-21086.2	-1.09507	7.18509e-13	7.16493e-11	down	--
Cluster-142477.0	1.2917	7.35628e-13	7.31882e-11	up	K09873 aquaporin TIP | (RefSeq) probable aquaporin TIP-type RB7-18C (A)
Cluster-79850.0	-1.54084	7.65759e-13	7.60117e-11	down	--
Cluster-137400.9	2.30643	7.71195e-13	7.63765e-11	up	K12309 beta-galactosidase [EC:3.2.1.23] | (RefSeq) hypothetical protein (A)
Cluster-146596.2	-1.43437	7.77749e-13	7.68501e-11	down	K18443 golgi-specific brefeldin A-resistance guanine nucleotide exchange factor 1 | (RefSeq) ARF guanine-nucleotide exchange factor GNL2 (A)
Cluster-154815.0	-1.49737	7.83961e-13	7.71126e-11	down	K09184 GATA-binding protein, other eukaryote | (RefSeq) GATA transcription factor 8-like isoform X1 (A)
Cluster-143724.10	1.44774	7.91921e-13	7.77193e-11	up	K00469 inositol oxygenase [EC:1.13.99.1] | (RefSeq) probable inositol oxygenase (A)
Cluster-146114.8	-1.18935	8.57456e-13	8.3961e-11	down	--
Cluster-124220.4	-1.46616	8.88863e-13	8.66452e-11	down	K25075 pterocarpan synthase [EC:4.2.1.139] | (RefSeq) PTS3; pterocarpan synthase precursor (A)
Cluster-153119.0	1.35631	9.63198e-13	9.34711e-11	up	--
Cluster-133946.9	1.19911	9.68808e-13	9.38057e-11	up	K13430 serine/threonine-protein kinase PBS1 [EC:2.7.11.1] | (RefSeq) serine/threonine-protein kinase PBS1-like isoform X1 (A)
Cluster-108926.7	-1.00542	1.04647e-12	1.01099e-10	down	K05658 ATP-binding cassette, subfamily B (MDR/TAP), member 1 [EC:7.6.2.2] | (RefSeq) ABC transporter B family member 19-like (A)
Cluster-109479.0	1.35893	1.10864e-12	1.06868e-10	up	--
Cluster-19897.4	1.48818	1.1606e-12	1.11628e-10	up	K25108 licheninase [EC:3.2.1.73] | (RefSeq) lichenase-2 (A)
Cluster-56224.0	-2.27862	1.69499e-12	1.62307e-10	down	K20893 probable galacturonosyltransferase-like 1 [EC:2.4.1.-] | (RefSeq) probable galacturonosyltransferase-like 1 (A)
Cluster-143112.4	-1.18403	1.7312e-12	1.6541e-10	down	K05909 laccase [EC:1.10.3.2] | (RefSeq) laccase-12 (A)
Cluster-122065.4	-1.01682	1.78378e-12	1.69686e-10	down	K00430 peroxidase [EC:1.11.1.7] | (RefSeq) peroxidase 5-like (A)
Cluster-108425.1	-1.33462	2.16174e-12	2.0297e-10	down	--
Cluster-157532.7	-1.42656	2.3012e-12	2.15597e-10	down	K05681 ATP-binding cassette, subfamily G (WHITE), member 2 | (RefSeq) ABC transporter G family member 15-like (A)
Cluster-114057.1	-1.03238	2.35787e-12	2.2043e-10	down	--
Cluster-155879.4	2.38666	2.4775e-12	2.3062e-10	up	K01183 chitinase [EC:3.2.1.14] | (RefSeq) acidic endochitinase (A)
Cluster-126802.0	-1.7658	2.70126e-12	2.50374e-10	down	--
Cluster-16808.2	-2.24757	2.76382e-12	2.55627e-10	down	--
Cluster-115716.0	-1.38672	3.24548e-12	2.97637e-10	down	K21483 salicylate 1-O-methyltransferase [EC:2.1.1.274] | (RefSeq) S-adenosyl-L-methionine:benzoic acid/salicylic acid carboxyl methyltransferase 3-like (A)
Cluster-121799.0	-1.4388	3.38837e-12	3.10086e-10	down	K09338 homeobox-leucine zipper protein | (RefSeq) homeobox-leucine zipper protein ATHB-13-like (A)
Cluster-132710.3	-1.60378	3.5418e-12	3.23444e-10	down	--
Cluster-156020.0	1.14244	3.60402e-12	3.28435e-10	up	K26552 MFS transporter, POT/PTR family, nitrate/chloride/glucosinolate transporter | (RefSeq) protein NRT1/ PTR FAMILY 2.13 (A)
Cluster-134453.0	1.70591	3.9517e-12	3.59365e-10	up	--
Cluster-152220.2	-1.25519	3.98331e-12	3.61481e-10	down	K15397 3-ketoacyl-CoA synthase [EC:2.3.1.199] | (RefSeq) 3-ketoacyl-CoA synthase 11-like (A)
Cluster-110786.3	1.89233	4.05233e-12	3.66977e-10	up	K17605 serine/threonine-protein phosphatase 2A activator | (RefSeq) serine/threonine-protein phosphatase 2A activator 2-like isoform X1 (A)
Cluster-145763.0	-1.03788	4.41442e-12	3.98935e-10	down	--
Cluster-151035.1	1.66334	4.72851e-12	4.24665e-10	up	--
Cluster-79088.1	4.87893	5.31312e-12	4.7228e-10	up	K03234 elongation factor 2 | (RefSeq) elongation factor EF-2 (A)
Cluster-124041.17	-1.72872	5.44677e-12	4.8317e-10	down	K07375 tubulin beta | (RefSeq) tubulin beta chain-like (A)
Cluster-129802.5	-9.56421	5.77483e-12	5.09147e-10	down	--
Cluster-21114.9	3.13309	5.99303e-12	5.27314e-10	up	K01188 beta-glucosidase [EC:3.2.1.21] | (RefSeq) putative beta-glucosidase 41 isoform X1 (A)
Cluster-139870.0	-1.53276	6.24966e-12	5.47426e-10	down	--
Cluster-100289.0	-2.66946	6.25947e-12	5.47426e-10	down	K04712 sphingolipid 4-desaturase/C4-monooxygenase [EC:1.14.19.17 1.14.18.5] | (RefSeq) sphingolipid delta(4)-desaturase DES1-like isoform X1 (A)
Cluster-119257.3	-6.23132	6.58124e-12	5.74409e-10	down	K00142 acyl-CoA synthetase [EC:6.2.1.-] | (RefSeq) putative acyl-activating enzyme 19 isoform X1 (A)
Cluster-120275.0	2.40532	7.50755e-12	6.5263e-10	up	--
Cluster-108998.0	-3.24356	7.5668e-12	6.56465e-10	down	--
Cluster-138778.0	-1.32854	7.63164e-12	6.60096e-10	down	K09422 transcription factor MYB, plant | (RefSeq) transcription factor MYB60-like (A)
Cluster-110495.1	1.45898	7.63908e-12	6.60096e-10	up	K26551 MFS transporter, POT/PTR family, low-affinity nitrate transporter | (RefSeq) protein NRT1/ PTR FAMILY 1.2-like isoform X1 (A)
Cluster-116900.1	-1.41288	7.86405e-12	6.76897e-10	down	K10047 inositol-phosphate phosphatase / L-galactose 1-phosphate phosphatase [EC:3.1.3.25 3.1.3.93] | (RefSeq) inositol monophosphatase 3 (A)
Cluster-88590.0	-2.40325	7.86473e-12	6.76897e-10	down	--
Cluster-53290.3	1.55614	8.4686e-12	7.24558e-10	up	K00487 trans-cinnamate 4-monooxygenase [EC:1.14.14.91] | (RefSeq) trans-cinnamate 4-monooxygenase-like (A)
Cluster-97241.0	-2.52117	8.60307e-12	7.34614e-10	down	K15397 3-ketoacyl-CoA synthase [EC:2.3.1.199] | (RefSeq) 3-ketoacyl-CoA synthase 5-like (A)
Cluster-92122.0	-1.25272	9.87611e-12	8.41662e-10	down	--
Cluster-149920.2	9.08659	9.99831e-12	8.50405e-10	up	--
Cluster-124416.3	-1.23858	1.02691e-11	8.71728e-10	down	--
Cluster-139032.1	1.64915	1.0493e-11	8.87264e-10	up	--
Cluster-137624.0	-2.00193	1.06317e-11	8.97242e-10	down	--
Cluster-78324.31	-1.0397	1.07584e-11	9.06173e-10	down	--
Cluster-141791.1	1.46281	1.08044e-11	9.08283e-10	up	K20660 cytochrome P450 family 709 | (RefSeq) cytochrome P450 709B1-like (A)
Cluster-12943.0	1.20108	1.23407e-11	1.03176e-09	up	--
Cluster-96222.38	8.97716	1.34129e-11	1.11889e-09	up	K03006 DNA-directed RNA polymerase II subunit RPB1 [EC:2.7.7.6] | (RefSeq) LOW QUALITY PROTEIN: DNA-directed RNA polymerase II subunit RPB1-like (A)
Cluster-63015.289	2.10845	1.52733e-11	1.26921e-09	up	--
Cluster-66796.1	-1.01012	1.59554e-11	1.32336e-09	down	K08332 vacuolar protein 8 | (RefSeq) U-box domain-containing protein 2-like (A)
Cluster-104852.0	2.02004	1.77537e-11	1.4641e-09	up	--
Cluster-145687.3	-1.13123	1.84861e-11	1.51873e-09	down	K06269 serine/threonine-protein phosphatase PP1 catalytic subunit [EC:3.1.3.16] | (RefSeq) serine/threonine-protein phosphatase PP1-like isoform X1 (A)
Cluster-14016.1	5.68025	1.8679e-11	1.53167e-09	up	--
Cluster-100784.0	-9.12514	1.93813e-11	1.58626e-09	down	K00021 hydroxymethylglutaryl-CoA reductase (NADPH) [EC:1.1.1.34] | (RefSeq) 3-hydroxy-3-methylglutaryl-coenzyme A reductase 1-like (A)
Cluster-135432.3	-1.44543	1.99386e-11	1.62881e-09	down	K23025 H+-translocating diphosphatase [EC:7.1.3.1] | (RefSeq) pyrophosphate-energized vacuolar membrane proton pump-like (A)
Cluster-78324.28	-1.12605	2.00417e-11	1.63415e-09	down	--
Cluster-143769.7	-10.1907	2.01647e-11	1.6411e-09	down	K27701 F-box protein MAX2 | (RefSeq) F-box/LRR-repeat MAX2 homolog A (A)
Cluster-145690.2	-1.79337	2.07018e-11	1.68165e-09	down	--
Cluster-55589.0	-2.3004	2.0915e-11	1.6958e-09	down	--
Cluster-112135.0	1.17872	2.26059e-11	1.82267e-09	up	K05387 glutamate receptor, ionotropic, plant | (RefSeq) glutamate receptor 2.8-like (A)
Cluster-142695.1	-1.04773	2.53352e-11	2.03517e-09	down	K20867 galacturonosyltransferase 12/13/14/15 [EC:2.4.1.-] | (RefSeq) probable galacturonosyltransferase 15 (A)
Cluster-61691.0	-1.09782	2.66815e-11	2.13935e-09	down	K15402 fatty acid omega-hydroxylase [EC:1.14.-.-] | (RefSeq) cytochrome P450 86B1 (A)
Cluster-102761.3	-1.46131	2.93528e-11	2.3492e-09	down	K23877 xyloglucan O-acetyltransferase | (RefSeq) protein ALTERED XYLOGLUCAN 4 (A)
Cluster-108277.0	-1.15181	2.95191e-11	2.35816e-09	down	K01988 lactosylceramide 4-alpha-galactosyltransferase [EC:2.4.1.228] | (RefSeq) uncharacterized protein LOC131231241 (A)
Cluster-14960.0	2.47352	3.27663e-11	2.60796e-09	up	--
Cluster-111660.1	-1.08251	3.29361e-11	2.61667e-09	down	K03236 translation initiation factor 1A | (RefSeq) eukaryotic translation initiation factor 1A (A)
Cluster-147603.9	1.145	3.3734e-11	2.67516e-09	up	K00799 glutathione S-transferase [EC:2.5.1.18] | (RefSeq) glutathione S-transferase 3-like (A)
Cluster-148706.6	-1.1704	3.3802e-11	2.67566e-09	down	K10767 mRNA N6-methyladenine demethylase [EC:1.14.11.53] | (RefSeq) RNA demethylase ALKBH10B-like (A)
Cluster-149789.8	8.76412	3.5389e-11	2.78604e-09	up	K00942 guanylate kinase [EC:2.7.4.8] | (RefSeq) guanylate kinase 1-like (A)
Cluster-139158.2	1.25928	4.11872e-11	3.23078e-09	up	--
Cluster-56983.0	1.65731	4.16644e-11	3.26182e-09	up	--
Cluster-140005.5	-1.00121	4.55732e-11	3.54914e-09	down	--
Cluster-98961.1	-1.11277	4.75849e-11	3.69718e-09	down	K01213 galacturan 1,4-alpha-galacturonidase [EC:3.2.1.67] | (RefSeq) polygalacturonase At1g48100 (A)
Cluster-53488.1868	-1.18599	4.84903e-11	3.75278e-09	down	K03921 acyl-[acyl-carrier protein] desaturase [EC:1.14.19.2 1.14.19.11 1.14.19.26] | (RefSeq) stearoyl-[acyl-carrier-protein] 9-desaturase 6, chloroplastic-like (A)
Cluster-116318.0	-2.1619	4.8534e-11	3.75278e-09	down	K14488 SAUR family protein | (RefSeq) auxin-induced protein 6B-like (A)
Cluster-121799.2	-1.10643	4.93377e-11	3.80813e-09	down	K09338 homeobox-leucine zipper protein | (RefSeq) homeobox-leucine zipper protein ATHB-13-like isoform X1 (A)
Cluster-103921.0	-1.70296	5.06965e-11	3.88701e-09	down	K08176 MFS transporter, PHS family, inorganic phosphate transporter | (RefSeq) inorganic phosphate transporter 1-4-like (A)
Cluster-105858.1	-1.92595	5.07181e-11	3.88701e-09	down	K01179 endoglucanase [EC:3.2.1.4] | (RefSeq) endoglucanase 6-like (A)
Cluster-21114.7	4.44362	5.90977e-11	4.49744e-09	up	K01188 beta-glucosidase [EC:3.2.1.21] | (RefSeq) putative beta-glucosidase 41 isoform X1 (A)
Cluster-73849.1	-1.21748	6.23991e-11	4.73207e-09	down	K01206 alpha-L-fucosidase [EC:3.2.1.51] | (RefSeq) hypothetical protein (A)
Cluster-119298.5	-1.11637	6.51315e-11	4.93067e-09	down	K19861 benzyl alcohol O-benzoyltransferase [EC:2.3.1.196 2.3.1.232] | (RefSeq) benzyl alcohol O-benzoyltransferase-like (A)
Cluster-82049.0	1.6372	6.55763e-11	4.95569e-09	up	--
Cluster-86017.0	8.37768	6.57499e-11	4.96017e-09	up	K02866 large subunit ribosomal protein L10e | (RefSeq) 60S ribosomal protein L10 (A)
Cluster-154312.0	6.49253	7.08673e-11	5.3093e-09	up	K03231 elongation factor 1-alpha | (RefSeq) elongation factor 1-alpha-like (A)
Cluster-62333.0	5.5762	7.26034e-11	5.42104e-09	up	K14753 guanine nucleotide-binding protein subunit beta-2-like 1 protein | (RefSeq) receptor for activated protein kinase C (A)
Cluster-136708.6	-1.745	7.43978e-11	5.53556e-09	down	K14486 auxin response factor | (RefSeq) auxin response factor 2-like (A)
Cluster-6220.7	1.06079	7.76625e-11	5.76857e-09	up	K09753 cinnamoyl-CoA reductase [EC:1.2.1.44] | (RefSeq) cinnamoyl-CoA reductase 1-like isoform X1 (A)
Cluster-33932.1	-1.48128	7.90134e-11	5.85888e-09	down	K09422 transcription factor MYB, plant | (RefSeq) transcription factor RAX3-like (A)
Cluster-18439.3	5.14474	7.97331e-11	5.90216e-09	up	K02995 small subunit ribosomal protein S8e | (RefSeq) 40S ribosomal protein S8 isoform X1 (A)
Cluster-134166.2	1.32391	8.48381e-11	6.24806e-09	up	--
Cluster-90384.1	1.08587	8.97892e-11	6.56808e-09	up	K13066 caffeic acid 3-O-methyltransferase / acetylserotonin O-methyltransferase [EC:2.1.1.68 2.1.1.4] | (RefSeq) caffeic acid 3-O-methyltransferase-like (A)
Cluster-44312.0	1.14469	9.14563e-11	6.67878e-09	up	--
Cluster-141078.0	1.42378	1.02674e-10	7.42299e-09	up	--
Cluster-21114.1	3.27078	1.08342e-10	7.80672e-09	up	K01188 beta-glucosidase [EC:3.2.1.21] | (RefSeq) putative beta-glucosidase 41 isoform X1 (A)
Cluster-150908.1	6.34013	1.14379e-10	8.20085e-09	up	K02932 large subunit ribosomal protein L5e | (RefSeq) large ribosomal subunit protein uL18 (A)
Cluster-95472.0	-1.09823	1.1729e-10	8.38191e-09	down	K16280 E3 ubiquitin-protein ligase RGLG [EC:2.3.2.27] | (RefSeq) E3 ubiquitin-protein ligase RGLG2-like isoform X1 (A)
Cluster-10971.0	3.54184	1.2443e-10	8.87749e-09	up	K12823 ATP-dependent RNA helicase DDX5/DBP2 [EC:3.6.4.13] | (RefSeq) uncharacterized protein LOC113271800 (A)
Cluster-132425.2	-1.5645	1.25219e-10	8.91915e-09	down	K01166 ribonuclease T2 [EC:4.6.1.19] | (RefSeq) extracellular ribonuclease LE-like (A)
Cluster-124220.13	-1.49417	1.26584e-10	9.00154e-09	down	K25075 pterocarpan synthase [EC:4.2.1.139] | (RefSeq) PTS3; pterocarpan synthase precursor (A)
Cluster-117538.1	2.33408	1.27657e-10	9.06299e-09	up	K05986 nuclease S1 [EC:3.1.30.1] | (RefSeq) endonuclease 1 (A)
Cluster-130703.0	-1.72879	1.2839e-10	9.10013e-09	down	--
Cluster-93036.60	-1.2422	1.46081e-10	1.02536e-08	down	K22390 acid phosphatase type 7 | (RefSeq) probable inactive purple acid phosphatase 27 (A)
Cluster-131565.5	1.42433	1.4846e-10	1.04037e-08	up	K00521 ferric-chelate reductase [EC:1.16.1.7] | (RefSeq) ferric reduction oxidase 7, chloroplastic-like (A)
Cluster-117538.4	1.85689	1.48712e-10	1.04045e-08	up	K05986 nuclease S1 [EC:3.1.30.1] | (RefSeq) endonuclease 1 (A)
Cluster-8233.0	3.19898	1.50478e-10	1.05112e-08	up	--
Cluster-74397.25	-1.43169	1.51675e-10	1.05777e-08	down	K15803 (-)-germacrene D synthase [EC:4.2.3.75] | (RefSeq) beta-cubebene synthase-like (A)
Cluster-138692.1	1.06785	1.57257e-10	1.09319e-08	up	K15255 ATP-dependent DNA helicase PIF1 [EC:5.6.2.3] | (RefSeq) ATP-dependent DNA helicase PIF1-like (A)
Cluster-85139.1	1.69525	1.6385e-10	1.1372e-08	up	K22588 acetylserotonin O-methyltransferase, plant [EC:2.1.1.4] | (RefSeq) trans-resveratrol di-O-methyltransferase-like isoform X1 (A)
Cluster-134592.0	-1.20271	1.65173e-10	1.14455e-08	down	K09872 aquaporin PIP | (RefSeq) aquaporin PIP2-7 (A)
Cluster-124041.14	-1.10976	1.68709e-10	1.16605e-08	down	K07375 tubulin beta | (RefSeq) tubulin beta chain-like (A)
Cluster-107132.0	-2.8742	1.68814e-10	1.16605e-08	down	--
Cluster-147709.18	8.27565	1.76349e-10	1.21423e-08	up	K00924 receptor protein kinase TMK [EC:2.7.11.1] | (RefSeq) receptor protein kinase TMK1 isoform X1 (A)
Cluster-2059.0	1.71618	1.94943e-10	1.34013e-08	up	--
Cluster-145369.4	-1.02832	1.97956e-10	1.35869e-08	down	--
Cluster-35734.0	8.23983	2.28968e-10	1.55677e-08	up	K15223 upstream activation factor subunit UAF30 | (RefSeq) upstream activation factor subunit spp27 (A)
Cluster-102398.0	-1.04559	2.30351e-10	1.56216e-08	down	K07213 copper chaperone | (RefSeq) hypothetical protein (A)
Cluster-139345.1	2.13507	2.32685e-10	1.57463e-08	up	K20628 expansin | (RefSeq) expansin-B3-like (A)
Cluster-114565.0	-1.30656	2.40451e-10	1.62465e-08	down	K15402 fatty acid omega-hydroxylase [EC:1.14.-.-] | (RefSeq) hypothetical protein (A)
Cluster-149223.7	-1.14141	2.44574e-10	1.64994e-08	down	K05909 laccase [EC:1.10.3.2] | (RefSeq) laccase-7-like (A)
Cluster-48317.0	1.86665	2.61484e-10	1.76128e-08	up	K01426 amidase [EC:3.5.1.4] | (GenBank) Amidase family protein (A)
Cluster-35085.4	-1.09738	2.75792e-10	1.8519e-08	down	--
Cluster-149835.8	-1.01064	2.83299e-10	1.89645e-08	down	K05605 3-hydroxyisobutyryl-CoA hydrolase [EC:3.1.2.4] | (RefSeq) small ribosomal subunit protein mS47 (A)
Cluster-85407.0	1.64309	2.91801e-10	1.94735e-08	up	--
Cluster-50776.0	-2.19807	2.9307e-10	1.95281e-08	down	K07052 CAAX protease family protein | (RefSeq) uncharacterized protein LOC130767575 (A)
Cluster-99092.1	-1.07751	3.12533e-10	2.0793e-08	down	K19892 glucan endo-1,3-beta-glucosidase 4 [EC:3.2.1.39] | (RefSeq) glucan endo-1,3-beta-glucosidase 4 isoform X1 (A)
Cluster-144518.0	5.26205	3.26372e-10	2.16474e-08	up	K02984 small subunit ribosomal protein S3Ae | (RefSeq) 40S ribosomal protein S3a (A)
Cluster-112320.337	1.17281	3.43111e-10	2.26882e-08	up	K08711 ATP-binding cassette, subfamily G (WHITE), member 2, PDR | (RefSeq) pleiotropic drug resistance protein TUR2-like isoform X1 (A)
Cluster-124547.1	-1.25056	3.50578e-10	2.31115e-08	down	K22683 aspartyl protease family protein [EC:3.4.23.-] | (RefSeq) aspartyl protease family protein 2 (A)
Cluster-19238.1	8.14265	3.63834e-10	2.3949e-08	up	K02891 large subunit ribosomal protein L22e | (RefSeq) 60S ribosomal protein L22-2-like (A)
Cluster-141784.0	1.28424	3.6672e-10	2.4066e-08	up	K26392 stomatin-like protein 2 | (RefSeq) hypothetical protein (A)
Cluster-53488.3254	-1.28691	3.91558e-10	2.56184e-08	down	K14488 SAUR family protein | (RefSeq) auxin-responsive protein SAUR23 (A)
Cluster-77553.0	6.17923	4.12129e-10	2.68832e-08	up	K02262 cytochrome c oxidase subunit 3 | (RefSeq) cox3; cytochrome c oxidase subunit 3 (A)
Cluster-145626.8	-1.02693	4.6789e-10	3.0338e-08	down	K10703 very-long-chain (3R)-3-hydroxyacyl-CoA dehydratase [EC:4.2.1.134] | (RefSeq) very-long-chain (3R)-3-hydroxyacyl-CoA dehydratase PASTICCINO 2A (A)
Cluster-119175.0	-3.09072	4.86575e-10	3.14683e-08	down	--
Cluster-12794.0	4.80695	4.86774e-10	3.14683e-08	up	K02941 large subunit ribosomal protein LP0 | (RefSeq) 60S acidic ribosomal protein P0 (A)
Cluster-156113.3	1.3499	5.17235e-10	3.33382e-08	up	K07195 exocyst complex component 7 | (RefSeq) exocyst complex component EXO70A1-like isoform X1 (A)
Cluster-116702.0	-1.15296	5.18452e-10	3.33671e-08	down	K00430 peroxidase [EC:1.11.1.7] | (RefSeq) peroxidase 17 (A)
Cluster-42821.0	1.59317	5.53116e-10	3.55453e-08	up	--
Cluster-83819.4	1.71723	5.61653e-10	3.60405e-08	up	K12173 BRCA1-A complex subunit BRE | (RefSeq) BRISC and BRCA1-A complex member 2 (A)
Cluster-143138.0	-1.4858	5.6614e-10	3.62748e-08	down	K14686 solute carrier family 31 (copper transporter), member 1 | (RefSeq) copper transporter 1-like (A)
Cluster-104614.2	-1.33928	5.72014e-10	3.65971e-08	down	K08737 DNA mismatch repair protein MSH6 | (RefSeq) DNA mismatch repair protein MSH7-like (A)
Cluster-98424.0	8.15261	5.74269e-10	3.66873e-08	up	K02126 F-type H+-transporting ATPase subunit a | (RefSeq) atp6, PhpafMp23; ATP synthase F0 subunit 6 (A)
Cluster-53488.8	5.83398	5.85236e-10	3.73329e-08	up	K10640 E3 ubiquitin-protein ligase RNF25 [EC:2.3.2.27] | (RefSeq) uncharacterized protein LOC118034067 (A)
Cluster-148652.1	-1.45197	6.03065e-10	3.83574e-08	down	K01534 Zn2+/Cd2+-exporting ATPase [EC:7.2.2.12 7.2.2.21] | (RefSeq) cadmium/zinc-transporting ATPase HMA3-like (A)
Cluster-142935.0	-1.01601	6.16253e-10	3.91388e-08	down	K03239 translation initiation factor eIF-2B subunit alpha | (RefSeq) methylthioribose-1-phosphate isomerase (A)
Cluster-136481.4	1.26954	6.71837e-10	4.26067e-08	up	K09422 transcription factor MYB, plant | (RefSeq) transcription factor MYB108 (A)
Cluster-151064.0	-1.33097	7.22458e-10	4.57501e-08	down	K00001 alcohol dehydrogenase [EC:1.1.1.1] | (RefSeq) alcohol dehydrogenase-like 4 (A)
Cluster-52525.0	5.57748	7.26327e-10	4.5928e-08	up	K02991 small subunit ribosomal protein S6e | (RefSeq) 40S ribosomal protein S6-like (A)
Cluster-144985.1	1.04689	7.39047e-10	4.66643e-08	up	--
Cluster-87919.0	6.837	7.58125e-10	4.76608e-08	up	K03257 translation initiation factor 4A | (RefSeq) eukaryotic initiation factor 4A (ATP-dependent RNA helicase eIF4A) (A)
Cluster-111977.0	-1.57669	7.90237e-10	4.96077e-08	down	--
Cluster-147603.8	1.12154	8.07879e-10	5.05688e-08	up	K00799 glutathione S-transferase [EC:2.5.1.18] | (RefSeq) glutathione S-transferase 3-like (A)
Cluster-121949.0	-1.14935	9.17414e-10	5.71775e-08	down	K08099 chlorophyllase [EC:3.1.1.14] | (RefSeq) chlorophyllase-2-like (A)
Cluster-44928.1	1.12905	9.26306e-10	5.76489e-08	up	--
Cluster-15759.1	8.03453	1.01048e-09	6.27076e-08	up	K13199 plasminogen activator inhibitor 1 RNA-binding protein | (RefSeq) hypothetical protein (A)
Cluster-133165.0	1.33776	1.0487e-09	6.48938e-08	up	--
Cluster-139398.8	-8.36023	1.10509e-09	6.8286e-08	down	K06679 mitotic spindle assembly checkpoint protein MAD1 | (RefSeq) mitotic spindle checkpoint protein MAD1 isoform X1 (A)
Cluster-91753.18	-1.66192	1.11157e-09	6.85887e-08	down	K03885 NADH:quinone reductase (non-electrogenic) [EC:1.6.5.9] | (RefSeq) external alternative NAD(P)H-ubiquinone oxidoreductase B1, mitochondrial-like (A)
Cluster-112278.7	-1.75115	1.22649e-09	7.55719e-08	down	K08235 xyloglucan:xyloglucosyl transferase [EC:2.4.1.207] | (RefSeq) probable xyloglucan endotransglucosylase/hydrolase protein 33 (A)
Cluster-77024.0	2.83475	1.28019e-09	7.87687e-08	up	K01919 glutamate--cysteine ligase [EC:6.3.2.2] | (RefSeq) glutamate--cysteine ligase, chloroplastic-like (A)
Cluster-143236.0	-1.02503	1.28961e-09	7.92364e-08	down	K12951 cobalt/nickel-transporting P-type ATPase D [EC:7.2.2.-] | (RefSeq) hypothetical protein (A)
Cluster-128646.4	1.22241	1.33839e-09	8.2117e-08	up	K21777 G2/mitotic-specific cyclin-B, other | (RefSeq) G2/mitotic-specific cyclin S13-7-like (A)
Cluster-129192.0	6.79752	1.34371e-09	8.23268e-08	up	K09272 FACT complex subunit SSRP1/POB3 | (RefSeq) CG4797 (A)
Cluster-72821.0	2.15083	1.35741e-09	8.30493e-08	up	K25075 pterocarpan synthase [EC:4.2.1.139] | (RefSeq) pterocarpan synthase 1-like (A)
Cluster-151205.0	1.03319	1.36617e-09	8.34671e-08	up	K10875 DNA repair and recombination protein RAD54 and RAD54-like protein [EC:5.6.2.-] | (RefSeq) protein CHROMATIN REMODELING 25 (A)
Cluster-132066.2	-1.35921	1.39202e-09	8.4927e-08	down	--
Cluster-132932.0	2.34144	1.47636e-09	8.99462e-08	up	--
Cluster-133228.1	-8.41838	1.50104e-09	9.12811e-08	down	--
Cluster-5771.2	1.5192	1.50248e-09	9.12811e-08	up	--
Cluster-53488.244	1.24261	1.50802e-09	9.14891e-08	up	K24193 MFS transporter, SP family, sugar:H+ symporter | (RefSeq) sugar transport protein 13 (A)
Cluster-86733.5	1.06806	1.548e-09	9.37838e-08	up	K26557 protein SPA1-related 3/4 | (RefSeq) protein SPA1-RELATED 4 (A)
Cluster-86229.10	3.20317	1.55415e-09	9.40251e-08	up	--
Cluster-107025.0	-1.29592	1.587e-09	9.56123e-08	down	K14488 SAUR family protein | (RefSeq) auxin-responsive protein SAUR50 (A)
Cluster-134819.0	-1.13669	1.79571e-09	1.07737e-07	down	--
Cluster-120047.0	-1.31748	1.82311e-09	1.0908e-07	down	--
Cluster-102875.0	-1.22064	1.8719e-09	1.11845e-07	down	K05359 arogenate/prephenate dehydratase [EC:4.2.1.91 4.2.1.51] | (RefSeq) arogenate dehydratase 1-like (A)
Cluster-92933.0	-1.38627	1.88971e-09	1.12753e-07	down	K22683 aspartyl protease family protein [EC:3.4.23.-] | (RefSeq) aspartyl protease family protein 2 (A)
Cluster-124041.20	-1.30001	1.94138e-09	1.15519e-07	down	K07375 tubulin beta | (RefSeq) tubulin beta-1 chain-like (A)
Cluster-98630.5	1.89158	2.04681e-09	1.21459e-07	up	K24193 MFS transporter, SP family, sugar:H+ symporter | (RefSeq) sugar transport protein MST3-like (A)
Cluster-83891.6	1.01722	2.11854e-09	1.25372e-07	up	K03841 fructose-1,6-bisphosphatase I [EC:3.1.3.11] | (RefSeq) fructose-1,6-bisphosphatase, cytosolic (A)
Cluster-50324.0	-1.69086	2.19659e-09	1.29637e-07	down	K23154 2-hydroxyflavanone C-glucosyltransferase [EC:2.4.1.360] | (RefSeq) UDP-glycosyltransferase 708G1-like (A)
Cluster-111716.0	1.52574	2.25335e-09	1.32627e-07	up	K20556 cytochrome P450 family 76 subfamily C | (RefSeq) hypothetical protein (A)
Cluster-151009.2	1.1721	2.26193e-09	1.32951e-07	up	K00847 fructokinase [EC:2.7.1.4] | (RefSeq) probable fructokinase-4 (A)
Cluster-120380.0	-1.26522	2.29497e-09	1.34711e-07	down	--
Cluster-60592.4	8.24833	2.30249e-09	1.3497e-07	up	K19984 exocyst complex component 5 | (GenBank) exocyst complex component sec10 (A)
Cluster-100619.0	-1.28037	2.32776e-09	1.36267e-07	down	K18875 enhanced disease susceptibility 1 protein | (RefSeq) protein EDS1B (A)
Cluster-19707.7	1.26691	2.33859e-09	1.36716e-07	up	--
Cluster-119590.1	-1.4581	2.46159e-09	1.43135e-07	down	K07198 5'-AMP-activated protein kinase, catalytic alpha subunit [EC:2.7.11.31] | (RefSeq) CBL-interacting protein kinase 5 (A)
Cluster-157508.0	-1.24786	2.50471e-09	1.45448e-07	down	K01051 pectinesterase [EC:3.1.1.11] | (RefSeq) pectinesterase-like (A)
Cluster-53488.3638	-2.49812	2.52759e-09	1.4658e-07	down	K13947 auxin efflux carrier family protein | (RefSeq) auxin efflux carrier component 1a-like isoform X1 (A)
Cluster-93012.0	-1.17535	2.84282e-09	1.64202e-07	down	K12309 beta-galactosidase [EC:3.2.1.23] | (RefSeq) BGAL2; beta-galactosidase 2 (A)
Cluster-147460.0	-1.49613	2.86454e-09	1.65046e-07	down	K14488 SAUR family protein | (RefSeq) auxin-responsive protein SAUR50-like (A)
Cluster-78019.0	4.35003	2.86504e-09	1.65046e-07	up	--
Cluster-131572.0	5.78763	3.09622e-09	1.77421e-07	up	K06630 14-3-3 protein epsilon | (RefSeq) 14-3-3 protein 7 (A)
Cluster-111985.0	1.1555	3.118e-09	1.78434e-07	up	K00521 ferric-chelate reductase [EC:1.16.1.7] | (RefSeq) ferric reduction oxidase 7, chloroplastic-like (A)
Cluster-12612.0	7.55758	3.14395e-09	1.79682e-07	up	--
Cluster-53488.5670	1.15528	3.19735e-09	1.82493e-07	up	K12829 splicing factor 3B subunit 2 | (RefSeq) uncharacterized protein LOC119336284 isoform X1 (A)
Cluster-1845.1	-1.95839	3.4831e-09	1.98021e-07	down	K03921 acyl-[acyl-carrier protein] desaturase [EC:1.14.19.2 1.14.19.11 1.14.19.26] | (RefSeq) stearoyl-[acyl-carrier-protein] 9-desaturase 5, chloroplastic-like isoform X1 (A)
Cluster-50666.0	7.85585	3.51438e-09	1.99277e-07	up	K02975 small subunit ribosomal protein S25e | (RefSeq) rps25; component of cytosolic 80S ribosome and 40S small subunit (A)
Cluster-139351.7	1.48148	3.6367e-09	2.05944e-07	up	K02692 photosystem I subunit II | (RefSeq) photosystem I reaction center subunit II, chloroplastic (A)
Cluster-29385.0	7.51102	3.74333e-09	2.11705e-07	up	K02925 large subunit ribosomal protein L3e | (RefSeq) 60S ribosomal protein L3-like (A)
Cluster-122333.0	-1.02415	3.84376e-09	2.17102e-07	down	K13415 protein brassinosteroid insensitive 1 [EC:2.7.10.1 2.7.11.1] | (RefSeq) systemin receptor SR160-like (A)
Cluster-5247.62	-1.31631	4.00215e-09	2.24944e-07	down	K00924 receptor protein kinase TMK [EC:2.7.11.1] | (RefSeq) receptor-like kinase TMK3 (A)
Cluster-113687.12	-3.33771	4.2368e-09	2.3669e-07	down	--
Cluster-110589.0	3.17567	4.23937e-09	2.3669e-07	up	K03781 catalase [EC:1.11.1.6] | (RefSeq) catalase isozyme 1 (A)
Cluster-142780.86	5.20976	4.23966e-09	2.3669e-07	up	--
Cluster-26056.1	7.8835	4.26977e-09	2.37759e-07	up	K02917 large subunit ribosomal protein L35Ae | (RefSeq) 60S ribosomal protein L35a-1-like (A)
Cluster-106630.0	-1.42364	4.36612e-09	2.42502e-07	down	K01051 pectinesterase [EC:3.1.1.11] | (RefSeq) pectinesterase-like (A)
Cluster-62737.0	-1.54587	4.58387e-09	2.5427e-07	down	K18801 glucuronoxylan 4-O-methyltransferase [EC:2.1.1.112] | (RefSeq) glucuronoxylan 4-O-methyltransferase 1-like (A)
Cluster-99193.0	-1.59352	4.59847e-09	2.54754e-07	down	K15015 solute carrier family 32 (vesicular inhibitory amino acid transporter) | (RefSeq) amino acid transporter AVT1C-like isoform X1 (A)
Cluster-102761.4	-2.1429	4.9589e-09	2.74022e-07	down	K11866 STAM-binding protein [EC:3.4.19.12] | (RefSeq) AMSH-like ubiquitin thioesterase 3 (A)
Cluster-21114.3	5.73973	5.03197e-09	2.77706e-07	up	K01188 beta-glucosidase [EC:3.2.1.21] | (RefSeq) putative beta-glucosidase 41 isoform X1 (A)
Cluster-125593.8	-1.48571	5.05017e-09	2.78356e-07	down	K13065 shikimate O-hydroxycinnamoyltransferase [EC:2.3.1.133] | (RefSeq) shikimate O-hydroxycinnamoyltransferase-like (A)
Cluster-148407.3	-1.30563	5.33473e-09	2.93668e-07	down	K09527 DnaJ homolog subfamily C member 7 | (RefSeq) inactive TPR repeat-containing thioredoxin TTL3-like (A)
Cluster-94328.0	1.05691	5.3702e-09	2.95057e-07	up	--
Cluster-143638.0	-1.59165	5.48858e-09	2.99854e-07	down	--
Cluster-114600.0	1.27647	5.57736e-09	3.03938e-07	up	K00789 S-adenosylmethionine synthetase [EC:2.5.1.6] | (RefSeq) S-adenosylmethionine synthase 3-like (A)
Cluster-92435.0	1.07703	5.79908e-09	3.15624e-07	up	--
Cluster-11297.3	2.60511	5.84955e-09	3.17972e-07	up	K15920 xylan 1,4-beta-xylosidase [EC:3.2.1.37] | (RefSeq) probable beta-D-xylosidase 5 (A)
Cluster-3244.0	3.60219	6.04499e-09	3.27365e-07	up	--
Cluster-136701.12	2.02311	6.16297e-09	3.33338e-07	up	K00384 thioredoxin reductase (NADPH) [EC:1.8.1.9] | (RefSeq) thioredoxin reductase 1-like (A)
Cluster-85520.0	-1.23962	6.22855e-09	3.36466e-07	down	--
Cluster-146800.3	8.29179	6.26507e-09	3.38018e-07	up	K01209 alpha-L-arabinofuranosidase [EC:3.2.1.55] | (RefSeq) alpha-L-arabinofuranosidase 1 isoform X1 (A)
Cluster-200.5	2.45689	6.46881e-09	3.48144e-07	up	--
Cluster-154777.6	-1.33441	6.55614e-09	3.52407e-07	down	K13264 isoflavone 7-O-glucoside-6''-O-malonyltransferase [EC:2.3.1.115] | (RefSeq) IF7MaT; malonyl-CoA:isoflavone 7-O-glucoside-6''-O-malonyltransferase (A)
Cluster-6206.2	-1.73005	6.65055e-09	3.56598e-07	down	--
Cluster-137124.18	-8.45569	6.73837e-09	3.6086e-07	down	K08955 ATP-dependent metalloprotease [EC:3.4.24.-] | (RefSeq) ATP-dependent zinc metalloprotease FTSH 11, chloroplastic/mitochondrial (A)
Cluster-150929.0	-2.53927	6.7631e-09	3.61589e-07	down	K14401 cleavage and polyadenylation specificity factor subunit 1 | (RefSeq) cleavage and polyadenylation specificity factor subunit 1-like (A)
Cluster-50859.0	5.69013	6.76864e-09	3.61589e-07	up	K02865 large subunit ribosomal protein L10Ae | (RefSeq) 60S ribosomal protein L10a-2-like (A)
Cluster-116868.1	2.14651	6.86459e-09	3.65814e-07	up	K12198 charged multivesicular body protein 5 | (RefSeq) vacuolar protein sorting-associated protein 60.1-like (A)
Cluster-149736.0	5.64774	7.29222e-09	3.87175e-07	up	K02868 large subunit ribosomal protein L11e | (RefSeq) 60S ribosomal protein L11-1-like (A)
Cluster-10355.0	1.56776	7.34073e-09	3.89274e-07	up	K10523 speckle-type POZ protein | (RefSeq) BTB/POZ domain-containing protein At1g55760 (A)
Cluster-126913.2	7.74411	7.35197e-09	3.89394e-07	up	--
Cluster-131591.7	7.79753	7.56134e-09	3.99995e-07	up	--
Cluster-129334.0	5.30436	7.73399e-09	4.08133e-07	up	--
Cluster-37467.1	7.7569	7.8785e-09	4.14749e-07	up	K02949 small subunit ribosomal protein S11e | (RefSeq) 40S ribosomal protein S11-2-like (A)
Cluster-137937.0	1.00879	7.94776e-09	4.17888e-07	up	--
Cluster-100510.6	1.72219	8.00415e-09	4.20344e-07	up	K00422 polyphenol oxidase [EC:1.10.3.1] | (RefSeq) aureusidin synthase-like (A)
Cluster-69761.0	-1.64268	8.194e-09	4.29275e-07	down	--
Cluster-27252.3	3.75819	8.34449e-09	4.36105e-07	up	K01188 beta-glucosidase [EC:3.2.1.21] | (RefSeq) putative beta-glucosidase 41 isoform X1 (A)
Cluster-11147.1	7.81975	8.40683e-09	4.38307e-07	up	K02943 large subunit ribosomal protein LP2 | (RefSeq) hypothetical protein (A)
Cluster-126963.1	7.71921	8.4806e-09	4.41623e-07	up	K08873 serine/threonine-protein kinase SMG1 [EC:2.7.11.1] | (RefSeq) uncharacterized protein LOC131218594 isoform X1 (A)
Cluster-37278.1	5.87882	8.65449e-09	4.49598e-07	up	--
Cluster-128784.0	7.7294	8.82128e-09	4.57714e-07	up	K02969 small subunit ribosomal protein S20e | (RefSeq) ribosomal protein S1 (A)
Cluster-111630.0	-1.48785	9.13005e-09	4.7148e-07	down	--
Cluster-109772.2	1.31149	9.22554e-09	4.75845e-07	up	K02717 photosystem II oxygen-evolving enhancer protein 2 | (RefSeq) oxygen-evolving enhancer protein 2, chloroplastic-like (A)
Cluster-80771.0	1.47834	1.02868e-08	5.287e-07	up	--
Cluster-30619.0	5.6362	1.05516e-08	5.41664e-07	up	K02936 large subunit ribosomal protein L7Ae | (RefSeq) 60S ribosomal protein L7a-2-like (A)
Cluster-94235.0	1.06805	1.09583e-08	5.61609e-07	up	--
Cluster-141427.0	2.04258	1.0966e-08	5.61609e-07	up	K18810 cyclin D1/2/4, plant | (RefSeq) cyclin-D1-1 isoform X1 (A)
Cluster-48511.2	8.05824	1.14008e-08	5.8319e-07	up	K10532 heparan-alpha-glucosaminide N-acetyltransferase [EC:2.3.1.78] | (RefSeq) uncharacterized protein LOC131154213 isoform X1 (A)
Cluster-100984.0	1.34867	1.16609e-08	5.94389e-07	up	K00764 amidophosphoribosyltransferase [EC:2.4.2.14] | (RefSeq) amidophosphoribosyltransferase, chloroplastic-like (A)
Cluster-13679.0	5.8105	1.20995e-08	6.14582e-07	up	K04079 molecular chaperone HtpG | (RefSeq) heat shock protein 90-2 (A)
Cluster-78324.30	-1.63186	1.22786e-08	6.22223e-07	down	--
Cluster-149933.8	3.16702	1.23953e-08	6.27401e-07	up	K01919 glutamate--cysteine ligase [EC:6.3.2.2] | (RefSeq) glutamate--cysteine ligase, chloroplastic isoform X1 (A)
Cluster-137038.0	-1.53629	1.26688e-08	6.40498e-07	down	K22390 acid phosphatase type 7 | (RefSeq) purple acid phosphatase 23 isoform X1 (A)
Cluster-51481.0	-1.32711	1.26936e-08	6.41005e-07	down	K03676 glutaredoxin 3 | (RefSeq) glutaredoxin-C6-like (A)
Cluster-96191.2	1.32382	1.28055e-08	6.45905e-07	up	K13496 UDP-glucosyltransferase 73C [EC:2.4.1.-] | (RefSeq) UDP-glycosyltransferase 73C3-like isoform X1 (A)
Cluster-108425.0	-1.14671	1.28466e-08	6.47223e-07	down	--
Cluster-150009.0	1.56937	1.31086e-08	6.5813e-07	up	K08711 ATP-binding cassette, subfamily G (WHITE), member 2, PDR | (RefSeq) ABC transporter G family member 29-like isoform X1 (A)
Cluster-112237.0	1.07891	1.31856e-08	6.6123e-07	up	K19891 glucan endo-1,3-beta-glucosidase 1/2/3 [EC:3.2.1.39] | (RefSeq) O-Glycosyl hydrolases family 17 protein (A)
Cluster-128906.0	7.27964	1.33997e-08	6.71194e-07	up	K02964 small subunit ribosomal protein S18e | (RefSeq) 40S ribosomal protein S18 (A)
Cluster-139381.3	1.0145	1.41012e-08	7.03892e-07	up	K13447 respiratory burst oxidase [EC:1.6.3.- 1.11.1.-] | (RefSeq) respiratory burst oxidase homolog protein A-like (A)
Cluster-107684.0	-1.2871	1.41883e-08	7.07424e-07	down	--
Cluster-5394.0	7.64549	1.42049e-08	7.07441e-07	up	--
Cluster-143853.4	-1.38309	1.43283e-08	7.12765e-07	down	K03715 1,2-diacylglycerol 3-beta-galactosyltransferase [EC:2.4.1.46] | (RefSeq) probable monogalactosyldiacylglycerol synthase 3, chloroplastic isoform X1 (A)
Cluster-144535.0	-1.53829	1.44443e-08	7.17716e-07	down	K10525 allene oxide cyclase [EC:5.3.99.6] | (RefSeq) allene oxide cyclase, chloroplastic-like (A)
Cluster-120068.8	-1.59418	1.45399e-08	7.21639e-07	down	K20628 expansin | (RefSeq) expansin-A8-like (A)
Cluster-143853.6	-1.06736	1.50319e-08	7.44352e-07	down	K03715 1,2-diacylglycerol 3-beta-galactosyltransferase [EC:2.4.1.46] | (RefSeq) probable monogalactosyldiacylglycerol synthase 3, chloroplastic isoform X1 (A)
Cluster-140470.4	-1.54479	1.5065e-08	7.45141e-07	down	K11593 eukaryotic translation initiation factor 2C | (RefSeq) protein argonaute 1A-like (A)
Cluster-42437.0	2.15019	1.59532e-08	7.87279e-07	up	--
Cluster-143724.16	1.53436	1.60405e-08	7.90687e-07	up	K00469 inositol oxygenase [EC:1.13.99.1] | (RefSeq) probable inositol oxygenase (A)
Cluster-104816.1	1.75532	1.72939e-08	8.46696e-07	up	K16904 dCTP diphosphatase [EC:3.6.1.12] | (RefSeq) uncharacterized protein LOC131245852 (A)
Cluster-103955.0	-1.08789	1.76804e-08	8.63671e-07	down	--
Cluster-100869.0	-1.87489	1.77385e-08	8.65535e-07	down	K27590 tyrosine-sulfated glycopeptide receptor | (RefSeq) leucine-rich repeat receptor-like serine/threonine-protein kinase At1g17230 (A)
Cluster-30508.1	7.2856	1.78994e-08	8.72402e-07	up	K02937 large subunit ribosomal protein L7e | (RefSeq) 60S ribosomal protein L7-2-like (A)
Cluster-84952.1	-1.97247	1.89223e-08	9.16086e-07	down	K05909 laccase [EC:1.10.3.2] | (RefSeq) laccase-4-like (A)
Cluster-125953.0	1.00959	1.9075e-08	9.22445e-07	up	K05658 ATP-binding cassette, subfamily B (MDR/TAP), member 1 [EC:7.6.2.2] | (RefSeq) uncharacterized protein LOC111781709 (A)
Cluster-140419.1	1.05206	1.92122e-08	9.27497e-07	up	K23948 NADH:quinone reductase (non-electrogenic) [EC:1.6.5.9] | (RefSeq) hypothetical protein (A)
Cluster-15708.0	1.91262	1.92222e-08	9.27497e-07	up	K22378 E3 ubiquitin-protein ligase RNF181 [EC:2.3.2.27] | (RefSeq) E3 ubiquitin-protein ligase RING1-like (A)
Cluster-150501.47	1.24845	1.97405e-08	9.49338e-07	up	K09338 homeobox-leucine zipper protein | (RefSeq) homeobox-leucine zipper protein ATHB-7-like (A)
Cluster-16231.0	7.22987	1.9902e-08	9.56046e-07	up	K02882 large subunit ribosomal protein L18Ae | (RefSeq) 60S ribosomal protein L18Ae (A)
Cluster-100510.5	1.42155	2.05685e-08	9.8697e-07	up	K00422 polyphenol oxidase [EC:1.10.3.1] | (RefSeq) aureusidin synthase-like isoform X1 (A)
Cluster-28727.0	1.6023	2.1681e-08	1.03917e-06	up	K08695 anthocyanidin reductase [EC:1.3.1.77] | (RefSeq) anthocyanidin reductase ((2S)-flavan-3-ol-forming) (A)
Cluster-145921.13	-1.24213	2.17043e-08	1.03917e-06	down	K11548 kinetochore protein Nuf2 | (RefSeq) kinetochore protein NUF2 homolog isoform X1 (A)
Cluster-78455.2	-1.12804	2.19456e-08	1.04841e-06	down	--
Cluster-107785.0	-1.01984	2.30252e-08	1.09403e-06	down	K12761 carbon catabolite-derepressing protein kinase [EC:2.7.11.1] | (RefSeq) CBL-interacting serine/threonine-protein kinase 7-like (A)
Cluster-20972.8	-1.55265	2.31771e-08	1.09998e-06	down	--
Cluster-42353.0	-2.52712	2.33154e-08	1.10533e-06	down	K16281 RING-H2 zinc finger protein RHA1 | (RefSeq) brassinosteroid-responsive RING protein 1-like (A)
Cluster-77121.0	-2.18285	2.34781e-08	1.10711e-06	down	--
Cluster-105792.0	6.44479	2.38631e-08	1.12271e-06	up	K02987 small subunit ribosomal protein S4e | (RefSeq) 40S ribosomal protein S4-3 (A)
Cluster-105154.4	-1.19405	2.46397e-08	1.15799e-06	down	K13395 (S)-stylopine/(S)-canadine/(S)-nandinine synthase [EC:1.14.19.64 1.14.19.68 1.14.19.73] | (RefSeq) (S)-canadine synthase CYP719A21-like (A)
Cluster-104775.3	1.36278	2.47609e-08	1.16242e-06	up	K22531 ATPase family AAA domain-containing protein 2 [EC:3.6.1.-] | (RefSeq) P-loop containing nucleoside triphosphate hydrolase (A)
Cluster-127368.2	-1.00127	2.53593e-08	1.18923e-06	down	--
Cluster-22102.14	1.19094	2.55437e-08	1.19658e-06	up	K13435 serine/threonine-protein kinase Pto | (RefSeq) receptor-like protein kinase HERK 1 isoform X2 (A)
Cluster-79341.0	7.68344	2.57585e-08	1.20534e-06	up	K02973 small subunit ribosomal protein S23e | (RefSeq) 40S ribosomal protein S23 (A)
Cluster-113853.1	-2.89117	2.58359e-08	1.20766e-06	down	K13065 shikimate O-hydroxycinnamoyltransferase [EC:2.3.1.133] | (RefSeq) acyltransferase GLAUCE (A)
Cluster-137400.3	2.56526	2.65365e-08	1.23774e-06	up	K12309 beta-galactosidase [EC:3.2.1.23] | (RefSeq) hypothetical protein (A)
Cluster-115111.2	-1.3809	2.66318e-08	1.24085e-06	down	K27692 vacuolar transporter chaperone complex subunit 4 [EC:2.7.4.1] | (RefSeq) uncharacterized protein (A)
Cluster-149564.0	-2.82572	2.7488e-08	1.27663e-06	down	--
Cluster-71674.0	1.4566	2.77392e-08	1.28692e-06	up	K11592 endoribonuclease Dicer [EC:3.1.26.-] | (RefSeq) endoribonuclease Dicer homolog 2-like isoform X1 (A)
Cluster-97769.1	-3.90107	2.79115e-08	1.29353e-06	down	--
Cluster-106780.0	2.05632	2.81381e-08	1.30229e-06	up	--
Cluster-73772.5	-2.25893	2.84284e-08	1.31328e-06	down	--
Cluster-110434.0	-1.41353	3.0372e-08	1.39711e-06	down	K01728 pectate lyase [EC:4.2.2.2] | (RefSeq) probable pectate lyase 5 (A)
Cluster-107699.0	1.444	3.05745e-08	1.40494e-06	up	--
Cluster-133890.5	7.6579	3.07676e-08	1.41082e-06	up	K10859 DNA oxidative demethylase [EC:1.14.11.33] | (RefSeq) alpha-ketoglutarate-dependent dioxygenase alkB homolog 3-like (A)
Cluster-131591.9	-8.00317	3.08115e-08	1.41134e-06	down	--
Cluster-130746.3	7.12281	3.18173e-08	1.45588e-06	up	K02989 small subunit ribosomal protein S5e | (RefSeq) ribosomal protein S5 component of cytosolic 80S ribosome and 40S small subunit (A)
Cluster-85139.0	-1.72161	3.26219e-08	1.48955e-06	down	K22588 acetylserotonin O-methyltransferase, plant [EC:2.1.1.4] | (RefSeq) trans-resveratrol di-O-methyltransferase-like isoform X1 (A)
Cluster-148850.4	8.53647	3.26651e-08	1.48995e-06	up	K00106 xanthine dehydrogenase/oxidase [EC:1.17.1.4 1.17.3.2] | (RefSeq) uncharacterized protein LOC131245742 (A)
Cluster-155340.0	7.12252	3.29454e-08	1.49959e-06	up	K02998 small subunit ribosomal protein SAe | (RefSeq) 40S ribosomal protein SA (A)
Cluster-139771.6	-7.67673	3.39512e-08	1.54213e-06	down	K01866 tyrosyl-tRNA synthetase [EC:6.1.1.1] | (RefSeq) tyrosine--tRNA ligase 2, cytoplasmic (A)
Cluster-140971.1	7.82877	3.53682e-08	1.60147e-06	up	K08818 cell division cycle 2-like [EC:2.7.11.22] | (RefSeq) cyclin-dependent kinase G-2-like isoform X1 (A)
Cluster-11886.1	-1.74823	3.57829e-08	1.61855e-06	down	--
Cluster-106854.0	-1.03988	3.98417e-08	1.79094e-06	down	K00279 cytokinin dehydrogenase [EC:1.5.99.12] | (RefSeq) cytokinin dehydrogenase 7 isoform X1 (A)
Cluster-121390.0	1.80823	3.99147e-08	1.79236e-06	up	--
Cluster-120688.0	1.53761	4.16265e-08	1.86344e-06	up	--
Cluster-21114.4	3.75543	4.18532e-08	1.87166e-06	up	K01188 beta-glucosidase [EC:3.2.1.21] | (RefSeq) putative beta-glucosidase 41 isoform X1 (A)
Cluster-115399.0	6.23736	4.29803e-08	1.92008e-06	up	K02981 small subunit ribosomal protein S2e | (RefSeq) 40S ribosomal protein S2-like (A)
Cluster-155735.1	7.11042	4.34736e-08	1.94012e-06	up	K03233 elongation factor 1-gamma | (RefSeq) elongation factor 1-gamma 3-like (A)
Cluster-14960.4	6.32218	4.40181e-08	1.9624e-06	up	--
Cluster-104438.2	-1.3667	4.47597e-08	1.99342e-06	down	K05277 anthocyanidin synthase [EC:1.14.20.4] | (RefSeq) leucoanthocyanidin dioxygenase-like (A)
Cluster-21661.13	-8.16547	4.54292e-08	2.01827e-06	down	K12393 AP-1 complex subunit mu | (RefSeq) AP-1 complex subunit mu-2 (A)
Cluster-124462.0	1.23856	4.54573e-08	2.01827e-06	up	K14489 arabidopsis histidine kinase 2/3/4 (cytokinin receptor) [EC:2.7.13.3] | (RefSeq) histidine kinase 3-like isoform X1 (A)
Cluster-18234.0	7.49056	4.55717e-08	2.02128e-06	up	K02883 large subunit ribosomal protein L18e | (RefSeq) 60S ribosomal protein L18-2-like (A)
Cluster-109679.5	2.24176	4.58568e-08	2.03185e-06	up	--
Cluster-110160.6	-8.37832	4.60467e-08	2.03818e-06	down	K01061 carboxymethylenebutenolidase [EC:3.1.1.45] | (RefSeq) uncharacterized protein LOC131245675 (A)
Cluster-112064.98	1.30986	4.67401e-08	2.06676e-06	up	K00924 receptor protein kinase TMK [EC:2.7.11.1] | (RefSeq) receptor-like kinase TMK3 (A)
Cluster-45890.0	2.58144	4.92217e-08	2.17428e-06	up	K24139 auxin efflux carrier family protein | (RefSeq) protein PIN-LIKES 7-like (A)
Cluster-47648.1	7.4912	4.94281e-08	2.18117e-06	up	K02128 F-type H+-transporting ATPase subunit c | (RefSeq) atp9; ATP synthase F0 subunit 9 (A)
Cluster-53488.1118	1.52183	4.96395e-08	2.18828e-06	up	K17338 receptor expression-enhancing protein 1/2/3/4 | (RefSeq) putative HVA22-like protein g isoform X1 (A)
Cluster-155401.1	7.05614	5.04749e-08	2.22284e-06	up	K02997 small subunit ribosomal protein S9e | (RefSeq) 40S ribosomal protein S9e (A)
Cluster-146807.0	-2.05479	5.07412e-08	2.23231e-06	down	--
Cluster-2501.7	-2.1902	5.08756e-08	2.23595e-06	down	K18108 (-)-alpha-terpineol synthase [EC:4.2.3.111] | (RefSeq) (-)-alpha-terpineol synthase (A)
Cluster-114526.4	1.89363	5.34114e-08	2.34265e-06	up	K00815 tyrosine aminotransferase [EC:2.6.1.5] | (RefSeq) tyrosine aminotransferase-like (A)
Cluster-105879.1	1.52059	5.46337e-08	2.38901e-06	up	K10859 DNA oxidative demethylase [EC:1.14.11.33] | (RefSeq) alpha-ketoglutarate-dependent dioxygenase alkB homolog 3-like (A)
Cluster-148579.2	-1.07993	5.68981e-08	2.48302e-06	down	K03860 phosphatidylinositol N-acetylglucosaminyltransferase subunit Q | (RefSeq) N-acetylglucosaminyl-phosphatidylinositol biosynthetic protein gpi1-like (A)
Cluster-133699.5	-8.46119	5.70407e-08	2.48674e-06	down	--
Cluster-23554.8	1.3724	5.74986e-08	2.50419e-06	up	K01773 aldoxime dehydratase [EC:4.99.1.-] | (RefSeq) cytochrome P450 71B9-like (A)
Cluster-148579.1	-2.89176	5.78483e-08	2.51689e-06	down	K03860 phosphatidylinositol N-acetylglucosaminyltransferase subunit Q | (RefSeq) N-acetylglucosaminyl-phosphatidylinositol biosynthetic protein gpi1-like (A)
Cluster-96794.2	-1.79668	5.79857e-08	2.52035e-06	down	K03097 casein kinase II subunit alpha [EC:2.7.11.1] | (RefSeq) casein kinase II subunit alpha isoform X1 (A)
Cluster-143197.0	-2.18415	6.0275e-08	2.61461e-06	down	K16040 trans-resveratrol di-O-methyltransferase [EC:2.1.1.240] | (RefSeq) trans-resveratrol di-O-methyltransferase (A)
Cluster-145460.6	7.62015	6.09513e-08	2.6413e-06	up	K01953 asparagine synthase (glutamine-hydrolysing) [EC:6.3.5.4] | (RefSeq) asparagine synthetase [glutamine-hydrolyzing] (A)
Cluster-156825.0	6.12224	6.19148e-08	2.68038e-06	up	K13429 chitin elicitor receptor kinase 1 | (RefSeq) chitin elicitor receptor kinase 1 (A)
Cluster-139994.1	1.77839	6.47392e-08	2.79151e-06	up	K01213 galacturan 1,4-alpha-galacturonidase [EC:3.2.1.67] | (RefSeq) exopolygalacturonase-like (A)
Cluster-94270.4	1.31774	6.53131e-08	2.81346e-06	up	K01723 hydroperoxide dehydratase [EC:4.2.1.92] | (RefSeq) allene oxide synthase 1, chloroplastic-like (A)
Cluster-94912.0	7.50879	6.60041e-08	2.8404e-06	up	K02875 large subunit ribosomal protein L14e | (RefSeq) 60S ribosomal protein L14e (A)
Cluster-101711.0	-3.03675	6.97864e-08	2.99722e-06	down	--
Cluster-120977.0	2.12893	7.03983e-08	3.01753e-06	up	K13508 glycerol-3-phosphate acyltransferase [EC:2.3.1.15 2.3.1.198] | (RefSeq) glycerol-3-phosphate acyltransferase 1-like (A)
Cluster-116696.0	2.89402	7.07038e-08	3.02756e-06	up	--
Cluster-42186.0	-3.26199	7.0772e-08	3.02756e-06	down	--
Cluster-21091.3	4.85384	7.09065e-08	3.03033e-06	up	--
Cluster-130808.12	-1.38052	7.30006e-08	3.11201e-06	down	K26731 K+:H+ antiporter | (RefSeq) cation/H(+) antiporter 15-like (A)
Cluster-98541.0	-1.11061	7.52423e-08	3.19986e-06	down	--
Cluster-65630.4	-1.26331	8.11609e-08	3.44481e-06	down	K20547 basic endochitinase B [EC:3.2.1.14] | (RefSeq) basic endochitinase-like (A)
Cluster-141479.0	2.42793	8.17445e-08	3.46619e-06	up	--
Cluster-53488.4366	1.10812	8.23828e-08	3.48984e-06	up	K00924 receptor protein kinase TMK [EC:2.7.11.1] | (RefSeq) receptor-like kinase TMK3 (A)
Cluster-12897.0	7.521	8.24642e-08	3.48988e-06	up	K02966 small subunit ribosomal protein S19e | (RefSeq) 40S ribosomal protein S19-like (A)
Cluster-132170.10	-1.17792	8.41135e-08	3.55621e-06	down	K15718 linoleate 9S-lipoxygenase [EC:1.13.11.58] | (RefSeq) probable linoleate 9S-lipoxygenase 5 (A)
Cluster-31795.2	1.60656	8.52434e-08	3.59697e-06	up	--
Cluster-139964.11	-8.67722	8.66168e-08	3.65137e-06	down	K00413 ubiquinol-cytochrome c reductase cytochrome c1 subunit | (RefSeq) cytochrome c1-2, heme protein, mitochondrial-like (A)
Cluster-145581.2	3.81916	8.83592e-08	3.72121e-06	up	--
Cluster-106021.0	-1.85911	9.07925e-08	3.81628e-06	down	--
Cluster-5247.63	-1.24177	9.13761e-08	3.83709e-06	down	K00924 receptor protein kinase TMK [EC:2.7.11.1] | (RefSeq) receptor-like kinase TMK3 (A)
Cluster-145151.1	-1.16739	9.55032e-08	3.99108e-06	down	K01181 endo-1,4-beta-xylanase [EC:3.2.1.8] | (RefSeq) probable endo-1,4-beta-xylanase C (A)
Cluster-111851.0	-1.2029	9.5992e-08	4.00764e-06	down	K20855 beta-1,3-galactosyltransferase 1/2/3/4/5/7/8 [EC:2.4.1.-] | (RefSeq) probable beta-1,3-galactosyltransferase 4 isoform X1 (A)
Cluster-10897.0	3.23266	9.69471e-08	4.04363e-06	up	--
Cluster-152601.6	2.50885	9.73259e-08	4.05553e-06	up	--
Cluster-78324.29	-1.14502	9.87032e-08	4.10748e-06	down	--
Cluster-75272.0	-1.09115	9.87621e-08	4.10748e-06	down	K06041 arabinose-5-phosphate isomerase [EC:5.3.1.13] | (RefSeq) probable arabinose 5-phosphate isomerase (A)
Cluster-61365.0	5.42322	9.95519e-08	4.1324e-06	up	K05863 solute carrier family 25 (mitochondrial adenine nucleotide translocator), member 4/5/6/31 | (RefSeq) mitochondrial carrier, adenine nucleotidetranslocator (A)
Cluster-70928.0	2.20338	1.00171e-07	4.15415e-06	up	--
Cluster-146257.0	1.03894	1.01942e-07	4.22353e-06	up	--
Cluster-12011.1	5.12607	1.05657e-07	4.36911e-06	up	K02893 large subunit ribosomal protein L23Ae | (RefSeq) large ribosomal subunit protein uL23 (A)
Cluster-110129.0	-3.43083	1.06202e-07	4.38747e-06	down	K00430 peroxidase [EC:1.11.1.7] | (RefSeq) LOW QUALITY PROTEIN: peroxidase 66-like (A)
Cluster-32210.0	2.27229	1.08754e-07	4.48863e-06	up	K01081 5'-nucleotidase [EC:3.1.3.5] | (RefSeq) 5' nucleotidase family protein (A)
Cluster-132712.0	1.49348	1.10847e-07	4.57063e-06	up	K03320 ammonium transporter, Amt family | (RefSeq) ammonium transporter 2-like (A)
Cluster-148829.3	1.3602	1.15076e-07	4.73603e-06	up	K05016 chloride channel 7 | (RefSeq) LOW QUALITY PROTEIN: chloride channel protein CLC-a (A)
Cluster-117768.0	1.28282	1.1711e-07	4.81059e-06	up	K01785 aldose 1-epimerase [EC:5.1.3.3] | (RefSeq) uncharacterized protein LOC131231885 (A)
Cluster-68719.0	-1.93889	1.23227e-07	5.04279e-06	down	K00142 acyl-CoA synthetase [EC:6.2.1.-] | (RefSeq) putative acyl-activating enzyme 19 isoform X1 (A)
Cluster-146596.1	-1.01548	1.23626e-07	5.05432e-06	down	K18443 golgi-specific brefeldin A-resistance guanine nucleotide exchange factor 1 | (RefSeq) ARF guanine-nucleotide exchange factor GNL2 (A)
Cluster-125034.1	1.874	1.24188e-07	5.07254e-06	up	K03860 phosphatidylinositol N-acetylglucosaminyltransferase subunit Q | (RefSeq) N-acetylglucosaminyl-phosphatidylinositol biosynthetic protein gpi1-like (A)
Cluster-7916.5	1.57587	1.26343e-07	5.15571e-06	up	--
Cluster-12475.1	1.95927	1.26985e-07	5.17431e-06	up	K00430 peroxidase [EC:1.11.1.7] | (RefSeq) cationic peroxidase 1-like (A)
Cluster-74397.30	-1.15104	1.27092e-07	5.17431e-06	down	K15803 (-)-germacrene D synthase [EC:4.2.3.75] | (RefSeq) beta-cubebene synthase-like (A)
Cluster-142712.5	2.16431	1.27224e-07	5.17431e-06	up	K03444 MFS transporter, SP family, ERD6-like sugar transporter | (RefSeq) sugar transporter ERD6-like 7 (A)
Cluster-105594.1	-1.05927	1.2764e-07	5.18425e-06	down	K00058 D-3-phosphoglycerate dehydrogenase / 2-oxoglutarate reductase [EC:1.1.1.95 1.1.1.399] | (RefSeq) D-3-phosphoglycerate dehydrogenase 1, chloroplastic (A)
Cluster-156004.0	7.35786	1.30031e-07	5.2715e-06	up	K02930 large subunit ribosomal protein L4e | (RefSeq) 60S ribosomal protein L4-like isoform X1 (A)
Cluster-103953.1	-7.07836	1.38236e-07	5.58324e-06	down	--
Cluster-97898.9	1.56409	1.41292e-07	5.69078e-06	up	K15044 Arf-GAP domain and FG repeats-containing protein 1 | (RefSeq) uncharacterized protein LOC116138845 (A)
Cluster-76953.12	1.33782	1.41657e-07	5.70017e-06	up	K16903 L-tryptophan---pyruvate aminotransferase [EC:2.6.1.99] | (RefSeq) tryptophan aminotransferase-related protein 2 (A)
Cluster-105082.0	-1.18474	1.43963e-07	5.78227e-06	down	K01051 pectinesterase [EC:3.1.1.11] | (RefSeq) putative pectinesterase/pectinesterase inhibitor 22 (A)
Cluster-50132.0	-3.13901	1.48008e-07	5.93372e-06	down	--
Cluster-117018.0	-5.14892	1.51546e-07	6.06437e-06	down	--
Cluster-150260.0	4.59116	1.52964e-07	6.11547e-06	up	K02885 large subunit ribosomal protein L19e | (RefSeq) 60S ribosomal protein L19-1-like (A)
Cluster-135025.4	8.07975	1.54584e-07	6.17455e-06	up	K12896 serine/arginine-rich splicing factor 7 | (RefSeq) serine/arginine-rich splicing factor RS2Z33 isoform X1 (A)
Cluster-9767.4	-3.22331	1.54906e-07	6.18172e-06	down	K21456 glutathione synthase [EC:6.3.2.3] | (RefSeq) glutathione synthetase, chloroplastic isoform X1 (A)
Cluster-141427.2	7.44678	1.55199e-07	6.18769e-06	up	K18810 cyclin D1/2/4, plant | (RefSeq) cyclin-D1-1 isoform X1 (A)
Cluster-83549.0	1.9232	1.62085e-07	6.45037e-06	up	K24028 salicylic acid 3-hydroxylase [EC:1.14.11.-] | (RefSeq) protein DOWNY MILDEW RESISTANCE 6 (A)
Cluster-154975.15	-2.24243	1.62814e-07	6.46755e-06	down	--
Cluster-131837.2	-1.99387	1.68575e-07	6.69027e-06	down	K09775 uncharacterized protein | (RefSeq) uncharacterized protein LOC131246280 (A)
Cluster-26590.0	4.91548	1.70464e-07	6.75287e-06	up	K02880 large subunit ribosomal protein L17e | (RefSeq) 60S ribosomal protein L17-1-like (A)
Cluster-147013.1	-1.24769	1.72992e-07	6.84677e-06	down	K10691 E3 ubiquitin-protein ligase UBR4 [EC:2.3.2.27] | (RefSeq) auxin transport protein BIG-like (A)
Cluster-124041.12	-2.14528	1.78692e-07	7.04667e-06	down	K07375 tubulin beta | (RefSeq) LOW QUALITY PROTEIN: tubulin beta-2 chain (A)
Cluster-151792.5	-2.20091	1.79018e-07	7.05309e-06	down	K10624 E3 ubiquitin-protein ligase RBBP6 [EC:2.3.2.27] | (RefSeq) E3 ubiquitin ligase PQT3-like isoform X1 (A)
Cluster-15334.0	7.381	1.79583e-07	7.06892e-06	up	K02918 large subunit ribosomal protein L35e | (RefSeq) hypothetical protein (A)
Cluster-134661.1	-1.1681	1.82574e-07	7.18012e-06	down	--
Cluster-143113.7	8.0802	1.83004e-07	7.19055e-06	up	K00705 4-alpha-glucanotransferase [EC:2.4.1.25] | (RefSeq) 4-alpha-glucanotransferase, chloroplastic/amyloplastic isoform X1 (A)
Cluster-150350.0	1.01426	1.84013e-07	7.22363e-06	up	K01087 trehalose 6-phosphate phosphatase [EC:3.1.3.12] | (RefSeq) probable trehalose-phosphate phosphatase H (A)
Cluster-44367.2	-1.04843	1.88243e-07	7.37922e-06	down	--
Cluster-12702.0	7.37072	1.89459e-07	7.41729e-06	up	K15730 cytosolic prostaglandin-E synthase [EC:5.3.99.3] | (RefSeq) hypothetical protein (A)
Cluster-106700.21	1.42838	1.91521e-07	7.49127e-06	up	K00924 kinase [EC:2.7.1.-] | (RefSeq) receptor-like protein kinase 5 (A)
Cluster-112064.20	2.23816	1.93327e-07	7.55507e-06	up	--
Cluster-88477.0	1.39808	2.00652e-07	7.82725e-06	up	--
Cluster-126057.7	2.15125	2.03532e-07	7.93243e-06	up	K04718 sphingosine kinase [EC:2.7.1.91] | (RefSeq) sphingosine kinase 2-like (A)
Cluster-110553.0	6.07088	2.06119e-07	8.02608e-06	up	K02958 small subunit ribosomal protein S15e | (RefSeq) 40S ribosomal protein S15 (A)
Cluster-149556.6	1.74921	2.0858e-07	8.1146e-06	up	K00434 L-ascorbate peroxidase [EC:1.11.1.11] | (RefSeq) putative heme-binding peroxidase (A)
Cluster-125034.0	1.18838	2.12802e-07	8.26405e-06	up	K03860 phosphatidylinositol N-acetylglucosaminyltransferase subunit Q | (RefSeq) N-acetylglucosaminyl-phosphatidylinositol biosynthetic protein gpi1-like (A)
Cluster-125953.3	1.45808	2.15524e-07	8.36226e-06	up	K05658 ATP-binding cassette, subfamily B (MDR/TAP), member 1 [EC:7.6.2.2] | (RefSeq) uncharacterized protein LOC111781709 (A)
Cluster-51398.0	1.31451	2.20682e-07	8.53187e-06	up	--
Cluster-71623.0	6.8873	2.23521e-07	8.63393e-06	up	K10355 actin, other eukaryote | (RefSeq) actin-1-like (A)
Cluster-69430.106	-7.35825	2.23794e-07	8.63679e-06	down	--
Cluster-120553.3	7.33837	2.36364e-07	9.0976e-06	up	--
Cluster-57234.0	1.14019	2.39189e-07	9.19818e-06	up	--
Cluster-21701.0	6.07336	2.39838e-07	9.21495e-06	up	K02938 large subunit ribosomal protein L8e | (RefSeq) 60S ribosomal protein L8-1 (A)
Cluster-50284.0	1.5579	2.44975e-07	9.39567e-06	up	--
Cluster-46931.114	7.42033	2.46059e-07	9.42892e-06	up	K19613 leucine-rich repeat protein SHOC2 | (RefSeq) disease resistance protein RPM1-like isoform X1 (A)
Cluster-82791.0	-1.47735	2.5047e-07	9.56668e-06	down	--
Cluster-12372.1	6.11145	2.50536e-07	9.56668e-06	up	K01527 nascent polypeptide-associated complex subunit beta | (RefSeq) basic transcription factor 3-like isoform X1 (A)
Cluster-93892.7	1.94186	2.54033e-07	9.67468e-06	up	K00799 glutathione S-transferase [EC:2.5.1.18] | (RefSeq) glutathione transferase GST 23-like isoform X1 (A)
Cluster-90483.1	6.79263	2.553e-07	9.71438e-06	up	K02993 small subunit ribosomal protein S7e | (RefSeq) ribosomal protein S7 (A)
Cluster-20717.2	1.15111	2.56027e-07	9.73352e-06	up	--
Cluster-156004.1	6.77154	2.65833e-07	1.00886e-05	up	K02930 large subunit ribosomal protein L4e | (RefSeq) 60S ribosomal protein L4-like isoform X1 (A)
Cluster-42491.5	-7.59329	2.81922e-07	1.06619e-05	down	K15436 transportin-3 | (RefSeq) transportin MOS14 isoform X1 (A)
Cluster-131332.0	-1.10105	2.8262e-07	1.0679e-05	down	K14834 nucleolar complex protein 3 | (RefSeq) nucleolar complex protein 3 homolog isoform X1 (A)
Cluster-49321.0	-1.06282	2.83075e-07	1.06869e-05	down	--
Cluster-88849.0	-1.13173	2.86968e-07	1.08244e-05	down	K00895 diphosphate-dependent phosphofructokinase [EC:2.7.1.90] | (RefSeq) LOW QUALITY PROTEIN: uncharacterized protein LOC110656716 (A)
Cluster-17182.0	-2.66719	2.88417e-07	1.08696e-05	down	K00872 homoserine kinase [EC:2.7.1.39] | (RefSeq) homoserine kinase-like (A)
Cluster-92966.0	-1.20739	3.01851e-07	1.13365e-05	down	--
Cluster-20487.0	6.77988	3.07331e-07	1.15224e-05	up	K11434 type I protein arginine methyltransferase [EC:2.1.1.319] | (RefSeq) hypothetical protein (A)
Cluster-145263.0	1.55563	3.08877e-07	1.15703e-05	up	--
Cluster-75468.1	7.42105	3.26206e-07	1.21774e-05	up	K02942 large subunit ribosomal protein LP1 | (RefSeq) 60S acidic ribosomal protein P1-like isoform X1 (A)
Cluster-136179.3	-1.7542	3.28517e-07	1.22321e-05	down	K15283 solute carrier family 35, member E1 | (RefSeq) phosphoenolpyruvate/phosphate translocator 1, chloroplastic-like (A)
Cluster-147486.5	7.55567	3.28517e-07	1.22321e-05	up	K02955 small subunit ribosomal protein S14e | (RefSeq) uncharacterized protein LOC130785261 (A)
Cluster-137400.2	1.84495	3.46476e-07	1.28677e-05	up	K12309 beta-galactosidase [EC:3.2.1.23] | (RefSeq) hypothetical protein (A)
Cluster-97167.0	1.82475	3.48178e-07	1.29198e-05	up	K08472 mlo protein | (RefSeq) MLO-like protein 6 (A)
Cluster-95022.0	-1.0899	3.48986e-07	1.29387e-05	down	K00021 hydroxymethylglutaryl-CoA reductase (NADPH) [EC:1.1.1.34] | (RefSeq) 3-hydroxy-3-methylglutaryl-coenzyme A reductase 1-like (A)
Cluster-8746.0	3.43512	3.51706e-07	1.30283e-05	up	--
Cluster-91147.0	-1.38058	3.52003e-07	1.30283e-05	down	K08081 tropinone reductase I [EC:1.1.1.206] | (RefSeq) tropinone reductase homolog At5g06060-like (A)
Cluster-140063.5	1.34141	3.56882e-07	1.31976e-05	up	K15272 solute carrier family 35 (UDP-sugar transporter), member A1/2/3 | (RefSeq) uncharacterized protein LOC131226992 (A)
Cluster-107023.0	-1.97196	3.58141e-07	1.32329e-05	down	--
Cluster-130027.2	-7.2911	3.60801e-07	1.33085e-05	down	K01714 4-hydroxy-tetrahydrodipicolinate synthase [EC:4.3.3.7] | (RefSeq) 4-hydroxy-tetrahydrodipicolinate synthase, chloroplastic-like isoform X1 (A)
Cluster-142124.0	-1.79237	3.64918e-07	1.34375e-05	down	K14508 regulatory protein NPR1 | (RefSeq) BTB/POZ domain and ankyrin repeat-containing protein NPR1 (A)
Cluster-123932.3	1.60207	3.72064e-07	1.36891e-05	up	K01414 oligopeptidase A [EC:3.4.24.70] | (RefSeq) organellar oligopeptidase A, chloroplastic/mitochondrial-like (A)
Cluster-62864.0	7.35145	3.75416e-07	1.38007e-05	up	K02929 large subunit ribosomal protein L44e | (RefSeq) 60S ribosomal protein L44 (A)
Cluster-120960.0	7.17673	3.78819e-07	1.39022e-05	up	K02976 small subunit ribosomal protein S26e | (RefSeq) 40S ribosomal protein S26-3-like (A)
Cluster-56914.7	1.19536	3.81011e-07	1.39708e-05	up	K20715 phototropin [EC:2.7.11.1] | (RefSeq) phototropin-2-like isoform X1 (A)
Cluster-65066.0	4.89171	3.82094e-07	1.39987e-05	up	K02261 cytochrome c oxidase subunit 2 | (RefSeq) cox2, C327_p21; cytochrome c oxidase subunit 2 (A)
Cluster-13242.0	6.73996	3.92905e-07	1.43827e-05	up	K02872 large subunit ribosomal protein L13Ae | (RefSeq) 60S ribosomal protein L13a-like (A)
Cluster-21114.8	2.97783	4.07272e-07	1.4896e-05	up	K01188 beta-glucosidase [EC:3.2.1.21] | (RefSeq) putative beta-glucosidase 41 isoform X1 (A)
Cluster-74854.0	-1.37389	4.19108e-07	1.53031e-05	down	K00142 acyl-CoA synthetase [EC:6.2.1.-] | (RefSeq) putative acyl-activating enzyme 19 isoform X1 (A)
Cluster-143965.1	-1.14455	4.27217e-07	1.55729e-05	down	K01858 myo-inositol-1-phosphate synthase [EC:5.5.1.4] | (RefSeq) inositol-3-phosphate synthase (A)
Cluster-116679.0	1.71227	4.36718e-07	1.5866e-05	up	K15402 fatty acid omega-hydroxylase [EC:1.14.-.-] | (RefSeq) cytochrome P450 86B1-like (A)
Cluster-92950.24	8.07642	4.38699e-07	1.59246e-05	up	K08867 WNK lysine deficient protein kinase [EC:2.7.11.1] | (RefSeq) probable serine/threonine-protein kinase WNK9 (A)
Cluster-154800.2	-1.8077	4.39543e-07	1.59291e-05	down	K00766 anthranilate phosphoribosyltransferase [EC:2.4.2.18] | (RefSeq) anthranilate phosphoribosyltransferase, chloroplastic-like (A)
Cluster-32791.23	-7.47093	4.39559e-07	1.59291e-05	down	K15979 staphylococcal nuclease domain-containing protein 1 | (RefSeq) UDP-glycosyltransferase 76B1-like (A)
Cluster-117538.5	1.43599	4.43779e-07	1.60553e-05	up	K05986 nuclease S1 [EC:3.1.30.1] | (RefSeq) endonuclease 1 (A)
Cluster-141384.0	-1.3949	4.49232e-07	1.6239e-05	down	K16732 Ase1/PRC1/MAP65 family protein | (RefSeq) 65-kDa microtubule-associated protein 1-like (A)
Cluster-121240.0	2.09069	4.51703e-07	1.63147e-05	up	K00430 peroxidase [EC:1.11.1.7] | (RefSeq) peroxidase P7-like (A)
Cluster-141757.1	-8.15706	4.59501e-07	1.65826e-05	down	K11430 [histone H3]-lysine27 N-trimethyltransferase EZH2 [EC:2.1.1.356] | (RefSeq) histone-lysine N-methyltransferase EZ1 (A)
Cluster-142151.0	-1.60425	4.65218e-07	1.67587e-05	down	K07904 Ras-related protein Rab-11A | (RefSeq) ras-related protein RABA1f-like (A)
Cluster-128889.0	6.69717	4.65236e-07	1.67587e-05	up	K02898 large subunit ribosomal protein L26e | (RefSeq) 60S ribosomal protein L26-1-like (A)
Cluster-107408.3	-2.1246	4.7651e-07	1.71252e-05	down	K08867 WNK lysine deficient protein kinase [EC:2.7.11.1] | (RefSeq) serine/threonine-protein kinase WNK1-like (A)
Cluster-151181.10	7.37522	4.79289e-07	1.72108e-05	up	K15289 solute carrier family 35, member F5 | (RefSeq) uncharacterized vacuolar membrane protein YML018C isoform X1 (A)
Cluster-153612.0	1.55821	4.88553e-07	1.75289e-05	up	K01426 amidase [EC:3.5.1.4] | (GenBank) Amidase family protein (A)
Cluster-127595.2	5.43156	4.93497e-07	1.76642e-05	up	K02977 ubiquitin-small subunit ribosomal protein S27Ae | (RefSeq) RPS27A, ubi3; putative ubiquitin extension protein (A)
Cluster-113532.6	1.95789	4.93546e-07	1.76642e-05	up	K00799 glutathione S-transferase [EC:2.5.1.18] | (RefSeq) glutathione transferase GST 23-like (A)
Cluster-13394.0	7.14714	4.94511e-07	1.76842e-05	up	K02983 small subunit ribosomal protein S30e | (RefSeq) ribosomal protein S30 (A)
Cluster-51066.2	1.30049	5.03979e-07	1.80079e-05	up	K16296 serine carboxypeptidase-like clade I [EC:3.4.16.-] | (RefSeq) serine carboxypeptidase-like 18 isoform X1 (A)
Cluster-109833.0	1.17737	5.10274e-07	1.82029e-05	up	--
Cluster-83659.0	-1.96717	5.13092e-07	1.82883e-05	down	K19893 glucan endo-1,3-beta-glucosidase 5/6 [EC:3.2.1.39] | (RefSeq) glucan endo-1,3-beta-glucosidase 8-like isoform X1 (A)
Cluster-126298.0	-1.06054	5.15055e-07	1.83282e-05	down	K00799 glutathione S-transferase [EC:2.5.1.18] | (RefSeq) glutathione S-transferase-like isoform X1 (A)
Cluster-107125.0	-1.1958	5.26962e-07	1.86774e-05	down	K01051 pectinesterase [EC:3.1.1.11] | (RefSeq) pectinesterase-like (A)
Cluster-115847.3	1.24333	5.27022e-07	1.86774e-05	up	K20642 Rho GTPase-activating protein 22/24/25 | (RefSeq) rho GTPase-activating protein 1 (A)
Cluster-27043.0	5.87762	5.43343e-07	1.91775e-05	up	K14411 RNA-binding protein Musashi | (RefSeq) hypothetical protein (A)
Cluster-66180.1	2.42194	5.53586e-07	1.95073e-05	up	--
Cluster-140005.6	-1.18137	5.62507e-07	1.98055e-05	down	--
Cluster-28209.0	6.82983	5.7477e-07	2.01881e-05	up	K02940 large subunit ribosomal protein L9e | (RefSeq) 60S ribosomal protein L9 (A)
Cluster-80264.3	-2.01075	5.96808e-07	2.08609e-05	down	--
Cluster-127589.0	-1.80606	5.98226e-07	2.08936e-05	down	K01213 galacturan 1,4-alpha-galacturonidase [EC:3.2.1.67] | (RefSeq) exopolygalacturonase-like (A)
Cluster-143443.4	-5.49408	6.10238e-07	2.12872e-05	down	K10862 tyrosyl-DNA phosphodiesterase 1 [EC:3.1.4.-] | (RefSeq) tyrosyl-DNA phosphodiesterase 1 isoform X1 (A)
Cluster-102268.0	2.53304	6.10477e-07	2.12872e-05	up	K13420 LRR receptor-like serine/threonine-protein kinase FLS2 [EC:2.7.11.1] | (RefSeq) probable LRR receptor-like serine/threonine-protein kinase At3g47570 (A)
Cluster-71696.0	-1.36965	6.15847e-07	2.14572e-05	down	K14488 SAUR family protein | (RefSeq) indole-3-acetic acid-induced protein ARG7 (A)
Cluster-112677.0	5.424	6.20193e-07	2.15913e-05	up	K02934 large subunit ribosomal protein L6e | (RefSeq) 60S ribosomal protein L6 (A)
Cluster-125422.0	1.05225	6.38183e-07	2.21997e-05	up	K10523 speckle-type POZ protein | (RefSeq) putative BTB/POZ domain-containing protein At2g40440 (A)
Cluster-15210.0	2.08269	6.48571e-07	2.2507e-05	up	--
Cluster-101089.0	-1.58802	6.52745e-07	2.26337e-05	down	K01051 pectinesterase [EC:3.1.1.11] | (RefSeq) pectinesterase-like (A)
Cluster-148766.8	8.14552	6.65567e-07	2.30231e-05	up	K21852 dedicator of cytokinesis protein 6/7/8 | (RefSeq) guanine nucleotide exchange factor SPIKE 1 isoform X1 (A)
Cluster-141526.1	-1.03521	6.67702e-07	2.30785e-05	down	K09377 cysteine and glycine-rich protein | (RefSeq) LIM domain-containing protein WLIM1-like (A)
Cluster-134781.9	1.57627	6.89865e-07	2.37311e-05	up	K01193 beta-fructofuranosidase [EC:3.2.1.26] | (RefSeq) beta-fructofuranosidase, insoluble isoenzyme 1-like (A)
Cluster-40818.16	-1.4703	7.0047e-07	2.40578e-05	down	K08912 light-harvesting complex II chlorophyll a/b binding protein 1 | (RefSeq) chlorophyll a-b binding protein of LHCII type 1-like (A)
Cluster-146237.0	-2.24129	7.01572e-07	2.40766e-05	down	K06892 feruloyl-CoA 6-hydroxylase [EC:1.14.11.61] | (RefSeq) feruloyl CoA ortho-hydroxylase 1-like (A)
Cluster-114302.0	-1.0209	7.15396e-07	2.44735e-05	down	K02872 large subunit ribosomal protein L13Ae | (RefSeq) 60S ribosomal protein L13a-4-like (A)
Cluster-129708.0	-1.66479	7.25233e-07	2.47905e-05	down	K20043 clathrin coat assembly protein AP180 | (RefSeq) clathrin coat assembly protein AP180 (A)
Cluster-117752.4	6.75297	7.34539e-07	2.50818e-05	up	K06272 integrin-linked kinase [EC:2.7.11.1] | (RefSeq) integrin-linked protein kinase 1 (A)
Cluster-133699.7	-1.01898	7.57692e-07	2.57984e-05	down	--
Cluster-125320.1	-7.62525	7.59845e-07	2.58514e-05	down	K22538 mitochondrial RNA pseudouridine synthase RPUSD4 [EC:5.4.99.-] | (RefSeq) hypothetical protein (A)
Cluster-46051.5	2.07849	7.94569e-07	2.69482e-05	up	K20617 cytochrome P450 family 71 subfamily A | (RefSeq) cytochrome P450 71A1-like (A)
Cluster-61563.30	2.75911	7.97487e-07	2.69735e-05	up	--
Cluster-138723.1	-2.34299	7.97523e-07	2.69735e-05	down	K01179 endoglucanase [EC:3.2.1.4] | (RefSeq) endoglucanase 6-like isoform X1 (A)
Cluster-154185.0	5.97695	7.97802e-07	2.69735e-05	up	--
Cluster-118471.0	1.00491	8.14217e-07	2.74857e-05	up	--
Cluster-151216.2	-1.08886	8.27217e-07	2.78811e-05	down	K19791 iron transport multicopper oxidase | (RefSeq) L-ascorbate oxidase homolog (A)
Cluster-20972.4	-1.4887	8.35469e-07	2.80503e-05	down	--
Cluster-124764.0	1.8685	8.49679e-07	2.84833e-05	up	K24028 salicylic acid 3-hydroxylase [EC:1.14.11.-] | (RefSeq) flavanone 3-dioxygenase 2-like (A)
Cluster-110432.0	4.28652	8.57351e-07	2.86961e-05	up	K15920 xylan 1,4-beta-xylosidase [EC:3.2.1.37] | (RefSeq) beta-xylosidase/alpha-L-arabinofuranosidase 2 isoform X1 (A)
Cluster-37437.3	-1.42387	8.81241e-07	2.94276e-05	down	K26731 K+:H+ antiporter | (RefSeq) cation/H(+) antiporter 15-like isoform X1 (A)
Cluster-19897.3	2.61399	8.8737e-07	2.96095e-05	up	K25108 licheninase [EC:3.2.1.73] | (RefSeq) lichenase-2 (A)
Cluster-131716.3	-4.02635	8.97268e-07	2.99167e-05	down	K00826 branched-chain amino acid aminotransferase [EC:2.6.1.42] | (RefSeq) branched-chain amino acid aminotransferase 2, chloroplastic-like isoform X1 (A)
Cluster-136099.6	-1.28586	9.12075e-07	3.03871e-05	down	K15255 ATP-dependent DNA helicase PIF1 [EC:5.6.2.3] | (RefSeq) uncharacterized protein LOC130823226 (A)
Cluster-155273.3	-7.32086	9.25269e-07	3.07728e-05	down	--
Cluster-76953.3	1.19275	9.25779e-07	3.07728e-05	up	K16903 L-tryptophan---pyruvate aminotransferase [EC:2.6.1.99] | (RefSeq) tryptophan aminotransferase-related protein 2-like (A)
Cluster-145609.16	8.18172	9.40691e-07	3.12206e-05	up	K27075 nucleolus and neural progenitor protein | (RefSeq) uncharacterized protein LOC131246835 isoform X1 (A)
Cluster-61563.520	-1.4835	9.77204e-07	3.23335e-05	down	--
Cluster-114355.0	-1.09649	9.91243e-07	3.2773e-05	down	--
Cluster-34316.4	-1.11106	1.01837e-06	3.35164e-05	down	K00844 hexokinase [EC:2.7.1.1] | (RefSeq) hexokinase-3-like isoform X1 (A)
Cluster-106654.0	1.70235	1.03629e-06	3.40806e-05	up	K08678 UDP-glucuronate decarboxylase [EC:4.1.1.35] | (RefSeq) UDP-glucuronic acid decarboxylase 5 (A)
Cluster-8165.0	6.65314	1.04023e-06	3.41842e-05	up	--
Cluster-147925.6	-1.89563	1.09652e-06	3.60067e-05	down	K15119 solute carrier family 25, member 39/40 | (RefSeq) mitochondrial carrier protein MTM1-like isoform X1 (A)
Cluster-113182.0	-2.43469	1.09919e-06	3.6067e-05	down	--
Cluster-126605.4	7.32115	1.1088e-06	3.63274e-05	up	K25314 fucokinase / fucose-1-phosphate guanylyltransferase [EC:2.7.1.52 2.7.7.30] | (RefSeq) bifunctional fucokinase/fucose pyrophosphorylase isoform X1 (A)
Cluster-126729.6	1.9212	1.11139e-06	3.63849e-05	up	--
Cluster-112251.0	-1.53478	1.11647e-06	3.65236e-05	down	--
Cluster-132892.0	-1.06226	1.13096e-06	3.68862e-05	down	--
Cluster-34594.0	5.8856	1.14197e-06	3.72175e-05	up	K13126 polyadenylate-binding protein | (RefSeq) hypothetical protein (A)
Cluster-125296.1	-1.57099	1.14719e-06	3.73596e-05	down	--
Cluster-127678.0	-2.10507	1.15478e-06	3.75785e-05	down	--
Cluster-153980.1	5.76442	1.18518e-06	3.85389e-05	up	K03263 translation initiation factor 5A | (RefSeq) Eukaryotic translation initiation factor 5A-1/2 (A)
Cluster-69430.113	-1.08074	1.1951e-06	3.88321e-05	down	--
Cluster-148766.9	7.17014	1.19802e-06	3.8898e-05	up	K21852 dedicator of cytokinesis protein 6/7/8 | (RefSeq) guanine nucleotide exchange factor SPIKE 1 isoform X1 (A)
Cluster-11934.2	-1.18678	1.20177e-06	3.89905e-05	down	K00059 3-oxoacyl-[acyl-carrier protein] reductase [EC:1.1.1.100] | (RefSeq) NADPH-dependent aldehyde reductase-like protein, chloroplastic (A)
Cluster-102779.0	-1.13016	1.2043e-06	3.90142e-05	down	K27590 tyrosine-sulfated glycopeptide receptor | (RefSeq) leucine-rich repeat receptor-like serine/threonine-protein kinase At1g17230 (A)
Cluster-115234.3	-1.37274	1.20993e-06	3.91674e-05	down	K00026 malate dehydrogenase [EC:1.1.1.37] | (RefSeq) malate dehydrogenase, chloroplastic-like (A)
Cluster-91387.0	1.22373	1.26621e-06	4.08673e-05	up	--
Cluster-66499.4	1.22596	1.29138e-06	4.16486e-05	up	K12126 phytochrome-interacting factor 3 | (RefSeq) PIF3; hypothetical protein (A)
Cluster-115328.5	7.61473	1.30532e-06	4.20671e-05	up	--
Cluster-95554.0	1.05598	1.32106e-06	4.25111e-05	up	K14506 jasmonic acid-amino synthetase [EC:6.3.2.52] | (RefSeq) jasmonic acid-amido synthetase JAR1-like (A)
Cluster-82230.0	-1.43148	1.32781e-06	4.2665e-05	down	--
Cluster-50507.0	2.71852	1.36944e-06	4.39051e-05	up	--
Cluster-129605.0	-2.20695	1.37348e-06	4.40021e-05	down	K09264 MADS-box transcription factor, plant | (RefSeq) agamous-like MADS-box protein MADS2 isoform X1 (A)
Cluster-100663.0	1.66425	1.37776e-06	4.41066e-05	up	--
Cluster-86547.0	1.51895	1.40652e-06	4.49608e-05	up	K22419 Delta4-3-oxosteroid 5beta-reductase [EC:1.3.1.3] | (RefSeq) 3-oxo-Delta(4,5)-steroid 5-beta-reductase (A)
Cluster-133802.7	-11.0243	1.43069e-06	4.57e-05	down	--
Cluster-100709.0	-1.05661	1.44039e-06	4.59759e-05	down	K10775 phenylalanine ammonia-lyase [EC:4.3.1.24] | (RefSeq) phenylalanine ammonia-lyase-like (A)
Cluster-100266.0	-1.53392	1.45992e-06	4.65307e-05	down	K12742 isoprene synthase [EC:4.2.3.27] | (RefSeq) alpha-terpineol synthase, chloroplastic-like (A)
Cluster-130661.3	1.09722	1.4721e-06	4.68845e-05	up	K01087 trehalose 6-phosphate phosphatase [EC:3.1.3.12] | (RefSeq) probable trehalose-phosphate phosphatase J (A)
Cluster-93036.101	-1.5446	1.50423e-06	4.77982e-05	down	--
Cluster-94309.1	1.08492	1.50685e-06	4.78157e-05	up	K14773 U3 small nucleolar RNA-associated protein 23 | (RefSeq) rRNA-processing protein UTP23 homolog (A)
Cluster-119003.0	-1.36316	1.51152e-06	4.79066e-05	down	--
Cluster-105249.0	-1.02222	1.51302e-06	4.79066e-05	down	K03676 glutaredoxin 3 | (RefSeq) glutaredoxin-C6-like (A)
Cluster-153639.0	2.51657	1.52144e-06	4.81378e-05	up	K01193 beta-fructofuranosidase [EC:3.2.1.26] | (RefSeq) beta-fructofuranosidase, insoluble isoenzyme 3-like (A)
Cluster-114775.3	7.16493	1.52613e-06	4.82511e-05	up	K24926 tetratricopeptide repeat protein 1 | (RefSeq) hypothetical protein (A)
Cluster-7866.110	1.40857	1.53621e-06	4.85344e-05	up	K13415 protein brassinosteroid insensitive 1 [EC:2.7.10.1 2.7.11.1] | (RefSeq) systemin receptor SR160 (A)
Cluster-71513.1	5.01474	1.58884e-06	5.01607e-05	up	K02974 small subunit ribosomal protein S24e | (RefSeq) 40S ribosomal protein S24-1 (A)
Cluster-108878.3	-1.01894	1.59237e-06	5.02355e-05	down	K21480 heme oxygenase (biliverdin-producing, ferredoxin) [EC:1.14.15.20] | (RefSeq) heme oxygenase 1, chloroplastic-like (A)
Cluster-100066.2	-1.01761	1.6013e-06	5.04805e-05	down	K19791 iron transport multicopper oxidase | (RefSeq) L-ascorbate oxidase homolog (A)
Cluster-122617.0	3.08559	1.60812e-06	5.06587e-05	up	K05350 beta-glucosidase [EC:3.2.1.21] | (RefSeq) beta-glucosidase 18-like isoform X1 (A)
Cluster-69190.1	1.4444	1.64178e-06	5.16441e-05	up	--
Cluster-20243.0	7.17356	1.66868e-06	5.24141e-05	up	K07375 tubulin beta | (RefSeq) LOW QUALITY PROTEIN: uncharacterized protein LOC116244723 (A)
Cluster-25073.1	6.46708	1.68061e-06	5.27508e-05	up	K02985 small subunit ribosomal protein S3e | (RefSeq) 40S ribosomal protein S3-3 (A)
Cluster-12488.23	1.30539	1.69376e-06	5.3125e-05	up	--
Cluster-148829.1	1.28229	1.70255e-06	5.33236e-05	up	K05016 chloride channel 7 | (RefSeq) LOW QUALITY PROTEIN: chloride channel protein CLC-a (A)
Cluster-53488.2364	-1.41407	1.7116e-06	5.35299e-05	down	--
Cluster-138509.10	5.81183	1.74744e-06	5.46113e-05	up	K00967 ethanolamine-phosphate cytidylyltransferase [EC:2.7.7.14] | (RefSeq) ethanolamine-phosphate cytidylyltransferase-like isoform X1 (A)
Cluster-30947.0	5.87013	1.75765e-06	5.4891e-05	up	K02873 large subunit ribosomal protein L13e | (RefSeq) 60S ribosomal protein L13e (A)
Cluster-86317.0	-1.4657	1.76957e-06	5.52235e-05	down	K08235 xyloglucan:xyloglucosyl transferase [EC:2.4.1.207] | (RefSeq) probable xyloglucan endotransglucosylase/hydrolase protein 7 (A)
Cluster-140865.2	2.95987	1.77814e-06	5.54507e-05	up	K16274 E3 ubiquitin-protein ligase AIP2 [EC:2.3.2.27] | (RefSeq) E3 ubiquitin-protein ligase AIP2 (A)
Cluster-15454.1	5.78055	1.78174e-06	5.55232e-05	up	K02900 large subunit ribosomal protein L27Ae | (RefSeq) 60S ribosomal protein L27A (A)
Cluster-124045.4	4.2879	1.78433e-06	5.55639e-05	up	K09506 DnaJ homolog subfamily A member 5 | (RefSeq) uncharacterized protein LOC122310038 (A)
Cluster-107535.6	1.24338	1.81054e-06	5.6284e-05	up	K13449 pathogenesis-related protein 1 | (RefSeq) pathogenesis-related protein PRB1-2-like (A)
Cluster-140901.1	1.86121	1.81134e-06	5.6284e-05	up	K22683 aspartyl protease family protein [EC:3.4.23.-] | (RefSeq) protein ASPARTIC PROTEASE IN GUARD CELL 1-like (A)
Cluster-137935.17	1.55907	1.81964e-06	5.65014e-05	up	--
Cluster-157081.0	5.68403	1.8226e-06	5.65404e-05	up	K02910 large subunit ribosomal protein L31e | (RefSeq) 60S ribosomal protein L31e (A)
Cluster-53488.4954	2.04561	1.83293e-06	5.67919e-05	up	--
Cluster-14960.5	1.97826	1.83739e-06	5.68895e-05	up	--
Cluster-53488.3762	-3.05573	1.85388e-06	5.73593e-05	down	K13947 auxin efflux carrier family protein | (RefSeq) auxin efflux carrier component 1a-like isoform X1 (A)
Cluster-71975.0	-2.87465	1.86707e-06	5.7726e-05	down	--
Cluster-141355.1	6.06956	1.88796e-06	5.83304e-05	up	K14944 RNA-binding protein Nova | (RefSeq) protein BTR1 isoform X1 (A)
Cluster-71249.0	2.59519	1.90141e-06	5.87041e-05	up	K05849 solute carrier family 8 (sodium/calcium exchanger) | (RefSeq) uncharacterized LOC18613571 (A)
Cluster-143453.3	7.12737	1.9321e-06	5.96092e-05	up	K18159 NADH dehydrogenase [ubiquinone] 1 alpha subcomplex assembly factor 1 | (RefSeq) probable complex I intermediate-associated protein 30 isoform X1 (A)
Cluster-21114.12	4.96452	2.00874e-06	6.1597e-05	up	--
Cluster-110890.0	-1.06142	2.02825e-06	6.21337e-05	down	K20619 cytochrome P450 family 78 subfamily A | (RefSeq) cytochrome P450 78A3-like (A)
Cluster-146410.6	1.98337	2.06619e-06	6.32069e-05	up	--
Cluster-108009.1	-1.00485	2.22165e-06	6.77236e-05	down	--
Cluster-149933.9	3.46288	2.24165e-06	6.82373e-05	up	K01919 glutamate--cysteine ligase [EC:6.3.2.2] | (RefSeq) glutamate--cysteine ligase, chloroplastic isoform X1 (A)
Cluster-124648.7	-1.29922	2.27305e-06	6.91447e-05	down	K21630 GATA-type zinc finger protein 1 | (RefSeq) GATA transcription factor 7-like (A)
Cluster-46051.15	1.2193	2.38668e-06	7.24487e-05	up	K20617 cytochrome P450 family 71 subfamily A | (RefSeq) cytochrome P450 71A1-like (A)
Cluster-110495.10	1.4628	2.4094e-06	7.30875e-05	up	K26551 MFS transporter, POT/PTR family, low-affinity nitrate transporter | (RefSeq) protein NRT1/ PTR FAMILY 1.2-like isoform X1 (A)
Cluster-90747.4	-1.22807	2.42352e-06	7.3413e-05	down	K15979 staphylococcal nuclease domain-containing protein 1 | (RefSeq) UDP-glycosyltransferase 76B1-like (A)
Cluster-94506.3	7.43434	2.50328e-06	7.5618e-05	up	K24983 Ras GTPase-activating protein-binding protein 2 | (RefSeq) nuclear transport factor 2 isoform X1 (A)
Cluster-95527.0	3.9727	2.56265e-06	7.73036e-05	up	K05350 beta-glucosidase [EC:3.2.1.21] | (RefSeq) beta-glucosidase 18-like isoform X1 (A)
Cluster-141791.11	1.24399	2.58614e-06	7.79581e-05	up	K20660 cytochrome P450 family 709 | (RefSeq) cytochrome P450 709B1-like (A)
Cluster-104137.0	-1.20803	2.59229e-06	7.80451e-05	down	K26731 K+:H+ antiporter | (RefSeq) cation/H(+) antiporter 15-like (A)
Cluster-33457.13	7.97993	2.6319e-06	7.89534e-05	up	K13466 EIX receptor 1/2 | (RefSeq) receptor-like protein EIX2 (A)
Cluster-89958.0	-1.49459	2.64146e-06	7.91855e-05	down	--
Cluster-97624.0	-1.78622	2.64971e-06	7.9323e-05	down	K15400 omega-hydroxypalmitate O-feruloyl transferase [EC:2.3.1.188] | (RefSeq) acyltransferase GLAUCE-like (A)
Cluster-114577.0	1.53819	2.69822e-06	8.06873e-05	up	K09843 (+)-abscisic acid 8'-hydroxylase [EC:1.14.14.137] | (RefSeq) abscisic acid 8'-hydroxylase 4-like (A)
Cluster-5769.2	1.08257	2.70268e-06	8.07417e-05	up	--
Cluster-152912.0	5.59916	2.80001e-06	8.33827e-05	up	K02947 small subunit ribosomal protein S10e | (RefSeq) 40S ribosomal protein S10-1 (A)
Cluster-140101.2	-1.38338	2.80262e-06	8.33827e-05	down	K19747 BAHD acyltransferase [EC:2.3.1.-] | (RefSeq) BAHD acyltransferase DCR (A)
Cluster-18616.0	6.347	2.85114e-06	8.47683e-05	up	K02953 small subunit ribosomal protein S13e | (RefSeq) 40S ribosomal protein S13 (A)
Cluster-12949.6	1.78804	2.86379e-06	8.50859e-05	up	K13065 shikimate O-hydroxycinnamoyltransferase [EC:2.3.1.133] | (RefSeq) shikimate O-hydroxycinnamoyltransferase-like (A)
Cluster-18392.2	2.42554	2.89158e-06	8.5794e-05	up	--
Cluster-127411.146	-1.98911	2.90182e-06	8.59804e-05	down	K03241 translation initiation factor eIF-2B subunit gamma | (RefSeq) uncharacterized protein LOC114319623 (A)
Cluster-62039.1	1.31802	2.92718e-06	8.66133e-05	up	K03327 multidrug resistance protein, MATE family | (RefSeq) protein DETOXIFICATION 49-like (A)
Cluster-89251.1	-1.05442	3.02309e-06	8.90868e-05	down	K26385 lysine histidine transporter | (RefSeq) lysine histidine transporter-like 8 (A)
Cluster-120294.4	-1.54625	3.03635e-06	8.94168e-05	down	K15865 threonylcarbamoyladenosine tRNA methylthiotransferase CDKAL1 [EC:2.8.4.5] | (RefSeq) threonylcarbamoyladenosine tRNA methylthiotransferase (A)
Cluster-96532.0	-1.63854	3.04173e-06	8.95144e-05	down	K00297 methylenetetrahydrofolate reductase (NADH) [EC:1.5.1.54] | (RefSeq) methylenetetrahydrofolate reductase (NADH) 2-like (A)
Cluster-149223.23	3.57543	3.20812e-06	9.39014e-05	up	K26267 SAP30-binding protein | (RefSeq) LOW QUALITY PROTEIN: uncharacterized protein LOC109797383 (A)
Cluster-111084.19	7.10987	3.28667e-06	9.59463e-05	up	K01213 galacturan 1,4-alpha-galacturonidase [EC:3.2.1.67] | (RefSeq) polygalacturonase-like (A)
Cluster-120082.0	1.3759	3.28683e-06	9.59463e-05	up	K09338 homeobox-leucine zipper protein | (RefSeq) homeobox-leucine zipper protein ATHB-7-like (A)
Cluster-71683.17	8.11315	3.30938e-06	9.65396e-05	up	K08486 syntaxin 1B/2/3 | (RefSeq) putative syntaxin-131 isoform X1 (A)
Cluster-137400.8	1.50272	3.31812e-06	9.66644e-05	up	K12309 beta-galactosidase [EC:3.2.1.23] | (RefSeq) beta-galactosidase 2 (A)
Cluster-121888.3	-1.76831	3.33159e-06	9.69748e-05	down	K26544 phosphatidylinositol/phosphatidylcholine transfer protein | (RefSeq) uncharacterized protein LOC131232984 (A)
Cluster-78473.7	-2.22656	3.37611e-06	9.80903e-05	down	--
Cluster-137311.0	-1.50029	3.40423e-06	9.88411e-05	down	--
Cluster-139158.1	1.56308	3.46762e-06	0.00010048	up	--
Cluster-1206.59	4.61553	3.49334e-06	0.000101158	up	--
Cluster-27671.5	1.98618	3.50942e-06	0.000101488	up	K07056 16S rRNA (cytidine1402-2'-O)-methyltransferase [EC:2.1.1.198] | (RefSeq) uncharacterized protein LOC127079847 (A)
Cluster-112987.1	-1.11199	3.55913e-06	0.00010272	down	--
Cluster-37098.0	6.45677	3.57348e-06	0.000103065	up	K02955 small subunit ribosomal protein S14e | (RefSeq) 40S ribosomal protein S14-like (A)
Cluster-150518.1	-1.15297	3.60541e-06	0.000103917	down	K10664 E3 ubiquitin-protein ligase ATL6/9/15/31/42/55 [EC:2.3.2.27] | (RefSeq) E3 ubiquitin-protein ligase ATL6-like (A)
Cluster-140457.3	-1.16359	3.67734e-06	0.000105709	down	K00696 sucrose-phosphate synthase [EC:2.4.1.14] | (RefSeq) probable sucrose-phosphate synthase 1 isoform X1 (A)
Cluster-3214.0	2.82852	3.80823e-06	0.000108895	up	--
Cluster-106125.0	1.71408	3.8125e-06	0.000108945	up	--
Cluster-94586.9	-8.56523	3.8696e-06	0.000110431	down	K00279 cytokinin dehydrogenase [EC:1.5.99.12] | (RefSeq) cytokinin dehydrogenase 5 (A)
Cluster-89324.0	2.463	3.94582e-06	0.000112458	up	--
Cluster-66651.0	-1.19868	3.95084e-06	0.000112528	down	--
Cluster-91608.0	-1.4948	4.03447e-06	0.000114834	down	K03847 alpha-1,6-mannosyltransferase [EC:2.4.1.260] | (RefSeq) LOW QUALITY PROTEIN: dol-P-Man:Man(7)GlcNAc(2)-PP-Dol alpha-1,6-mannosyltransferase-like (A)
Cluster-135092.0	2.72418	4.038e-06	0.000114859	up	K12129 pseudo-response regulator 7 | (RefSeq) two-component response regulator-like PRR37 isoform X1 (A)
Cluster-154744.2	1.32952	4.06514e-06	0.000115555	up	K00279 cytokinin dehydrogenase [EC:1.5.99.12] | (RefSeq) cytokinin dehydrogenase 9-like (A)
Cluster-157249.9	1.5688	4.08126e-06	0.000115938	up	K18726 FAS-associated factor 2 | (GenBank) Plant UBX domain-containing protein 8 (A)
Cluster-133068.4	7.36776	4.18119e-06	0.000118312	up	K11968 ariadne-1 [EC:2.3.2.31] | (RefSeq) probable E3 ubiquitin-protein ligase ARI8 (A)
Cluster-53713.1	6.35435	4.19216e-06	0.000118545	up	K02912 large subunit ribosomal protein L32e | (RefSeq) rpl32; component of cytosolic 80S ribosome and 60S large subunit (A)
Cluster-156124.94	-7.92817	4.24885e-06	0.00011991	down	K12860 pre-mRNA-splicing factor CDC5/CEF1 | (RefSeq) cell division cycle 5-like protein (A)
Cluster-143197.21	-1.45206	4.25152e-06	0.00011991	down	K16040 trans-resveratrol di-O-methyltransferase [EC:2.1.1.240] | (RefSeq) trans-resveratrol di-O-methyltransferase-like (A)
Cluster-144196.1	-2.59825	4.28805e-06	0.000120862	down	K11251 histone H2A | (RefSeq) early light-induced protein, chloroplastic-like (A)
Cluster-136659.0	-3.68	4.30301e-06	0.000121127	down	K00249 acyl-CoA dehydrogenase [EC:1.3.8.7] | (RefSeq) probable acyl-CoA dehydrogenase IBR3 isoform X1 (A)
Cluster-88513.2	1.31137	4.34938e-06	0.000122273	up	K16297 serine carboxypeptidase-like clade II [EC:3.4.16.-] | (RefSeq) LOW QUALITY PROTEIN: serine carboxypeptidase-like 27 (A)
Cluster-122962.0	-1.57627	4.36002e-06	0.000122493	down	K02183 calmodulin | (RefSeq) probable calcium-binding protein CML46 (A)
Cluster-109293.0	3.45212	4.38921e-06	0.000123074	up	--
Cluster-108998.2	-3.59677	4.4191e-06	0.000123752	down	--
Cluster-108488.0	1.87114	4.44359e-06	0.000124277	up	K00924 receptor protein kinase TMK [EC:2.7.11.1] | (RefSeq) receptor-like kinase TMK3 (A)
Cluster-20481.0	4.09794	4.49819e-06	0.000125642	up	--
Cluster-82815.0	-1.20139	4.52074e-06	0.000126191	down	K19861 benzyl alcohol O-benzoyltransferase [EC:2.3.1.196 2.3.1.232] | (RefSeq) uncharacterized protein LOC122648611 (A)
Cluster-152256.2	-2.82031	4.55112e-06	0.000126876	down	--
Cluster-92534.0	-1.36685	4.55459e-06	0.000126891	down	K00016 L-lactate dehydrogenase [EC:1.1.1.27] | (RefSeq) L-lactate dehydrogenase B-like (A)
Cluster-119124.26	-1.17733	4.57744e-06	0.000127446	down	--
Cluster-37634.0	3.57938	4.58852e-06	0.000127672	up	--
Cluster-17593.0	7.24336	4.6193e-06	0.000128364	up	K09250 cellular nucleic acid-binding protein | (RefSeq) glycine-rich protein 2 (A)
Cluster-71607.0	2.03852	4.66412e-06	0.000129526	up	K14413 beta-1,3-galactosyltransferase [EC:2.4.1.-] | (RefSeq) hypothetical protein (A)
Cluster-100509.4	1.17622	4.66968e-06	0.000129598	up	K17609 nucleoredoxin [EC:1.8.1.8] | (RefSeq) hypothetical protein (A)
Cluster-138852.0	-1.31964	4.68974e-06	0.000130071	down	--
Cluster-90355.0	-1.24111	4.71894e-06	0.000130714	down	K05857 phosphatidylinositol phospholipase C, delta [EC:3.1.4.11] | (RefSeq) phosphoinositide phospholipase C 2-like (A)
Cluster-101153.0	1.03364	4.72275e-06	0.000130736	up	K13430 serine/threonine-protein kinase PBS1 [EC:2.7.11.1] | (RefSeq) serine/threonine-protein kinase CDG1 (A)
Cluster-118550.0	-6.80705	4.79637e-06	0.000132605	down	--
Cluster-109728.0	7.29083	4.85206e-06	0.000133974	up	K10863 aprataxin [EC:3.6.1.70 3.6.1.71 3.6.1.72] | (RefSeq) transcription factor bHLH140 isoform X1 (A)
Cluster-70010.0	1.05253	4.90918e-06	0.000135378	up	--
Cluster-26232.5	1.24233	4.96192e-06	0.000136746	up	K06268 serine/threonine-protein phosphatase 2B regulatory subunit | (RefSeq) calcineurin B-like protein 9 isoform X1 (A)
Cluster-97873.3	-1.78934	5.072e-06	0.000139557	down	--
Cluster-25537.3	2.5734	5.07356e-06	0.000139557	up	K14401 cleavage and polyadenylation specificity factor subunit 1 | (RefSeq) cleavage and polyadenylation specificity factor subunit 1-like (A)
Cluster-20990.0	1.26368	5.08446e-06	0.000139768	up	K12447 UDP-sugar pyrophosphorylase [EC:2.7.7.64] | (RefSeq) UDP-sugar pyrophosphorylase-like isoform X1 (A)
Cluster-135432.4	-3.03543	5.11996e-06	0.000140655	down	--
Cluster-62186.0	-1.1073	5.21165e-06	0.000142902	down	--
Cluster-23838.1	6.25757	5.27787e-06	0.000144626	up	--
Cluster-141647.4	-1.25261	5.30994e-06	0.000145322	down	K24748 WD repeat-containing protein 53 | (RefSeq) LOW QUALITY PROTEIN: uncharacterized protein LOC130759975 (A)
Cluster-76953.2	1.41627	5.37024e-06	0.000146787	up	K16903 L-tryptophan---pyruvate aminotransferase [EC:2.6.1.99] | (RefSeq) tryptophan aminotransferase-related protein 2-like (A)
Cluster-97963.1	-1.13595	5.42938e-06	0.00014831	down	--
Cluster-53488.4341	1.86572	5.46685e-06	0.000149239	up	K18423 exportin-2 (importin alpha re-exporter) | (RefSeq) uncharacterized protein LOC131660307 (A)
Cluster-71126.6	1.29752	5.54498e-06	0.000151277	up	K25898 CO(2)-response secreted protease | (RefSeq) CO(2)-response secreted protease-like isoform X2 (A)
Cluster-80529.0	2.1898	5.56488e-06	0.000151724	up	K09286 EREBP-like factor | (RefSeq) ethylene-responsive transcription factor RAP2-13-like (A)
Cluster-112520.1	2.65745	5.64215e-06	0.000153638	up	K27291 methyl jasmonate esterase [EC:3.1.1.-] | (RefSeq) methyl jasmonate esterase 1 (A)
Cluster-128616.2	-1.12119	5.64733e-06	0.000153683	down	--
Cluster-111940.0	-1.00691	5.6696e-06	0.000154192	down	--
Cluster-45041.0	-2.01111	5.7647e-06	0.000156484	down	K01054 acylglycerol lipase [EC:3.1.1.23] | (RefSeq) caffeoylshikimate esterase-like (A)
Cluster-79088.0	5.58518	5.85775e-06	0.000158811	up	K03234 elongation factor 2 | (RefSeq) elongation factor 2-like (A)
Cluster-38715.0	4.79817	5.90167e-06	0.000159902	up	K07374 tubulin alpha | (RefSeq) LOW QUALITY PROTEIN: uncharacterized protein LOC116244986 (A)
Cluster-149307.2	-1.00857	5.93555e-06	0.000160719	down	K14411 RNA-binding protein Musashi | (RefSeq) RNA recognition motif family protein (A)
Cluster-9837.2	6.21366	5.98629e-06	0.000161674	up	K03283 heat shock 70kDa protein 1/6/8 | (RefSeq) probable mediator of RNA polymerase II transcription subunit 37c (A)
Cluster-155074.4	1.01251	6.00054e-06	0.000161834	up	K14157 alpha-aminoadipic semialdehyde synthase [EC:1.5.1.8 1.5.1.9] | (RefSeq) alpha-aminoadipic semialdehyde synthase (A)
Cluster-75858.2	1.69966	6.01518e-06	0.000162066	up	--
Cluster-53488.4377	1.71381	6.02506e-06	0.000162232	up	--
Cluster-3971.0	4.85412	6.08351e-06	0.000163704	up	--
Cluster-88338.3	-1.03149	6.14018e-06	0.000164922	down	--
Cluster-12657.3	1.54919	6.25165e-06	0.000167812	up	--
Cluster-94735.0	-1.27668	6.32299e-06	0.000169622	down	--
Cluster-15210.1	1.84612	6.35092e-06	0.000170266	up	--
Cluster-17421.5	1.56503	6.61813e-06	0.000176774	up	K23741 endoplasmic reticulum Man9GlcNAc2 1,2-alpha-mannosidase [EC:3.2.1.209] | (RefSeq) mannosyl-oligosaccharide 1,2-alpha-mannosidase MNS3 (A)
Cluster-144669.0	-1.28607	6.62314e-06	0.000176799	down	K23882 CDGSH iron-sulfur domain-containing protein 2 | (RefSeq) CDGSH iron-sulfur domain-containing protein NEET (A)
Cluster-112064.33	1.70809	6.65028e-06	0.000177414	up	K08835 serine/threonine-protein kinase OSR1/STK39 [EC:2.7.11.1] | (RefSeq) probable LRR receptor-like serine/threonine-protein kinase At1g53430 (A)
Cluster-147464.0	6.18002	6.85598e-06	0.000182565	up	K00412 ubiquinol-cytochrome c reductase cytochrome b subunit | (RefSeq) cob; apocytochrome b (A)
Cluster-66180.0	2.43691	6.89563e-06	0.000183508	up	K03043 DNA-directed RNA polymerase subunit beta [EC:2.7.7.6] | (RefSeq) rpoB, CK881_pgp077; RNA polymerase beta subunit (A)
Cluster-16790.0	2.034	7.01529e-06	0.000186236	up	--
Cluster-11886.2	-1.41335	7.02924e-06	0.000186492	down	--
Cluster-92259.0	1.21827	7.10237e-06	0.000188202	up	--
Cluster-112064.68	2.12279	7.33795e-06	0.000193971	up	K00924 receptor protein kinase TMK [EC:2.7.11.1] | (RefSeq) receptor-like kinase TMK3 (A)
Cluster-108957.0	-1.03582	7.39651e-06	0.000195281	down	K00384 thioredoxin reductase (NADPH) [EC:1.8.1.9] | (RefSeq) thioredoxin reductase 1-like (A)
Cluster-134974.5	-7.66235	7.53143e-06	0.00019848	down	K25786 bZIP transcription factor 1/2/11/44/53 | (RefSeq) bZIP transcription factor 44-like (A)
Cluster-132444.3	-1.30345	7.68408e-06	0.000202012	down	--
Cluster-120039.3	-7.32184	7.69803e-06	0.000202256	down	K13457 disease resistance protein RPM1 | (RefSeq) disease resistance protein RPM1-like (A)
Cluster-16666.22	2.05201	7.75551e-06	0.000203446	up	K23678 solute carrier family 66 (lysosomal lysine-arginine transporter), member 1 | (RefSeq) uncharacterized protein LOC131228932 (A)
Cluster-34668.1	1.32545	7.75739e-06	0.000203446	up	--
Cluster-13907.41	-1.45208	7.77213e-06	0.000203587	down	K14504 xyloglucan:xyloglucosyl transferase TCH4 [EC:2.4.1.207] | (RefSeq) probable xyloglucan endotransglucosylase/hydrolase protein 23 (A)
Cluster-125198.7	-1.66113	7.78325e-06	0.000203755	down	K14486 auxin response factor | (RefSeq) auxin response factor 3-like isoform X1 (A)
Cluster-149564.2	-2.63943	7.89691e-06	0.000206357	down	--
Cluster-87697.6	-7.34788	7.97181e-06	0.000207813	down	K01961 acetyl-CoA carboxylase, biotin carboxylase subunit [EC:6.4.1.2 6.3.4.14] | (RefSeq) biotin carboxylase 1, chloroplastic (A)
Cluster-112895.4	-4.60954	8.03195e-06	0.000209255	down	K12309 beta-galactosidase [EC:3.2.1.23] | (RefSeq) beta-galactosidase 2 isoform X1 (A)
Cluster-137896.3	4.57669	8.17654e-06	0.000212512	up	K12608 CCR4-NOT complex subunit CAF16 | (RefSeq) ABC transporter I family member 20 (A)
Cluster-149933.1	2.0338	8.23256e-06	0.000213712	up	K01919 glutamate--cysteine ligase [EC:6.3.2.2] | (RefSeq) glutamate--cysteine ligase, chloroplastic isoform X1 (A)
Cluster-98757.3	-2.59277	8.42524e-06	0.000218321	down	K04730 interleukin-1 receptor-associated kinase 1 [EC:2.7.11.1] | (RefSeq) probable LRR receptor-like serine/threonine-protein kinase At3g47570 (A)
Cluster-116994.0	1.19297	8.68391e-06	0.000224622	up	K07213 copper chaperone | (RefSeq) copper transport protein CCH-like (A)
Cluster-118827.0	1.45724	8.69752e-06	0.00022484	up	K03847 alpha-1,6-mannosyltransferase [EC:2.4.1.260] | (RefSeq) dol-P-Man:Man(7)GlcNAc(2)-PP-Dol alpha-1,6-mannosyltransferase-like (A)
Cluster-153326.3	-1.21764	8.88902e-06	0.000229299	down	K13436 pto-interacting protein 1 [EC:2.7.11.1] | (RefSeq) PTI1-like tyrosine-protein kinase 3 (A)
Cluster-12180.3	1.22591	8.89115e-06	0.000229299	up	K20769 fatty acid omega-hydroxylase [EC:1.14.-.-] | (RefSeq) cytochrome P450 94A2 (A)
Cluster-78245.4	2.81937	8.89888e-06	0.000229362	up	K11968 ariadne-1 [EC:2.3.2.31] | (RefSeq) probable E3 ubiquitin-protein ligase ARI2 (A)
Cluster-102890.2	1.47696	8.97108e-06	0.000231085	up	K15015 solute carrier family 32 (vesicular inhibitory amino acid transporter) | (RefSeq) amino acid transporter AVT1J-like isoform X1 (A)
Cluster-2182.22	1.77968	9.03307e-06	0.000232544	up	K13448 calcium-binding protein CML | (RefSeq) calcium-binding allergen Ole e 8-like (A)
Cluster-136353.1	2.02763	9.29735e-06	0.000238922	up	--
Cluster-136919.1	-1.32817	9.3982e-06	0.000241371	down	K12251 N-carbamoylputrescine amidase [EC:3.5.1.53] | (RefSeq) N-carbamoylputrescine amidase isoform X1 (A)
Cluster-54770.10	6.88706	9.61483e-06	0.000246496	up	K10398 kinesin family member 11 | (RefSeq) kinesin-like protein KIN-5B (A)
Cluster-103513.0	3.65718	9.63632e-06	0.000246902	up	--
Cluster-53488.3261	-2.51379	9.80787e-06	0.000250852	down	K14488 SAUR family protein | (RefSeq) auxin-responsive protein SAUR32-like (A)
Cluster-132824.0	-1.36746	1.01028e-05	0.000257788	down	--
Cluster-32791.42	-2.61892	1.02671e-05	0.000261825	down	K15979 staphylococcal nuclease domain-containing protein 1 | (RefSeq) UDP-glycosyltransferase 76B1-like (A)
Cluster-19653.3	-1.00189	1.03996e-05	0.00026505	down	K10758 thiol oxidase [EC:1.8.3.2] | (RefSeq) sulfhydryl oxidase 2-like isoform X1 (A)
Cluster-132792.6	-1.40114	1.05476e-05	0.000268507	down	--
Cluster-102430.1	3.87285	1.06425e-05	0.000270288	up	K02877 large subunit ribosomal protein L15e | (RefSeq) hypothetical protein (A)
Cluster-114057.2	-1.29153	1.07359e-05	0.000272339	down	--
Cluster-74397.24	-1.18026	1.09674e-05	0.000278049	down	K21982 beta-cubebene synthase [EC:4.2.3.128] | (RefSeq) beta-cubebene synthase-like (A)
Cluster-37496.0	5.32918	1.09823e-05	0.000278264	up	K02908 large subunit ribosomal protein L30e | (RefSeq) 60S ribosomal protein L30-like (A)
Cluster-137947.1	1.09759	1.11681e-05	0.000282478	up	--
Cluster-125134.6	-1.05443	1.12955e-05	0.000285288	down	--
Cluster-6220.10	1.10296	1.14375e-05	0.00028845	up	K09753 cinnamoyl-CoA reductase [EC:1.2.1.44] | (RefSeq) cinnamoyl-CoA reductase 1-like isoform X1 (A)
Cluster-137322.2	2.16809	1.15481e-05	0.000290903	up	K22547 arsenate reductase [EC:1.20.4.1] | (RefSeq) protein HIGH ARSENIC CONTENT 1, mitochondrial (A)
Cluster-12349.0	5.33848	1.16451e-05	0.000293175	up	K11290 template-activating factor I | (RefSeq) NAP1-related protein 2-like (A)
Cluster-83508.0	-1.45184	1.17267e-05	0.000294717	down	--
Cluster-141857.1	4.12816	1.18215e-05	0.000296755	up	K00600 glycine hydroxymethyltransferase [EC:2.1.2.1] | (RefSeq) serine hydroxymethyltransferase 3, chloroplastic (A)
Cluster-78962.9	-2.17139	1.18749e-05	0.000297923	down	K20802 (R)-mandelonitrile lyase [EC:4.1.2.10] | (RefSeq) alpha-hydroxynitrile lyase-like (A)
Cluster-111068.0	-1.58029	1.20726e-05	0.000302359	down	--
Cluster-140128.0	-1.29397	1.22913e-05	0.000307318	down	--
Cluster-109772.0	3.15632	1.2293e-05	0.000307318	up	K02717 photosystem II oxygen-evolving enhancer protein 2 | (RefSeq) oxygen-evolving enhancer protein 2, chloroplastic-like (A)
Cluster-1206.49	6.33512	1.23018e-05	0.000307318	up	--
Cluster-105270.0	-1.9862	1.27076e-05	0.000316799	down	K14427 solute carrier family 12 (potassium/chloride transporter), member 4/6 | (RefSeq) cation-chloride cotransporter 1 isoform X1 (A)
Cluster-21114.0	3.74328	1.28489e-05	0.000319587	up	K01188 beta-glucosidase [EC:3.2.1.21] | (RefSeq) putative beta-glucosidase 41 isoform X1 (A)
Cluster-74397.27	-1.54114	1.31851e-05	0.000327171	down	K15803 (-)-germacrene D synthase [EC:4.2.3.75] | (RefSeq) beta-cubebene synthase-like isoform X1 (A)
Cluster-148706.0	-1.28699	1.32659e-05	0.000328828	down	K10767 mRNA N6-methyladenine demethylase [EC:1.14.11.53] | (RefSeq) RNA demethylase ALKBH10B-like (A)
Cluster-12619.7	1.87254	1.33127e-05	0.000329777	up	K03444 MFS transporter, SP family, ERD6-like sugar transporter | (RefSeq) sugar transporter ERD6-like 7 (A)
Cluster-136756.1	1.04591	1.34896e-05	0.000333039	up	K20043 clathrin coat assembly protein AP180 | (RefSeq) putative clathrin assembly protein At5g35200 (A)
Cluster-5709.0	5.36382	1.36685e-05	0.000336871	up	K02133 F-type H+-transporting ATPase subunit beta [EC:7.1.2.2] | (RefSeq) ATP synthase subunit beta, mitochondrial (A)
Cluster-10965.2	1.09525	1.36758e-05	0.000336871	up	K01177 beta-amylase [EC:3.2.1.2] | (RefSeq) beta-amylase 3, chloroplastic-like (A)
Cluster-148652.10	-2.67388	1.39832e-05	0.000343467	down	--
Cluster-105594.0	-2.12451	1.40092e-05	0.000343911	down	K00058 D-3-phosphoglycerate dehydrogenase / 2-oxoglutarate reductase [EC:1.1.1.95 1.1.1.399] | (RefSeq) D-3-phosphoglycerate dehydrogenase 1, chloroplastic (A)
Cluster-27741.1	2.39734	1.41433e-05	0.000346614	up	K01177 beta-amylase [EC:3.2.1.2] | (RefSeq) beta-amylase 3, chloroplastic-like (A)
Cluster-46632.0	-1.92408	1.41885e-05	0.00034733	down	--
Cluster-149708.0	-1.54875	1.43068e-05	0.000349831	down	--
Cluster-101193.1	7.36398	1.45399e-05	0.00035492	up	K21797 phosphatidylinositol 4-phosphatase [EC:3.1.3.-] | (RefSeq) phosphoinositide phosphatase SAC8 isoform X1 (A)
Cluster-148660.5	1.10564	1.45476e-05	0.00035492	up	--
Cluster-112064.35	1.1624	1.50271e-05	0.000365384	up	--
Cluster-137937.1	1.86466	1.51595e-05	0.000368397	up	K26267 SAP30-binding protein | (RefSeq) LOW QUALITY PROTEIN: uncharacterized protein LOC109797383 (A)
Cluster-120737.9	1.25447	1.52911e-05	0.000371387	up	K00422 polyphenol oxidase [EC:1.10.3.1] | (RefSeq) polyphenol oxidase, chloroplastic-like (A)
Cluster-112827.0	1.60952	1.53637e-05	0.000372733	up	--
Cluster-153616.1	1.7121	1.54764e-05	0.000375048	up	--
Cluster-102008.5	-2.56831	1.5498e-05	0.000375151	down	K20168 TBC1 domain family member 15 | (RefSeq) TBC1 domain family member 15-like (A)
Cluster-148820.0	3.45266	1.56524e-05	0.000378046	up	K15920 xylan 1,4-beta-xylosidase [EC:3.2.1.37] | (RefSeq) beta-xylosidase/alpha-L-arabinofuranosidase 2-like (A)
Cluster-135013.7	-1.78514	1.58405e-05	0.000382375	down	K09422 transcription factor MYB, plant | (RefSeq) transcription factor MYB17 isoform X1 (A)
Cluster-88893.3	-1.11934	1.60915e-05	0.000388218	down	K20285 Rab9 effector protein with kelch motifs | (RefSeq) uncharacterized protein LOC131225578 isoform X1 (A)
Cluster-110990.8	-5.13706	1.61354e-05	0.000388845	down	K15333 tRNA guanosine-2'-O-methyltransferase [EC:2.1.1.34] | (RefSeq) uncharacterized protein LOC131232481 isoform X1 (A)
Cluster-113765.1	1.78754	1.63507e-05	0.000393379	up	--
Cluster-15159.9	-1.05887	1.63938e-05	0.000394197	down	--
Cluster-134123.0	-1.35579	1.663e-05	0.00039833	down	--
Cluster-137186.14	-1.25015	1.7221e-05	0.000412259	down	K09422 transcription factor MYB, plant | (RefSeq) transcription factor MYB80 (A)
Cluster-127920.0	1.49331	1.7238e-05	0.000412437	up	K12896 serine/arginine-rich splicing factor 7 | (RefSeq) serine/arginine-rich splicing factor RSZ21A-like isoform X1 (A)
Cluster-100416.2	1.77632	1.72956e-05	0.000413588	up	K15109 solute carrier family 25 (mitochondrial carnitine/acylcarnitine transporter), member 20/29 | (RefSeq) mitochondrial arginine transporter BAC2-like (A)
Cluster-2052.0	5.23116	1.74662e-05	0.000417208	up	--
Cluster-95142.0	1.00768	1.77013e-05	0.000422393	up	K04077 chaperonin GroEL [EC:5.6.1.7] | (RefSeq) chaperonin CPN60-like 2, mitochondrial (A)
Cluster-130926.11	-7.18769	1.77028e-05	0.000422393	down	K06119 sulfoquinovosyltransferase [EC:2.4.1.-] | (RefSeq) sulfoquinovosyl transferase SQD2-like (A)
Cluster-129944.0	-1.39308	1.77686e-05	0.000423732	down	K09518 DnaJ homolog subfamily B member 12 | (RefSeq) chaperone protein dnaJ 49 (A)
Cluster-52983.0	1.01612	1.79785e-05	0.000428031	up	K01051 pectinesterase [EC:3.1.1.11] | (RefSeq) pectinesterase 2-like (A)
Cluster-35240.26	-1.87594	1.84243e-05	0.000438163	down	K01937 CTP synthase [EC:6.3.4.2] | (RefSeq) uncharacterized protein LOC131240869 isoform X1 (A)
Cluster-151987.5	1.56631	1.85008e-05	0.00043926	up	K03671 thioredoxin 1 | (RefSeq) thioredoxin H1-like (A)
Cluster-83379.6	2.15614	1.90566e-05	0.000451962	up	--
Cluster-146999.6	4.10429	1.91444e-05	0.000453796	up	K25162 membrane-bound O-acyltransferase GUP1_2 | (RefSeq) membrane-bound O-acyltransferase gup1 isoform X1 (A)
Cluster-7359.0	1.483	1.94075e-05	0.00045953	up	--
Cluster-153763.6	-1.45792	1.95528e-05	0.000462717	down	K01835 phosphoglucomutase [EC:5.4.2.2] | (RefSeq) uncharacterized protein LOC123202219 (A)
Cluster-11656.0	2.12568	1.97505e-05	0.000467141	up	--
Cluster-76953.7	6.91845	2.00945e-05	0.000475018	up	K16903 L-tryptophan---pyruvate aminotransferase [EC:2.6.1.99] | (RefSeq) L-tryptophan--pyruvate aminotransferase 1 (A)
Cluster-73772.9	1.10542	2.04062e-05	0.000481862	up	K08726 soluble epoxide hydrolase / lipid-phosphate phosphatase [EC:3.3.2.10 3.1.3.76] | (RefSeq) uncharacterized protein LOC110941524 (A)
Cluster-55542.0	-3.16267	2.07309e-05	0.000488465	down	K27590 tyrosine-sulfated glycopeptide receptor | (RefSeq) probable leucine-rich repeat receptor-like protein kinase At2g33170 (A)
Cluster-125718.5	7.36504	2.08799e-05	0.00049091	up	--
Cluster-108556.3	-5.31158	2.12748e-05	0.000499382	down	--
Cluster-141479.1	1.49487	2.19614e-05	0.000514664	up	--
Cluster-122438.4	1.10558	2.21207e-05	0.000517836	up	--
Cluster-98187.4	-1.14896	2.24859e-05	0.000525535	down	--
Cluster-42064.0	2.68364	2.2547e-05	0.000526678	up	K20667 beta-amyrin 28-monooxygenase [EC:1.14.14.126] | (RefSeq) beta-amyrin 28-monooxygenase-like (A)
Cluster-77937.0	-1.00351	2.26105e-05	0.000527594	down	K12125 protein EARLY FLOWERING 3 | (RefSeq) protein HEADING DATE 3B-like (A)
Cluster-145460.10	2.07586	2.29274e-05	0.0005347	up	K01953 asparagine synthase (glutamine-hydrolysing) [EC:6.3.5.4] | (RefSeq) asparagine synthetase [glutamine-hydrolyzing] (A)
Cluster-125427.2	-3.58335	2.29591e-05	0.000535153	down	--
Cluster-89350.1	1.97161	2.37258e-05	0.000551542	up	--
Cluster-125804.2	1.60436	2.3799e-05	0.000552652	up	K13466 EIX receptor 1/2 | (RefSeq) receptor-like protein EIX1 (A)
Cluster-144907.15	-1.1217	2.40766e-05	0.000558799	down	K20718 LRR receptor-like serine/threonine-protein kinase ERECTA [EC:2.7.11.1] | (RefSeq) LRR receptor-like serine/threonine-protein kinase ERECTA (A)
Cluster-37549.3	-5.29542	2.41225e-05	0.000559566	down	--
Cluster-92259.1	1.05274	2.42092e-05	0.000561275	up	--
Cluster-124572.0	-1.04959	2.44775e-05	0.000566824	down	--
Cluster-7051.14	1.29074	2.44877e-05	0.000566824	up	--
Cluster-102403.0	-1.47635	2.46325e-05	0.000568886	down	--
Cluster-130771.0	-1.10644	2.46546e-05	0.000568886	down	K02068 UDP-glucose/iron transport system ATP-binding protein | (RefSeq) protein STAR1-like (A)
Cluster-135226.4	-1.5898	2.46555e-05	0.000568886	down	K13946 auxin influx carrier (AUX1 LAX family) | (RefSeq) auxin transporter-like protein 2 (A)
Cluster-146579.2	1.05872	2.47758e-05	0.000571357	up	K14207 solute carrier family 38 (sodium-coupled neutral amino acid transporter), member 2 | (RefSeq) amino acid transporter AVT6A-like (A)
Cluster-124041.10	-1.69915	2.48257e-05	0.000572206	down	K07375 tubulin beta | (RefSeq) LOW QUALITY PROTEIN: tubulin beta-2 chain (A)
Cluster-91175.0	1.92805	2.49948e-05	0.00057549	up	K00616 transaldolase [EC:2.2.1.2] | (RefSeq) transaldolase isoform X1 (A)
Cluster-34291.0	1.83832	2.50183e-05	0.000575726	up	K22683 aspartyl protease family protein [EC:3.4.23.-] | (RefSeq) aspartyl protease family protein 2-like (A)
Cluster-91740.0	-1.08314	2.50449e-05	0.000575728	down	K08245 phytepsin [EC:3.4.23.40] | (RefSeq) phytepsin-like (A)
Cluster-22930.0	4.98943	2.51227e-05	0.000576904	up	K02894 large subunit ribosomal protein L23e | (RefSeq) 60S ribosomal protein L23 (A)
Cluster-128816.12	1.42644	2.52944e-05	0.000579619	up	K09458 3-oxoacyl-[acyl-carrier-protein] synthase II [EC:2.3.1.179] | (RefSeq) 3-oxoacyl-[acyl-carrier-protein] synthase II, chloroplastic-like (A)
Cluster-17813.0	1.18544	2.53468e-05	0.000580514	up	K16296 serine carboxypeptidase-like clade I [EC:3.4.16.-] | (RefSeq) serine carboxypeptidase-like 18 (A)
Cluster-151354.2	1.14219	2.53688e-05	0.00058071	up	K07195 exocyst complex component 7 | (RefSeq) exocyst complex component EXO70A1-like (A)
Cluster-119086.0	-1.61825	2.54874e-05	0.000583119	down	K22745 apoptosis-inducing factor 2 | (RefSeq) uncharacterized protein LOC131235523 (A)
Cluster-127580.6	-1.17118	2.58299e-05	0.000590022	down	K26214 transcription factor FER-LIKE IRON | (RefSeq) transcription factor bHLH35-like isoform X1 (A)
Cluster-143804.1	-2.04392	2.60055e-05	0.000593719	down	--
Cluster-78962.1	-1.30822	2.66192e-05	0.000606771	down	K27291 methyl jasmonate esterase [EC:3.1.1.-] | (RefSeq) salicylic acid-binding protein 2-like (A)
Cluster-26232.8	1.5747	2.66934e-05	0.000608144	up	K06268 serine/threonine-protein phosphatase 2B regulatory subunit | (RefSeq) calcineurin B-like protein 9 isoform X1 (A)
Cluster-142075.1	-1.07881	2.68275e-05	0.000610878	down	K17609 nucleoredoxin [EC:1.8.1.8] | (RefSeq) hypothetical protein (A)
Cluster-35511.0	2.26376	2.69331e-05	0.000612961	up	K24104 GPN-loop GTPase | (RefSeq) LOW QUALITY PROTEIN: uncharacterized protein LOC104799061 (A)
Cluster-137947.4	1.05555	2.70324e-05	0.000614576	up	--
Cluster-141952.0	-2.19258	2.74987e-05	0.000624196	down	--
Cluster-78324.16	-1.13894	2.75293e-05	0.000624565	down	--
Cluster-153171.27	-1.42505	2.76192e-05	0.000625949	down	K22390 acid phosphatase type 7 | (RefSeq) probable inactive purple acid phosphatase 1 isoform X1 (A)
Cluster-62233.0	1.80012	2.79234e-05	0.000631854	up	--
Cluster-130374.1	-2.12875	2.81651e-05	0.000635995	down	K27796 peroxidase PRX1 | (RefSeq) peroxidase 12-like (A)
Cluster-131797.8	1.94255	2.84802e-05	0.000642441	up	--
Cluster-53488.4361	1.66989	2.85875e-05	0.000644525	up	K19891 glucan endo-1,3-beta-glucosidase 1/2/3 [EC:3.2.1.39] | (RefSeq) glucan endo-1,3-beta-glucosidase 1 (A)
Cluster-72665.0	1.41081	2.88471e-05	0.000650042	up	--
Cluster-74397.26	-1.20436	2.90814e-05	0.0006543	down	K15803 (-)-germacrene D synthase [EC:4.2.3.75] | (RefSeq) beta-cubebene synthase-like (A)
Cluster-123838.0	1.42983	2.95148e-05	0.000663021	up	--
Cluster-106469.0	-1.55019	2.97184e-05	0.00066725	down	K15403 fatty acid omega-hydroxy dehydrogenase [EC:1.1.-.-] | (RefSeq) protein HOTHEAD (A)
Cluster-147603.13	1.02709	3.04397e-05	0.00068102	up	K00799 glutathione S-transferase [EC:2.5.1.18] | (RefSeq) glutathione S-transferase 3-like (A)
Cluster-107894.0	-1.00248	3.04417e-05	0.00068102	down	--
Cluster-149920.7	2.26395	3.11356e-05	0.000695469	up	--
Cluster-89614.1	-1.04953	3.17361e-05	0.000707425	down	K20784 arabinosyltransferase [EC:2.4.2.-] | (RefSeq) hypothetical protein (A)
Cluster-59574.0	-1.83058	3.18249e-05	0.000709039	down	K13070 momilactone-A synthase [EC:1.1.1.295] | (RefSeq) momilactone A synthase (A)
Cluster-86621.2	-2.15609	3.22519e-05	0.000717448	down	K03686 molecular chaperone DnaJ | (RefSeq) chaperone protein dnaJ A7A, chloroplastic-like (A)
Cluster-61576.4	-1.98452	3.24213e-05	0.000720847	down	K23260 scopoletin glucosyltransferase [EC:2.4.1.128] | (RefSeq) scopoletin glucosyltransferase-like (A)
Cluster-104410.0	-1.65583	3.24894e-05	0.000721991	down	--
Cluster-90482.9	-1.11242	3.25493e-05	0.000722581	down	K00901 diacylglycerol kinase (ATP) [EC:2.7.1.107] | (RefSeq) uncharacterized protein LOC110754890 (A)
Cluster-61563.200	2.77143	3.26994e-05	0.000725541	up	--
Cluster-141199.3	1.41256	3.35735e-05	0.000743415	up	K15639 PHYB activation tagged suppressor 1 [EC:1.14.-.-] | (RefSeq) cytochrome P450 734A1-like (A)
Cluster-105500.0	-1.09507	3.3856e-05	0.000749288	down	--
Cluster-98321.1	1.16416	3.41889e-05	0.000755885	up	K00128 aldehyde dehydrogenase (NAD+) [EC:1.2.1.3] | (RefSeq) betaine aldehyde dehydrogenase, chloroplastic-like (A)
Cluster-52726.0	5.37706	3.48659e-05	0.000768892	up	K13126 polyadenylate-binding protein | (RefSeq) hypothetical protein (A)
Cluster-200.4	1.65794	3.50179e-05	0.000771852	up	--
Cluster-130426.14	1.19442	3.52799e-05	0.000777233	up	--
Cluster-61563.757	2.93112	3.59899e-05	0.000791267	up	K25827 cell division cycle and apoptosis regulator protein 1 | (RefSeq) LOW QUALITY PROTEIN: protein SHORT ROOT IN SALT MEDIUM 1-like (A)
Cluster-10416.4	4.55621	3.60471e-05	0.000792123	up	K12309 beta-galactosidase [EC:3.2.1.23] | (RefSeq) beta-galactosidase 2 (A)
Cluster-153759.7	2.14955	3.68017e-05	0.000807887	up	--
Cluster-150301.0	1.33407	3.68714e-05	0.000809007	up	--
Cluster-106570.0	-1.22518	3.75279e-05	0.000821912	down	--
Cluster-34558.1	-8.20591	3.75353e-05	0.000821912	down	K01177 beta-amylase [EC:3.2.1.2] | (RefSeq) beta-amylase 3, chloroplastic-like (A)
Cluster-670.1	1.06541	3.78462e-05	0.000827465	up	--
Cluster-31101.0	1.88594	3.79484e-05	0.000829283	up	K01184 polygalacturonase [EC:3.2.1.15] | (RefSeq) polygalacturonase-like (A)
Cluster-146770.8	1.1055	3.83684e-05	0.000836926	up	K07025 putative hydrolase of the HAD superfamily | (RefSeq) uncharacterized protein LOC131252868 (A)
Cluster-112477.1	2.30783	3.84038e-05	0.000837125	up	--
Cluster-92913.0	-1.00873	3.85485e-05	0.000839719	down	K22683 aspartyl protease family protein [EC:3.4.23.-] | (RefSeq) aspartyl protease family protein 2 (A)
Cluster-52132.0	5.41356	3.85615e-05	0.000839719	up	K02889 large subunit ribosomal protein L21e | (RefSeq) 60S ribosomal protein L21-1-like (A)
Cluster-116660.0	-1.75127	3.97865e-05	0.000863793	down	K01051 pectinesterase [EC:3.1.1.11] | (RefSeq) pectinesterase-like (A)
Cluster-153533.10	-2.05054	4.02625e-05	0.00087369	down	K01193 beta-fructofuranosidase [EC:3.2.1.26] | (RefSeq) beta-fructofuranosidase, insoluble isoenzyme 3-like (A)
Cluster-119305.5	1.04584	4.06744e-05	0.0008814	up	K24139 auxin efflux carrier family protein | (RefSeq) protein PIN-LIKES 7-like (A)
Cluster-123605.0	2.36335	4.06787e-05	0.0008814	up	--
Cluster-88993.19	-1.88292	4.10361e-05	0.000887813	down	K00344 NADPH:quinone reductase [EC:1.6.5.5] | (RefSeq) uncharacterized protein LOC131248234 isoform X1 (A)
Cluster-143486.1	-1.09548	4.13326e-05	0.000893336	down	--
Cluster-38035.2	1.12473	4.14306e-05	0.000895009	up	K14157 alpha-aminoadipic semialdehyde synthase [EC:1.5.1.8 1.5.1.9] | (RefSeq) alpha-aminoadipic semialdehyde synthase (A)
Cluster-12180.5	-1.64095	4.15177e-05	0.000895997	down	--
Cluster-154548.0	1.5353	4.17262e-05	0.00090005	up	K03260 translation initiation factor 4G | (RefSeq) uncharacterized protein LOC132183681 isoform X1 (A)
Cluster-3803.0	1.99539	4.20587e-05	0.000906771	up	--
Cluster-154971.1	1.36668	4.43026e-05	0.000950424	up	K00232 acyl-CoA oxidase [EC:1.3.3.6] | (RefSeq) acyl-coenzyme A oxidase 4, peroxisomal-like isoform X1 (A)
Cluster-30216.0	4.16055	4.43327e-05	0.000950599	up	K02962 small subunit ribosomal protein S17e | (RefSeq) 40S ribosomal protein S17 (A)
Cluster-27252.2	4.36681	4.45796e-05	0.000955422	up	K01188 beta-glucosidase [EC:3.2.1.21] | (RefSeq) putative beta-glucosidase 41 isoform X1 (A)
Cluster-28807.2	1.95248	4.48875e-05	0.000961546	up	--
Cluster-83093.0	1.43612	4.49298e-05	0.000961977	up	--
Cluster-12180.1	1.46939	4.58304e-05	0.000978843	up	K20769 fatty acid omega-hydroxylase [EC:1.14.-.-] | (RefSeq) cytochrome P450 94A2 (A)
Cluster-89254.1	-1.06282	4.59675e-05	0.000980411	down	K12396 AP-3 complex subunit delta | (RefSeq) AP-3 complex subunit delta-like isoform X1 (A)
Cluster-77140.2	1.1699	4.60677e-05	0.000981979	up	--
Cluster-3828.0	1.49416	4.61878e-05	0.000984054	up	--
Cluster-132026.2	-1.07259	4.62425e-05	0.000984737	down	--
Cluster-151987.1	1.73694	4.70022e-05	0.000998952	up	K03671 thioredoxin 1 | (RefSeq) thioredoxin F-type, chloroplastic-like (A)
Cluster-141791.6	3.47056	4.71161e-05	0.00100056	up	K20660 cytochrome P450 family 709 | (RefSeq) cytochrome P450 709B1-like (A)
Cluster-91642.1	-1.22715	4.77022e-05	0.00101234	down	--
Cluster-119157.3	-1.08342	4.8087e-05	0.00102001	down	K16222 Dof zinc finger protein DOF5.5 | (RefSeq) cyclic dof factor 1-like (A)
Cluster-145632.9	5.31992	4.98484e-05	0.00105531	up	K13137 serine-threonine kinase receptor-associated protein | (RefSeq) uncharacterized protein LOC131223265 (A)
Cluster-149588.10	-2.72655	5.01456e-05	0.00106108	down	K15404 aldehyde decarbonylase [EC:4.1.99.5] | (RefSeq) very-long-chain aldehyde decarbonylase GL1-4-like isoform X1 (A)
Cluster-5769.0	2.5045	5.06842e-05	0.00107196	up	--
Cluster-138709.0	-1.2095	5.08689e-05	0.00107429	down	--
Cluster-99655.4	-2.91352	5.10817e-05	0.00107669	down	K13463 coronatine-insensitive protein 1 | (RefSeq) coronatine-insensitive protein 1-like (A)
[truncated: 1,074 more rows]

## Sheet: T_S3_vs_T_S1
ID	log2FoldChange	pvalue	padj	regulated	KEGG
[truncated: 7,938 more rows]
