# Supplementary material for: Combined Metabolome and Transcriptome Analysis of Floral Organ Development in Magnolia cavaleriei var. platypetala ‘Tanchun’
Source: Plants (Basel). 2026 May 27;15(11):1646. doi: 10.3390/plants15111646 (PMC13259206; doi:10.3390/plants15111646)
Supplement: Supplementary file 1 [file plants-15-01646-s001.zip › R2 Table S7.xlsx]

## Sheet: TS3 vs TS2
Supplementary Table 7. Expression trends of differentially expressed transcription factors in Tanchun's petals during floral stage transitions.
ID	log2FoldChange	pvalue	padj	regulated	KEGG	KEGG pathway	NR	Swissprot	TrEMBL	KOG	GO	Pfam	TF-Family	TF-Category	TF-Classification
Cluster-100779.0	-1.4131	0.00409001	0.0407293	down	--	--	transcription factor bHLH118 [Cinnamomum micranthum f. kanehirae]	BH126_ARATH RecName: Full=Transcription factor bHLH126; AltName: Full=Basic helix-loop-helix protein 126; Short=AtbHLH126; Short=bHLH 126; AltName: Full=Transcription factor EN 3; AltName: Full=bHLH transcription factor bHLH126;	A0A3S3MTD7_9MAGN SubName: Full=Transcription factor bHLH118 {ECO:0000313|EMBL:RWR89423.1};	--	GO:0090575,RNA polymerase II transcription regulator complex; GO:0000981,DNA-binding transcription factor activity, RNA polymerase II-specific; GO:0046983,protein dimerization activity; GO:0000977,RNA polymerase II transcription regulatory region sequence-specific DNA binding; GO:0006357,regulation of transcription by RNA polymerase II; GO:0003674,molecular_function; GO:0003700,DNA-binding transc…	Helix-loop-helix DNA-binding domain	bHLH	TF	bHLH
Cluster-100887.0	-1.10306	1.32762e-16	2.04218e-14	down	K14484 auxin-responsive protein IAA | (RefSeq) auxin-responsive protein IAA16-like (A)	ko04075: Plant hormone signal transduction	auxin-responsive protein IAA30 [Cinnamomum micranthum f. kanehirae]	AUX28_SOYBN RecName: Full=Auxin-induced protein AUX28;	A0A443NR16_9MAGN RecName: Full=Auxin-responsive protein {ECO:0000256|RuleBase:RU004549};	--	GO:0005634,nucleus; GO:0009734,auxin-activated signaling pathway; GO:0006355,regulation of DNA-templated transcription; GO:0007154,cell communication; GO:0007165,signal transduction; GO:0008150,biological_process; GO:0009719,response to endogenous stimulus; GO:0009725,response to hormone; GO:0009733,response to auxin; GO:0009755,hormone-mediated signaling pathway; GO:0009987,cellular process; GO:…	AUX/IAA family	AUX/IAA	TR	AUX/IAA
Cluster-100887.1	-1.21946	3.61277e-21	8.20495e-19	down	K14484 auxin-responsive protein IAA | (RefSeq) auxin-responsive protein IAA14-like (A)	ko04075: Plant hormone signal transduction	auxin-responsive protein IAA30 [Cinnamomum micranthum f. kanehirae]	IAA7_ARATH RecName: Full=Auxin-responsive protein IAA7; AltName: Full=Auxin resistant 2; AltName: Full=Indoleacetic acid-induced protein 7;	A0A443NR16_9MAGN RecName: Full=Auxin-responsive protein {ECO:0000256|RuleBase:RU004549};	--	GO:0005634,nucleus; GO:0003700,DNA-binding transcription factor activity; GO:0000976,transcription cis-regulatory region binding; GO:0009734,auxin-activated signaling pathway; GO:0009630,gravitropism; GO:0009733,response to auxin; GO:0009753,response to jasmonic acid; GO:0009414,response to water deprivation; GO:0009611,response to wounding; GO:0003674,molecular_function; GO:0140110,transcription…	AUX/IAA family	AUX/IAA	TR	AUX/IAA
Cluster-105920.0	-1.28084	1.06552e-47	1.35942e-44	down	K14484 auxin-responsive protein IAA | (RefSeq) auxin-induced protein 22B-like (A)	ko04075: Plant hormone signal transduction	PREDICTED: auxin-responsive protein IAA4-like [Nelumbo nucifera]	AX22B_VIGRR RecName: Full=Auxin-induced protein 22B; AltName: Full=Indole-3-acetic acid-induced protein ARG4;	A0A1U8BLJ6_NELNU RecName: Full=Auxin-responsive protein {ECO:0000256|RuleBase:RU004549};	--	GO:0005634,nucleus; GO:0009734,auxin-activated signaling pathway; GO:0006355,regulation of DNA-templated transcription; GO:0007154,cell communication; GO:0007165,signal transduction; GO:0008150,biological_process; GO:0009719,response to endogenous stimulus; GO:0009725,response to hormone; GO:0009733,response to auxin; GO:0009755,hormone-mediated signaling pathway; GO:0009987,cellular process; GO:…	AUX/IAA family	AUX/IAA	TR	AUX/IAA
Cluster-106225.0	1.27139	1.4559e-16	2.22373e-14	up	K25786 bZIP transcription factor 1/2/11/44/53 | (RefSeq) bZIP transcription factor 11-like (A)	--	bZIP transcription factor 11-like protein [Cinnamomum micranthum f. kanehirae]	BZP44_ARATH RecName: Full=bZIP transcription factor 44 {ECO:0000305}; Short=AtbZIP44 {ECO:0000303|PubMed:11906833};	A0A443NVB6_9MAGN SubName: Full=BZIP transcription factor 11-like protein {ECO:0000313|EMBL:RWR82453.1};	--	GO:0005634,nucleus; GO:0003700,DNA-binding transcription factor activity; GO:0046982,protein heterodimerization activity; GO:0043565,sequence-specific DNA binding; GO:0000976,transcription cis-regulatory region binding; GO:0045893,positive regulation of DNA-templated transcription; GO:0009845,seed germination; GO:0003674,molecular_function; GO:0140110,transcription regulator activity; GO:0005488,…	bZIP transcription factor	bZIP	TF	bZIP
Cluster-107412.2	-1.40718	0.00389438	0.0391859	down	K14494 DELLA protein | (RefSeq) protein SLENDER RICE1-LIKE 1-like (A)	ko04075: Plant hormone signal transduction	DELLA protein GAI-like protein [Cinnamomum micranthum f. kanehirae]	SLRL1_ORYSJ RecName: Full=Protein SLENDER RICE1-LIKE 1 {ECO:0000303|PubMed:16262715}; Short=Protein SLR1-LIKE 1 {ECO:0000303|PubMed:16262715};	A0A443NFZ6_9MAGN SubName: Full=DELLA protein GAI-like protein {ECO:0000313|EMBL:RWR77451.1};	--	GO:0005634,nucleus; GO:0003700,DNA-binding transcription factor activity; GO:0043565,sequence-specific DNA binding; GO:0009740,gibberellic acid mediated signaling pathway; GO:0006355,regulation of DNA-templated transcription; GO:0003674,molecular_function; GO:0140110,transcription regulator activity; GO:0003676,nucleic acid binding; GO:0003677,DNA binding; GO:0005488,binding; GO:0097159,organic c…	GRAS domain family	GRAS	TF	GRAS
Cluster-107657.0	1.11884	0.000140388	0.0025815	up	K00521 ferric-chelate reductase [EC:1.16.1.7] | (RefSeq) ferric reduction oxidase 7, chloroplastic-like (A)	--	NAC domain-containing protein 92 [Cinnamomum micranthum f. kanehirae]	NC100_ARATH RecName: Full=NAC domain-containing protein 100 {ECO:0000303|PubMed:15029955}; Short=ANAC100 {ECO:0000303|PubMed:15029955}; Short=AtNAC5;	A0A3S3M816_9MAGN SubName: Full=NAC domain-containing protein 92 {ECO:0000313|EMBL:RWR74932.1};	--	GO:0005634,nucleus; GO:0003677,DNA binding; GO:0003700,DNA-binding transcription factor activity; GO:0003674,molecular_function; GO:0003676,nucleic acid binding; GO:0005488,binding; GO:0097159,organic cyclic compound binding; GO:1901363,heterocyclic compound binding; GO:0140110,transcription regulator activity; GO:0005575,cellular_component; GO:0005622,intracellular anatomical structure; GO:00432…	No apical meristem (NAM) protein	NAC	TF	NAC
Cluster-109969.4	1.10056	0.00330027	0.0345377	up	K08835 serine/threonine-protein kinase OSR1/STK39 [EC:2.7.11.1] | (RefSeq) serine/threonine-protein kinase 24-like (A)	--	hypothetical protein [Tanacetum cinerariifolium]	BPC7_ARATH RecName: Full=Protein BASIC PENTACYSTEINE7; Short=AtBPC7; AltName: Full=GAGA-binding transcriptional activator BBR/BPC7;	A0A2P5XDL7_GOSBA SubName: Full=Uncharacterized protein {ECO:0000313|EMBL:PPS01424.1};	--	GO:0005634,nucleus; GO:0003677,DNA binding; GO:0003700,DNA-binding transcription factor activity; GO:0043565,sequence-specific DNA binding; GO:0009723,response to ethylene; GO:0003674,molecular_function; GO:0003676,nucleic acid binding; GO:0005488,binding; GO:0097159,organic cyclic compound binding; GO:1901363,heterocyclic compound binding; GO:0140110,transcription regulator activity; GO:0008150,…	GAGA binding protein-like family	BBR-BPC	TF	BBR-BPC
Cluster-111068.0	-1.58029	1.20726e-05	0.000302359	down	--	--	transcription factor bHLH162-like protein isoform X2 [Cinnamomum micranthum f. kanehirae]	BH162_ARATH RecName: Full=Transcription factor bHLH162; AltName: Full=Basic helix-loop-helix protein 162; Short=AtbHLH162 {ECO:0000303|PubMed:14600211}; Short=bHLH 162; AltName: Full=bHLH transcription factor bHLH162;	A0A3S3QIJ0_9MAGN SubName: Full=Transcription factor bHLH162-like protein isoform X2 {ECO:0000313|EMBL:RWR85594.1};	--	GO:0090575,RNA polymerase II transcription regulator complex; GO:0003700,DNA-binding transcription factor activity; GO:0000981,DNA-binding transcription factor activity, RNA polymerase II-specific; GO:0046983,protein dimerization activity; GO:0000977,RNA polymerase II transcription regulatory region sequence-specific DNA binding; GO:0050832,defense response to fungus; GO:0006357,regulation of tra…	Helix-loop-helix DNA-binding domain	bHLH	TF	bHLH
Cluster-111332.0	-2.01742	2.45435e-50	3.6712e-47	down	K14484 auxin-responsive protein IAA | (RefSeq) auxin-induced protein 22D-like (A)	ko04075: Plant hormone signal transduction	hypothetical protein GOBAR_AA00849 [Gossypium barbadense]	AX22D_VIGRR RecName: Full=Auxin-induced protein 22D; AltName: Full=Indole-3-acetic acid-induced protein ARG13;	A0A2P5YVZ4_GOSBA RecName: Full=Auxin-responsive protein {ECO:0000256|RuleBase:RU004549};	--	GO:0005634,nucleus; GO:0009734,auxin-activated signaling pathway; GO:0006355,regulation of DNA-templated transcription; GO:0007154,cell communication; GO:0007165,signal transduction; GO:0008150,biological_process; GO:0009719,response to endogenous stimulus; GO:0009725,response to hormone; GO:0009733,response to auxin; GO:0009755,hormone-mediated signaling pathway; GO:0009987,cellular process; GO:…	--	AUX/IAA	TR	AUX/IAA
Cluster-111970.0	-2.70517	3.31686e-25	1.02771e-22	down	K14484 auxin-responsive protein IAA | (RefSeq) auxin-induced protein IAA6-like (A)	ko04075: Plant hormone signal transduction	auxin-induced protein 22A-like [Abrus precatorius]	AUX22_SOYBN RecName: Full=Auxin-induced protein AUX22;	A0A8B8KG84_ABRPR RecName: Full=Auxin-induced protein {ECO:0000256|RuleBase:RU004549};	--	GO:0005634,nucleus; GO:0009734,auxin-activated signaling pathway; GO:0006355,regulation of DNA-templated transcription; GO:0007154,cell communication; GO:0007165,signal transduction; GO:0008150,biological_process; GO:0009719,response to endogenous stimulus; GO:0009725,response to hormone; GO:0009733,response to auxin; GO:0009755,hormone-mediated signaling pathway; GO:0009987,cellular process; GO:…	AUX/IAA family	AUX/IAA	TR	AUX/IAA
Cluster-111985.0	1.1555	3.118e-09	1.78434e-07	up	K00521 ferric-chelate reductase [EC:1.16.1.7] | (RefSeq) ferric reduction oxidase 7, chloroplastic-like (A)	--	NAC domain-containing protein 76-like protein [Cinnamomum micranthum f. kanehirae]	SMB_ARATH RecName: Full=Protein SOMBRERO; AltName: Full=NAC domain-containing protein 33; Short=ANAC033;	A0A443PED4_9MAGN SubName: Full=NAC domain-containing protein 76-like protein {ECO:0000313|EMBL:RWR89127.1};	--	GO:0005634,nucleus; GO:0003677,DNA binding; GO:0003700,DNA-binding transcription factor activity; GO:0009834,plant-type secondary cell wall biogenesis; GO:0010455,positive regulation of cell fate commitment; GO:0003002,regionalization; GO:0006355,regulation of DNA-templated transcription; GO:0048829,root cap development; GO:0003674,molecular_function; GO:0003676,nucleic acid binding; GO:0005488,b…	No apical meristem (NAM) protein	NAC	TF	NAC
Cluster-11374.1	-1.24811	1.05881e-17	1.80823e-15	down	K14484 auxin-responsive protein IAA | (RefSeq) auxin-responsive protein IAA16 (A)	ko04075: Plant hormone signal transduction	PREDICTED: auxin-responsive protein IAA1-like [Nelumbo nucifera]	IAA16_ARATH RecName: Full=Auxin-responsive protein IAA16; AltName: Full=Indoleacetic acid-induced protein 16;	A0A5B7B1F5_DAVIN RecName: Full=Auxin-responsive protein {ECO:0000256|RuleBase:RU004549};	--	GO:0005634,nucleus; GO:0003700,DNA-binding transcription factor activity; GO:0042802,identical protein binding; GO:0000976,transcription cis-regulatory region binding; GO:0009734,auxin-activated signaling pathway; GO:0009733,response to auxin; GO:0003674,molecular_function; GO:0140110,transcription regulator activity; GO:0005488,binding; GO:0005515,protein binding; GO:0001067,transcription regula…	AUX/IAA family	AUX/IAA	TR	AUX/IAA
Cluster-11374.2	-1.44815	0.000171067	0.00306761	down	--	--	--	--	--	--	--	--	AUX/IAA	TR	AUX/IAA
Cluster-117750.4	8.23309	0.00125327	0.0160651	up	K11643 chromodomain-helicase-DNA-binding protein 4 [EC:5.6.2.-] | (RefSeq) CHD3-type chromatin-remodeling factor PICKLE-like (A)	ko03082: ATP-dependent chromatin remodeling	hypothetical protein HHK36_000646 [Tetracentron sinense]	CHR4_ARATH RecName: Full=Protein CHROMATIN REMODELING 4 {ECO:0000303|PubMed:16547115}; Short=AtCHR4; EC=3.6.4.-; AltName: Full=Protein PICKLE RELATED 1 {ECO:0000303|PubMed:10570159};	A0A835DQ75_9MAGN SubName: Full=Uncharacterized protein {ECO:0000313|EMBL:KAF8412678.1};	Predicted helicase	GO:0000785,chromatin; GO:0005634,nucleus; GO:0009506,plasmodesma; GO:0042735,protein body; GO:0005524,ATP binding; GO:0016887,ATP hydrolysis activity; GO:0140658,ATP-dependent chromatin remodeler activity; GO:0003682,chromatin binding; GO:0003677,DNA binding; GO:0004386,helicase activity; GO:0042393,histone binding; GO:0046872,metal ion binding; GO:0006338,chromatin remodeling; GO:0000166,nucleot…	PHD-finger	PHD	TR	PHD
Cluster-118048.0	1.88351	0.00434941	0.0428988	up	K09338 homeobox-leucine zipper protein | (RefSeq) homeobox-leucine zipper protein HOX11-like (A)	--	homeobox-leucine zipper protein HOX11 [Amborella trichopoda]	HOX11_ORYSI RecName: Full=Homeobox-leucine zipper protein HOX11; AltName: Full=HD-ZIP protein HOX11; AltName: Full=Homeodomain transcription factor HOX11; AltName: Full=OsHox11;	W1PUZ7_AMBTC RecName: Full=Homeobox domain-containing protein {ECO:0000259|PROSITE:PS50071};	Transcription factor HEX, contains HOX and HALZ domains	GO:0005634,nucleus; GO:0000981,DNA-binding transcription factor activity, RNA polymerase II-specific; GO:0043565,sequence-specific DNA binding; GO:0003674,molecular_function; GO:0003700,DNA-binding transcription factor activity; GO:0140110,transcription regulator activity; GO:0003676,nucleic acid binding; GO:0003677,DNA binding; GO:0005488,binding; GO:0097159,organic cyclic compound binding; GO:1…	Homeobox associated leucine zipper	HB-other	TF	HB->HB-other
Cluster-118827.0	1.45724	8.69752e-06	0.00022484	up	K03847 alpha-1,6-mannosyltransferase [EC:2.4.1.260] | (RefSeq) dol-P-Man:Man(7)GlcNAc(2)-PP-Dol alpha-1,6-mannosyltransferase-like (A)	ko00510: N-Glycan biosynthesis; ko00513: Various types of N-glycan biosynthesis; ko01100: Metabolic pathways	WRKY20 [Phoebe bournei]	WRK75_ARATH RecName: Full=Probable WRKY transcription factor 75; AltName: Full=WRKY DNA-binding protein 75;	A0A3S3QN66_9MAGN SubName: Full=Putative WRKY transcription factor 75 {ECO:0000313|EMBL:RWR87050.1};	--	GO:0005634,nucleus; GO:0003700,DNA-binding transcription factor activity; GO:0000978,RNA polymerase II cis-regulatory region sequence-specific DNA binding; GO:0000976,transcription cis-regulatory region binding; GO:0010055,atrichoblast differentiation; GO:0048527,lateral root development; GO:0000122,negative regulation of transcription by RNA polymerase II; GO:0043620,regulation of DNA-templated …	WRKY DNA -binding domain	WRKY	TF	WRKY
Cluster-119157.3	-1.08342	4.8087e-05	0.00102001	down	K16222 Dof zinc finger protein DOF5.5 | (RefSeq) cyclic dof factor 1-like (A)	ko04712: Circadian rhythm - plant	cyclic dof factor 2 [Cinnamomum micranthum f. kanehirae]	CDF2_ARATH RecName: Full=Cyclic dof factor 2; AltName: Full=Dof zinc finger protein DOF5.2; Short=AtDOF5.2;	A0A443NZP8_9MAGN SubName: Full=Cyclic dof factor 2 {ECO:0000313|EMBL:RWR84008.1};	--	GO:0005634,nucleus; GO:0003677,DNA binding; GO:0003700,DNA-binding transcription factor activity; GO:0046872,metal ion binding; GO:0000976,transcription cis-regulatory region binding; GO:0009908,flower development; GO:0006355,regulation of DNA-templated transcription; GO:0003674,molecular_function; GO:0003676,nucleic acid binding; GO:0005488,binding; GO:0097159,organic cyclic compound binding; GO…	Dof domain, zinc finger	C2C2-Dof	TF	C2C2->C2C2-Dof
Cluster-119157.6	-1.10076	0.00067034	0.00955565	down	K16222 Dof zinc finger protein DOF5.5 | (RefSeq) cyclic dof factor 1-like (A)	ko04712: Circadian rhythm - plant	cyclic dof factor 2 [Cinnamomum micranthum f. kanehirae]	CDF2_ARATH RecName: Full=Cyclic dof factor 2; AltName: Full=Dof zinc finger protein DOF5.2; Short=AtDOF5.2;	A0A443NZP8_9MAGN SubName: Full=Cyclic dof factor 2 {ECO:0000313|EMBL:RWR84008.1};	--	GO:0005634,nucleus; GO:0003677,DNA binding; GO:0003700,DNA-binding transcription factor activity; GO:0046872,metal ion binding; GO:0000976,transcription cis-regulatory region binding; GO:0009908,flower development; GO:0006355,regulation of DNA-templated transcription; GO:0003674,molecular_function; GO:0003676,nucleic acid binding; GO:0005488,binding; GO:0097159,organic cyclic compound binding; GO…	--	C2C2-Dof	TF	C2C2->C2C2-Dof
Cluster-120156.11	-3.00178	0.000792274	0.0110046	down	K13464 jasmonate ZIM domain-containing protein | (RefSeq) protein TIFY 6B-like isoform X1 (A)	ko04075: Plant hormone signal transduction	protein TIFY 6B-like protein [Cinnamomum micranthum f. kanehirae]	TIF6B_ORYSJ RecName: Full=Protein TIFY 6b {ECO:0000305}; Short=OsTIFY6b {ECO:0000303|PubMed:19618278}; AltName: Full=Jasmonate ZIM domain-containing protein 4 {ECO:0000305}; Short=OsJAZ4 {ECO:0000303|PubMed:19618278}; AltName: Full=OsJAZ8 {ECO:0000303|PubMed:21332845};	A0A3S3M8B4_9MAGN SubName: Full=Protein TIFY 6B-like protein {ECO:0000313|EMBL:RWR75037.1};	--	GO:0005634,nucleus; GO:0031347,regulation of defense response; GO:2000022,regulation of jasmonic acid mediated signaling pathway; GO:0009611,response to wounding; GO:0006950,response to stress; GO:0006952,defense response; GO:0008150,biological_process; GO:0048583,regulation of response to stimulus; GO:0050789,regulation of biological process; GO:0050896,response to stimulus; GO:0065007,biologica…	tify domain	Tify	TF	Tify
Cluster-120156.12	-1.5794	0.000146474	0.00268543	down	K13464 jasmonate ZIM domain-containing protein | (RefSeq) protein TIFY 6B-like isoform X1 (A)	ko04075: Plant hormone signal transduction	protein TIFY 6B-like protein [Cinnamomum micranthum f. kanehirae]	TIF6A_ORYSI RecName: Full=Protein TIFY 6a {ECO:0000305};	A0A3S3M8B4_9MAGN SubName: Full=Protein TIFY 6B-like protein {ECO:0000313|EMBL:RWR75037.1};	--	GO:0005634,nucleus; GO:0005575,cellular_component; GO:0005622,intracellular anatomical structure; GO:0043226,organelle; GO:0043227,membrane-bounded organelle; GO:0043229,intracellular organelle; GO:0043231,intracellular membrane-bounded organelle; GO:0110165,cellular anatomical entity	--	Tify	TF	Tify
Cluster-120156.8	-1.04135	2.49194e-18	4.56099e-16	down	K13464 jasmonate ZIM domain-containing protein | (RefSeq) protein TIFY 6B-like isoform X1 (A)	ko04075: Plant hormone signal transduction	protein TIFY 6B-like protein [Cinnamomum micranthum f. kanehirae]	TIF6B_ORYSJ RecName: Full=Protein TIFY 6b {ECO:0000305}; Short=OsTIFY6b {ECO:0000303|PubMed:19618278}; AltName: Full=Jasmonate ZIM domain-containing protein 4 {ECO:0000305}; Short=OsJAZ4 {ECO:0000303|PubMed:19618278}; AltName: Full=OsJAZ8 {ECO:0000303|PubMed:21332845};	A0A3S3M8B4_9MAGN SubName: Full=Protein TIFY 6B-like protein {ECO:0000313|EMBL:RWR75037.1};	--	GO:0005634,nucleus; GO:0031347,regulation of defense response; GO:2000022,regulation of jasmonic acid mediated signaling pathway; GO:0009611,response to wounding; GO:0006950,response to stress; GO:0006952,defense response; GO:0008150,biological_process; GO:0048583,regulation of response to stimulus; GO:0050789,regulation of biological process; GO:0050896,response to stimulus; GO:0065007,biologica…	tify domain	Tify	TF	Tify
Cluster-121073.2	1.16491	0.000208807	0.00363614	up	--	--	--	--	--	--	--	--	NAC	TF	NAC
Cluster-121799.0	-1.4388	3.38837e-12	3.10086e-10	down	K09338 homeobox-leucine zipper protein | (RefSeq) homeobox-leucine zipper protein ATHB-13-like (A)	--	hypothetical protein HHK36_007214 [Tetracentron sinense]	ATB13_ARATH RecName: Full=Homeobox-leucine zipper protein ATHB-13; AltName: Full=HD-ZIP protein ATHB-13; AltName: Full=Homeodomain transcription factor ATHB-13;	A0A835DLE0_9MAGN RecName: Full=Homeobox domain-containing protein {ECO:0000259|PROSITE:PS50071};	Transcription factor HEX, contains HOX and HALZ domains	GO:0005634,nucleus; GO:0003700,DNA-binding transcription factor activity; GO:0000981,DNA-binding transcription factor activity, RNA polymerase II-specific; GO:0043565,sequence-specific DNA binding; GO:0000976,transcription cis-regulatory region binding; GO:0048826,cotyledon morphogenesis; GO:0009965,leaf morphogenesis; GO:0045893,positive regulation of DNA-templated transcription; GO:0080022,prim…	Homeodomain	HB-HD-ZIP	TF	HB->HB-HD-ZIP
Cluster-121799.2	-1.10643	4.93377e-11	3.80813e-09	down	K09338 homeobox-leucine zipper protein | (RefSeq) homeobox-leucine zipper protein ATHB-13-like isoform X1 (A)	--	homeobox-leucine zipper protein ATHB-13 [Cinnamomum micranthum f. kanehirae]	ATB13_ARATH RecName: Full=Homeobox-leucine zipper protein ATHB-13; AltName: Full=HD-ZIP protein ATHB-13; AltName: Full=Homeodomain transcription factor ATHB-13;	A0A3S3PL41_9MAGN SubName: Full=Homeobox-leucine zipper protein ATHB-13 {ECO:0000313|EMBL:RWR93088.1};	Transcription factor HEX, contains HOX and HALZ domains	GO:0005634,nucleus; GO:0003700,DNA-binding transcription factor activity; GO:0000981,DNA-binding transcription factor activity, RNA polymerase II-specific; GO:0043565,sequence-specific DNA binding; GO:0000976,transcription cis-regulatory region binding; GO:0048826,cotyledon morphogenesis; GO:0009965,leaf morphogenesis; GO:0045893,positive regulation of DNA-templated transcription; GO:0080022,prim…	Homeodomain	HB-HD-ZIP	TF	HB->HB-HD-ZIP
Cluster-121855.1	-1.21121	3.7347e-14	4.35494e-12	down	K14484 auxin-responsive protein IAA | (RefSeq) auxin-responsive protein IAA27-like (A)	ko04075: Plant hormone signal transduction	auxin-responsive protein IAA27 [Telopea speciosissima]	IAA8_ARATH RecName: Full=Auxin-responsive protein IAA8; AltName: Full=Indoleacetic acid-induced protein 8;	A0A8K0I485_COCNU SubName: Full=Auxin-responsive protein IAA17 {ECO:0000313|EMBL:KAG1335061.1};	--	GO:0005634,nucleus; GO:0009734,auxin-activated signaling pathway; GO:1901332,negative regulation of lateral root development; GO:0006355,regulation of DNA-templated transcription; GO:0007154,cell communication; GO:0007165,signal transduction; GO:0008150,biological_process; GO:0009719,response to endogenous stimulus; GO:0009725,response to hormone; GO:0009733,response to auxin; GO:0009755,hormone-…	AUX/IAA family	AUX/IAA	TR	AUX/IAA
Cluster-123008.1	1.08585	0.00519383	0.0491166	up	K20178 vacuolar protein sorting-associated protein 8 | (RefSeq) LOW QUALITY PROTEIN: vacuolar protein sorting-associated protein 8 homolog (A)	ko04148: Efferocytosis	protein NLP4 [Cinnamomum micranthum f. kanehirae]	NLP1_ORYSJ RecName: Full=Protein NLP1; Short=OsNLP1; AltName: Full=NIN-like protein 1; AltName: Full=Nodule inception protein-like protein 1;	A0A3S3PKW9_9MAGN SubName: Full=Protein NLP4 {ECO:0000313|EMBL:RWR92951.1};	--	GO:0005634,nucleus; GO:0003677,DNA binding; GO:0003700,DNA-binding transcription factor activity; GO:0003674,molecular_function; GO:0003676,nucleic acid binding; GO:0005488,binding; GO:0097159,organic cyclic compound binding; GO:1901363,heterocyclic compound binding; GO:0140110,transcription regulator activity; GO:0005575,cellular_component; GO:0005622,intracellular anatomical structure; GO:00432…	RWP-RK domain	RWP-RK	TF	RWP-RK
Cluster-124462.0	1.23856	4.54573e-08	2.01827e-06	up	K14489 arabidopsis histidine kinase 2/3/4 (cytokinin receptor) [EC:2.7.13.3] | (RefSeq) histidine kinase 3-like isoform X1 (A)	ko04075: Plant hormone signal transduction	histidine kinase 3-like protein [Cinnamomum micranthum f. kanehirae]	OHK3_ORYSI RecName: Full=Probable histidine kinase 3 {ECO:0000305}; Short=OsHK3 {ECO:0000305}; EC=2.7.13.3 {ECO:0000305};	A0A443P8H3_9MAGN RecName: Full=Histidine kinase {ECO:0000256|ARBA:ARBA00012438}; EC=2.7.13.3 {ECO:0000256|ARBA:ARBA00012438};	Sensory transduction histidine kinase	GO:0016021,integral component of membrane; GO:0005886,plasma membrane; GO:0000155,phosphorelay sensor kinase activity; GO:0043424,protein histidine kinase binding; GO:0071215,cellular response to abscisic acid stimulus; GO:0070417,cellular response to cold; GO:0016036,cellular response to phosphate starvation; GO:0071329,cellular response to sucrose stimulus; GO:0009736,cytokinin-activated signal…	His Kinase A (phospho-acceptor) domain	Others	TR	Others
Cluster-124648.7	-1.29922	2.27305e-06	6.91447e-05	down	K21630 GATA-type zinc finger protein 1 | (RefSeq) GATA transcription factor 7-like (A)	--	hypothetical protein H6P81_005194 [Aristolochia fimbriata]	GATA4_ARATH RecName: Full=GATA transcription factor 4; Short=AtGATA-4;	A0A3S3MPM5_9MAGN RecName: Full=GATA transcription factor {ECO:0000256|PIRNR:PIRNR016992};	GATA-4/5/6 transcription factors	GO:0005634,nucleus; GO:0003700,DNA-binding transcription factor activity; GO:0000976,transcription cis-regulatory region binding; GO:0008270,zinc ion binding; GO:0030154,cell differentiation; GO:0045893,positive regulation of DNA-templated transcription; GO:0009416,response to light stimulus; GO:0003674,molecular_function; GO:0140110,transcription regulator activity; GO:0001067,transcription regu…	GATA zinc finger	C2C2-GATA	TF	C2C2->C2C2-GATA
Cluster-125198.2	-1.19258	0.0011257	0.0147519	down	K14486 auxin response factor | (RefSeq) auxin response factor 3-like isoform X1 (A)	ko04075: Plant hormone signal transduction	auxin response factor 3-like protein [Cinnamomum micranthum f. kanehirae]	ARFB_ORYSJ RecName: Full=Auxin response factor 2; AltName: Full=ETTIN-like protein 2; AltName: Full=OsETTIN2;	A0A443PFU2_9MAGN RecName: Full=Auxin response factor {ECO:0000256|RuleBase:RU004561};	--	GO:0005634,nucleus; GO:0003677,DNA binding; GO:0009734,auxin-activated signaling pathway; GO:0006355,regulation of DNA-templated transcription; GO:0003674,molecular_function; GO:0003676,nucleic acid binding; GO:0005488,binding; GO:0097159,organic cyclic compound binding; GO:1901363,heterocyclic compound binding; GO:0007154,cell communication; GO:0007165,signal transduction; GO:0008150,biological_…	--	AUX/IAA	TR	AUX/IAA
Cluster-125198.7	-1.66113	7.78325e-06	0.000203755	down	K14486 auxin response factor | (RefSeq) auxin response factor 3-like isoform X1 (A)	ko04075: Plant hormone signal transduction	hypothetical protein HHK36_005249 [Tetracentron sinense]	ARFB_ORYSJ RecName: Full=Auxin response factor 2; AltName: Full=ETTIN-like protein 2; AltName: Full=OsETTIN2;	A0A834ZKN0_9MAGN RecName: Full=Auxin response factor {ECO:0000256|RuleBase:RU004561};	--	GO:0005634,nucleus; GO:0003677,DNA binding; GO:0009734,auxin-activated signaling pathway; GO:0006355,regulation of DNA-templated transcription; GO:0003674,molecular_function; GO:0003676,nucleic acid binding; GO:0005488,binding; GO:0097159,organic cyclic compound binding; GO:1901363,heterocyclic compound binding; GO:0007154,cell communication; GO:0007165,signal transduction; GO:0008150,biological_…	Auxin response factor	B3-ARF	TF	B3->B3-ARF
Cluster-125422.0	1.05225	6.38183e-07	2.21997e-05	up	K10523 speckle-type POZ protein | (RefSeq) putative BTB/POZ domain-containing protein At2g40440 (A)	--	hypothetical protein HHK36_025074 [Tetracentron sinense]	BT1_ARATH RecName: Full=BTB/POZ and TAZ domain-containing protein 1; AltName: Full=BTB and TAZ domain protein 1;	A0A834YR69_9MAGN RecName: Full=BTB domain-containing protein {ECO:0000259|PROSITE:PS50097};	CREB binding protein/P300 and related TAZ Zn-finger proteins	GO:0005737,cytoplasm; GO:0005634,nucleus; GO:0005516,calmodulin binding; GO:0046872,metal ion binding; GO:0009553,embryo sac development; GO:0009555,pollen development; GO:0016567,protein ubiquitination; GO:0006355,regulation of DNA-templated transcription; GO:0009733,response to auxin; GO:0042542,response to hydrogen peroxide; GO:0009751,response to salicylic acid; GO:0003674,molecular_function;…	TAZ zinc finger	TAZ	TR	TAZ
Cluster-127557.9	1.52528	0.00202067	0.0236579	up	K19600 tubby and related proteins | (RefSeq) tubby-like F-box protein 3 (A)	--	putative receptor-like protein kinase [Cinnamomum micranthum f. kanehirae]	Y5241_ARATH RecName: Full=Probable receptor-like protein kinase At5g24010; EC=2.7.11.-; Flags: Precursor;	A0A443PAT4_9MAGN SubName: Full=Putative receptor-like protein kinase {ECO:0000313|EMBL:RWR87840.1};	Serine/threonine protein kinase	GO:0016021,integral component of membrane; GO:0005886,plasma membrane; GO:0009506,plasmodesma; GO:0005524,ATP binding; GO:0004672,protein kinase activity; GO:0004674,protein serine/threonine kinase activity; GO:0004714,transmembrane receptor protein tyrosine kinase activity; GO:0046777,protein autophosphorylation; GO:0000166,nucleotide binding; GO:0003674,molecular_function; GO:0005488,binding; G…	Tub family	TUB	TF	TUB
Cluster-129192.0	6.79752	1.34371e-09	8.23268e-08	up	K09272 FACT complex subunit SSRP1/POB3 | (RefSeq) CG4797 (A)	--	unnamed protein product [Triticum turgidum subsp. durum]	SSP1B_ORYSJ RecName: Full=FACT complex subunit SSRP1-B; AltName: Full=Facilitates chromatin transcription complex subunit SSRP1-B; AltName: Full=Recombination signal sequence recognition protein 1-B;	A0A1D1Z9A5_9ARAE SubName: Full=High mobility group protein DSP1 {ECO:0000313|EMBL:JAT63447.1}; Flags: Fragment;	HMG box-containing protein	GO:0035101,FACT complex; GO:0003677,DNA binding; GO:0042393,histone binding; GO:0031491,nucleosome binding; GO:0006281,DNA repair; GO:0006260,DNA replication; GO:0003674,molecular_function; GO:0003676,nucleic acid binding; GO:0005488,binding; GO:0097159,organic cyclic compound binding; GO:1901363,heterocyclic compound binding; GO:0005515,protein binding; GO:0003682,chromatin binding; GO:0044877,p…	HMG (high mobility group) box	HMG	TR	HMG
Cluster-130028.0	1.05518	0.000480423	0.00725871	up	K09286 EREBP-like factor | (RefSeq) ethylene-responsive transcription factor RAP2-6 isoform X1 (A)	--	hypothetical protein HHK36_004163 [Tetracentron sinense]	EF110_ARATH RecName: Full=Ethylene-responsive transcription factor ERF110;	A0A834ZZC4_9MAGN RecName: Full=AP2/ERF domain-containing protein {ECO:0000259|PROSITE:PS51032};	--	GO:0005634,nucleus; GO:0003677,DNA binding; GO:0003700,DNA-binding transcription factor activity; GO:0009873,ethylene-activated signaling pathway; GO:0045893,positive regulation of DNA-templated transcription; GO:0048510,regulation of timing of transition from vegetative to reproductive phase; GO:0003674,molecular_function; GO:0003676,nucleic acid binding; GO:0005488,binding; GO:0097159,organic c…	--	AP2/ERF-ERF	TF	AP2/ERF->AP2/ERF-ERF
Cluster-131205.0	-2.21534	5.95886e-05	0.00123146	down	--	--	hypothetical protein H6P81_004125 [Aristolochia fimbriata]	--	A0A443PXC4_9MAGN SubName: Full=BHLH transcriptional factor {ECO:0000313|EMBL:RWR95383.1};	--	GO:0003700,DNA-binding transcription factor activity; GO:0046983,protein dimerization activity; GO:0009960,endosperm development; GO:0003674,molecular_function; GO:0140110,transcription regulator activity; GO:0005488,binding; GO:0005515,protein binding; GO:0000003,reproduction; GO:0003006,developmental process involved in reproduction; GO:0007275,multicellular organism development; GO:0008150,bio…	Helix-loop-helix DNA-binding domain	bHLH	TF	bHLH
Cluster-131332.0	-1.10105	2.8262e-07	1.0679e-05	down	K14834 nucleolar complex protein 3 | (RefSeq) nucleolar complex protein 3 homolog isoform X1 (A)	--	transcription repressor OFP13-like protein isoform X2 [Cinnamomum micranthum f. kanehirae]	OPF13_ARATH RecName: Full=Transcription repressor OFP13; AltName: Full=Ovate family protein 13; Short=AtOFP13;	A0A443PFF0_9MAGN RecName: Full=Transcription repressor {ECO:0000256|RuleBase:RU367028}; AltName: Full=Ovate family protein {ECO:0000256|RuleBase:RU367028};	--	GO:0005634,nucleus; GO:0045892,negative regulation of DNA-templated transcription; GO:0006139,nucleobase-containing compound metabolic process; GO:0006351,DNA-templated transcription; GO:0006355,regulation of DNA-templated transcription; GO:0006725,cellular aromatic compound metabolic process; GO:0006807,nitrogen compound metabolic process; GO:0008150,biological_process; GO:0008152,metabolic proc…	Transcriptional repressor, ovate	OFP	TF	OFP
Cluster-131565.4	1.52232	0.00414409	0.0411826	up	K00521 ferric-chelate reductase [EC:1.16.1.7] | (RefSeq) ferric reduction oxidase 7, chloroplastic-like (A)	--	hypothetical protein H6P81_003372 [Aristolochia fimbriata]	NAC48_ORYSJ RecName: Full=NAC domain-containing protein 48 {ECO:0000303|PubMed:15029955}; Short=ONAC048 {ECO:0000303|PubMed:15029955}; AltName: Full=OsNAC6 {ECO:0000303|PubMed:10660065}; AltName: Full=Protein STRESS-RESPONSIVE NAC 2 {ECO:0000303|PubMed:18273684};	A0A834ZQP9_9MAGN RecName: Full=NAC domain-containing protein {ECO:0000259|PROSITE:PS51005};	--	GO:0005634,nucleus; GO:0043565,sequence-specific DNA binding; GO:1901002,positive regulation of response to salt stress; GO:1902584,positive regulation of response to water deprivation; GO:0045893,positive regulation of DNA-templated transcription; GO:1900150,regulation of defense response to fungus; GO:0040008,regulation of growth; GO:0009409,response to cold; GO:0048364,root development; GO:000…	No apical meristem (NAM) protein	NAC	TF	NAC
Cluster-131565.5	1.42433	1.4846e-10	1.04037e-08	up	K00521 ferric-chelate reductase [EC:1.16.1.7] | (RefSeq) ferric reduction oxidase 7, chloroplastic-like (A)	--	hypothetical protein H6P81_003372 [Aristolochia fimbriata]	NAC2_ARATH RecName: Full=NAC domain-containing protein 2; Short=ANAC002;	A0A834ZQP9_9MAGN RecName: Full=NAC domain-containing protein {ECO:0000259|PROSITE:PS51005};	--	GO:0005634,nucleus; GO:0003700,DNA-binding transcription factor activity; GO:0019900,kinase binding; GO:0000976,transcription cis-regulatory region binding; GO:0071456,cellular response to hypoxia; GO:0009788,negative regulation of abscisic acid-activated signaling pathway; GO:0009611,response to wounding; GO:0003674,molecular_function; GO:0140110,transcription regulator activity; GO:0005488,bind…	No apical meristem (NAM) protein	NAC	TF	NAC
Cluster-131565.7	1.03596	0.00142597	0.0178877	up	K00521 ferric-chelate reductase [EC:1.16.1.7] | (RefSeq) ferric reduction oxidase 7, chloroplastic-like (A)	--	hypothetical protein H6P81_003372 [Aristolochia fimbriata]	NAC2_ARATH RecName: Full=NAC domain-containing protein 2; Short=ANAC002;	A0A834ZQP9_9MAGN RecName: Full=NAC domain-containing protein {ECO:0000259|PROSITE:PS51005};	--	GO:0005634,nucleus; GO:0003700,DNA-binding transcription factor activity; GO:0019900,kinase binding; GO:0000976,transcription cis-regulatory region binding; GO:0071456,cellular response to hypoxia; GO:0009788,negative regulation of abscisic acid-activated signaling pathway; GO:0009611,response to wounding; GO:0003674,molecular_function; GO:0140110,transcription regulator activity; GO:0005488,bind…	No apical meristem (NAM) protein	NAC	TF	NAC
Cluster-132932.0	2.34144	1.47636e-09	8.99462e-08	up	--	--	zinc finger protein [Macleaya cordata]	RITF1_ARATH RecName: Full=Protein RGF1 INDUCIBLE TRANSCRIPTION FACTOR 1 {ECO:0000303|PubMed:31801996};	A0A200Q5Q5_9MAGN SubName: Full=Zinc finger protein {ECO:0000313|EMBL:OVA05810.1};	--	GO:0005634,nucleus; GO:0046872,metal ion binding; GO:0010078,maintenance of root meristem identity; GO:2000377,regulation of reactive oxygen species metabolic process; GO:2000280,regulation of root development; GO:0043434,response to peptide hormone; GO:0003674,molecular_function; GO:0005488,binding; GO:0043167,ion binding; GO:0043169,cation binding; GO:0007275,multicellular organism development;…	PLATZ transcription factor	PLATZ	TF	PLATZ
Cluster-133061.0	1.55926	4.8528e-41	4.21009e-38	up	K00521 ferric-chelate reductase [EC:1.16.1.7] | (RefSeq) ferric reduction oxidase 7, chloroplastic-like (A)	--	NAC transcription factor 29-like protein [Cinnamomum micranthum f. kanehirae]	NAC47_ARATH RecName: Full=NAC transcription factor 47 {ECO:0000305}; AltName: Full=NAC domain-containing protein 47 {ECO:0000305}; Short=ANAC047 {ECO:0000305}; AltName: Full=Protein SPEEDY HYPONASTIC GROWTH {ECO:0000303|PubMed:24363315};	A0A443NB79_9MAGN SubName: Full=NAC transcription factor 29-like protein {ECO:0000313|EMBL:RWR75748.1};	--	GO:0005634,nucleus; GO:0003700,DNA-binding transcription factor activity; GO:0000976,transcription cis-regulatory region binding; GO:0009793,embryo development ending in seed dormancy; GO:0010365,positive regulation of ethylene biosynthetic process; GO:0009413,response to flooding; GO:0003674,molecular_function; GO:0140110,transcription regulator activity; GO:0001067,transcription regulatory regi…	--	NAC	TF	NAC
Cluster-133699.5	-8.46119	5.70407e-08	2.48674e-06	down	--	--	CINCINNATA1, partial [Aristolochia praevenosa]	TCP2_ARATH RecName: Full=Transcription factor TCP2 {ECO:0000303|PubMed:10363373}; AltName: Full=Protein TEOSINTE BRANCHED 1 {ECO:0000303|PubMed:17307924}; AltName: Full=Protein TEOSINTE-LIKE1, CYCLOIDEA, and PROLIFERATING CELL FACTOR 2 {ECO:0000303|PubMed:10363373};	A0A6M8YG37_9MAGN SubName: Full=CINCINNATA1 {ECO:0000313|EMBL:QKK36318.1}; Flags: Fragment;	--	GO:0005634,nucleus; GO:0003700,DNA-binding transcription factor activity; GO:0043565,sequence-specific DNA binding; GO:0048366,leaf development; GO:1903508,positive regulation of nucleic acid-templated transcription; GO:2000306,positive regulation of photomorphogenesis; GO:2000032,regulation of secondary shoot formation; GO:0006355,regulation of DNA-templated transcription; GO:0009637,response to…	TCP family transcription factor	TCP	TF	TCP
Cluster-133699.7	-1.01898	7.57692e-07	2.57984e-05	down	--	--	CINCINNATA1, partial [Aristolochia praevenosa]	TCP2_ARATH RecName: Full=Transcription factor TCP2 {ECO:0000303|PubMed:10363373}; AltName: Full=Protein TEOSINTE BRANCHED 1 {ECO:0000303|PubMed:17307924}; AltName: Full=Protein TEOSINTE-LIKE1, CYCLOIDEA, and PROLIFERATING CELL FACTOR 2 {ECO:0000303|PubMed:10363373};	A0A6M8YG37_9MAGN SubName: Full=CINCINNATA1 {ECO:0000313|EMBL:QKK36318.1}; Flags: Fragment;	--	GO:0005634,nucleus; GO:0003700,DNA-binding transcription factor activity; GO:0043565,sequence-specific DNA binding; GO:0048366,leaf development; GO:1903508,positive regulation of nucleic acid-templated transcription; GO:2000306,positive regulation of photomorphogenesis; GO:2000032,regulation of secondary shoot formation; GO:0006355,regulation of DNA-templated transcription; GO:0009637,response to…	TCP family transcription factor	TCP	TF	TCP
Cluster-145835.2	3.70949	0.00469063	0.0455088	up	K14431 transcription factor TGA | (RefSeq) transcription factor TGA1-like isoform X1 (A)	ko04075: Plant hormone signal transduction	transcription factor TGA4 isoform X2 [Elaeis guineensis]	TGA4_ARATH RecName: Full=Transcription factor TGA4; AltName: Full=Ocs element-binding factor 4; Short=OBF4; AltName: Full=bZIP transcription factor 57; Short=AtbZIP57;	A0A6I9QAA9_ELAGV SubName: Full=transcription factor TGA4 isoform X2 {ECO:0000313|RefSeq:XP_010905949.1};	--	GO:0005634,nucleus; GO:0003700,DNA-binding transcription factor activity; GO:0000976,transcription cis-regulatory region binding; GO:0006351,DNA-templated transcription; GO:0003674,molecular_function; GO:0140110,transcription regulator activity; GO:0001067,transcription regulatory region nucleic acid binding; GO:0003676,nucleic acid binding; GO:0003677,DNA binding; GO:0003690,double-stranded DNA …	Seed dormancy control	bZIP	TF	bZIP
Cluster-135013.1	1.93156	0.000285703	0.00473024	up	K09422 transcription factor MYB, plant | (RefSeq) transcription factor MYB17 isoform X1 (A)	--	myb-related protein 308-like protein [Cinnamomum micranthum f. kanehirae]	MYB17_ARATH RecName: Full=Transcription factor MYB17 {ECO:0000305}; AltName: Full=Myb-related protein 17 {ECO:0000303|PubMed:11597504}; Short=AtMYB17 {ECO:0000303|PubMed:11597504}; AltName: Full=Protein LATE MERISTEM IDENTITY 2;	A0A3S4PL63_9MAGN SubName: Full=Myb-related protein 308-like protein {ECO:0000313|EMBL:RWR91885.1};	Transcription factor, Myb superfamily	GO:0005634,nucleus; GO:0003677,DNA binding; GO:0003700,DNA-binding transcription factor activity; GO:0009908,flower development; GO:0009909,regulation of flower development; GO:0003674,molecular_function; GO:0003676,nucleic acid binding; GO:0005488,binding; GO:0097159,organic cyclic compound binding; GO:1901363,heterocyclic compound binding; GO:0140110,transcription regulator activity; GO:0000003…	Myb-like DNA-binding domain	MYB	TF	MYB->MYB
Cluster-135013.7	-1.78514	1.58405e-05	0.000382375	down	K09422 transcription factor MYB, plant | (RefSeq) transcription factor MYB17 isoform X1 (A)	--	myb-related protein 308-like protein [Cinnamomum micranthum f. kanehirae]	MYB17_ARATH RecName: Full=Transcription factor MYB17 {ECO:0000305}; AltName: Full=Myb-related protein 17 {ECO:0000303|PubMed:11597504}; Short=AtMYB17 {ECO:0000303|PubMed:11597504}; AltName: Full=Protein LATE MERISTEM IDENTITY 2;	A0A3S4PL63_9MAGN SubName: Full=Myb-related protein 308-like protein {ECO:0000313|EMBL:RWR91885.1};	Transcription factor, Myb superfamily	GO:0005634,nucleus; GO:0003677,DNA binding; GO:0003700,DNA-binding transcription factor activity; GO:0009908,flower development; GO:0009909,regulation of flower development; GO:0003674,molecular_function; GO:0003676,nucleic acid binding; GO:0005488,binding; GO:0097159,organic cyclic compound binding; GO:1901363,heterocyclic compound binding; GO:0140110,transcription regulator activity; GO:0000003…	--	MYB-related	TF	MYB->MYB-related
Cluster-135082.0	-2.27137	0.00284038	0.0308123	down	--	--	hypothetical protein HHK36_026380 [Tetracentron sinense]	--	A0A834YL91_9MAGN RecName: Full=C2H2-type domain-containing protein {ECO:0000259|PROSITE:PS50157};	--	--	Zinc finger, C2H2 type	C2H2	TF	C2H2
Cluster-136481.4	1.26954	6.71837e-10	4.26067e-08	up	K09422 transcription factor MYB, plant | (RefSeq) transcription factor MYB108 (A)	--	transcription factor MYB108 [Cinnamomum micranthum f. kanehirae]	MYB78_ARATH RecName: Full=Transcription factor MYB78 {ECO:0000303|PubMed:9839469}; AltName: Full=Myb-related protein 78 {ECO:0000303|PubMed:9839469}; Short=AtMYB78 {ECO:0000303|PubMed:9839469};	A0A443PUD0_9MAGN SubName: Full=Transcription factor MYB108 {ECO:0000313|EMBL:RWR94353.1};	Transcription factor, Myb superfamily	GO:0005634,nucleus; GO:0003700,DNA-binding transcription factor activity; GO:0043565,sequence-specific DNA binding; GO:0000976,transcription cis-regulatory region binding; GO:0006355,regulation of DNA-templated transcription; GO:0009737,response to abscisic acid; GO:1902074,response to salt; GO:0003674,molecular_function; GO:0140110,transcription regulator activity; GO:0003676,nucleic acid bindin…	Myb-like DNA-binding domain	MYB	TF	MYB->MYB
Cluster-136708.6	-1.745	7.43978e-11	5.53556e-09	down	K14486 auxin response factor | (RefSeq) auxin response factor 2-like (A)	ko04075: Plant hormone signal transduction	auxin response factor 23-like protein [Cinnamomum micranthum f. kanehirae]	ARFB_ARATH RecName: Full=Auxin response factor 2; AltName: Full=ARF1-binding protein; Short=ARF1-BP; AltName: Full=Protein MEGAINTEGUMENTA;	A0A3S3PZQ3_9MAGN RecName: Full=Auxin response factor {ECO:0000256|RuleBase:RU004561};	--	GO:0005634,nucleus; GO:0003700,DNA-binding transcription factor activity; GO:0043565,sequence-specific DNA binding; GO:0009734,auxin-activated signaling pathway; GO:0010227,floral organ abscission; GO:0010047,fruit dehiscence; GO:0010150,leaf senescence; GO:0008285,negative regulation of cell population proliferation; GO:0045892,negative regulation of DNA-templated transcription; GO:0048481,plant…	Auxin response factor	B3-ARF	TF	B3->B3-ARF
Cluster-136721.2	-2.00182	0.00158152	0.0194343	down	--	--	PREDICTED: protein SET DOMAIN GROUP 41 isoform X1 [Nelumbo nucifera]	SDG41_ARATH RecName: Full=Protein SET DOMAIN GROUP 41; EC=2.1.1.-;	A0A1U8A3P6_NELNU SubName: Full=protein SET DOMAIN GROUP 41 isoform X1 {ECO:0000313|RefSeq:XP_010260978.1};	Predicted histone tail methylase containing SET domain	GO:0008168,methyltransferase activity; GO:0032259,methylation; GO:0003674,molecular_function; GO:0003824,catalytic activity; GO:0016740,transferase activity; GO:0016741,transferase activity, transferring one-carbon groups; GO:0008150,biological_process; GO:0008152,metabolic process	SET domain	SET	TR	SET
Cluster-137186.14	-1.25015	1.7221e-05	0.000412259	down	K09422 transcription factor MYB, plant | (RefSeq) transcription factor MYB80 (A)	--	PREDICTED: transcription factor MYB80 [Nelumbo nucifera]	MYB80_ORYSJ RecName: Full=Transcription factor MYB80 {ECO:0000305}; AltName: Full=Myb-related protein 80 {ECO:0000305}; Short=OsMYB80 {ECO:0000303|PubMed:22086333};	A0A1U7YWG5_NELNU SubName: Full=transcription factor MYB80 {ECO:0000313|RefSeq:XP_010244825.1};	Transcription factor, Myb superfamily	GO:0005634,nucleus; GO:0003677,DNA binding; GO:0048658,anther wall tapetum development; GO:0003674,molecular_function; GO:0003676,nucleic acid binding; GO:0005488,binding; GO:0097159,organic cyclic compound binding; GO:1901363,heterocyclic compound binding; GO:0000003,reproduction; GO:0003006,developmental process involved in reproduction; GO:0007275,multicellular organism development; GO:0008150…	Myb-like DNA-binding domain	MYB-related	TF	MYB->MYB-related
Cluster-137758.9	-3.69046	0.000371848	0.00587401	down	K14486 auxin response factor | (RefSeq) auxin response factor 12-like (A)	ko04075: Plant hormone signal transduction	LOW QUALITY PROTEIN: AUX/IAA protein [Cinnamomum micranthum f. kanehirae]	ARFL_ORYSI RecName: Full=Auxin response factor 12; AltName: Full=OsARF8;	A0A443PI93_9MAGN RecName: Full=Auxin response factor {ECO:0000256|RuleBase:RU004561};	--	GO:0005634,nucleus; GO:0003677,DNA binding; GO:0009734,auxin-activated signaling pathway; GO:0006355,regulation of DNA-templated transcription; GO:0003674,molecular_function; GO:0003676,nucleic acid binding; GO:0005488,binding; GO:0097159,organic cyclic compound binding; GO:1901363,heterocyclic compound binding; GO:0007154,cell communication; GO:0007165,signal transduction; GO:0008150,biological_…	Auxin response factor	B3-ARF	TF	B3->B3-ARF
Cluster-138778.0	-1.32854	7.63164e-12	6.60096e-10	down	K09422 transcription factor MYB, plant | (RefSeq) transcription factor MYB60-like (A)	--	Myb_DNA-binding domain-containing protein [Cinnamomum micranthum f. kanehirae]	MYB60_VITVI RecName: Full=Transcription factor MYB60 {ECO:0000303|PubMed:18647406}; AltName: Full=Myb domain protein 60 {ECO:0000303|PubMed:18647406}; Short=VvMYB60 {ECO:0000303|PubMed:18647406};	A0A443NBJ1_9MAGN SubName: Full=Myb_DNA-binding domain-containing protein {ECO:0000313|EMBL:RWR75866.1};	Transcription factor, Myb superfamily	GO:0005634,nucleus; GO:0003677,DNA binding; GO:0009737,response to abscisic acid; GO:0009733,response to auxin; GO:0009651,response to salt stress; GO:0010118,stomatal movement; GO:0003674,molecular_function; GO:0003676,nucleic acid binding; GO:0005488,binding; GO:0097159,organic cyclic compound binding; GO:1901363,heterocyclic compound binding; GO:0008150,biological_process; GO:0009719,response …	Myb-like DNA-binding domain	MYB	TF	MYB->MYB
Cluster-141526.1	-1.03521	6.67702e-07	2.30785e-05	down	K09377 cysteine and glycine-rich protein | (RefSeq) LIM domain-containing protein WLIM1-like (A)	ko04820: Cytoskeleton in muscle cells	LIM domain-containing WLIM1 [Olea europaea subsp. europaea]	WLIM1_ARATH RecName: Full=LIM domain-containing protein WLIM1 {ECO:0000305}; AltName: Full=Widely-expressed LIM protein 1 {ECO:0000303|PubMed:11085265}; Short=AtWLIM1;	A0A5B6ZDE2_DAVIN SubName: Full=Putative transcription factor LIM {ECO:0000313|EMBL:MPA41965.1};	Regulatory protein MLP and related LIM proteins	GO:0005737,cytoplasm; GO:0005856,cytoskeleton; GO:0005886,plasma membrane; GO:0051015,actin filament binding; GO:0046872,metal ion binding; GO:0003729,mRNA binding; GO:0051017,actin filament bundle assembly; GO:0003674,molecular_function; GO:0003779,actin binding; GO:0005488,binding; GO:0005515,protein binding; GO:0008092,cytoskeletal protein binding; GO:0044877,protein-containing complex binding…	--	Others	TR	Others
Cluster-141563.3	1.20222	3.05574e-20	6.52964e-18	up	K12835 ATP-dependent RNA helicase DDX42 [EC:3.6.4.13] | (RefSeq) DEAD-box ATP-dependent RNA helicase 24 isoform X1 (A)	ko03040: Spliceosome	WRKY14 [Phoebe bournei]	WRK28_ARATH RecName: Full=WRKY transcription factor 28; AltName: Full=WRKY DNA-binding protein 28;	A0A3S3QR02_9MAGN SubName: Full=Putative WRKY transcription factor 28 {ECO:0000313|EMBL:RWR89094.1};	--	GO:0005634,nucleus; GO:0003700,DNA-binding transcription factor activity; GO:0043565,sequence-specific DNA binding; GO:1900057,positive regulation of leaf senescence; GO:0042659,regulation of cell fate specification; GO:0003674,molecular_function; GO:0140110,transcription regulator activity; GO:0003676,nucleic acid binding; GO:0003677,DNA binding; GO:0005488,binding; GO:0097159,organic cyclic com…	WRKY DNA -binding domain	WRKY	TF	WRKY
Cluster-141757.1	-8.15706	4.59501e-07	1.65826e-05	down	K11430 [histone H3]-lysine27 N-trimethyltransferase EZH2 [EC:2.1.1.356] | (RefSeq) histone-lysine N-methyltransferase EZ1 (A)	ko00310: Lysine degradation; ko01100: Metabolic pathways; ko03083: Polycomb repressive complex	histone-lysine N-methyltransferase CLF-like protein isoform X1 [Cinnamomum micranthum f. kanehirae]	CLF_ORYSJ RecName: Full=Histone-lysine N-methyltransferase CLF {ECO:0000305}; Short=OsCLF {ECO:0000303|PubMed:19825651}; EC=2.1.1.356 {ECO:0000255|PROSITE-ProRule:PRU00909}; AltName: Full=Protein SET DOMAIN GROUP 711 {ECO:0000305}; AltName: Full=SET family protein 24 {ECO:0000305}; Short=OsSET24 {ECO:0000303|PubMed:23762371};	A0A3S3QC37_9MAGN SubName: Full=Histone-lysine N-methyltransferase CLF-like protein isoform X1 {ECO:0000313|EMBL:RWR83011.1};	Transcriptional repressor EZH1	GO:0005677,chromatin silencing complex; GO:0005634,nucleus; GO:0031519,PcG protein complex; GO:0003682,chromatin binding; GO:0046976,histone methyltransferase activity (H3-K27 specific); GO:0003727,single-stranded RNA binding; GO:1990110,callus formation; GO:0030154,cell differentiation; GO:0006338,chromatin remodeling; GO:0009294,DNA-mediated transformation; GO:0009908,flower development; GO:003…	SET domain	SET	TR	SET
Cluster-142494.4	1.1185	0.00261693	0.0288921	up	K17613 calcineurin-binding protein cabin-1 | (RefSeq) hypothetical protein (A)	--	transcription factor MYB1R1-like protein isoform X2 [Cinnamomum micranthum f. kanehirae]	KUA1_ARATH RecName: Full=Transcription factor KUA1 {ECO:0000303|PubMed:24806884}; AltName: Full=Myb-related protein H {ECO:0000303|PubMed:23888064}; Short=AtMYBH {ECO:0000303|PubMed:23888064}; Short=AtMYBS3 {ECO:0000303|PubMed:25920996}; Short=MYBS3-homolog protein {ECO:0000303|PubMed:25920996}; AltName: Full=Protein KUODA1 {ECO:0000303|PubMed:24806884};	A0A443NI23_9MAGN SubName: Full=Transcription factor MYB1R1-like protein isoform X2 {ECO:0000313|EMBL:RWR78134.1};	--	GO:0005634,nucleus; GO:0003700,DNA-binding transcription factor activity; GO:0000976,transcription cis-regulatory region binding; GO:0008270,zinc ion binding; GO:0010252,auxin homeostasis; GO:0048527,lateral root development; GO:0048366,leaf development; GO:0010150,leaf senescence; GO:2000469,negative regulation of peroxidase activity; GO:0000122,negative regulation of transcription by RNA polyme…	--	MYB-related	TF	MYB->MYB-related
Cluster-142599.1	1.05849	5.52374e-22	1.32381e-19	up	K00521 ferric-chelate reductase [EC:1.16.1.7] | (RefSeq) ferric reduction oxidase 7, chloroplastic-like (A)	--	NAC transcription factor 29-like protein [Cinnamomum micranthum f. kanehirae]	NAC47_ARATH RecName: Full=NAC transcription factor 47 {ECO:0000305}; AltName: Full=NAC domain-containing protein 47 {ECO:0000305}; Short=ANAC047 {ECO:0000305}; AltName: Full=Protein SPEEDY HYPONASTIC GROWTH {ECO:0000303|PubMed:24363315};	A0A443NB79_9MAGN SubName: Full=NAC transcription factor 29-like protein {ECO:0000313|EMBL:RWR75748.1};	--	GO:0005634,nucleus; GO:0003700,DNA-binding transcription factor activity; GO:0000976,transcription cis-regulatory region binding; GO:0009793,embryo development ending in seed dormancy; GO:0010365,positive regulation of ethylene biosynthetic process; GO:0009413,response to flooding; GO:0003674,molecular_function; GO:0140110,transcription regulator activity; GO:0001067,transcription regulatory regi…	No apical meristem (NAM) protein	NAC	TF	NAC
Cluster-144754.7	4.13266	0.00330236	0.0345513	up	K17470 sulfate transporter 1, high-affinity | (RefSeq) sulfate transporter 1.3-like isoform X1 (A)	--	sulfate transporter isoform X1 [Cinnamomum micranthum f. kanehirae]	SUT13_ARATH RecName: Full=Sulfate transporter 1.3;	A0A3S3MZL6_9MAGN SubName: Full=Sulfate transporter isoform X1 {ECO:0000313|EMBL:RWR93032.1};	Sulfate/bicarbonate/oxalate exchanger SAT-1 and related transporters (SLC26 family)	GO:0005887,integral component of plasma membrane; GO:0015301,NA; GO:0008271,secondary active sulfate transmembrane transporter activity; GO:0015293,symporter activity; GO:0003674,molecular_function; GO:0005215,transporter activity; GO:0008509,anion transmembrane transporter activity; GO:0015075,ion transmembrane transporter activity; GO:0015103,inorganic anion transmembrane transporter activity; …	Sulfate permease family	MYB	TF	MYB->MYB
Cluster-30397.31	7.70398	0.00364186	0.0372322	up	K09060 plant G-box-binding factor | (RefSeq) G-box-binding factor 3 isoform X1 (A)	--	hypothetical protein HHK36_029096 [Tetracentron sinense]	GBF3_ARATH RecName: Full=G-box-binding factor 3; AltName: Full=bZIP transcription factor 55; Short=AtbZIP55;	A0A834YH04_9MAGN RecName: Full=BZIP domain-containing protein {ECO:0000259|PROSITE:PS50217};	--	GO:0005829,cytosol; GO:0005634,nucleus; GO:0003700,DNA-binding transcription factor activity; GO:0043565,sequence-specific DNA binding; GO:0000976,transcription cis-regulatory region binding; GO:0006355,regulation of DNA-templated transcription; GO:0009737,response to abscisic acid; GO:0003674,molecular_function; GO:0140110,transcription regulator activity; GO:0003676,nucleic acid binding; GO:000…	bZIP transcription factor	bZIP	TF	bZIP
Cluster-148514.2	1.35294	0.00202436	0.0236894	up	K14491 two-component response regulator ARR-B family | (RefSeq) two-component response regulator ARR2-like (A)	ko04075: Plant hormone signal transduction	hypothetical protein H6P81_004014 [Aristolochia fimbriata]	ARR2_ARATH RecName: Full=Two-component response regulator ARR2; AltName: Full=Receiver-like protein 5;	A0A3S3P630_9MAGN SubName: Full=Two-component response regulator ARR2-like protein isoform X2 {ECO:0000313|EMBL:RWR94243.1};	GATA-4/5/6 transcription factors	GO:0005829,cytosol; GO:0005634,nucleus; GO:0003677,DNA binding; GO:0003700,DNA-binding transcription factor activity; GO:0000156,phosphorelay response regulator activity; GO:0071368,cellular response to cytokinin stimulus; GO:0009736,cytokinin-activated signaling pathway; GO:0009873,ethylene-activated signaling pathway; GO:0010150,leaf senescence; GO:0010082,regulation of root meristem growth; GO…	Response regulator receiver domain	GARP-ARR-B	TF	GARP->GARP-ARR-B
Cluster-149197.3	1.20516	0.00319406	0.0336618	up	K18835 WRKY transcription factor 2 | (RefSeq) probable WRKY transcription factor 2 isoform X2 (A)	ko04626: Plant-pathogen interaction	hypothetical protein HHK36_018276 [Tetracentron sinense]	WRK44_ARATH RecName: Full=WRKY transcription factor 44; AltName: Full=Protein TRANSPARENT TESTA GLABRA 2; AltName: Full=WRKY DNA-binding protein 44;	A0A834Z478_9MAGN SubName: Full=Uncharacterized protein {ECO:0000313|EMBL:KAF8396652.1};	--	GO:0005634,nucleus; GO:0003700,DNA-binding transcription factor activity; GO:0046872,metal ion binding; GO:0043565,sequence-specific DNA binding; GO:0009957,epidermal cell fate specification; GO:0010214,seed coat development; GO:0003674,molecular_function; GO:0140110,transcription regulator activity; GO:0005488,binding; GO:0043167,ion binding; GO:0043169,cation binding; GO:0003676,nucleic acid bi…	WRKY DNA -binding domain	WRKY	TF	WRKY
Cluster-150501.47	1.24845	1.97405e-08	9.49338e-07	up	K09338 homeobox-leucine zipper protein | (RefSeq) homeobox-leucine zipper protein ATHB-7-like (A)	--	homeobox-leucine zipper protein ATHB-12 [Rhodamnia argentea]	HOX6_ORYSI RecName: Full=Homeobox-leucine zipper protein HOX6; AltName: Full=HD-ZIP protein HOX6; AltName: Full=Homeodomain transcription factor HOX6; AltName: Full=OsHox6;	A0A2P2JDM9_RHIMU SubName: Full=Homeobox leucine zipper family protein {ECO:0000313|EMBL:MBW91575.1};	Transcription factor HEX, contains HOX and HALZ domains	GO:0005634,nucleus; GO:0000981,DNA-binding transcription factor activity, RNA polymerase II-specific; GO:0043565,sequence-specific DNA binding; GO:0003674,molecular_function; GO:0003700,DNA-binding transcription factor activity; GO:0140110,transcription regulator activity; GO:0003676,nucleic acid binding; GO:0003677,DNA binding; GO:0005488,binding; GO:0097159,organic cyclic compound binding; GO:1…	Homeodomain	HB-other	TF	HB->HB-other
Cluster-150501.48	1.67305	1.79255e-39	1.38852e-36	up	K09338 homeobox-leucine zipper protein | (RefSeq) homeobox-leucine zipper protein ATHB-7-like (A)	--	PREDICTED: homeobox-leucine zipper protein ATHB-12-like isoform X2 [Nelumbo nucifera]	HOX6_ORYSI RecName: Full=Homeobox-leucine zipper protein HOX6; AltName: Full=HD-ZIP protein HOX6; AltName: Full=Homeodomain transcription factor HOX6; AltName: Full=OsHox6;	A0A1U7ZFJ6_NELNU SubName: Full=homeobox-leucine zipper protein ATHB-12-like isoform X2 {ECO:0000313|RefSeq:XP_010251677.1};	Transcription factor HEX, contains HOX and HALZ domains	GO:0005634,nucleus; GO:0000981,DNA-binding transcription factor activity, RNA polymerase II-specific; GO:0043565,sequence-specific DNA binding; GO:0003674,molecular_function; GO:0003700,DNA-binding transcription factor activity; GO:0140110,transcription regulator activity; GO:0003676,nucleic acid binding; GO:0003677,DNA binding; GO:0005488,binding; GO:0097159,organic cyclic compound binding; GO:1…	Homeodomain	HB-HD-ZIP	TF	HB->HB-HD-ZIP
Cluster-154656.1	1.04328	2.59917e-13	2.73657e-11	up	K00521 ferric-chelate reductase [EC:1.16.1.7] | (RefSeq) ferric reduction oxidase 7, chloroplastic-like (A)	--	NAC domain-containing protein 100 [Macadamia integrifolia]	NC100_ARATH RecName: Full=NAC domain-containing protein 100 {ECO:0000303|PubMed:15029955}; Short=ANAC100 {ECO:0000303|PubMed:15029955}; Short=AtNAC5;	A0A200QP08_9MAGN SubName: Full=NAC domain {ECO:0000313|EMBL:OVA12201.1};	--	GO:0005634,nucleus; GO:0003677,DNA binding; GO:0003700,DNA-binding transcription factor activity; GO:0003674,molecular_function; GO:0003676,nucleic acid binding; GO:0005488,binding; GO:0097159,organic cyclic compound binding; GO:1901363,heterocyclic compound binding; GO:0140110,transcription regulator activity; GO:0005575,cellular_component; GO:0005622,intracellular anatomical structure; GO:00432…	No apical meristem (NAM) protein	NAC	TF	NAC
Cluster-154815.0	-1.49737	7.83961e-13	7.71126e-11	down	K09184 GATA-binding protein, other eukaryote | (RefSeq) GATA transcription factor 8-like isoform X1 (A)	--	GATA transcription factor 20-like protein [Cinnamomum micranthum f. kanehirae]	GAT15_ARATH RecName: Full=GATA transcription factor 15;	A0A3S3ML08_9MAGN SubName: Full=GATA transcription factor 20-like protein {ECO:0000313|EMBL:RWR85623.1};	GATA-4/5/6 transcription factors	GO:0005634,nucleus; GO:0003700,DNA-binding transcription factor activity; GO:0000976,transcription cis-regulatory region binding; GO:0008270,zinc ion binding; GO:0003674,molecular_function; GO:0140110,transcription regulator activity; GO:0001067,transcription regulatory region nucleic acid binding; GO:0003676,nucleic acid binding; GO:0003677,DNA binding; GO:0003690,double-stranded DNA binding; GO…	GATA zinc finger	C2C2-GATA	TF	C2C2->C2C2-GATA
Cluster-155485.0	-1.54049	0.000882104	0.0120478	down	K14484 auxin-responsive protein IAA | (RefSeq) auxin-responsive protein IAA21-like isoform X1 (A)	ko04075: Plant hormone signal transduction	hypothetical protein Pint_13223 [Pistacia integerrima]	IAA21_ORYSJ RecName: Full=Auxin-responsive protein IAA21; AltName: Full=Indoleacetic acid-induced protein 21;	A0A0A9LR88_ARUDO RecName: Full=Auxin-responsive protein {ECO:0000256|RuleBase:RU004549};	--	GO:0005634,nucleus; GO:0009734,auxin-activated signaling pathway; GO:0006355,regulation of DNA-templated transcription; GO:0009733,response to auxin; GO:0007154,cell communication; GO:0007165,signal transduction; GO:0008150,biological_process; GO:0009719,response to endogenous stimulus; GO:0009725,response to hormone; GO:0009755,hormone-mediated signaling pathway; GO:0009987,cellular process; GO:…	--	AUX/IAA	TR	AUX/IAA
Cluster-156736.0	1.01286	0.000250658	0.0042357	up	K07025 putative hydrolase of the HAD superfamily | (RefSeq) uncharacterized protein LOC114292903 (A)	--	LOB domain-containing protein 41-like protein [Cinnamomum micranthum f. kanehirae]	LBD41_ARATH RecName: Full=LOB domain-containing protein 41; AltName: Full=ASYMMETRIC LEAVES 2-like protein 38; Short=AS2-like protein 38;	A0A443PSW5_9MAGN SubName: Full=LOB domain-containing protein 41-like protein {ECO:0000313|EMBL:RWR93884.1};	--	GO:0071456,cellular response to hypoxia; GO:0010468,regulation of gene expression; GO:0006355,regulation of DNA-templated transcription; GO:0001666,response to hypoxia; GO:0006950,response to stress; GO:0008150,biological_process; GO:0009628,response to abiotic stimulus; GO:0009987,cellular process; GO:0033554,cellular response to stress; GO:0036293,response to decreased oxygen levels; GO:0036294…	Lateral organ boundaries (LOB) domain	LOB	TF	LOB
Cluster-17593.0	7.24336	4.6193e-06	0.000128364	up	K09250 cellular nucleic acid-binding protein | (RefSeq) glycine-rich protein 2 (A)	--	hypothetical protein B456_005G253200 [Gossypium raimondii]	GRP2_NICSY RecName: Full=Glycine-rich protein 2;	L1K0W9_GUITC RecName: Full=CSD domain-containing protein {ECO:0000259|PROSITE:PS51857};	Predicted RNA-binding protein containing PIN domain and invovled in translation or RNA processing	GO:0003723,RNA binding; GO:0008270,zinc ion binding; GO:0003674,molecular_function; GO:0003676,nucleic acid binding; GO:0005488,binding; GO:0097159,organic cyclic compound binding; GO:1901363,heterocyclic compound binding; GO:0043167,ion binding; GO:0043169,cation binding; GO:0046872,metal ion binding; GO:0046914,transition metal ion binding	'Cold-shock' DNA-binding domain	CSD	TF	CSD
Cluster-23152.0	1.43293	0.00110071	0.0145038	up	--	--	Myb-like domain-containing protein [Cinnamomum micranthum f. kanehirae]	TGT3B_ARATH RecName: Full=Trihelix transcription factor GT-3b; AltName: Full=Transcription factor GT-1-like; AltName: Full=Trihelix DNA-binding protein GT-3b;	A0A3S3MSI2_9MAGN SubName: Full=Myb-like domain-containing protein {ECO:0000313|EMBL:RWR78813.1};	Transcription factor GT-2 and related proteins, contains trihelix DNA-binding/SANT domain	GO:0016592,mediator complex; GO:0005730,nucleolus; GO:0005634,nucleus; GO:0003700,DNA-binding transcription factor activity; GO:0043565,sequence-specific DNA binding; GO:0006355,regulation of DNA-templated transcription; GO:0003674,molecular_function; GO:0140110,transcription regulator activity; GO:0003676,nucleic acid binding; GO:0003677,DNA binding; GO:0005488,binding; GO:0097159,organic cyclic…	Myb/SANT-like DNA-binding domain	Trihelix	TF	Trihelix
Cluster-25390.1	1.4235	8.03231e-05	0.00159609	up	K09419 heat shock transcription factor, other eukaryote | (RefSeq) heat stress transcription factor B-3 (A)	--	heat stress transcription factor B-3 [Cajanus cajan]	HSFB3_ARATH RecName: Full=Heat stress transcription factor B-3; Short=AtHsfB3; AltName: Full=AtHsf-05;	A0A834Z4Z2_9MAGN RecName: Full=HSF_DOMAIN domain-containing protein {ECO:0000259|PROSITE:PS00434};	Heat shock transcription factor	GO:0005737,cytoplasm; GO:0005634,nucleus; GO:0003700,DNA-binding transcription factor activity; GO:0000978,RNA polymerase II cis-regulatory region sequence-specific DNA binding; GO:0006357,regulation of transcription by RNA polymerase II; GO:0003674,molecular_function; GO:0140110,transcription regulator activity; GO:0000976,transcription cis-regulatory region binding; GO:0000977,RNA polymerase II…	HSF-type DNA-binding	HSF	TF	HSF
Cluster-26628.6	2.60376	0.000162156	0.00292353	up	K16189 phytochrome-interacting factor 4 | (RefSeq) transcription factor PIF4-like isoform X1 (A)	ko04075: Plant hormone signal transduction	transcription factor PIF4-like isoform X1 [Papaver somniferum]	PIL13_ORYSJ RecName: Full=Transcription factor PHYTOCHROME INTERACTING FACTOR-LIKE 13 {ECO:0000303|PubMed:17485859}; Short=OsPIL13 {ECO:0000303|PubMed:17485859}; Short=PIF-like protein 13 {ECO:0000305}; AltName: Full=Basic helix-loop-helix protein 152 {ECO:0000303|PubMed:16896230}; Short=OsbHLH152 {ECO:0000303|PubMed:16896230}; AltName: Full=OsPIL1 {ECO:0000303|PubMed:22984180};	A0A4Y7JZ75_PAPSO RecName: Full=BHLH domain-containing protein {ECO:0000259|PROSITE:PS50888};	--	GO:0005634,nucleus; GO:0003677,DNA binding; GO:0046983,protein dimerization activity; GO:0080006,internode patterning; GO:0090229,negative regulation of red or far-red light signaling pathway; GO:0045893,positive regulation of DNA-templated transcription; GO:0006355,regulation of DNA-templated transcription; GO:0003674,molecular_function; GO:0003676,nucleic acid binding; GO:0005488,binding; GO:00…	Helix-loop-helix DNA-binding domain	bHLH	TF	bHLH
Cluster-134974.5	-7.66235	7.53143e-06	0.00019848	down	K25786 bZIP transcription factor 1/2/11/44/53 | (RefSeq) bZIP transcription factor 44-like (A)	--	basic leucine zipper 43-like protein [Cinnamomum micranthum f. kanehirae]	BZP43_ARATH RecName: Full=Basic leucine zipper 43 {ECO:0000303|PubMed:11906833}; Short=AtbZIP43 {ECO:0000303|PubMed:11906833}; Short=bZIP protein 43 {ECO:0000303|PubMed:11906833};	A0A443NEV4_9MAGN SubName: Full=Basic leucine zipper 43-like protein {ECO:0000313|EMBL:RWR77024.1};	--	GO:0005634,nucleus; GO:0003677,DNA binding; GO:0003700,DNA-binding transcription factor activity; GO:0003674,molecular_function; GO:0003676,nucleic acid binding; GO:0005488,binding; GO:0097159,organic cyclic compound binding; GO:1901363,heterocyclic compound binding; GO:0140110,transcription regulator activity; GO:0005575,cellular_component; GO:0005622,intracellular anatomical structure; GO:00432…	bZIP transcription factor	bZIP	TF	bZIP
Cluster-33932.1	-1.48128	7.90134e-11	5.85888e-09	down	K09422 transcription factor MYB, plant | (RefSeq) transcription factor RAX3-like (A)	--	hypothetical protein HHK36_009710 [Tetracentron sinense]	RAX3_ARATH RecName: Full=Transcription factor RAX3; AltName: Full=Myb-related protein 84; Short=AtMYB84; AltName: Full=Protein REGULATOR OF AXILLARY MERISTEMS 3;	A0A835DIL8_9MAGN SubName: Full=Uncharacterized protein {ECO:0000313|EMBL:KAF8404821.1};	Transcription factor, Myb superfamily	GO:0005634,nucleus; GO:0003677,DNA binding; GO:0003700,DNA-binding transcription factor activity; GO:0003674,molecular_function; GO:0003676,nucleic acid binding; GO:0005488,binding; GO:0097159,organic cyclic compound binding; GO:1901363,heterocyclic compound binding; GO:0140110,transcription regulator activity; GO:0005575,cellular_component; GO:0005622,intracellular anatomical structure; GO:00432…	Myb-like DNA-binding domain	MYB	TF	MYB->MYB
Cluster-35734.0	8.23983	2.28968e-10	1.55677e-08	up	K15223 upstream activation factor subunit UAF30 | (RefSeq) upstream activation factor subunit spp27 (A)	--	upstream activation factor subunit spp27-like isoform X3 [Potentilla anserina]	--	A0A1D1Y345_9ARAE SubName: Full=Upstream activation factor subunit spp27 {ECO:0000313|EMBL:JAT49065.1}; Flags: Fragment;	RNA polymerase I transcription factor UAF	--	SWIB/MDM2 domain	SWI/SNF-BAF60b	TR	SWI/SNF-BAF60b
Cluster-37794.3	-1.98788	7.40875e-05	0.00149269	down	K08235 xyloglucan:xyloglucosyl transferase [EC:2.4.1.207] | (RefSeq) probable xyloglucan endotransglucosylase/hydrolase protein 8 (A)	--	hypothetical protein H6P81_007048 [Aristolochia fimbriata]	XTH8_ARATH RecName: Full=Probable xyloglucan endotransglucosylase/hydrolase protein 8; Short=At-XTH8; Short=XTH-8; EC=2.4.1.207; Flags: Precursor;	B8XXI5_ANNCH RecName: Full=Xyloglucan endotransglucosylase/hydrolase {ECO:0000256|RuleBase:RU361120}; EC=2.4.1.207 {ECO:0000256|RuleBase:RU361120};	--	GO:0048046,apoplast; GO:0004553,hydrolase activity, hydrolyzing O-glycosyl compounds; GO:0030247,polysaccharide binding; GO:0016762,xyloglucan:xyloglucosyl transferase activity; GO:0042546,cell wall biogenesis; GO:0071555,cell wall organization; GO:0010411,xyloglucan metabolic process; GO:0003674,molecular_function; GO:0003824,catalytic activity; GO:0016787,hydrolase activity; GO:0016798,hydrolas…	Glycosyl hydrolases family 16	SWI/SNF-BAF60b	TR	SWI/SNF-BAF60b
Cluster-40310.0	1.20657	6.60738e-05	0.00134941	up	--	--	zinc finger protein 2 [Cinnamomum micranthum f. kanehirae]	ZFP2_ARATH RecName: Full=Zinc finger protein 2 {ECO:0000305}; Short=AtZFP2 {ECO:0000303|PubMed:18192438};	A0A443N9V7_9MAGN SubName: Full=Zinc finger protein 2 {ECO:0000313|EMBL:RWR75317.1};	--	GO:0005634,nucleus; GO:0003700,DNA-binding transcription factor activity; GO:0046872,metal ion binding; GO:0060862,negative regulation of floral organ abscission; GO:0006355,regulation of DNA-templated transcription; GO:0003674,molecular_function; GO:0140110,transcription regulator activity; GO:0005488,binding; GO:0043167,ion binding; GO:0043169,cation binding; GO:0000003,reproduction; GO:0003006…	C2H2-type zinc finger	C2H2	TF	C2H2
Cluster-46056.18	-9.39427	3.28573e-13	3.40977e-11	down	K17302 coatomer subunit beta' | (RefSeq) uncharacterized protein LOC125547365 (A)	--	uncharacterized protein LOC122077207 isoform X1 [Macadamia integrifolia]	--	A0A835CZJ7_9MAGN SubName: Full=Uncharacterized protein {ECO:0000313|EMBL:KAF8378322.1};	BAH domain proteins	GO:0005634,nucleus; GO:0003682,chromatin binding; GO:0003674,molecular_function; GO:0005488,binding; GO:0005575,cellular_component; GO:0005622,intracellular anatomical structure; GO:0043226,organelle; GO:0043227,membrane-bounded organelle; GO:0043229,intracellular organelle; GO:0043231,intracellular membrane-bounded organelle; GO:0110165,cellular anatomical entity	TFIIS helical bundle-like domain	IWS1	TR	IWS1
Cluster-58777.0	-1.34006	0.000916606	0.0124368	down	K14491 two-component response regulator ARR-B family | (RefSeq) two-component response regulator ARR18-like (A)	ko04075: Plant hormone signal transduction	transcription factor PCL1 [Ziziphus jujuba var. spinosa]	PCLL_ARATH RecName: Full=Transcription factor BOA; AltName: Full=Protein BROTHER OF LUX ARRHYTHMO; AltName: Full=Protein PHYTOCLOCK 1-like; Short=Protein PCL1-like;	A0A6P3ZK87_ZIZJJ SubName: Full=transcription factor PCL1 {ECO:0000313|RefSeq:XP_015874010.1};	--	GO:0005634,nucleus; GO:0003677,DNA binding; GO:0003700,DNA-binding transcription factor activity; GO:0007623,circadian rhythm; GO:0009909,regulation of flower development; GO:0006355,regulation of DNA-templated transcription; GO:0003674,molecular_function; GO:0003676,nucleic acid binding; GO:0005488,binding; GO:0097159,organic cyclic compound binding; GO:1901363,heterocyclic compound binding; GO:…	Myb-like DNA-binding domain	GARP-G2-like	TF	GARP->GARP-G2-like
Cluster-66499.4	1.22596	1.29138e-06	4.16486e-05	up	K12126 phytochrome-interacting factor 3 | (RefSeq) PIF3; hypothetical protein (A)	ko04075: Plant hormone signal transduction; ko04712: Circadian rhythm - plant	PREDICTED: transcription factor bHLH66 [Nelumbo nucifera]	RHL1_LOTJA RecName: Full=bHLH transcription factor RHL1 {ECO:0000303|PubMed:19675148}; AltName: Full=Basic helix-loop-helix protein RHL1 {ECO:0000305}; AltName: Full=Protein ROOT HAIRLESS 1 {ECO:0000303|PubMed:19675148}; Short=LjRHL1 {ECO:0000303|PubMed:19675148};	A0A1U8BGR4_NELNU SubName: Full=transcription factor bHLH66 {ECO:0000313|RefSeq:XP_010275766.1, ECO:0000313|RefSeq:XP_019055536.1};	--	GO:0005634,nucleus; GO:0003677,DNA binding; GO:0046983,protein dimerization activity; GO:0003674,molecular_function; GO:0003676,nucleic acid binding; GO:0005488,binding; GO:0097159,organic cyclic compound binding; GO:1901363,heterocyclic compound binding; GO:0005515,protein binding; GO:0005575,cellular_component; GO:0005622,intracellular anatomical structure; GO:0043226,organelle; GO:0043227,memb…	Helix-loop-helix DNA-binding domain	bHLH	TF	bHLH
Cluster-77140.2	1.1699	4.60677e-05	0.000981979	up	--	--	protein ULTRAPETALA 1-like protein isoform X2 [Cinnamomum micranthum f. kanehirae]	ULT1_ARATH RecName: Full=Protein ULTRAPETALA 1 {ECO:0000303|PubMed:15673576};	A0A443P157_9MAGN SubName: Full=Protein ULTRAPETALA 1-like protein isoform X2 {ECO:0000313|EMBL:RWR84456.1};	--	GO:0005829,cytosol; GO:0005634,nucleus; GO:0003677,DNA binding; GO:0046872,metal ion binding; GO:0009910,negative regulation of flower development; GO:0009909,regulation of flower development; GO:1905435,regulation of histone H3-K4 trimethylation; GO:1901000,regulation of response to salt stress; GO:0003674,molecular_function; GO:0003676,nucleic acid binding; GO:0005488,binding; GO:0097159,organi…	Tify domain binding domain	ULT	TF	ULT
Cluster-78220.0	1.31004	0.00352838	0.0363051	up	K17604 zinc finger SWIM domain-containing protein 3 | (RefSeq) protein FAR1-RELATED SEQUENCE 5-like (A)	--	FHY3/FAR1 family protein [Dioscorea alata]	FRS5_ARATH RecName: Full=Protein FAR1-RELATED SEQUENCE 5;	A0A804I3L9_MUSAM RecName: Full=Protein FAR1-RELATED SEQUENCE {ECO:0000256|RuleBase:RU367018};	--	GO:0005634,nucleus; GO:0008270,zinc ion binding; GO:0006355,regulation of DNA-templated transcription; GO:0003674,molecular_function; GO:0005488,binding; GO:0043167,ion binding; GO:0043169,cation binding; GO:0046872,metal ion binding; GO:0046914,transition metal ion binding; GO:0006139,nucleobase-containing compound metabolic process; GO:0006351,DNA-templated transcription; GO:0006725,cellular ar…	FAR1 DNA-binding domain	FAR1	TF	FAR1
Cluster-80529.0	2.1898	5.56488e-06	0.000151724	up	K09286 EREBP-like factor | (RefSeq) ethylene-responsive transcription factor RAP2-13-like (A)	--	AP2/ERF transcription factor [Betula platyphylla]	ERF61_ARATH RecName: Full=Ethylene-responsive transcription factor ERF061;	A0A2I4GR63_JUGRE SubName: Full=ethylene-responsive transcription factor ERF061 {ECO:0000313|RefSeq:XP_018846391.1};	--	GO:0005634,nucleus; GO:0003677,DNA binding; GO:0003700,DNA-binding transcription factor activity; GO:0009873,ethylene-activated signaling pathway; GO:0003674,molecular_function; GO:0003676,nucleic acid binding; GO:0005488,binding; GO:0097159,organic cyclic compound binding; GO:1901363,heterocyclic compound binding; GO:0140110,transcription regulator activity; GO:0000160,phosphorelay signal transd…	AP2 domain	AP2/ERF-ERF	TF	AP2/ERF->AP2/ERF-ERF
Cluster-81749.3	1.58931	0.000259571	0.00435745	up	K09286 EREBP-like factor | (RefSeq) ethylene-responsive transcription factor RAP2-4-like (A)	--	ethylene-responsive transcription factor ERF061 [Cinnamomum micranthum f. kanehirae]	ERF61_ARATH RecName: Full=Ethylene-responsive transcription factor ERF061;	A0A443N8I0_9MAGN SubName: Full=Ethylene-responsive transcription factor ERF061 {ECO:0000313|EMBL:RWR74810.1};	--	GO:0005634,nucleus; GO:0003677,DNA binding; GO:0003700,DNA-binding transcription factor activity; GO:0009873,ethylene-activated signaling pathway; GO:0003674,molecular_function; GO:0003676,nucleic acid binding; GO:0005488,binding; GO:0097159,organic cyclic compound binding; GO:1901363,heterocyclic compound binding; GO:0140110,transcription regulator activity; GO:0000160,phosphorelay signal transd…	AP2 domain	AP2/ERF-ERF	TF	AP2/ERF->AP2/ERF-ERF
Cluster-85591.12	-1.08636	3.11254e-18	5.53344e-16	down	K12126 phytochrome-interacting factor 3 | (RefSeq) PIF3; hypothetical protein (A)	ko04075: Plant hormone signal transduction; ko04712: Circadian rhythm - plant	transcription factor UNE12-like protein isoform X1 [Cinnamomum micranthum f. kanehirae]	UNE12_ARATH RecName: Full=Transcription factor UNE12; AltName: Full=Basic helix-loop-helix protein 59; Short=AtbHLH59; Short=bHLH 59; AltName: Full=Protein UNFERTILIZED EMBRYO SAC 12; AltName: Full=Transcription factor EN 93; AltName: Full=bHLH transcription factor bHLH059;	A0A3S3QSB2_9MAGN SubName: Full=Transcription factor UNE12-like protein isoform X1 {ECO:0000313|EMBL:RWR88858.1};	--	GO:0005634,nucleus; GO:0003700,DNA-binding transcription factor activity; GO:0000981,DNA-binding transcription factor activity, RNA polymerase II-specific; GO:0046983,protein dimerization activity; GO:0000978,RNA polymerase II cis-regulatory region sequence-specific DNA binding; GO:0009567,double fertilization forming a zygote and endosperm; GO:0031347,regulation of defense response; GO:0010468,r…	Helix-loop-helix DNA-binding domain	bHLH	TF	bHLH
Cluster-86956.12	1.22132	1.02736e-21	2.422e-19	up	--	--	GNAT domain-containing protein [Cinnamomum micranthum f. kanehirae]	--	A0A443NBJ2_9MAGN SubName: Full=GNAT domain-containing protein {ECO:0000313|EMBL:RWR75899.1};	--	GO:0008080,N-acetyltransferase activity; GO:0003674,molecular_function; GO:0003824,catalytic activity; GO:0016407,acetyltransferase activity; GO:0016410,N-acyltransferase activity; GO:0016740,transferase activity; GO:0016746,acyltransferase activity; GO:0016747,acyltransferase activity, transferring groups other than amino-acyl groups	Acetyltransferase (GNAT) family	GNAT	TR	GNAT
Cluster-86956.14	1.47825	0.00128228	0.0163885	up	--	--	uncharacterized protein LOC113720553 isoform X2 [Coffea arabica]	--	A0A6P6VEL4_COFAR SubName: Full=uncharacterized protein LOC113720553 isoform X2 {ECO:0000313|RefSeq:XP_027101116.1};	--	GO:0008080,N-acetyltransferase activity; GO:0003674,molecular_function; GO:0003824,catalytic activity; GO:0016407,acetyltransferase activity; GO:0016410,N-acyltransferase activity; GO:0016740,transferase activity; GO:0016746,acyltransferase activity; GO:0016747,acyltransferase activity, transferring groups other than amino-acyl groups	--	GNAT	TR	GNAT
Cluster-87982.0	1.42421	0.000789227	0.0109763	up	K13424 WRKY transcription factor 33 | (RefSeq) probable WRKY transcription factor 33 isoform X2 (A)	ko04016: MAPK signaling pathway - plant; ko04626: Plant-pathogen interaction	putative WRKY transcription factor 51 isoform X1 [Cinnamomum micranthum f. kanehirae]	WRK50_ARATH RecName: Full=Probable WRKY transcription factor 50; AltName: Full=WRKY DNA-binding protein 50;	A0A3S3MAL9_9MAGN SubName: Full=Putative WRKY transcription factor 51 isoform X1 {ECO:0000313|EMBL:RWR72935.1};	--	GO:0005634,nucleus; GO:0003700,DNA-binding transcription factor activity; GO:0043565,sequence-specific DNA binding; GO:0050832,defense response to fungus; GO:0009867,jasmonic acid mediated signaling pathway; GO:0003674,molecular_function; GO:0140110,transcription regulator activity; GO:0003676,nucleic acid binding; GO:0003677,DNA binding; GO:0005488,binding; GO:0097159,organic cyclic compound bin…	WRKY DNA -binding domain	WRKY	TF	WRKY
Cluster-88403.2443	1.06867	4.10675e-15	5.41467e-13	up	K00469 inositol oxygenase [EC:1.13.99.1] | (RefSeq) inositol oxygenase 1-like (A)	ko00053: Ascorbate and aldarate metabolism; ko00562: Inositol phosphate metabolism; ko01100: Metabolic pathways; ko01250: Biosynthesis of nucleotide sugars	hypothetical protein HHK36_025579 [Tetracentron sinense]	MIOX1_ARATH RecName: Full=Inositol oxygenase 1 {ECO:0000303|PubMed:15660207}; EC=1.13.99.1 {ECO:0000250|UniProtKB:Q8H1S0, ECO:0000305|PubMed:15660207}; AltName: Full=Myo-inositol oxygenase 1 {ECO:0000303|PubMed:15660207}; Short=AtMIOX1 {ECO:0000303|PubMed:15660207}; Short=MI oxygenase 1;	A0A834YLF4_9MAGN RecName: Full=Inositol oxygenase {ECO:0000256|ARBA:ARBA00011919, ECO:0000256|RuleBase:RU367039}; EC=1.13.99.1 {ECO:0000256|ARBA:ARBA00011919, ECO:0000256|RuleBase:RU367039}; AltName: Full=Myo-inositol oxygenase {ECO:0000256|RuleBase:RU367039};	Aldehyde reductase	GO:0005737,cytoplasm; GO:0050113,inositol oxygenase activity; GO:0005506,iron ion binding; GO:0019310,inositol catabolic process; GO:0019853,L-ascorbic acid biosynthetic process; GO:0003674,molecular_function; GO:0003824,catalytic activity; GO:0004497,monooxygenase activity; GO:0016491,oxidoreductase activity; GO:0016701,oxidoreductase activity, acting on single donors with incorporation of molec…	MED6 mediator sub complex component	MED6	TR	MED6
Cluster-91608.0	-1.4948	4.03447e-06	0.000114834	down	K03847 alpha-1,6-mannosyltransferase [EC:2.4.1.260] | (RefSeq) LOW QUALITY PROTEIN: dol-P-Man:Man(7)GlcNAc(2)-PP-Dol alpha-1,6-mannosyltransferase-like (A)	ko00510: N-Glycan biosynthesis; ko00513: Various types of N-glycan biosynthesis; ko01100: Metabolic pathways	probable WRKY transcription factor 57 [Macadamia integrifolia]	WRK13_ARATH RecName: Full=Probable WRKY transcription factor 13; AltName: Full=WRKY DNA-binding protein 13;	A0A443N397_9MAGN SubName: Full=Putative WRKY transcription factor 13 isoform X1 {ECO:0000313|EMBL:RWR72986.1};	--	GO:0005634,nucleus; GO:0003700,DNA-binding transcription factor activity; GO:0000978,RNA polymerase II cis-regulatory region sequence-specific DNA binding; GO:1904369,positive regulation of sclerenchyma cell differentiation; GO:0045893,positive regulation of DNA-templated transcription; GO:1901141,regulation of lignin biosynthetic process; GO:1990170,stress response to cadmium ion; GO:0003674,mol…	WRKY DNA -binding domain	WRKY	TF	WRKY
Cluster-92259.0	1.21827	7.10237e-06	0.000188202	up	--	--	hypothetical protein CK203_096808 [Vitis vinifera]	RITF1_ARATH RecName: Full=Protein RGF1 INDUCIBLE TRANSCRIPTION FACTOR 1 {ECO:0000303|PubMed:31801996};	A0A438EJU6_VITVI SubName: Full=Uncharacterized protein {ECO:0000313|EMBL:RVW47938.1};	--	GO:0005634,nucleus; GO:0046872,metal ion binding; GO:0010078,maintenance of root meristem identity; GO:2000377,regulation of reactive oxygen species metabolic process; GO:2000280,regulation of root development; GO:0043434,response to peptide hormone; GO:0003674,molecular_function; GO:0005488,binding; GO:0043167,ion binding; GO:0043169,cation binding; GO:0007275,multicellular organism development;…	--	PLATZ	TF	PLATZ
Cluster-92259.1	1.05274	2.42092e-05	0.000561275	up	--	--	hypothetical protein CK203_096808 [Vitis vinifera]	RITF1_ARATH RecName: Full=Protein RGF1 INDUCIBLE TRANSCRIPTION FACTOR 1 {ECO:0000303|PubMed:31801996};	A0A438EJU6_VITVI SubName: Full=Uncharacterized protein {ECO:0000313|EMBL:RVW47938.1};	--	GO:0005634,nucleus; GO:0046872,metal ion binding; GO:0010078,maintenance of root meristem identity; GO:2000377,regulation of reactive oxygen species metabolic process; GO:2000280,regulation of root development; GO:0043434,response to peptide hormone; GO:0003674,molecular_function; GO:0005488,binding; GO:0043167,ion binding; GO:0043169,cation binding; GO:0007275,multicellular organism development;…	--	PLATZ	TF	PLATZ
Cluster-93350.0	1.35434	1.08659e-18	2.06729e-16	up	K09338 homeobox-leucine zipper protein | (RefSeq) homeobox-leucine zipper protein ATHB-12-like isoform X1 (A)	--	homeobox-leucine zipper protein ATHB-12 [Cinnamomum micranthum f. kanehirae]	HOX6_ORYSI RecName: Full=Homeobox-leucine zipper protein HOX6; AltName: Full=HD-ZIP protein HOX6; AltName: Full=Homeodomain transcription factor HOX6; AltName: Full=OsHox6;	A0A443PA95_9MAGN SubName: Full=Homeobox-leucine zipper protein ATHB-12 {ECO:0000313|EMBL:RWR87660.1};	Transcription factor HEX, contains HOX and HALZ domains	GO:0005634,nucleus; GO:0000981,DNA-binding transcription factor activity, RNA polymerase II-specific; GO:0043565,sequence-specific DNA binding; GO:0003674,molecular_function; GO:0003700,DNA-binding transcription factor activity; GO:0140110,transcription regulator activity; GO:0003676,nucleic acid binding; GO:0003677,DNA binding; GO:0005488,binding; GO:0097159,organic cyclic compound binding; GO:1…	Homeodomain	HB-HD-ZIP	TF	HB->HB-HD-ZIP
Cluster-94735.0	-1.27668	6.32299e-06	0.000169622	down	--	--	PREDICTED: zinc finger protein ZAT9-like [Nelumbo nucifera]	ZAT3_ARATH RecName: Full=Zinc finger protein ZAT3 {ECO:0000305}; AltName: Full=Protein DUO1-ACTIVATED ZINC FINGER 2 {ECO:0000303|PubMed:21285328};	A0A1U8A2D1_NELNU SubName: Full=zinc finger protein ZAT9-like {ECO:0000313|RefSeq:XP_010258926.1};	FOG: Zn-finger	GO:0005634,nucleus; GO:0003700,DNA-binding transcription factor activity; GO:0046872,metal ion binding; GO:0048235,pollen sperm cell differentiation; GO:0006355,regulation of DNA-templated transcription; GO:0003674,molecular_function; GO:0140110,transcription regulator activity; GO:0005488,binding; GO:0043167,ion binding; GO:0043169,cation binding; GO:0000003,reproduction; GO:0003006,developmenta…	C2H2-type zinc finger	C2H2	TF	C2H2
Cluster-98380.0	-8.15134	0.0014818	0.018444	down	K14317 nuclear pore complex protein Nup214 | (RefSeq) nuclear pore complex protein NUP214 (A)	ko03013: Nucleocytoplasmic transport	myb family transcription factor IPN2-like isoform X1 [Macadamia integrifolia]	IPN2_LOTJA RecName: Full=Myb family transcription factor IPN2 {ECO:0000305}; AltName: Full=Interacting protein of NSP2 {ECO:0000303|PubMed:24400899}; Short=LjIPN2 {ECO:0000303|PubMed:24400899};	A0A1U8A1B0_NELNU SubName: Full=myb family transcription factor APL isoform X1 {ECO:0000313|RefSeq:XP_010260754.1};	--	GO:0005634,nucleus; GO:0003677,DNA binding; GO:0003700,DNA-binding transcription factor activity; GO:0009877,nodulation; GO:0003674,molecular_function; GO:0003676,nucleic acid binding; GO:0005488,binding; GO:0097159,organic cyclic compound binding; GO:1901363,heterocyclic compound binding; GO:0140110,transcription regulator activity; GO:0008150,biological_process; GO:0009653,anatomical structure …	MYB-CC type transfactor, LHEQLE motif	GARP-G2-like	TF	GARP->GARP-G2-like
Cluster-98383.0	-1.1144	0.000120997	0.00227409	down	--	--	hypothetical protein HHK36_031712 [Tetracentron sinense]	--	A0A834YBC2_9MAGN RecName: Full=Myb_DNA-bind_4 domain-containing protein {ECO:0000259|Pfam:PF13837};	--	--	Myb/SANT-like DNA-binding domain	Trihelix	TF	Trihelix
Cluster-98783.0	-1.18085	0.00259658	0.028704	down	K14484 auxin-responsive protein IAA | (RefSeq) auxin-induced protein AUX22-like (A)	ko04075: Plant hormone signal transduction	PREDICTED: auxin-induced protein AUX22 [Nelumbo nucifera]	AUX22_SOYBN RecName: Full=Auxin-induced protein AUX22;	A0A1U7ZLT8_NELNU RecName: Full=Auxin-responsive protein {ECO:0000256|RuleBase:RU004549};	--	GO:0005634,nucleus; GO:0009734,auxin-activated signaling pathway; GO:0006355,regulation of DNA-templated transcription; GO:0007154,cell communication; GO:0007165,signal transduction; GO:0008150,biological_process; GO:0009719,response to endogenous stimulus; GO:0009725,response to hormone; GO:0009733,response to auxin; GO:0009755,hormone-mediated signaling pathway; GO:0009987,cellular process; GO:…	AUX/IAA family	AUX/IAA	TR	AUX/IAA
Cluster-98958.0	-1.09412	0.000177457	0.0031704	down	--	--	hypothetical protein TEA_018888 [Camellia sinensis var. sinensis]	MIP1B_ARATH RecName: Full=B-box domain protein 31 {ECO:0000303|PubMed:19920209}; Short=AtBBX31 {ECO:0000303|PubMed:19920209}; AltName: Full=Microprotein 1B {ECO:0000303|PubMed:27015278};	A0A4S4DJC0_CAMSI RecName: Full=B box-type domain-containing protein {ECO:0000259|SMART:SM00336};	--	GO:0005634,nucleus; GO:0003700,DNA-binding transcription factor activity; GO:0030674,protein-macromolecule adaptor activity; GO:0000976,transcription cis-regulatory region binding; GO:0008270,zinc ion binding; GO:0007623,circadian rhythm; GO:0009909,regulation of flower development; GO:0006355,regulation of DNA-templated transcription; GO:0010224,response to UV-B; GO:0003674,molecular_function; G…	B-box zinc finger	Others	TR	Others
Cluster-99208.0	-1.20021	0.00296169	0.0317734	down	K25870 zinc finger protein IDD3/4/5/6/7/8/9/10/11/12/13 | (RefSeq) protein indeterminate-domain 12-like (A)	--	hypothetical protein HHK36_022664 [Tetracentron sinense]	IDD12_ARATH RecName: Full=Protein indeterminate-domain 12 {ECO:0000303|PubMed:16784536};	A0A834YQ03_9MAGN RecName: Full=C2H2-type domain-containing protein {ECO:0000259|PROSITE:PS50157};	FOG: Zn-finger	GO:0005634,nucleus; GO:0003677,DNA binding; GO:0003700,DNA-binding transcription factor activity; GO:0046872,metal ion binding; GO:0006355,regulation of DNA-templated transcription; GO:0003674,molecular_function; GO:0003676,nucleic acid binding; GO:0005488,binding; GO:0097159,organic cyclic compound binding; GO:1901363,heterocyclic compound binding; GO:0140110,transcription regulator activity; GO…	Zinc finger, C2H2 type	C2H2	TF	C2H2
Supplementary Table S7 Footnote. Expression trends of differentially expressed transcription factors (TFs) in petals of Magnolia cavaleriei var. platypetala 'Tanchun' during floral stage transitions (S1: bud → S2: initial opening; S2 → S3: full bloom; S1 → S3). Log2FoldChange represents the ratio of expression levels between compared stages. Pvalues and adjusted pvalues (padj, Benjamini‑Hochberg …

## Sheet: TS2 vs TS1
ID	log2FoldChange	pvalue	padj	regulated	KEGG	KEGG pathway	NR	Swissprot	TrEMBL	KOG	GO	Pfam	TF-Family	TF-Category	TF-Classification
Cluster-101675.0	1.05942	1.13036e-05	0.00023167	up	--	--	trihelix transcription factor GT-3b [Cinnamomum micranthum f. kanehirae]	TGT3B_ARATH RecName: Full=Trihelix transcription factor GT-3b; AltName: Full=Transcription factor GT-1-like; AltName: Full=Trihelix DNA-binding protein GT-3b;	A0A443NRG5_9MAGN SubName: Full=Trihelix transcription factor GT-3b {ECO:0000313|EMBL:RWR81092.1};	Transcription factor GT-2 and related proteins, contains trihelix DNA-binding/SANT domain	GO:0016592,mediator complex; GO:0005730,nucleolus; GO:0005634,nucleus; GO:0003700,DNA-binding transcription factor activity; GO:0043565,sequence-specific DNA binding; GO:0006355,regulation of DNA-templated transcription; GO:0003674,molecular_function; GO:0140110,transcription regulator activity; GO:0003676,nucleic acid binding; GO:0003677,DNA binding; GO:0005488,binding; GO:0097159,organic cyclic…	Myb/SANT-like DNA-binding domain	Trihelix	TF	Trihelix
Cluster-103157.1	-1.17103	0.0051564	0.0419373	down	K09338 homeobox-leucine zipper protein | (RefSeq) homeobox-leucine zipper protein HOX11-like (A)	--	homeobox-leucine zipper protein HOX11-like protein [Cinnamomum micranthum f. kanehirae]	HAT22_ARATH RecName: Full=Homeobox-leucine zipper protein HAT22; AltName: Full=Homeodomain-leucine zipper protein HAT22; Short=HD-ZIP protein 22;	A0A443PYV6_9MAGN SubName: Full=Homeobox-leucine zipper protein HOX11-like protein {ECO:0000313|EMBL:RWR95938.1};	Transcription factor HEX, contains HOX and HALZ domains	GO:0005634,nucleus; GO:0003700,DNA-binding transcription factor activity; GO:0000981,DNA-binding transcription factor activity, RNA polymerase II-specific; GO:0000976,transcription cis-regulatory region binding; GO:0009738,abscisic acid-activated signaling pathway; GO:0009737,response to abscisic acid; GO:0009735,response to cytokinin; GO:0009414,response to water deprivation; GO:0003674,molecula…	Homeobox associated leucine zipper	HB-other	TF	HB->HB-other
Cluster-103948.0	1.90297	0.000155833	0.00231531	up	K09286 EREBP-like factor | (RefSeq) ethylene-responsive transcription factor 1-like (A)	--	AP2/ERF domain [Macleaya cordata]	EF100_ARATH RecName: Full=Ethylene-responsive transcription factor 1A; Short=AtERF1A; AltName: Full=Ethylene-responsive element-binding factor 1A; Short=EREBP-1A;	A0A200R5R1_9MAGN SubName: Full=AP2/ERF domain {ECO:0000313|EMBL:OVA18061.1};	--	GO:0005634,nucleus; GO:0003700,DNA-binding transcription factor activity; GO:0000976,transcription cis-regulatory region binding; GO:0051301,cell division; GO:0006952,defense response; GO:0009873,ethylene-activated signaling pathway; GO:0010087,phloem or xylem histogenesis; GO:0009624,response to nematode; GO:0003674,molecular_function; GO:0140110,transcription regulator activity; GO:0001067,tran…	AP2 domain	AP2/ERF-ERF	TF	AP2/ERF->AP2/ERF-ERF
Cluster-104232.0	1.4064	6.84524e-08	2.34039e-06	up	K23048 RING finger protein unkempt | (RefSeq) zinc finger CCCH domain-containing protein 23-like (A)	--	PREDICTED: zinc finger CCCH domain-containing protein 20-like [Nelumbo nucifera]	C3H20_ARATH RecName: Full=Zinc finger CCCH domain-containing protein 20; Short=AtC3H20;	A0A1U8AVU5_NELNU SubName: Full=zinc finger CCCH domain-containing protein 20-like {ECO:0000313|RefSeq:XP_010267090.1};	CCCH-type Zn-finger protein	GO:0005886,plasma membrane; GO:0003677,DNA binding; GO:0003700,DNA-binding transcription factor activity; GO:0046872,metal ion binding; GO:0051607,defense response to virus; GO:0006355,regulation of DNA-templated transcription; GO:0006979,response to oxidative stress; GO:0003674,molecular_function; GO:0003676,nucleic acid binding; GO:0005488,binding; GO:0097159,organic cyclic compound binding; GO…	Zinc finger C-x8-C-x5-C-x3-H type (and similar)	C3H	TF	C3H
Cluster-104443.2	-1.05156	5.99608e-05	0.00101285	down	K14514 ethylene-insensitive protein 3 | (RefSeq) ETHYLENE INSENSITIVE 3-like 1 protein (A)	ko04016: MAPK signaling pathway - plant; ko04075: Plant hormone signal transduction	protein ETHYLENE INSENSITIVE 3-like protein [Cinnamomum micranthum f. kanehirae]	EIL1A_ORYSJ RecName: Full=Protein ETHYLENE-INSENSITIVE 3-like 1a {ECO:0000303|PubMed:16786297}; Short=EIN3-like protein 1a {ECO:0000303|PubMed:16786297}; Short=OsEIL1a {ECO:0000303|PubMed:16786297}; AltName: Full=OsEIL1 {ECO:0000303|PubMed:16786297}; AltName: Full=Protein MAO HUZI 6 {ECO:0000303|PubMed:25995326};	A0A3S3MUE0_9MAGN SubName: Full=Protein ETHYLENE INSENSITIVE 3-like protein {ECO:0000313|EMBL:RWR79688.1};	--	GO:0005634,nucleus; GO:0003677,DNA binding; GO:0003700,DNA-binding transcription factor activity; GO:0043565,sequence-specific DNA binding; GO:0050832,defense response to fungus; GO:0009871,jasmonic acid and ethylene-dependent systemic resistance, ethylene mediated signaling pathway; GO:1901001,negative regulation of response to salt stress; GO:0045893,positive regulation of DNA-templated transcr…	Ethylene insensitive 3	EIL	TF	EIL
Cluster-105733.2	1.78678	4.28459e-05	0.00075356	up	K13425 WRKY transcription factor 22 | (RefSeq) probable WRKY transcription factor 27 (A)	ko04016: MAPK signaling pathway - plant; ko04626: Plant-pathogen interaction	DNA-binding WRKY [Cinnamomum micranthum f. kanehirae]	WRK65_ARATH RecName: Full=Probable WRKY transcription factor 65; AltName: Full=WRKY DNA-binding protein 65;	A0A3S3PRJ9_9MAGN SubName: Full=DNA-binding WRKY {ECO:0000313|EMBL:RWR96310.1};	--	GO:0005634,nucleus; GO:0003700,DNA-binding transcription factor activity; GO:0000976,transcription cis-regulatory region binding; GO:0003674,molecular_function; GO:0140110,transcription regulator activity; GO:0001067,transcription regulatory region nucleic acid binding; GO:0003676,nucleic acid binding; GO:0003677,DNA binding; GO:0003690,double-stranded DNA binding; GO:0005488,binding; GO:0043565,…	WRKY DNA -binding domain	WRKY	TF	WRKY
Cluster-105733.3	1.03922	0.000683881	0.00819302	up	K13425 WRKY transcription factor 22 | (RefSeq) probable WRKY transcription factor 27 (A)	ko04016: MAPK signaling pathway - plant; ko04626: Plant-pathogen interaction	hypothetical protein HHK36_001705 [Tetracentron sinense]	WRK65_ARATH RecName: Full=Probable WRKY transcription factor 65; AltName: Full=WRKY DNA-binding protein 65;	A0A835DRD9_9MAGN RecName: Full=WRKY domain-containing protein {ECO:0000259|PROSITE:PS50811};	--	GO:0005634,nucleus; GO:0003700,DNA-binding transcription factor activity; GO:0000976,transcription cis-regulatory region binding; GO:0003674,molecular_function; GO:0140110,transcription regulator activity; GO:0001067,transcription regulatory region nucleic acid binding; GO:0003676,nucleic acid binding; GO:0003677,DNA binding; GO:0003690,double-stranded DNA binding; GO:0005488,binding; GO:0043565,…	WRKY DNA -binding domain	WRKY	TF	WRKY
Cluster-105733.6	1.39025	2.6089e-07	7.95108e-06	up	K13425 WRKY transcription factor 22 | (RefSeq) WRKY transcription factor 22-like isoform X1 (A)	ko04016: MAPK signaling pathway - plant; ko04626: Plant-pathogen interaction	hypothetical protein HHK36_003611 [Tetracentron sinense]	WRK65_ARATH RecName: Full=Probable WRKY transcription factor 65; AltName: Full=WRKY DNA-binding protein 65;	A0A834ZRF9_9MAGN RecName: Full=WRKY domain-containing protein {ECO:0000259|PROSITE:PS50811};	--	GO:0005634,nucleus; GO:0003700,DNA-binding transcription factor activity; GO:0000976,transcription cis-regulatory region binding; GO:0003674,molecular_function; GO:0140110,transcription regulator activity; GO:0001067,transcription regulatory region nucleic acid binding; GO:0003676,nucleic acid binding; GO:0003677,DNA binding; GO:0003690,double-stranded DNA binding; GO:0005488,binding; GO:0043565,…	--	WRKY	TF	WRKY
Cluster-107397.2	1.24236	0.000612381	0.00750004	up	K13425 WRKY transcription factor 22 | (RefSeq) hypothetical protein (A)	ko04016: MAPK signaling pathway - plant; ko04626: Plant-pathogen interaction	WRKY48 [Phoebe bournei]	WRK14_ARATH RecName: Full=Probable WRKY transcription factor 14; AltName: Full=AR411; AltName: Full=WRKY DNA-binding protein 14;	A0A834Z8F3_9MAGN RecName: Full=WRKY domain-containing protein {ECO:0000259|PROSITE:PS50811};	--	GO:0005634,nucleus; GO:0003700,DNA-binding transcription factor activity; GO:0000976,transcription cis-regulatory region binding; GO:0003674,molecular_function; GO:0140110,transcription regulator activity; GO:0001067,transcription regulatory region nucleic acid binding; GO:0003676,nucleic acid binding; GO:0003677,DNA binding; GO:0003690,double-stranded DNA binding; GO:0005488,binding; GO:0043565,…	WRKY DNA -binding domain	WRKY	TF	WRKY
Cluster-107657.0	1.36931	0.000530654	0.00664331	up	K00521 ferric-chelate reductase [EC:1.16.1.7] | (RefSeq) ferric reduction oxidase 7, chloroplastic-like (A)	--	NAC domain-containing protein 92 [Cinnamomum micranthum f. kanehirae]	NC100_ARATH RecName: Full=NAC domain-containing protein 100 {ECO:0000303|PubMed:15029955}; Short=ANAC100 {ECO:0000303|PubMed:15029955}; Short=AtNAC5;	A0A3S3M816_9MAGN SubName: Full=NAC domain-containing protein 92 {ECO:0000313|EMBL:RWR74932.1};	--	GO:0005634,nucleus; GO:0003677,DNA binding; GO:0003700,DNA-binding transcription factor activity; GO:0003674,molecular_function; GO:0003676,nucleic acid binding; GO:0005488,binding; GO:0097159,organic cyclic compound binding; GO:1901363,heterocyclic compound binding; GO:0140110,transcription regulator activity; GO:0005575,cellular_component; GO:0005622,intracellular anatomical structure; GO:00432…	No apical meristem (NAM) protein	NAC	TF	NAC
Cluster-108349.0	2.09278	5.00641e-09	2.08762e-07	up	K09286 EREBP-like factor | (RefSeq) ethylene-responsive transcription factor ERN1-like (A)	--	ethylene-responsive transcription factor RAP2-11 [Cinnamomum micranthum f. kanehirae]	ERN1_LOTJA RecName: Full=Ethylene-responsive transcription factor ERN1 {ECO:0000305}; Short=ERF transcription factor ERN1 {ECO:0000305}; AltName: Full=Protein ERF REQUIRED FOR NODULATION 1 {ECO:0000303|PubMed:28068194}; Short=LjERN1 {ECO:0000303|PubMed:28068194};	A0A3S3MS06_9MAGN SubName: Full=Ethylene-responsive transcription factor RAP2-11 {ECO:0000313|EMBL:RWR73728.1};	--	GO:0005634,nucleus; GO:0003677,DNA binding; GO:0003700,DNA-binding transcription factor activity; GO:0009877,nodulation; GO:0006355,regulation of DNA-templated transcription; GO:0003674,molecular_function; GO:0003676,nucleic acid binding; GO:0005488,binding; GO:0097159,organic cyclic compound binding; GO:1901363,heterocyclic compound binding; GO:0140110,transcription regulator activity; GO:000815…	AP2 domain	AP2/ERF-ERF	TF	AP2/ERF->AP2/ERF-ERF
Cluster-109358.7	-1.60677	0.000156127	0.00231816	down	K09422 transcription factor MYB, plant | (RefSeq) transcription factor MYB4-like (A)	--	unnamed protein product, partial [Vitis vinifera]	MYB4_ORYSJ RecName: Full=Transcription factor MYB4 {ECO:0000305}; AltName: Full=Myb-related protein 4 {ECO:0000305}; Short=OsMyb4 {ECO:0000303|PubMed:14675437}; AltName: Full=Transcription factor RLTR1 {ECO:0000312|EMBL:AAP92750.1};	A0A2G5DPC0_AQUCA SubName: Full=Uncharacterized protein {ECO:0000313|EMBL:PIA45362.1};	Transcription factor, Myb superfamily	GO:0005634,nucleus; GO:0003677,DNA binding; GO:0045893,positive regulation of DNA-templated transcription; GO:0009409,response to cold; GO:0003674,molecular_function; GO:0003676,nucleic acid binding; GO:0005488,binding; GO:0097159,organic cyclic compound binding; GO:1901363,heterocyclic compound binding; GO:0006139,nucleobase-containing compound metabolic process; GO:0006351,DNA-templated transcr…	Myb-like DNA-binding domain	MYB	TF	MYB->MYB
Cluster-110229.5	-1.77374	7.90007e-170	1.76243e-165	down	K09264 MADS-box transcription factor, plant | (RefSeq) agamous-like MADS-box protein TM6 (A)	--	APETALA3-like protein [Magnolia guangdongensis]	TM6_VITVI RecName: Full=Agamous-like MADS-box protein TM6 {ECO:0000305}; AltName: Full=VvAP3.2 {ECO:0000303|PubMed:18997115}; AltName: Full=VviAP3b {ECO:0000303|PubMed:26818751};	A0A023GVE3_9MAGN SubName: Full=APETALA3-like protein {ECO:0000313|EMBL:AFN68926.1};	MADS box transcription factor	GO:0005634,nucleus; GO:0000981,DNA-binding transcription factor activity, RNA polymerase II-specific; GO:0046983,protein dimerization activity; GO:0000978,RNA polymerase II cis-regulatory region sequence-specific DNA binding; GO:0009908,flower development; GO:0045944,positive regulation of transcription by RNA polymerase II; GO:0006357,regulation of transcription by RNA polymerase II; GO:0003674,…	SRF-type transcription factor (DNA-binding and dimerisation domain)	MADS-MIKC	TF	MADS->MADS-MIKC
Cluster-110826.0	1.02249	0.00018896	0.00273468	up	K02950 small subunit ribosomal protein S12 | (GenBank) 30S ribosomal protein S12, chloroplastic (A)	ko03010: Ribosome	hypothetical protein H6P81_000018 [Aristolochia fimbriata]	--	A0A6N2L5J2_SALVM RecName: Full=Uncharacterized protein ycf68 {ECO:0000256|ARBA:ARBA00021456}; Flags: Fragment;	--	--	--	NF-YA	TF	NF-Y->NF-YA
Cluster-111970.0	-1.89239	2.14153e-27	5.02899e-25	down	K14484 auxin-responsive protein IAA | (RefSeq) auxin-induced protein IAA6-like (A)	ko04075: Plant hormone signal transduction	auxin-induced protein 22A-like [Abrus precatorius]	AUX22_SOYBN RecName: Full=Auxin-induced protein AUX22;	A0A8B8KG84_ABRPR RecName: Full=Auxin-induced protein {ECO:0000256|RuleBase:RU004549};	--	GO:0005634,nucleus; GO:0009734,auxin-activated signaling pathway; GO:0006355,regulation of DNA-templated transcription; GO:0007154,cell communication; GO:0007165,signal transduction; GO:0008150,biological_process; GO:0009719,response to endogenous stimulus; GO:0009725,response to hormone; GO:0009733,response to auxin; GO:0009755,hormone-mediated signaling pathway; GO:0009987,cellular process; GO:…	AUX/IAA family	AUX/IAA	TR	AUX/IAA
Cluster-11392.7	2.11013	4.72918e-33	1.48596e-30	up	K25731 VPS35 endosomal protein-sorting factor-like | (RefSeq) UPF0505 protein C16orf62 homolog isoform X1 (A)	--	PREDICTED: probable WRKY transcription factor 47 [Nelumbo nucifera]	WRK42_ARATH RecName: Full=WRKY transcription factor 42 {ECO:0000303|Ref.1}; AltName: Full=WRKY DNA-binding protein 42 {ECO:0000303|Ref.1};	A0A1U8BDR1_NELNU SubName: Full=probable WRKY transcription factor 47 {ECO:0000313|RefSeq:XP_010279671.1};	--	GO:0005634,nucleus; GO:0003677,DNA binding; GO:0003700,DNA-binding transcription factor activity; GO:0043565,sequence-specific DNA binding; GO:0045892,negative regulation of DNA-templated transcription; GO:0003674,molecular_function; GO:0003676,nucleic acid binding; GO:0005488,binding; GO:0097159,organic cyclic compound binding; GO:1901363,heterocyclic compound binding; GO:0140110,transcription r…	WRKY DNA -binding domain	WRKY	TF	WRKY
Cluster-114949.0	8.99178	0.000565012	0.00700974	up	K08835 serine/threonine-protein kinase OSR1/STK39 [EC:2.7.11.1] | (RefSeq) serine/threonine-protein kinase 24-like (A)	--	barley B recombinant-like protein D isoform X1 [Cinnamomum micranthum f. kanehirae]	BBRD_ORYSJ RecName: Full=Barley B recombinant-like protein D; Short=BBR-like protein D; AltName: Full=GAGA-binding transcriptional activator BBR-D;	A0A3S3MKL4_9MAGN RecName: Full=GAGA-binding transcriptional activator {ECO:0000256|RuleBase:RU367160};	--	GO:0005634,nucleus; GO:0003700,DNA-binding transcription factor activity; GO:0043565,sequence-specific DNA binding; GO:0009723,response to ethylene; GO:0003674,molecular_function; GO:0140110,transcription regulator activity; GO:0003676,nucleic acid binding; GO:0003677,DNA binding; GO:0005488,binding; GO:0097159,organic cyclic compound binding; GO:1901363,heterocyclic compound binding; GO:0008150,…	GAGA binding protein-like family	BBR-BPC	TF	BBR-BPC
Cluster-116782.15	1.09897	0.000218368	0.00309306	up	K09286 EREBP-like factor | (RefSeq) dehydration-responsive element-binding protein 2C-like isoform X1 (A)	--	hypothetical protein HYC85_013756 [Camellia sinensis]	DRE2A_ARATH RecName: Full=Dehydration-responsive element-binding protein 2A {ECO:0000303|PubMed:10809011, ECO:0000303|PubMed:9707537}; Short=Protein DREB2A {ECO:0000303|PubMed:10809011, ECO:0000303|PubMed:9707537};	A0A5B7AC90_DAVIN SubName: Full=Putative ERF transcription factor ERF1 {ECO:0000313|EMBL:MPA54014.1}; Flags: Fragment;	--	GO:0005634,nucleus; GO:0003700,DNA-binding transcription factor activity; GO:0000976,transcription cis-regulatory region binding; GO:0071456,cellular response to hypoxia; GO:0010286,heat acclimation; GO:0045893,positive regulation of DNA-templated transcription; GO:0009408,response to heat; GO:0042542,response to hydrogen peroxide; GO:0010224,response to UV-B; GO:0009414,response to water depriva…	AP2 domain	AP2/ERF-ERF	TF	AP2/ERF->AP2/ERF-ERF
Cluster-118548.13	-1.33348	0.00368848	0.0323373	down	K09422 transcription factor MYB, plant | (RefSeq) transcription factor MYB61-like (A)	--	R2R3-MYB transcription factor MYB2 [Cinnamomum micranthum f. kanehirae]	MYB61_ARATH RecName: Full=Transcription factor MYB61 {ECO:0000305}; AltName: Full=Myb-related protein 61 {ECO:0000305}; Short=AtMYB61 {ECO:0000303|PubMed:16005292};	A0A443PWH6_9MAGN SubName: Full=R2R3-MYB transcription factor MYB2 {ECO:0000313|EMBL:RWR95137.1};	Transcription factor, Myb superfamily	GO:0005634,nucleus; GO:0003700,DNA-binding transcription factor activity; GO:0000976,transcription cis-regulatory region binding; GO:0010087,phloem or xylem histogenesis; GO:0010119,regulation of stomatal movement; GO:0048364,root development; GO:0010214,seed coat development; GO:0010089,xylem development; GO:0003674,molecular_function; GO:0140110,transcription regulator activity; GO:0001067,tran…	Myb-like DNA-binding domain	MYB-related	TF	MYB->MYB-related
Cluster-119051.4	-1.26753	5.18481e-07	1.48008e-05	down	K20557 transcription factor VIP1 | (RefSeq) transcription factor VIP1-like (A)	ko04016: MAPK signaling pathway - plant	hypothetical protein HHK36_001787 [Tetracentron sinense]	BZP34_ARATH RecName: Full=Basic leucine zipper 34 {ECO:0000303|PubMed:11906833}; Short=AtbZIP34 {ECO:0000303|PubMed:11906833}; Short=bZIP protein 34;	A0A835DV12_9MAGN RecName: Full=BZIP domain-containing protein {ECO:0000259|PROSITE:PS50217};	--	GO:0005634,nucleus; GO:0003677,DNA binding; GO:0003700,DNA-binding transcription factor activity; GO:0009555,pollen development; GO:0045893,positive regulation of DNA-templated transcription; GO:0003674,molecular_function; GO:0003676,nucleic acid binding; GO:0005488,binding; GO:0097159,organic cyclic compound binding; GO:1901363,heterocyclic compound binding; GO:0140110,transcription regulator ac…	bZIP transcription factor	bZIP	TF	bZIP
Cluster-122813.0	1.00254	0.000241378	0.00337295	up	K09286 EREBP-like factor | (RefSeq) ethylene-responsive transcription factor 2-like (A)	--	ethylene-responsive transcription factor 1A [Cinnamomum micranthum f. kanehirae]	ERF2_NICSY RecName: Full=Ethylene-responsive transcription factor 2; Short=NsERF2; AltName: Full=Ethylene-responsive element-binding factor 2; Short=EREBP-2;	A0A3S3Q770_9MAGN SubName: Full=Ethylene-responsive transcription factor 1A {ECO:0000313|EMBL:RWR80619.1};	--	GO:0005634,nucleus; GO:0003677,DNA binding; GO:0003700,DNA-binding transcription factor activity; GO:0006952,defense response; GO:0009873,ethylene-activated signaling pathway; GO:0003674,molecular_function; GO:0003676,nucleic acid binding; GO:0005488,binding; GO:0097159,organic cyclic compound binding; GO:1901363,heterocyclic compound binding; GO:0140110,transcription regulator activity; GO:00069…	AP2 domain	AP2/ERF-ERF	TF	AP2/ERF->AP2/ERF-ERF
Cluster-120156.0	-1.18204	5.525e-07	1.56816e-05	down	K13464 jasmonate ZIM domain-containing protein | (RefSeq) protein TIFY 6B isoform X1 (A)	ko04075: Plant hormone signal transduction	PREDICTED: protein TIFY 6B-like [Nelumbo nucifera]	TIF6B_ORYSJ RecName: Full=Protein TIFY 6b {ECO:0000305}; Short=OsTIFY6b {ECO:0000303|PubMed:19618278}; AltName: Full=Jasmonate ZIM domain-containing protein 4 {ECO:0000305}; Short=OsJAZ4 {ECO:0000303|PubMed:19618278}; AltName: Full=OsJAZ8 {ECO:0000303|PubMed:21332845};	A0A1U8AKZ3_NELNU SubName: Full=protein TIFY 6B-like {ECO:0000313|RefSeq:XP_010268407.1};	--	GO:0005634,nucleus; GO:0031347,regulation of defense response; GO:2000022,regulation of jasmonic acid mediated signaling pathway; GO:0009611,response to wounding; GO:0006950,response to stress; GO:0006952,defense response; GO:0008150,biological_process; GO:0048583,regulation of response to stimulus; GO:0050789,regulation of biological process; GO:0050896,response to stimulus; GO:0065007,biologica…	--	Others	TR	Others
Cluster-120156.7	-1.10004	1.77839e-10	9.19445e-09	down	K13464 jasmonate ZIM domain-containing protein | (RefSeq) protein TIFY 6B-like isoform X1 (A)	ko04075: Plant hormone signal transduction	protein TIFY 6B-like protein [Cinnamomum micranthum f. kanehirae]	TIF6B_ARATH RecName: Full=Protein TIFY 6B; AltName: Full=Jasmonate ZIM domain-containing protein 3; AltName: Full=Protein JASMONATE INSENSITIVE 3;	A0A3S3MNH9_9MAGN SubName: Full=Protein TIFY 6B-like protein {ECO:0000313|EMBL:RWR79589.1};	--	GO:0005634,nucleus; GO:0042802,identical protein binding; GO:0006952,defense response; GO:0009867,jasmonic acid mediated signaling pathway; GO:0031347,regulation of defense response; GO:2000022,regulation of jasmonic acid mediated signaling pathway; GO:0009611,response to wounding; GO:0003674,molecular_function; GO:0005488,binding; GO:0005515,protein binding; GO:0006950,response to stress; GO:000…	tify domain	Others	TR	Others
Cluster-121314.0	1.77549	0.00110123	0.0121741	up	K13425 WRKY transcription factor 22 | (RefSeq) WRKY transcription factor 22-like isoform X1 (A)	ko04016: MAPK signaling pathway - plant; ko04626: Plant-pathogen interaction	WRKY transcription factor 22 [Vitis vinifera]	WRK22_ARATH RecName: Full=WRKY transcription factor 22; AltName: Full=WRKY DNA-binding protein 22;	A0A438EH63_VITVI SubName: Full=WRKY transcription factor 22 {ECO:0000313|EMBL:RVW47046.1};	--	GO:0005634,nucleus; GO:0003700,DNA-binding transcription factor activity; GO:0000976,transcription cis-regulatory region binding; GO:0071456,cellular response to hypoxia; GO:0006952,defense response; GO:0010150,leaf senescence; GO:0003674,molecular_function; GO:0140110,transcription regulator activity; GO:0001067,transcription regulatory region nucleic acid binding; GO:0003676,nucleic acid bindin…	--	WRKY	TF	WRKY
Cluster-121318.10	-2.37427	1.22592e-06	3.19873e-05	down	K25796 plant-specific transcription factor YABBY family protein | (RefSeq) protein YABBY 4-like (A)	--	PREDICTED: protein YABBY 4-like [Nelumbo nucifera]	YAB1_ARATH RecName: Full=Axial regulator YABBY 1; AltName: Full=Fl-54; AltName: Full=Protein ABNORMAL FLORAL ORGANS; AltName: Full=Protein FILAMENTOUS FLOWER; AltName: Full=Protein antherless;	A0A1U8ABG3_NELNU SubName: Full=protein YABBY 4-like {ECO:0000313|RefSeq:XP_010259025.1};	--	GO:0005634,nucleus; GO:0003700,DNA-binding transcription factor activity; GO:0046872,metal ion binding; GO:0000976,transcription cis-regulatory region binding; GO:0010158,abaxial cell fate specification; GO:0045165,cell fate commitment; GO:0010154,fruit development; GO:0010450,inflorescence meristem growth; GO:0009933,meristem structural organization; GO:0009944,polarity specification of adaxial/…	YABBY protein	C2C2-YABBY	TF	C2C2->C2C2-YABBY
Cluster-121799.0	-1.63123	1.27151e-35	4.65019e-33	down	K09338 homeobox-leucine zipper protein | (RefSeq) homeobox-leucine zipper protein ATHB-13-like (A)	--	hypothetical protein HHK36_007214 [Tetracentron sinense]	ATB13_ARATH RecName: Full=Homeobox-leucine zipper protein ATHB-13; AltName: Full=HD-ZIP protein ATHB-13; AltName: Full=Homeodomain transcription factor ATHB-13;	A0A835DLE0_9MAGN RecName: Full=Homeobox domain-containing protein {ECO:0000259|PROSITE:PS50071};	Transcription factor HEX, contains HOX and HALZ domains	GO:0005634,nucleus; GO:0003700,DNA-binding transcription factor activity; GO:0000981,DNA-binding transcription factor activity, RNA polymerase II-specific; GO:0043565,sequence-specific DNA binding; GO:0000976,transcription cis-regulatory region binding; GO:0048826,cotyledon morphogenesis; GO:0009965,leaf morphogenesis; GO:0045893,positive regulation of DNA-templated transcription; GO:0080022,prim…	Homeodomain	HB-HD-ZIP	TF	HB->HB-HD-ZIP
Cluster-122082.9	3.74362	5.05581e-07	1.45068e-05	up	K10999 cellulose synthase A [EC:2.4.1.12] | (RefSeq) cellulose synthase A catalytic subunit 3 [UDP-forming]-like isoform X1 (A)	--	hypothetical protein H6P81_009366 [Aristolochia fimbriata]	CESA8_ORYSJ RecName: Full=Probable cellulose synthase A catalytic subunit 8 [UDP-forming]; EC=2.4.1.12; AltName: Full=OsCesA8;	A0A3S3MQB6_9MAGN RecName: Full=Cellulose synthase {ECO:0000256|RuleBase:RU361116}; EC=2.4.1.12 {ECO:0000256|RuleBase:RU361116};	--	GO:0016021,integral component of membrane; GO:0005886,plasma membrane; GO:0016760,cellulose synthase (UDP-forming) activity; GO:0016759,cellulose synthase activity; GO:0046872,metal ion binding; GO:0071555,cell wall organization; GO:0030244,cellulose biosynthetic process; GO:0009833,plant-type primary cell wall biogenesis; GO:0003674,molecular_function; GO:0003824,catalytic activity; GO:0008194,U…	Cellulose synthase	MYB-related	TF	MYB->MYB-related
Cluster-122742.0	-1.48529	6.91412e-05	0.00114597	down	K09419 heat shock transcription factor, other eukaryote | (RefSeq) heat stress transcription factor A-2b (A)	--	hypothetical protein FEM48_Zijuj09G0045300 [Ziziphus jujuba var. spinosa]	HFA2B_ORYSJ RecName: Full=Heat stress transcription factor A-2b; AltName: Full=Heat stress transcription factor 18; Short=OsHsf-18; AltName: Full=Heat stress transcription factor 5; Short=rHsf5;	A0A6P6V010_COFAR SubName: Full=heat stress transcription factor A-6b-like isoform X1 {ECO:0000313|RefSeq:XP_027096032.1, ECO:0000313|RefSeq:XP_027096041.1};	Heat shock transcription factor	GO:0005737,cytoplasm; GO:0005634,nucleus; GO:0003700,DNA-binding transcription factor activity; GO:0000978,RNA polymerase II cis-regulatory region sequence-specific DNA binding; GO:0034605,cellular response to heat; GO:0006357,regulation of transcription by RNA polymerase II; GO:0003674,molecular_function; GO:0140110,transcription regulator activity; GO:0000976,transcription cis-regulatory region…	--	HSF	TF	HSF
Cluster-137888.1	1.20956	6.42458e-05	0.00107521	up	K09286 EREBP-like factor | (RefSeq) ethylene-responsive transcription factor 3-like (A)	--	ethylene-responsive transcription factor 3 [Prunus avium]	ERF3_TOBAC RecName: Full=Ethylene-responsive transcription factor 3; AltName: Full=Ethylene-responsive element-binding factor 3 homolog; AltName: Full=Ethylene-responsive element-binding factor 5; Short=EREBP-5; AltName: Full=NtERF5;	A0A6P5RSG3_PRUAV SubName: Full=ethylene-responsive transcription factor 3 {ECO:0000313|RefSeq:XP_021807800.1};	--	GO:0005634,nucleus; GO:0003677,DNA binding; GO:0003700,DNA-binding transcription factor activity; GO:0006952,defense response; GO:0009873,ethylene-activated signaling pathway; GO:0003674,molecular_function; GO:0003676,nucleic acid binding; GO:0005488,binding; GO:0097159,organic cyclic compound binding; GO:1901363,heterocyclic compound binding; GO:0140110,transcription regulator activity; GO:00069…	AP2 domain	AP2/ERF-ERF	TF	AP2/ERF->AP2/ERF-ERF
Cluster-125422.0	1.14421	0.000362116	0.00478015	up	K10523 speckle-type POZ protein | (RefSeq) putative BTB/POZ domain-containing protein At2g40440 (A)	--	hypothetical protein HHK36_025074 [Tetracentron sinense]	BT1_ARATH RecName: Full=BTB/POZ and TAZ domain-containing protein 1; AltName: Full=BTB and TAZ domain protein 1;	A0A834YR69_9MAGN RecName: Full=BTB domain-containing protein {ECO:0000259|PROSITE:PS50097};	CREB binding protein/P300 and related TAZ Zn-finger proteins	GO:0005737,cytoplasm; GO:0005634,nucleus; GO:0005516,calmodulin binding; GO:0046872,metal ion binding; GO:0009553,embryo sac development; GO:0009555,pollen development; GO:0016567,protein ubiquitination; GO:0006355,regulation of DNA-templated transcription; GO:0009733,response to auxin; GO:0042542,response to hydrogen peroxide; GO:0009751,response to salicylic acid; GO:0003674,molecular_function;…	TAZ zinc finger	TAZ	TR	TAZ
Cluster-125475.2	-1.11053	0.00645639	0.0497551	down	K04683 transcription factor Dp-1 | (RefSeq) transcription factor-like protein DPB (A)	ko03083: Polycomb repressive complex	transcription factor-like protein DPB [Telopea speciosissima]	DPB_ARATH RecName: Full=Transcription factor-like protein DPB; AltName: Full=DP-like protein B; Short=AtDPbB; AltName: Full=E2F dimerization partner protein B;	A0A1U7ZZ51_NELNU SubName: Full=transcription factor-like protein DPB isoform X3 {ECO:0000313|RefSeq:XP_010253994.1};	E2F-like protein	GO:0005737,cytoplasm; GO:0070176,DRM complex; GO:0005634,nucleus; GO:0003677,DNA binding; GO:0000981,DNA-binding transcription factor activity, RNA polymerase II-specific; GO:0046982,protein heterodimerization activity; GO:0042023,DNA endoreduplication; GO:0000082,G1/S transition of mitotic cell cycle; GO:0051726,regulation of cell cycle; GO:0006357,regulation of transcription by RNA polymerase I…	Transcription factor DP	E2F-DP	TF	E2F-DP
Cluster-127202.4	1.06897	0.00477034	0.0395823	up	K09264 MADS-box transcription factor, plant | (RefSeq) agamous-like MADS-box protein AP1 isoform X1 (A)	--	putative MADS-domain transcription factor MpMADS15 [Magnolia praecocissima]	AP1_VITVI RecName: Full=Agamous-like MADS-box protein AP1 {ECO:0000305}; AltName: Full=APETALA1-like protein {ECO:0000303|PubMed:15247405}; Short=AP1-like protein {ECO:0000303|PubMed:15247405}; Short=VvAP1 {ECO:0000303|PubMed:18997115}; Short=VviAP1 {ECO:0000303|PubMed:26818751};	Q948U1_9MAGN SubName: Full=Putative MADS-domain transcription factor MpMADS15 {ECO:0000313|EMBL:BAB70749.1};	MADS box transcription factor	GO:0005634,nucleus; GO:0000981,DNA-binding transcription factor activity, RNA polymerase II-specific; GO:0046983,protein dimerization activity; GO:0000978,RNA polymerase II cis-regulatory region sequence-specific DNA binding; GO:0010582,floral meristem determinacy; GO:0045944,positive regulation of transcription by RNA polymerase II; GO:0006357,regulation of transcription by RNA polymerase II; GO…	SRF-type transcription factor (DNA-binding and dimerisation domain)	MADS-M-type	TF	MADS->MADS-M-type
Cluster-128496.0	-1.79399	4.46111e-06	0.000101141	down	K12606 CCR4-NOT transcription complex subunit 9 | (RefSeq) uncharacterized protein LOC129304070 isoform X1 (A)	ko03018: RNA degradation	TPA_asm: hypothetical protein HUJ06_018689 [Nelumbo nucifera]	--	A0A822ZU49_NELNU SubName: Full=Uncharacterized protein {ECO:0000313|EMBL:DAD48752.1};	Protein involved in cell differentiation/sexual development	--	--	Rcd1-like	TR	Rcd1-like
Cluster-128539.3	1.05059	5.76352e-07	1.62552e-05	up	K25869 zinc finger protein IDD1/2 | (RefSeq) zinc finger protein GAI-ASSOCIATED FACTOR 1-like (A)	--	zinc finger protein [Cinnamomum micranthum f. kanehirae]	IDD1_ARATH RecName: Full=Zinc finger protein ENHYDROUS {ECO:0000303|PubMed:21571950}; AltName: Full=Protein indeterminate-domain 1 {ECO:0000303|PubMed:16784536};	A0A443N1D6_9MAGN SubName: Full=Zinc finger protein {ECO:0000313|EMBL:RWR72345.1};	FOG: Zn-finger	GO:0005634,nucleus; GO:0003700,DNA-binding transcription factor activity; GO:0046872,metal ion binding; GO:0000976,transcription cis-regulatory region binding; GO:0009740,gibberellic acid mediated signaling pathway; GO:0009937,regulation of gibberellic acid mediated signaling pathway; GO:0010029,regulation of seed germination; GO:0006355,regulation of DNA-templated transcription; GO:0010431,seed …	Zinc finger, C2H2 type	C2H2	TF	C2H2
Cluster-131154.0	-1.15153	0.00171969	0.0175613	down	--	--	PREDICTED: protein TIFY 5A-like [Nelumbo nucifera]	TIF5A_ARATH RecName: Full=Protein TIFY 5A {ECO:0000303|PubMed:17499004}; AltName: Full=Jasmonate ZIM domain-containing protein 8 {ECO:0000303|PubMed:17637675};	A0A1U7Z267_NELNU SubName: Full=protein TIFY 5A-like {ECO:0000313|RefSeq:XP_010244732.1};	--	GO:0005634,nucleus; GO:0006952,defense response; GO:0031347,regulation of defense response; GO:2000022,regulation of jasmonic acid mediated signaling pathway; GO:0009611,response to wounding; GO:0006950,response to stress; GO:0008150,biological_process; GO:0050896,response to stimulus; GO:0048583,regulation of response to stimulus; GO:0050789,regulation of biological process; GO:0065007,biologica…	--	Tify	TF	Tify
Cluster-131154.4	-1.42145	1.21888e-06	3.1822e-05	down	--	--	PREDICTED: protein TIFY 5A-like [Nelumbo nucifera]	TIF5A_ARATH RecName: Full=Protein TIFY 5A {ECO:0000303|PubMed:17499004}; AltName: Full=Jasmonate ZIM domain-containing protein 8 {ECO:0000303|PubMed:17637675};	A0A1U7Z267_NELNU SubName: Full=protein TIFY 5A-like {ECO:0000313|RefSeq:XP_010244732.1};	--	GO:0005634,nucleus; GO:0006952,defense response; GO:0031347,regulation of defense response; GO:2000022,regulation of jasmonic acid mediated signaling pathway; GO:0009611,response to wounding; GO:0006950,response to stress; GO:0008150,biological_process; GO:0050896,response to stimulus; GO:0048583,regulation of response to stimulus; GO:0050789,regulation of biological process; GO:0065007,biologica…	--	Tify	TF	Tify
Cluster-131205.0	-1.54614	2.44006e-06	5.86588e-05	down	--	--	hypothetical protein H6P81_004125 [Aristolochia fimbriata]	--	A0A443PXC4_9MAGN SubName: Full=BHLH transcriptional factor {ECO:0000313|EMBL:RWR95383.1};	--	GO:0003700,DNA-binding transcription factor activity; GO:0046983,protein dimerization activity; GO:0009960,endosperm development; GO:0003674,molecular_function; GO:0140110,transcription regulator activity; GO:0005488,binding; GO:0005515,protein binding; GO:0000003,reproduction; GO:0003006,developmental process involved in reproduction; GO:0007275,multicellular organism development; GO:0008150,bio…	Helix-loop-helix DNA-binding domain	bHLH	TF	bHLH
Cluster-131474.5	2.59996	1.44867e-21	2.13323e-19	up	K15775 betanidin 6-O-glucosyltransferase [EC:2.4.1.-] | (RefSeq) anthocyanidin 3-O-glucosyltransferase 2 (A)	ko00965: Betalain biosynthesis; ko01100: Metabolic pathways; ko01110: Biosynthesis of secondary metabolites	UDP-glycosyltransferase 71K1-like protein [Cinnamomum micranthum f. kanehirae]	U71K1_MALDO RecName: Full=UDP-glycosyltransferase 71K1 {ECO:0000303|Ref.1}; EC=2.4.1.- {ECO:0000305}; AltName: Full=UDP-glucose:chalcone 2'-O-glucosyltransferase {ECO:0000305}; AltName: Full=UDP-glucose:flavonol 2'-O-glucosyltransferase {ECO:0000305};	A0A443N689_9MAGN RecName: Full=Glycosyltransferase {ECO:0000256|RuleBase:RU362057}; EC=2.4.1.- {ECO:0000256|RuleBase:RU362057};	UDP-glucuronosyl and UDP-glucosyl transferase	GO:0035251,UDP-glucosyltransferase activity; GO:0003674,molecular_function; GO:0003824,catalytic activity; GO:0008194,UDP-glycosyltransferase activity; GO:0016740,transferase activity; GO:0016757,glycosyltransferase activity; GO:0016758,hexosyltransferase activity; GO:0046527,glucosyltransferase activity	Lateral organ boundaries (LOB) domain	LOB	TF	LOB
Cluster-131804.1	-1.10861	0.00526146	0.0425359	down	K10523 speckle-type POZ protein | (RefSeq) BTB/POZ domain-containing protein At1g55760-like isoform X1 (A)	--	PREDICTED: BTB/POZ and TAZ domain-containing protein 3-like [Nelumbo nucifera]	BT3_ARATH RecName: Full=BTB/POZ and TAZ domain-containing protein 3; AltName: Full=BTB and TAZ domain protein 3;	A0A1U7YQV6_NELNU SubName: Full=BTB/POZ and TAZ domain-containing protein 3-like {ECO:0000313|RefSeq:XP_010242480.1, ECO:0000313|RefSeq:XP_010242481.1};	CREB binding protein/P300 and related TAZ Zn-finger proteins	GO:0005516,calmodulin binding; GO:0046872,metal ion binding; GO:0016567,protein ubiquitination; GO:0006355,regulation of DNA-templated transcription; GO:0009409,response to cold; GO:0009723,response to ethylene; GO:0042542,response to hydrogen peroxide; GO:0009751,response to salicylic acid; GO:0009651,response to salt stress; GO:0003674,molecular_function; GO:0005488,binding; GO:0005515,protein …	TAZ zinc finger	TAZ	TR	TAZ
Cluster-132018.3	1.17059	0.00514387	0.0418813	up	K01179 endoglucanase [EC:3.2.1.4] | (RefSeq) endoglucanase 23-like (A)	ko00500: Starch and sucrose metabolism; ko01100: Metabolic pathways	zinc finger protein [Cinnamomum micranthum f. kanehirae]	BBX22_ARATH RecName: Full=B-box zinc finger protein 22 {ECO:0000303|PubMed:19920209}; AltName: Full=Protein DOUBLE B-BOX 3 {ECO:0000303|PubMed:18540109}; AltName: Full=Protein LIGHT-REGULATED ZINC FINGER PROTEIN 1 {ECO:0000303|PubMed:18796637}; AltName: Full=Protein SALT TOLERANCE HOMOLOG 3;	A0A3S3N1D9_9MAGN SubName: Full=Zinc finger protein {ECO:0000313|EMBL:RWR86443.1};	--	GO:0005634,nucleus; GO:0008270,zinc ion binding; GO:0009640,photomorphogenesis; GO:0006355,regulation of DNA-templated transcription; GO:0003674,molecular_function; GO:0005488,binding; GO:0043167,ion binding; GO:0043169,cation binding; GO:0046872,metal ion binding; GO:0046914,transition metal ion binding; GO:0007275,multicellular organism development; GO:0008150,biological_process; GO:0009314,res…	B-box zinc finger	Others	TR	Others
Cluster-132932.0	3.09601	0.000109351	0.0016947	up	--	--	zinc finger protein [Macleaya cordata]	RITF1_ARATH RecName: Full=Protein RGF1 INDUCIBLE TRANSCRIPTION FACTOR 1 {ECO:0000303|PubMed:31801996};	A0A200Q5Q5_9MAGN SubName: Full=Zinc finger protein {ECO:0000313|EMBL:OVA05810.1};	--	GO:0005634,nucleus; GO:0046872,metal ion binding; GO:0010078,maintenance of root meristem identity; GO:2000377,regulation of reactive oxygen species metabolic process; GO:2000280,regulation of root development; GO:0043434,response to peptide hormone; GO:0003674,molecular_function; GO:0005488,binding; GO:0043167,ion binding; GO:0043169,cation binding; GO:0007275,multicellular organism development;…	PLATZ transcription factor	PLATZ	TF	PLATZ
Cluster-133699.8	4.36537	5.88433e-05	0.000996384	up	--	--	CINCINNATA1, partial [Aristolochia praevenosa]	TCP2_ARATH RecName: Full=Transcription factor TCP2 {ECO:0000303|PubMed:10363373}; AltName: Full=Protein TEOSINTE BRANCHED 1 {ECO:0000303|PubMed:17307924}; AltName: Full=Protein TEOSINTE-LIKE1, CYCLOIDEA, and PROLIFERATING CELL FACTOR 2 {ECO:0000303|PubMed:10363373};	A0A6M8YG37_9MAGN SubName: Full=CINCINNATA1 {ECO:0000313|EMBL:QKK36318.1}; Flags: Fragment;	--	GO:0005634,nucleus; GO:0003700,DNA-binding transcription factor activity; GO:0043565,sequence-specific DNA binding; GO:0048366,leaf development; GO:1903508,positive regulation of nucleic acid-templated transcription; GO:2000306,positive regulation of photomorphogenesis; GO:2000032,regulation of secondary shoot formation; GO:0006355,regulation of DNA-templated transcription; GO:0009637,response to…	TCP family transcription factor	TCP	TF	TCP
Cluster-133968.10	-4.52219	0.000123173	0.00188534	down	K10398 kinesin family member 11 | (RefSeq) 125 kDa kinesin-related protein-like (A)	ko04814: Motor proteins	zinc finger CCCH domain-containing protein 19-like protein isoform X8 [Cinnamomum micranthum f. kanehirae]	Y5843_ARATH RecName: Full=Uncharacterized protein At5g08430;	A0A443PPM5_9MAGN SubName: Full=Zinc finger CCCH domain-containing protein 19-like protein isoform X8 {ECO:0000313|EMBL:RWR92699.1};	RNA polymerase I transcription factor UAF	GO:0003677,DNA binding; GO:0003674,molecular_function; GO:0003676,nucleic acid binding; GO:0005488,binding; GO:0097159,organic cyclic compound binding; GO:1901363,heterocyclic compound binding	Plus-3 domain	SWI/SNF-BAF60b	TR	SWI/SNF-BAF60b
Cluster-134842.3	1.20185	2.1235e-06	5.19442e-05	up	K14494 DELLA protein | (RefSeq) DELLA protein GAI1-like (A)	ko04075: Plant hormone signal transduction	protein SCARECROW [Cinnamomum micranthum f. kanehirae]	SCR_ARATH RecName: Full=Protein SCARECROW {ECO:0000303|PubMed:8756724}; Short=AtSCR {ECO:0000303|PubMed:8756724}; AltName: Full=GRAS family protein 20; Short=AtGRAS-20; AltName: Full=Protein SHOOT GRAVITROPISM 1 {ECO:0000303|PubMed:9670559};	A0A3S3NGC7_9MAGN SubName: Full=Protein SCARECROW {ECO:0000313|EMBL:RWR79118.1};	--	GO:0005634,nucleus; GO:0003700,DNA-binding transcription factor activity; GO:0043565,sequence-specific DNA binding; GO:0008356,asymmetric cell division; GO:0090610,bundle sheath cell fate specification; GO:0045454,cell redox homeostasis; GO:0009630,gravitropism; GO:0048366,leaf development; GO:0051457,maintenance of protein location in nucleus; GO:0009956,radial pattern formation; GO:0006355,regu…	GRAS domain family	GRAS	TF	GRAS
Cluster-135013.1	-2.62612	4.684e-12	2.8906e-10	down	K09422 transcription factor MYB, plant | (RefSeq) transcription factor MYB17 isoform X1 (A)	--	myb-related protein 308-like protein [Cinnamomum micranthum f. kanehirae]	MYB17_ARATH RecName: Full=Transcription factor MYB17 {ECO:0000305}; AltName: Full=Myb-related protein 17 {ECO:0000303|PubMed:11597504}; Short=AtMYB17 {ECO:0000303|PubMed:11597504}; AltName: Full=Protein LATE MERISTEM IDENTITY 2;	A0A3S4PL63_9MAGN SubName: Full=Myb-related protein 308-like protein {ECO:0000313|EMBL:RWR91885.1};	Transcription factor, Myb superfamily	GO:0005634,nucleus; GO:0003677,DNA binding; GO:0003700,DNA-binding transcription factor activity; GO:0009908,flower development; GO:0009909,regulation of flower development; GO:0003674,molecular_function; GO:0003676,nucleic acid binding; GO:0005488,binding; GO:0097159,organic cyclic compound binding; GO:1901363,heterocyclic compound binding; GO:0140110,transcription regulator activity; GO:0000003…	Myb-like DNA-binding domain	MYB	TF	MYB->MYB
Cluster-135082.0	-1.19383	0.000477851	0.00607948	down	--	--	hypothetical protein HHK36_026380 [Tetracentron sinense]	--	A0A834YL91_9MAGN RecName: Full=C2H2-type domain-containing protein {ECO:0000259|PROSITE:PS50157};	--	--	Zinc finger, C2H2 type	C2H2	TF	C2H2
Cluster-136708.1	-2.18365	6.15633e-06	0.000134847	down	K14486 auxin response factor | (RefSeq) auxin response factor 2B-like (A)	ko04075: Plant hormone signal transduction	hypothetical protein H6P81_002068 [Aristolochia fimbriata]	ARFB_ARATH RecName: Full=Auxin response factor 2; AltName: Full=ARF1-binding protein; Short=ARF1-BP; AltName: Full=Protein MEGAINTEGUMENTA;	U5CU84_AMBTC RecName: Full=Auxin response factor {ECO:0000256|RuleBase:RU004561};	--	GO:0005634,nucleus; GO:0003700,DNA-binding transcription factor activity; GO:0043565,sequence-specific DNA binding; GO:0009734,auxin-activated signaling pathway; GO:0010227,floral organ abscission; GO:0010047,fruit dehiscence; GO:0010150,leaf senescence; GO:0008285,negative regulation of cell population proliferation; GO:0045892,negative regulation of DNA-templated transcription; GO:0048481,plant…	AUX/IAA family	B3-ARF	TF	B3->B3-ARF
Cluster-136708.5	-2.11319	9.18075e-05	0.00145879	down	K14486 auxin response factor | (RefSeq) auxin response factor 2B-like (A)	ko04075: Plant hormone signal transduction	hypothetical protein H6P81_002068 [Aristolochia fimbriata]	ARFB_ARATH RecName: Full=Auxin response factor 2; AltName: Full=ARF1-binding protein; Short=ARF1-BP; AltName: Full=Protein MEGAINTEGUMENTA;	U5CU84_AMBTC RecName: Full=Auxin response factor {ECO:0000256|RuleBase:RU004561};	--	GO:0005634,nucleus; GO:0003700,DNA-binding transcription factor activity; GO:0043565,sequence-specific DNA binding; GO:0009734,auxin-activated signaling pathway; GO:0010227,floral organ abscission; GO:0010047,fruit dehiscence; GO:0010150,leaf senescence; GO:0008285,negative regulation of cell population proliferation; GO:0045892,negative regulation of DNA-templated transcription; GO:0048481,plant…	Auxin response factor	AUX/IAA	TR	AUX/IAA
Cluster-136708.6	-1.12418	3.536e-12	2.20656e-10	down	K14486 auxin response factor | (RefSeq) auxin response factor 2-like (A)	ko04075: Plant hormone signal transduction	auxin response factor 23-like protein [Cinnamomum micranthum f. kanehirae]	ARFB_ARATH RecName: Full=Auxin response factor 2; AltName: Full=ARF1-binding protein; Short=ARF1-BP; AltName: Full=Protein MEGAINTEGUMENTA;	A0A3S3PZQ3_9MAGN RecName: Full=Auxin response factor {ECO:0000256|RuleBase:RU004561};	--	GO:0005634,nucleus; GO:0003700,DNA-binding transcription factor activity; GO:0043565,sequence-specific DNA binding; GO:0009734,auxin-activated signaling pathway; GO:0010227,floral organ abscission; GO:0010047,fruit dehiscence; GO:0010150,leaf senescence; GO:0008285,negative regulation of cell population proliferation; GO:0045892,negative regulation of DNA-templated transcription; GO:0048481,plant…	Auxin response factor	B3-ARF	TF	B3->B3-ARF
Cluster-152782.7	8.21863	0.00188054	0.0188595	up	K09284 AP2-like factor, euAP2 lineage | (RefSeq) APETALA2-like protein 1 isoform X1 (A)	--	PREDICTED: AP2-like ethylene-responsive transcription factor TOE3 isoform X3 [Nelumbo nucifera]	AP21_ORYSI RecName: Full=APETALA2-like protein 1 {ECO:0000305};	A0A1U7ZXZ1_NELNU SubName: Full=AP2-like ethylene-responsive transcription factor TOE3 isoform X3 {ECO:0000313|RefSeq:XP_010253488.1};	--	GO:0005634,nucleus; GO:0003677,DNA binding; GO:0003700,DNA-binding transcription factor activity; GO:0045892,negative regulation of DNA-templated transcription; GO:2000014,regulation of endosperm development; GO:0009909,regulation of flower development; GO:0080050,regulation of seed development; GO:0010581,regulation of starch biosynthetic process; GO:0003674,molecular_function; GO:0003676,nuclei…	AP2 domain	AP2/ERF-ERF	TF	AP2/ERF->AP2/ERF-ERF
Cluster-138999.2	7.7115	0.00418428	0.0356763	up	K24405 [histone H3]-lysine9 N-dimethyltransferase [EC:2.1.1.368] | (RefSeq) histone-lysine N-methyltransferase, H3 lysine-9 specific SUVH1 (A)	ko00310: Lysine degradation; ko01100: Metabolic pathways	histone-lysine N-methyltransferase, H3 lysine-9 specific SUVH1-like protein [Cinnamomum micranthum f. kanehirae]	SUVH1_TOBAC RecName: Full=Histone-lysine N-methyltransferase, H3 lysine-9 specific SUVH1; EC=2.1.1.- {ECO:0000305|PubMed:15546353}; EC=2.1.1.368 {ECO:0000305|PubMed:15546353, ECO:0000305|PubMed:15574848}; EC=2.1.1.369 {ECO:0000305|PubMed:15546353}; AltName: Full=Histone H3-K9 methyltransferase 1; Short=H3-K9-HMTase 1; AltName: Full=NtSet1; AltName: Full=Suppressor of variegation 3-9 homolog prote…	A0A3S3NHD7_9MAGN SubName: Full=Histone-lysine N-methyltransferase, H3 lysine-9 specific SUVH1-like protein {ECO:0000313|EMBL:RWR79724.1};	Histone H3 (Lys9) methyltransferase SUV39H1/Clr4, required for transcriptional silencing	GO:0005694,chromosome; GO:0005634,nucleus; GO:0003690,double-stranded DNA binding; GO:0042054,histone methyltransferase activity; GO:0018024,histone-lysine N-methyltransferase activity; GO:0008270,zinc ion binding; GO:0006325,chromatin organization; GO:0034968,histone lysine methylation; GO:0016571,histone methylation; GO:0003674,molecular_function; GO:0003676,nucleic acid binding; GO:0003677,DNA…	SAD/SRA domain	SET	TR	SET
Cluster-139353.0	-1.04957	2.13773e-07	6.62368e-06	down	K09264 MADS-box transcription factor, plant | (RefSeq) MADS-box transcription factor 6 (A)	--	SUPRESSOR OF OVEREXPRESSION OF CONSTANS1 [Magnolia virginiana]	SOC1_ARATH RecName: Full=MADS-box protein SOC1 {ECO:0000303|PubMed:15805477, ECO:0000303|PubMed:17428825, ECO:0000303|PubMed:18339670}; AltName: Full=Agamous-like MADS-box protein AGL20 {ECO:0000303|PubMed:10995392, ECO:0000303|PubMed:11123798}; AltName: Full=Protein SUPPRESSOR OF CONSTANS OVEREXPRESSION 1 {ECO:0000303|PubMed:15805477, ECO:0000303|PubMed:17428825, ECO:0000303|PubMed:18339670};	C9EF57_MAGVI SubName: Full=SUPRESSOR OF OVEREXPRESSION OF CONSTANS1 {ECO:0000313|EMBL:ACV88635.1};	MADS box transcription factor	GO:0005737,cytoplasm; GO:0005634,nucleus; GO:0003700,DNA-binding transcription factor activity; GO:0000981,DNA-binding transcription factor activity, RNA polymerase II-specific; GO:0046983,protein dimerization activity; GO:0000978,RNA polymerase II cis-regulatory region sequence-specific DNA binding; GO:0030154,cell differentiation; GO:0009908,flower development; GO:0010077,maintenance of inflore…	SRF-type transcription factor (DNA-binding and dimerisation domain)	MADS-MIKC	TF	MADS->MADS-MIKC
Cluster-139558.7	-8.38196	1.25621e-06	3.26628e-05	down	K11450 [histone H3]-N6,N6-dimethyl-L-lysine4 FAD-dependent demethylase [EC:1.14.99.66] | (RefSeq) lysine-specific histone demethylase 1 homolog 2-like (A)	--	hypothetical protein HHK36_003020 [Tetracentron sinense]	LDL3_ARATH RecName: Full=Lysine-specific histone demethylase 1 homolog 3; EC=1.-.-.-; AltName: Full=Flavin-containing amine oxidase domain-containing protein 3; AltName: Full=Protein LSD1-like 3;	A0A835DS33_9MAGN RecName: Full=SWIRM domain-containing protein {ECO:0000259|PROSITE:PS50934};	Amine oxidase	GO:0016491,oxidoreductase activity; GO:0046592,polyamine oxidase activity; GO:0006325,chromatin organization; GO:0016570,histone modification; GO:0006598,polyamine catabolic process; GO:0003674,molecular_function; GO:0003824,catalytic activity; GO:0016645,oxidoreductase activity, acting on the CH-NH group of donors; GO:0016647,oxidoreductase activity, acting on the CH-NH group of donors, oxygen a…	Flavin containing amine oxidoreductase	SWI/SNF-SWI3	TR	SWI/SNF-SWI3
Cluster-139571.1	-1.7636	1.52266e-13	1.09754e-11	down	K13464 jasmonate ZIM domain-containing protein | (RefSeq) protein TIFY 9-like isoform X1 (A)	ko04075: Plant hormone signal transduction	protein TIFY 9 [Cinnamomum micranthum f. kanehirae]	TIF9_ARATH RecName: Full=Protein TIFY 9; AltName: Full=Jasmonate ZIM domain-containing protein 10; AltName: Full=Protein JASMONATE-ASSOCIATED 1; AltName: Full=Protein JAZ10;	A0A3S3NUT0_9MAGN SubName: Full=Protein TIFY 9 {ECO:0000313|EMBL:RWR86959.1};	--	GO:0005634,nucleus; GO:0042803,protein homodimerization activity; GO:0006952,defense response; GO:0031347,regulation of defense response; GO:2000022,regulation of jasmonic acid mediated signaling pathway; GO:0010112,regulation of systemic acquired resistance; GO:0009753,response to jasmonic acid; GO:0009611,response to wounding; GO:0003674,molecular_function; GO:0005488,binding; GO:0005515,protei…	Jas motif	Tify	TF	Tify
Cluster-140186.0	-1.29219	0.000448907	0.0057576	down	K14492 two-component response regulator ARR-A family | (RefSeq) two-component response regulator ORR9-like (A)	ko04075: Plant hormone signal transduction	two-component response regulator ORR9-like [Dioscorea cayenensis subsp. rotundata]	ORR10_ORYSI RecName: Full=Two-component response regulator ORR10 {ECO:0000305}; AltName: Full=Type A response regulator 10 {ECO:0000303|PubMed:16472405}; Short=OsRR10 {ECO:0000303|PubMed:16472405};	A0A443NMZ7_9MAGN SubName: Full=Signal transduction response regulator {ECO:0000313|EMBL:RWR79894.1};	GATA-4/5/6 transcription factors	GO:0005634,nucleus; GO:0009736,cytokinin-activated signaling pathway; GO:0000160,phosphorelay signal transduction system; GO:0007154,cell communication; GO:0007165,signal transduction; GO:0008150,biological_process; GO:0009719,response to endogenous stimulus; GO:0009725,response to hormone; GO:0009735,response to cytokinin; GO:0009755,hormone-mediated signaling pathway; GO:0009987,cellular proces…	Response regulator receiver domain	Others	TR	Others
Cluster-140923.4	-7.90001	0.00364859	0.0320706	down	K22909 zinc finger CCCH domain-containing protein 13 | (RefSeq) zinc finger CCCH domain-containing protein 38 isoform X1 (A)	--	hypothetical protein HHK36_015480 [Tetracentron sinense]	C3H55_ORYSJ RecName: Full=Zinc finger CCCH domain-containing protein 55; Short=OsC3H55;	A0A834Z694_9MAGN SubName: Full=Uncharacterized protein {ECO:0000313|EMBL:KAF8399611.1};	--	GO:0003677,DNA binding; GO:0046872,metal ion binding; GO:0003674,molecular_function; GO:0003676,nucleic acid binding; GO:0005488,binding; GO:0097159,organic cyclic compound binding; GO:1901363,heterocyclic compound binding; GO:0043167,ion binding; GO:0043169,cation binding	Surp module	C3H	TF	C3H
Cluster-140923.5	-7.84993	0.0029946	0.0273405	down	K22909 zinc finger CCCH domain-containing protein 13 | (RefSeq) zinc finger CCCH domain-containing protein 38 isoform X1 (A)	--	hypothetical protein HHK36_015480 [Tetracentron sinense]	C3H55_ORYSJ RecName: Full=Zinc finger CCCH domain-containing protein 55; Short=OsC3H55;	A0A834Z694_9MAGN SubName: Full=Uncharacterized protein {ECO:0000313|EMBL:KAF8399611.1};	--	GO:0003677,DNA binding; GO:0046872,metal ion binding; GO:0003674,molecular_function; GO:0003676,nucleic acid binding; GO:0005488,binding; GO:0097159,organic cyclic compound binding; GO:1901363,heterocyclic compound binding; GO:0043167,ion binding; GO:0043169,cation binding	Surp module	C3H	TF	C3H
Cluster-141757.6	-1.41666	0.0022468	0.021741	down	K11430 [histone H3]-lysine27 N-trimethyltransferase EZH2 [EC:2.1.1.356] | (RefSeq) histone-lysine N-methyltransferase EZ1 (A)	ko00310: Lysine degradation; ko01100: Metabolic pathways; ko03083: Polycomb repressive complex	histone-lysine N-methyltransferase CLF-like protein isoform X1 [Cinnamomum micranthum f. kanehirae]	CLF_ORYSJ RecName: Full=Histone-lysine N-methyltransferase CLF {ECO:0000305}; Short=OsCLF {ECO:0000303|PubMed:19825651}; EC=2.1.1.356 {ECO:0000255|PROSITE-ProRule:PRU00909}; AltName: Full=Protein SET DOMAIN GROUP 711 {ECO:0000305}; AltName: Full=SET family protein 24 {ECO:0000305}; Short=OsSET24 {ECO:0000303|PubMed:23762371};	A0A3S3QC37_9MAGN SubName: Full=Histone-lysine N-methyltransferase CLF-like protein isoform X1 {ECO:0000313|EMBL:RWR83011.1};	Transcriptional repressor EZH1	GO:0005677,chromatin silencing complex; GO:0005634,nucleus; GO:0031519,PcG protein complex; GO:0003682,chromatin binding; GO:0046976,histone methyltransferase activity (H3-K27 specific); GO:0003727,single-stranded RNA binding; GO:1990110,callus formation; GO:0030154,cell differentiation; GO:0006338,chromatin remodeling; GO:0009294,DNA-mediated transformation; GO:0009908,flower development; GO:003…	SET domain	SET	TR	SET
Cluster-142023.1	-2.05932	0.000473661	0.00603995	down	K13464 jasmonate ZIM domain-containing protein | (RefSeq) protein TIFY 9 (A)	ko04075: Plant hormone signal transduction	protein TIFY 9 [Cinnamomum micranthum f. kanehirae]	TIF9_ARATH RecName: Full=Protein TIFY 9; AltName: Full=Jasmonate ZIM domain-containing protein 10; AltName: Full=Protein JASMONATE-ASSOCIATED 1; AltName: Full=Protein JAZ10;	A0A3S3NUT0_9MAGN SubName: Full=Protein TIFY 9 {ECO:0000313|EMBL:RWR86959.1};	--	GO:0005634,nucleus; GO:0042803,protein homodimerization activity; GO:0006952,defense response; GO:0031347,regulation of defense response; GO:2000022,regulation of jasmonic acid mediated signaling pathway; GO:0010112,regulation of systemic acquired resistance; GO:0009753,response to jasmonic acid; GO:0009611,response to wounding; GO:0003674,molecular_function; GO:0005488,binding; GO:0005515,protei…	tify domain	Tify	TF	Tify
Cluster-142023.4	-2.15325	8.10404e-05	0.0013134	down	K13464 jasmonate ZIM domain-containing protein | (RefSeq) protein TIFY 9 (A)	ko04075: Plant hormone signal transduction	protein TIFY 9 [Cinnamomum micranthum f. kanehirae]	TIF9_ARATH RecName: Full=Protein TIFY 9; AltName: Full=Jasmonate ZIM domain-containing protein 10; AltName: Full=Protein JASMONATE-ASSOCIATED 1; AltName: Full=Protein JAZ10;	A0A3S3NUT0_9MAGN SubName: Full=Protein TIFY 9 {ECO:0000313|EMBL:RWR86959.1};	--	GO:0005634,nucleus; GO:0042803,protein homodimerization activity; GO:0006952,defense response; GO:0031347,regulation of defense response; GO:2000022,regulation of jasmonic acid mediated signaling pathway; GO:0010112,regulation of systemic acquired resistance; GO:0009753,response to jasmonic acid; GO:0009611,response to wounding; GO:0003674,molecular_function; GO:0005488,binding; GO:0005515,protei…	tify domain	Tify	TF	Tify
Cluster-142286.4	1.17975	8.69863e-07	2.35079e-05	up	K00784 ribonuclease Z [EC:3.1.26.11] | (RefSeq) tRNase Z TRZ1 isoform X1 (A)	--	transcription factor DIVARICATA-like protein isoform X1 [Cinnamomum micranthum f. kanehirae]	DIV_ANTMA RecName: Full=Transcription factor DIVARICATA;	A0A443Q2A6_9MAGN SubName: Full=Transcription factor DIVARICATA-like protein isoform X1 {ECO:0000313|EMBL:RWR97118.1};	Zuotin and related molecular chaperones (DnaJ superfamily), contains DNA-binding domains	GO:0005634,nucleus; GO:0003677,DNA binding; GO:0048262,determination of dorsal/ventral asymmetry; GO:0009908,flower development; GO:0003674,molecular_function; GO:0003676,nucleic acid binding; GO:0005488,binding; GO:0097159,organic cyclic compound binding; GO:1901363,heterocyclic compound binding; GO:0003002,regionalization; GO:0007275,multicellular organism development; GO:0007389,pattern specif…	Myb-like DNA-binding domain	MYB-related	TF	MYB->MYB-related
Cluster-142599.1	1.11323	6.10553e-20	7.93573e-18	up	K00521 ferric-chelate reductase [EC:1.16.1.7] | (RefSeq) ferric reduction oxidase 7, chloroplastic-like (A)	--	NAC transcription factor 29-like protein [Cinnamomum micranthum f. kanehirae]	NAC47_ARATH RecName: Full=NAC transcription factor 47 {ECO:0000305}; AltName: Full=NAC domain-containing protein 47 {ECO:0000305}; Short=ANAC047 {ECO:0000305}; AltName: Full=Protein SPEEDY HYPONASTIC GROWTH {ECO:0000303|PubMed:24363315};	A0A443NB79_9MAGN SubName: Full=NAC transcription factor 29-like protein {ECO:0000313|EMBL:RWR75748.1};	--	GO:0005634,nucleus; GO:0003700,DNA-binding transcription factor activity; GO:0000976,transcription cis-regulatory region binding; GO:0009793,embryo development ending in seed dormancy; GO:0010365,positive regulation of ethylene biosynthetic process; GO:0009413,response to flooding; GO:0003674,molecular_function; GO:0140110,transcription regulator activity; GO:0001067,transcription regulatory regi…	No apical meristem (NAM) protein	NAC	TF	NAC
Cluster-143669.29	-1.41271	0.000652021	0.00788825	down	K09422 transcription factor MYB, plant | (RefSeq) transcription factor MYB20-like (A)	--	protein ODORANT1-like protein [Cinnamomum micranthum f. kanehirae]	MYB20_ARATH RecName: Full=Transcription factor MYB20 {ECO:0000305}; AltName: Full=Myb-related protein 20 {ECO:0000303|PubMed:16463103}; Short=AtMYB20 {ECO:0000303|PubMed:11597504};	A0A3S3PWW1_9MAGN SubName: Full=Protein ODORANT1-like protein {ECO:0000313|EMBL:RWR75039.1};	Transcription factor, Myb superfamily	GO:0005634,nucleus; GO:0000987,cis-regulatory region sequence-specific DNA binding; GO:0003700,DNA-binding transcription factor activity; GO:0000976,transcription cis-regulatory region binding; GO:0030154,cell differentiation; GO:0009094,L-phenylalanine biosynthetic process; GO:0045892,negative regulation of DNA-templated transcription; GO:1901002,positive regulation of response to salt stress; G…	Myb-like DNA-binding domain	MYB	TF	MYB->MYB
Cluster-143669.38	-1.01324	0.000866154	0.00996032	down	K09422 transcription factor MYB, plant | (RefSeq) myb-related protein 306 (A)	--	myb-related protein 306-like protein [Cinnamomum micranthum f. kanehirae]	MYB06_ANTMA RecName: Full=Myb-related protein 306;	A0A443PQR6_9MAGN SubName: Full=Myb-related protein 306-like protein {ECO:0000313|EMBL:RWR93106.1};	Transcription factor, Myb superfamily	GO:0005634,nucleus; GO:0003677,DNA binding; GO:0003674,molecular_function; GO:0003676,nucleic acid binding; GO:0005488,binding; GO:0097159,organic cyclic compound binding; GO:1901363,heterocyclic compound binding; GO:0005575,cellular_component; GO:0005622,intracellular anatomical structure; GO:0043226,organelle; GO:0043227,membrane-bounded organelle; GO:0043229,intracellular organelle; GO:0043231…	--	MYB-related	TF	MYB->MYB-related
Cluster-143813.0	1.19899	2.67823e-08	9.93326e-07	up	K26214 transcription factor FER-LIKE IRON | (RefSeq) transcription factor bHLH35-like isoform X1 (A)	--	transcription factor FER-LIKE IRON DEFICIENCY-INDUCED TRANSCRIPTION FACTOR-like protein [Cinnamomum micranthum f. kanehirae]	BH035_ARATH RecName: Full=Transcription factor bHLH35; AltName: Full=Basic helix-loop-helix protein 35; Short=AtbHLH35; Short=bHLH 35; AltName: Full=Transcription factor EN 41; AltName: Full=bHLH transcription factor bHLH035;	A0A3S3QBQ6_9MAGN SubName: Full=Transcription factor FER-LIKE IRON DEFICIENCY-INDUCED TRANSCRIPTION FACTOR-like protein {ECO:0000313|EMBL:RWR82877.1};	--	GO:0005634,nucleus; GO:0003700,DNA-binding transcription factor activity; GO:0046983,protein dimerization activity; GO:0043565,sequence-specific DNA binding; GO:0006355,regulation of DNA-templated transcription; GO:0003674,molecular_function; GO:0140110,transcription regulator activity; GO:0005488,binding; GO:0005515,protein binding; GO:0003676,nucleic acid binding; GO:0003677,DNA binding; GO:009…	Helix-loop-helix DNA-binding domain	bHLH	TF	bHLH
Cluster-144020.1	-1.49859	0.00271739	0.025333	down	K24406 [histone H3]-lysine27 N-methyltransferase [EC:2.1.1.369] | (RefSeq) histone-lysine N-methyltransferase ATXR6 (A)	ko00310: Lysine degradation; ko01100: Metabolic pathways	zinc finger protein [Cinnamomum micranthum f. kanehirae]	ATXR6_ARATH RecName: Full=Histone-lysine N-methyltransferase ATXR6; EC=2.1.1.369 {ECO:0000269|PubMed:19503079, ECO:0000269|PubMed:35298257}; AltName: Full=Protein SET DOMAIN GROUP 34; AltName: Full=Trithorax-related protein 6; Short=TRX-related protein 6;	A0A443NVY9_9MAGN SubName: Full=Zinc finger protein {ECO:0000313|EMBL:RWR82652.1};	--	GO:0005634,nucleus; GO:0042393,histone binding; GO:0046976,histone methyltransferase activity (H3-K27 specific); GO:0046872,metal ion binding; GO:0003712,transcription coregulator activity; GO:0009901,anther dehiscence; GO:0006325,chromatin organization; GO:0070734,histone H3-K27 methylation; GO:0045892,negative regulation of DNA-templated transcription; GO:0045944,positive regulation of transcri…	PHD-finger	PHD	TR	PHD
Cluster-144739.4	1.35712	0.000885604	0.0101422	up	K25507 high mobility group B protein, plant | (RefSeq) high mobility group B protein 7-like (A)	--	high mobility group B protein 7 [Cinnamomum micranthum f. kanehirae]	HMGB7_ARATH RecName: Full=High mobility group B protein 7; AltName: Full=Nucleosome/chromatin assembly factor group D 07; Short=Nucleosome/chromatin assembly factor group D 7; AltName: Full=Protein NUCLEAR FUSION DEFECTIVE 7 {ECO:0000303|PubMed:16698901};	A0A3S3MLP8_9MAGN SubName: Full=High mobility group B protein 7 {ECO:0000313|EMBL:RWR78721.1};	HMG box-containing protein	GO:0005634,nucleus; GO:0003677,DNA binding; GO:0003700,DNA-binding transcription factor activity; GO:0000741,karyogamy; GO:0010197,polar nucleus fusion; GO:0003674,molecular_function; GO:0003676,nucleic acid binding; GO:0005488,binding; GO:0097159,organic cyclic compound binding; GO:1901363,heterocyclic compound binding; GO:0140110,transcription regulator activity; GO:0006996,organelle organizati…	HMG (high mobility group) box	HMG	TR	HMG
Cluster-56181.25	8.77728	4.35708e-10	2.12e-08	up	K18835 WRKY transcription factor 2 | (RefSeq) probable WRKY transcription factor 2 (A)	ko04626: Plant-pathogen interaction	hypothetical protein CIPAW_11G211300 [Carya illinoinensis]	WRKY2_ARATH RecName: Full=Probable WRKY transcription factor 2 {ECO:0000303|Ref.1}; AltName: Full=WRKY DNA-binding protein 2 {ECO:0000303|Ref.1};	A0A7N2M9M6_QUELO SubName: Full=Uncharacterized protein {ECO:0000313|EnsemblPlants:QL08p000375:mrna};	--	GO:0005634,nucleus; GO:0003700,DNA-binding transcription factor activity; GO:0046872,metal ion binding; GO:0000976,transcription cis-regulatory region binding; GO:0030010,establishment of cell polarity; GO:0009942,longitudinal axis specification; GO:0009555,pollen development; GO:0006355,regulation of DNA-templated transcription; GO:0003674,molecular_function; GO:0140110,transcription regulator a…	WRKY DNA -binding domain	WRKY	TF	WRKY
Cluster-149200.0	2.04137	0.0011336	0.012464	up	K13944 LOB domain-containing protein 16 | (RefSeq) LOB domain-containing protein 16 (A)	--	LOB domain-containing protein 15 [Cinnamomum micranthum f. kanehirae]	LBD15_ARATH RecName: Full=LOB domain-containing protein 15; AltName: Full=ASYMMETRIC LEAVES 2-like protein 11; Short=AS2-like protein 11;	A0A3S3NG72_9MAGN SubName: Full=LOB domain-containing protein 15 {ECO:0000313|EMBL:RWR79015.1};	--	GO:0005634,nucleus; GO:0000976,transcription cis-regulatory region binding; GO:0010628,positive regulation of gene expression; GO:1905177,tracheary element differentiation; GO:0001067,transcription regulatory region nucleic acid binding; GO:0003674,molecular_function; GO:0003676,nucleic acid binding; GO:0003677,DNA binding; GO:0003690,double-stranded DNA binding; GO:0005488,binding; GO:0043565,se…	Lateral organ boundaries (LOB) domain	LOB	TF	LOB
Cluster-149791.4	-1.12657	9.03818e-32	2.68844e-29	down	K13464 jasmonate ZIM domain-containing protein | (RefSeq) protein TIFY 10B-like (A)	ko04075: Plant hormone signal transduction	protein TIFY 10A [Cinnamomum micranthum f. kanehirae]	TI10B_ARATH RecName: Full=Protein TIFY 10B {ECO:0000303|PubMed:17499004}; AltName: Full=Jasmonate ZIM domain-containing protein 2 {ECO:0000303|PubMed:17637675, ECO:0000303|PubMed:19151223};	A0A3S3Q506_9MAGN SubName: Full=Protein TIFY 10A {ECO:0000313|EMBL:RWR79480.1};	--	GO:0005634,nucleus; GO:0042802,identical protein binding; GO:0006952,defense response; GO:0031347,regulation of defense response; GO:2000022,regulation of jasmonic acid mediated signaling pathway; GO:0009753,response to jasmonic acid; GO:0009611,response to wounding; GO:0003674,molecular_function; GO:0005488,binding; GO:0005515,protein binding; GO:0006950,response to stress; GO:0008150,biological…	tify domain	Tify	TF	Tify
Cluster-149825.0	1.53204	0.000484117	0.0061417	up	--	--	hypothetical protein HHK36_005796 [Tetracentron sinense]	SAP_ARATH RecName: Full=Transcriptional regulator STERILE APETALA;	A0A834ZW05_9MAGN SubName: Full=Uncharacterized protein {ECO:0000313|EMBL:KAF8409717.1};	--	GO:0005634,nucleus; GO:0003700,DNA-binding transcription factor activity; GO:0030154,cell differentiation; GO:0009908,flower development; GO:0009554,megasporogenesis; GO:0046622,positive regulation of organ growth; GO:0030163,protein catabolic process; GO:0003674,molecular_function; GO:0140110,transcription regulator activity; GO:0008150,biological_process; GO:0009987,cellular process; GO:0032502…	PQQ-like domain	SAP	TF	SAP
Cluster-150106.2	1.74863	0.00181793	0.0183553	up	K14317 nuclear pore complex protein Nup214 | (RefSeq) nuclear pore complex protein NUP214 (A)	ko03013: Nucleocytoplasmic transport	protein PHOSPHATE STARVATION RESPONSE 1-like [Macadamia integrifolia]	PHR2_ORYSI RecName: Full=Protein PHOSPHATE STARVATION RESPONSE 2 {ECO:0000250|UniProtKB:Q6Z156}; Short=OsPHR2 {ECO:0000250|UniProtKB:Q6Z156};	A0A200PVU0_9MAGN SubName: Full=SANT/Myb domain {ECO:0000313|EMBL:OVA02330.1};	--	GO:0005634,nucleus; GO:0003677,DNA binding; GO:0003700,DNA-binding transcription factor activity; GO:0003674,molecular_function; GO:0003676,nucleic acid binding; GO:0005488,binding; GO:0097159,organic cyclic compound binding; GO:1901363,heterocyclic compound binding; GO:0140110,transcription regulator activity; GO:0005575,cellular_component; GO:0005622,intracellular anatomical structure; GO:00432…	MYB-CC type transfactor, LHEQLE motif	GARP-G2-like	TF	GARP->GARP-G2-like
Cluster-150501.48	1.70126	2.224e-22	3.55665e-20	up	K09338 homeobox-leucine zipper protein | (RefSeq) homeobox-leucine zipper protein ATHB-7-like (A)	--	PREDICTED: homeobox-leucine zipper protein ATHB-12-like isoform X2 [Nelumbo nucifera]	HOX6_ORYSI RecName: Full=Homeobox-leucine zipper protein HOX6; AltName: Full=HD-ZIP protein HOX6; AltName: Full=Homeodomain transcription factor HOX6; AltName: Full=OsHox6;	A0A1U7ZFJ6_NELNU SubName: Full=homeobox-leucine zipper protein ATHB-12-like isoform X2 {ECO:0000313|RefSeq:XP_010251677.1};	Transcription factor HEX, contains HOX and HALZ domains	GO:0005634,nucleus; GO:0000981,DNA-binding transcription factor activity, RNA polymerase II-specific; GO:0043565,sequence-specific DNA binding; GO:0003674,molecular_function; GO:0003700,DNA-binding transcription factor activity; GO:0140110,transcription regulator activity; GO:0003676,nucleic acid binding; GO:0003677,DNA binding; GO:0005488,binding; GO:0097159,organic cyclic compound binding; GO:1…	Homeodomain	HB-HD-ZIP	TF	HB->HB-HD-ZIP
Cluster-151792.3	1.06204	0.000197252	0.00283354	up	K10624 E3 ubiquitin-protein ligase RBBP6 [EC:2.3.2.27] | (RefSeq) E3 ubiquitin ligase PQT3-like isoform X1 (A)	--	E3 ubiquitin-protein ligase RBBP6 isoform X1 [Cinnamomum micranthum f. kanehirae]	PQT3L_ARATH RecName: Full=E3 ubiquitin ligase PQT3-like; EC=2.3.2.27 {ECO:0000250|UniProtKB:F4JP52};	A0A3S3NBK6_9MAGN SubName: Full=E3 ubiquitin-protein ligase RBBP6 isoform X1 {ECO:0000313|EMBL:RWR88971.1};	Predicted E3 ubiquitin ligase	GO:0005634,nucleus; GO:0003676,nucleic acid binding; GO:0061630,ubiquitin protein ligase activity; GO:0008270,zinc ion binding; GO:0006397,mRNA processing; GO:0016567,protein ubiquitination; GO:0006511,ubiquitin-dependent protein catabolic process; GO:0003674,molecular_function; GO:0005488,binding; GO:0097159,organic cyclic compound binding; GO:1901363,heterocyclic compound binding; GO:0003824,ca…	mTERF	mTERF	TR	mTERF
Cluster-152626.9	-7.71631	3.18738e-06	7.48891e-05	down	K15198 transcription factor TFIIIB component B'' | (RefSeq) uncharacterized protein LOC131235608 isoform X1 (A)	--	transcription factor TFIIIB component B''-like protein isoform X1 [Cinnamomum micranthum f. kanehirae]	--	A0A443NCS0_9MAGN SubName: Full=Transcription factor TFIIIB component B''-like protein isoform X1 {ECO:0000313|EMBL:RWR76301.1};	Transcription initiation factor TFIIIB, Bdp1 subunit	--	Myb DNA-binding like	MYB-related	TF	MYB->MYB-related
Cluster-53488.5460	1.06444	0.000294705	0.00400278	up	K09286 EREBP-like factor | (RefSeq) ethylene-responsive transcription factor RAP2-6 isoform X1 (A)	--	hypothetical protein IFM89_009078 [Coptis chinensis]	EF113_ARATH RecName: Full=Ethylene-responsive transcription factor ERF113; AltName: Full=Protein RELATED TO AP2 6L {ECO:0000305};	A0A835MDG7_9MAGN RecName: Full=AP2/ERF domain-containing protein {ECO:0000259|PROSITE:PS51032};	--	GO:0005634,nucleus; GO:0003700,DNA-binding transcription factor activity; GO:0000976,transcription cis-regulatory region binding; GO:0071497,cellular response to freezing; GO:0009873,ethylene-activated signaling pathway; GO:0019760,glucosinolate metabolic process; GO:0045893,positive regulation of DNA-templated transcription; GO:0009737,response to abscisic acid; GO:0009723,response to ethylene; …	--	AP2/ERF-ERF	TF	AP2/ERF->AP2/ERF-ERF
Cluster-155618.1	-1.04272	9.8545e-11	5.21575e-09	down	K26214 transcription factor FER-LIKE IRON | (RefSeq) LOW QUALITY PROTEIN: transcription factor FER-LIKE IRON DEFICIENCY-INDUCED TRANSCRIPTION FACTOR (A)	--	transcription factor bHLH35-like protein [Cinnamomum micranthum f. kanehirae]	BH035_ARATH RecName: Full=Transcription factor bHLH35; AltName: Full=Basic helix-loop-helix protein 35; Short=AtbHLH35; Short=bHLH 35; AltName: Full=Transcription factor EN 41; AltName: Full=bHLH transcription factor bHLH035;	A0A443N9P0_9MAGN SubName: Full=Transcription factor bHLH35-like protein {ECO:0000313|EMBL:RWR75235.1};	--	GO:0005634,nucleus; GO:0003700,DNA-binding transcription factor activity; GO:0046983,protein dimerization activity; GO:0043565,sequence-specific DNA binding; GO:0006355,regulation of DNA-templated transcription; GO:0003674,molecular_function; GO:0140110,transcription regulator activity; GO:0005488,binding; GO:0005515,protein binding; GO:0003676,nucleic acid binding; GO:0003677,DNA binding; GO:009…	Helix-loop-helix DNA-binding domain	bHLH	TF	bHLH
Cluster-155997.0	-1.16567	7.62378e-16	6.99913e-14	down	K09338 homeobox-leucine zipper protein | (RefSeq) homeobox-leucine zipper protein HAT4-like isoform X1 (A)	--	hypothetical protein H6P81_013057 [Aristolochia fimbriata]	HAT14_ARATH RecName: Full=Homeobox-leucine zipper protein HAT14; AltName: Full=Homeodomain-leucine zipper protein HAT14; Short=HD-ZIP protein 14;	A0A5K0YKG3_9MAGN RecName: Full=HALZ domain-containing protein {ECO:0000259|SMART:SM00340}; Flags: Fragment;	Transcription factor HEX, contains HOX and HALZ domains	GO:0005634,nucleus; GO:0003700,DNA-binding transcription factor activity; GO:0000981,DNA-binding transcription factor activity, RNA polymerase II-specific; GO:0000976,transcription cis-regulatory region binding; GO:0003674,molecular_function; GO:0140110,transcription regulator activity; GO:0001067,transcription regulatory region nucleic acid binding; GO:0003676,nucleic acid binding; GO:0003677,DN…	Homeobox associated leucine zipper	HB-other	TF	HB->HB-other
Cluster-156435.10	-1.85786	0.000248453	0.00345558	down	K13464 jasmonate ZIM domain-containing protein | (RefSeq) protein TIFY 9 (A)	ko04075: Plant hormone signal transduction	protein TIFY 5A-like isoform X2 [Mangifera indica]	TIF5A_ARATH RecName: Full=Protein TIFY 5A {ECO:0000303|PubMed:17499004}; AltName: Full=Jasmonate ZIM domain-containing protein 8 {ECO:0000303|PubMed:17637675};	A0A438K6E8_VITVI SubName: Full=Protein TIFY 5A {ECO:0000313|EMBL:RVX16778.1};	--	GO:0005634,nucleus; GO:0006952,defense response; GO:0031347,regulation of defense response; GO:2000022,regulation of jasmonic acid mediated signaling pathway; GO:0009611,response to wounding; GO:0006950,response to stress; GO:0008150,biological_process; GO:0050896,response to stimulus; GO:0048583,regulation of response to stimulus; GO:0050789,regulation of biological process; GO:0065007,biologica…	--	Tify	TF	Tify
Cluster-156435.2	-1.48375	1.26403e-11	7.49982e-10	down	--	--	hypothetical protein Leryth_010961 [Lithospermum erythrorhizon]	TIF5A_ARATH RecName: Full=Protein TIFY 5A {ECO:0000303|PubMed:17499004}; AltName: Full=Jasmonate ZIM domain-containing protein 8 {ECO:0000303|PubMed:17637675};	A0A0B4RUY2_HEVBR SubName: Full=JAZ8 {ECO:0000313|EMBL:AIY25009.1};	--	GO:0005634,nucleus; GO:0006952,defense response; GO:0031347,regulation of defense response; GO:2000022,regulation of jasmonic acid mediated signaling pathway; GO:0009611,response to wounding; GO:0006950,response to stress; GO:0008150,biological_process; GO:0050896,response to stimulus; GO:0048583,regulation of response to stimulus; GO:0050789,regulation of biological process; GO:0065007,biologica…	tify domain	Others	TR	Others
Cluster-156435.6	-1.24177	2.80026e-08	1.03514e-06	down	K13464 jasmonate ZIM domain-containing protein | (RefSeq) protein TIFY 9 isoform X1 (A)	ko04075: Plant hormone signal transduction	protein TIFY 5A-like [Telopea speciosissima]	TIF5A_ARATH RecName: Full=Protein TIFY 5A {ECO:0000303|PubMed:17499004}; AltName: Full=Jasmonate ZIM domain-containing protein 8 {ECO:0000303|PubMed:17637675};	A0A6P5WHE7_DURZI SubName: Full=protein TIFY 5A-like {ECO:0000313|RefSeq:XP_022715525.1};	--	GO:0005634,nucleus; GO:0006952,defense response; GO:0031347,regulation of defense response; GO:2000022,regulation of jasmonic acid mediated signaling pathway; GO:0009611,response to wounding; GO:0006950,response to stress; GO:0008150,biological_process; GO:0050896,response to stimulus; GO:0048583,regulation of response to stimulus; GO:0050789,regulation of biological process; GO:0065007,biologica…	tify domain	Tify	TF	Tify
Cluster-20532.1	1.65454	0.00079593	0.0092844	up	--	--	GNAT domain [Arabidopsis suecica]	--	A0A2N9HDH9_FAGSY RecName: Full=N-acetyltransferase domain-containing protein {ECO:0000259|PROSITE:PS51186};	N-acetyltransferase	GO:0008080,N-acetyltransferase activity; GO:0003674,molecular_function; GO:0003824,catalytic activity; GO:0016407,acetyltransferase activity; GO:0016410,N-acyltransferase activity; GO:0016740,transferase activity; GO:0016746,acyltransferase activity; GO:0016747,acyltransferase activity, transferring groups other than amino-acyl groups	Acetyltransferase (GNAT) family	GNAT	TR	GNAT
Cluster-33932.4	7.67885	0.00457356	0.0383656	up	K09422 transcription factor MYB, plant | (RefSeq) transcription factor RAX3-like (A)	--	hypothetical protein HHK36_009710 [Tetracentron sinense]	RAX3_ARATH RecName: Full=Transcription factor RAX3; AltName: Full=Myb-related protein 84; Short=AtMYB84; AltName: Full=Protein REGULATOR OF AXILLARY MERISTEMS 3;	A0A835DIL8_9MAGN SubName: Full=Uncharacterized protein {ECO:0000313|EMBL:KAF8404821.1};	Transcription factor, Myb superfamily	GO:0005634,nucleus; GO:0003677,DNA binding; GO:0003700,DNA-binding transcription factor activity; GO:0003674,molecular_function; GO:0003676,nucleic acid binding; GO:0005488,binding; GO:0097159,organic cyclic compound binding; GO:1901363,heterocyclic compound binding; GO:0140110,transcription regulator activity; GO:0005575,cellular_component; GO:0005622,intracellular anatomical structure; GO:00432…	Myb-like DNA-binding domain	MYB-related	TF	MYB->MYB-related
Cluster-3660.0	2.3896	2.33481e-18	2.71287e-16	up	K26271 PHD finger protein MS1/MMD1 | (RefSeq) PHD finger protein PERSISTENT TAPETAL CELL 1 (A)	--	zinc finger protein [Cinnamomum micranthum f. kanehirae]	PTC1_ORYSJ RecName: Full=PHD finger protein PERSISTENT TAPETAL CELL 1 {ECO:0000303|PubMed:21515697};	A0A3S3MEV1_9MAGN SubName: Full=Zinc finger protein {ECO:0000313|EMBL:RWR75129.1};	PHD Zn-finger proteins	GO:0046872,metal ion binding; GO:0009555,pollen development; GO:0043068,positive regulation of programmed cell death; GO:0003674,molecular_function; GO:0005488,binding; GO:0043167,ion binding; GO:0043169,cation binding; GO:0007275,multicellular organism development; GO:0008150,biological_process; GO:0032501,multicellular organismal process; GO:0032502,developmental process; GO:0048229,gametophyte…	PHD-finger	PHD	TR	PHD
Cluster-37794.3	-2.41961	1.49993e-43	8.58001e-41	down	K08235 xyloglucan:xyloglucosyl transferase [EC:2.4.1.207] | (RefSeq) probable xyloglucan endotransglucosylase/hydrolase protein 8 (A)	--	hypothetical protein H6P81_007048 [Aristolochia fimbriata]	XTH8_ARATH RecName: Full=Probable xyloglucan endotransglucosylase/hydrolase protein 8; Short=At-XTH8; Short=XTH-8; EC=2.4.1.207; Flags: Precursor;	B8XXI5_ANNCH RecName: Full=Xyloglucan endotransglucosylase/hydrolase {ECO:0000256|RuleBase:RU361120}; EC=2.4.1.207 {ECO:0000256|RuleBase:RU361120};	--	GO:0048046,apoplast; GO:0004553,hydrolase activity, hydrolyzing O-glycosyl compounds; GO:0030247,polysaccharide binding; GO:0016762,xyloglucan:xyloglucosyl transferase activity; GO:0042546,cell wall biogenesis; GO:0071555,cell wall organization; GO:0010411,xyloglucan metabolic process; GO:0003674,molecular_function; GO:0003824,catalytic activity; GO:0016787,hydrolase activity; GO:0016798,hydrolas…	Glycosyl hydrolases family 16	SWI/SNF-BAF60b	TR	SWI/SNF-BAF60b
Cluster-39323.0	1.88313	1.64288e-07	5.22838e-06	up	--	--	zinc finger protein ZAT11 [Cinnamomum micranthum f. kanehirae]	ZAT11_ARATH RecName: Full=Zinc finger protein ZAT11;	A0A443NT33_9MAGN SubName: Full=Zinc finger protein ZAT11 {ECO:0000313|EMBL:RWR81674.1};	FOG: Zn-finger	GO:0005634,nucleus; GO:0003700,DNA-binding transcription factor activity; GO:0046872,metal ion binding; GO:0000976,transcription cis-regulatory region binding; GO:0071289,cellular response to nickel ion; GO:2000280,regulation of root development; GO:0006355,regulation of DNA-templated transcription; GO:0010200,response to chitin; GO:0003674,molecular_function; GO:0140110,transcription regulator a…	C2H2-type zinc finger	C2H2	TF	C2H2
Cluster-40310.0	2.05407	1.594e-06	4.05017e-05	up	--	--	zinc finger protein 2 [Cinnamomum micranthum f. kanehirae]	ZFP2_ARATH RecName: Full=Zinc finger protein 2 {ECO:0000305}; Short=AtZFP2 {ECO:0000303|PubMed:18192438};	A0A443N9V7_9MAGN SubName: Full=Zinc finger protein 2 {ECO:0000313|EMBL:RWR75317.1};	--	GO:0005634,nucleus; GO:0003700,DNA-binding transcription factor activity; GO:0046872,metal ion binding; GO:0060862,negative regulation of floral organ abscission; GO:0006355,regulation of DNA-templated transcription; GO:0003674,molecular_function; GO:0140110,transcription regulator activity; GO:0005488,binding; GO:0043167,ion binding; GO:0043169,cation binding; GO:0000003,reproduction; GO:0003006…	C2H2-type zinc finger	C2H2	TF	C2H2
Cluster-43836.0	1.11336	0.000265958	0.00366364	up	K09422 transcription factor MYB, plant | (RefSeq) MYB31 transcription factor31-like (A)	--	myb-related protein Hv1-like protein [Cinnamomum micranthum f. kanehirae]	MYB1_HORVU RecName: Full=Myb-related protein Hv1;	A0A443NT65_9MAGN SubName: Full=Myb-related protein Hv1-like protein {ECO:0000313|EMBL:RWR81713.1};	Transcription factor, Myb superfamily	GO:0005634,nucleus; GO:0000976,transcription cis-regulatory region binding; GO:1903086,negative regulation of sinapate ester biosynthetic process; GO:0045892,negative regulation of DNA-templated transcription; GO:0010224,response to UV-B; GO:0001067,transcription regulatory region nucleic acid binding; GO:0003674,molecular_function; GO:0003676,nucleic acid binding; GO:0003677,DNA binding; GO:0003…	Myb-like DNA-binding domain	MYB	TF	MYB->MYB
Cluster-44291.0	1.1711	0.000125473	0.00191528	up	K14494 DELLA protein | (RefSeq) DELLA protein RGL3 (A)	ko04075: Plant hormone signal transduction	scarecrow-like protein 1 [Cinnamomum micranthum f. kanehirae]	SCL1_ARATH RecName: Full=Scarecrow-like protein 1; Short=AtSCL1; AltName: Full=GRAS family protein 4; Short=AtGRAS-4;	A0A3S3NRA8_9MAGN SubName: Full=Scarecrow-like protein 1 {ECO:0000313|EMBL:RWR92801.1};	--	GO:0005634,nucleus; GO:0003700,DNA-binding transcription factor activity; GO:0043565,sequence-specific DNA binding; GO:0000976,transcription cis-regulatory region binding; GO:0006355,regulation of DNA-templated transcription; GO:0003674,molecular_function; GO:0140110,transcription regulator activity; GO:0003676,nucleic acid binding; GO:0003677,DNA binding; GO:0005488,binding; GO:0097159,organic c…	GRAS domain family	GRAS	TF	GRAS
Cluster-46056.13	-1.32	0.000143073	0.00214792	down	K17302 coatomer subunit beta' | (RefSeq) uncharacterized protein LOC125547365 (A)	--	uncharacterized protein LOC122656456 isoform X1 [Telopea speciosissima]	FB217_ARATH RecName: Full=F-box protein At4g00893;	A0A835D4I5_9MAGN SubName: Full=Uncharacterized protein {ECO:0000313|EMBL:KAF8390363.1};	BAH domain proteins	--	Protein of unknown function (DUF295)	IWS1	TR	IWS1
Cluster-46056.7	-1.05243	0.000101709	0.00159118	down	K17302 coatomer subunit beta' | (RefSeq) uncharacterized protein LOC125547365 (A)	--	uncharacterized protein LOC122077207 isoform X1 [Macadamia integrifolia]	--	A0A835CZJ7_9MAGN SubName: Full=Uncharacterized protein {ECO:0000313|EMBL:KAF8378322.1};	BAH domain proteins	GO:0005634,nucleus; GO:0003682,chromatin binding; GO:0003674,molecular_function; GO:0005488,binding; GO:0005575,cellular_component; GO:0005622,intracellular anatomical structure; GO:0043226,organelle; GO:0043227,membrane-bounded organelle; GO:0043229,intracellular organelle; GO:0043231,intracellular membrane-bounded organelle; GO:0110165,cellular anatomical entity	TFIIS helical bundle-like domain	IWS1	TR	IWS1
Cluster-49073.0	1.18151	0.000289989	0.00394646	up	--	--	Zinc finger protein [Actinidia chinensis var. chinensis]	ZAT10_ARATH RecName: Full=Zinc finger protein ZAT10; AltName: Full=Salt-tolerance zinc finger;	A0A2R6Q0I0_ACTCC SubName: Full=Zinc finger protein {ECO:0000313|EMBL:PSR99903.1};	FOG: Zn-finger	GO:0005634,nucleus; GO:0003700,DNA-binding transcription factor activity; GO:0046872,metal ion binding; GO:0043565,sequence-specific DNA binding; GO:0000976,transcription cis-regulatory region binding; GO:0071456,cellular response to hypoxia; GO:0035264,multicellular organism growth; GO:0045892,negative regulation of DNA-templated transcription; GO:0010117,photoprotection; GO:0015979,photosynthes…	C2H2-type zinc finger	C2H2	TF	C2H2
Cluster-66296.0	1.31674	4.31116e-09	1.81982e-07	up	K09286 EREBP-like factor | (RefSeq) ethylene-responsive transcription factor ERF008-like (A)	--	AP2/ERF domain [Macleaya cordata]	ERF11_ARATH RecName: Full=Ethylene-responsive transcription factor ERF011;	A0A200QZI4_9MAGN SubName: Full=AP2/ERF domain {ECO:0000313|EMBL:OVA15876.1};	--	GO:0005634,nucleus; GO:0003700,DNA-binding transcription factor activity; GO:0000976,transcription cis-regulatory region binding; GO:0042742,defense response to bacterium; GO:0009873,ethylene-activated signaling pathway; GO:0010941,regulation of cell death; GO:0009617,response to bacterium; GO:0009409,response to cold; GO:0003674,molecular_function; GO:0140110,transcription regulator activity; GO…	AP2 domain	AP2/ERF-ERF	TF	AP2/ERF->AP2/ERF-ERF
Cluster-61158.0	1.77294	4.4005e-05	0.000770874	up	K13425 WRKY transcription factor 22 | (RefSeq) WRKY transcription factor 22-like (A)	ko04016: MAPK signaling pathway - plant; ko04626: Plant-pathogen interaction	probable WRKY transcription factor 14 [Macadamia integrifolia]	WRK14_ARATH RecName: Full=Probable WRKY transcription factor 14; AltName: Full=AR411; AltName: Full=WRKY DNA-binding protein 14;	A0A834YST5_9MAGN RecName: Full=WRKY domain-containing protein {ECO:0000259|PROSITE:PS50811};	--	GO:0005634,nucleus; GO:0003700,DNA-binding transcription factor activity; GO:0000976,transcription cis-regulatory region binding; GO:0003674,molecular_function; GO:0140110,transcription regulator activity; GO:0001067,transcription regulatory region nucleic acid binding; GO:0003676,nucleic acid binding; GO:0003677,DNA binding; GO:0003690,double-stranded DNA binding; GO:0005488,binding; GO:0043565,…	WRKY DNA -binding domain	WRKY	TF	WRKY
Cluster-63106.1	2.13647	0.00257866	0.0242629	up	K18835 WRKY transcription factor 2 | (RefSeq) probable WRKY transcription factor 2 (A)	ko04626: Plant-pathogen interaction	hypothetical protein H6P81_014801 [Aristolochia fimbriata]	WRK46_HORVU RecName: Full=WRKY transcription factor SUSIBA2 {ECO:0000305|PubMed:12953112}; AltName: Full=Sugar signaling in barley 2 {ECO:0000303|PubMed:12953112}; AltName: Full=WRKY transcription factor 46;	A0A843XFF9_COLES SubName: Full=Uncharacterized protein {ECO:0000313|EMBL:MQM18003.1};	--	GO:0005634,nucleus; GO:0003700,DNA-binding transcription factor activity; GO:0046872,metal ion binding; GO:0000976,transcription cis-regulatory region binding; GO:0045893,positive regulation of DNA-templated transcription; GO:0009961,response to 1-aminocyclopropane-1-carboxylic acid; GO:0009611,response to wounding; GO:0003674,molecular_function; GO:0140110,transcription regulator activity; GO:00…	--	WRKY	TF	WRKY
Cluster-149197.3	-1.00642	0.0017388	0.0177105	down	K18835 WRKY transcription factor 2 | (RefSeq) probable WRKY transcription factor 2 isoform X2 (A)	ko04626: Plant-pathogen interaction	hypothetical protein HHK36_018276 [Tetracentron sinense]	WRK44_ARATH RecName: Full=WRKY transcription factor 44; AltName: Full=Protein TRANSPARENT TESTA GLABRA 2; AltName: Full=WRKY DNA-binding protein 44;	A0A834Z478_9MAGN SubName: Full=Uncharacterized protein {ECO:0000313|EMBL:KAF8396652.1};	--	GO:0005634,nucleus; GO:0003700,DNA-binding transcription factor activity; GO:0046872,metal ion binding; GO:0043565,sequence-specific DNA binding; GO:0009957,epidermal cell fate specification; GO:0010214,seed coat development; GO:0003674,molecular_function; GO:0140110,transcription regulator activity; GO:0005488,binding; GO:0043167,ion binding; GO:0043169,cation binding; GO:0003676,nucleic acid bi…	WRKY DNA -binding domain	WRKY	TF	WRKY
Cluster-57397.0	1.23473	2.94122e-08	1.08121e-06	up	K00696 sucrose-phosphate synthase [EC:2.4.1.14] | (RefSeq) LOW QUALITY PROTEIN: probable sucrose-phosphate synthase 1 (A)	ko00500: Starch and sucrose metabolism; ko01100: Metabolic pathways; ko01110: Biosynthesis of secondary metabolites	homeobox protein BEL1 [Cinnamomum micranthum f. kanehirae]	BEL1_ARATH RecName: Full=Homeobox protein BEL1 homolog;	A0A443NQY0_9MAGN SubName: Full=Homeobox protein BEL1 {ECO:0000313|EMBL:RWR80918.1};	Transcription factor MEIS1 and related HOX domain proteins	GO:0005829,cytosol; GO:0005634,nucleus; GO:0009506,plasmodesma; GO:0003700,DNA-binding transcription factor activity; GO:0000981,DNA-binding transcription factor activity, RNA polymerase II-specific; GO:0000978,RNA polymerase II cis-regulatory region sequence-specific DNA binding; GO:0006357,regulation of transcription by RNA polymerase II; GO:0003674,molecular_function; GO:0140110,transcription …	Associated with HOX	HB-BELL	TF	HB->HB-BELL
Cluster-56181.17	-6.99912	1.26052e-05	0.000254488	down	K18835 WRKY transcription factor 2 | (RefSeq) probable WRKY transcription factor 2 (A)	ko04626: Plant-pathogen interaction	hypothetical protein CIPAW_11G211300 [Carya illinoinensis]	WRKY2_ARATH RecName: Full=Probable WRKY transcription factor 2 {ECO:0000303|Ref.1}; AltName: Full=WRKY DNA-binding protein 2 {ECO:0000303|Ref.1};	A0A7N2M9M6_QUELO SubName: Full=Uncharacterized protein {ECO:0000313|EnsemblPlants:QL08p000375:mrna};	--	GO:0005634,nucleus; GO:0003700,DNA-binding transcription factor activity; GO:0046872,metal ion binding; GO:0000976,transcription cis-regulatory region binding; GO:0030010,establishment of cell polarity; GO:0009942,longitudinal axis specification; GO:0009555,pollen development; GO:0006355,regulation of DNA-templated transcription; GO:0003674,molecular_function; GO:0140110,transcription regulator a…	WRKY DNA -binding domain	WRKY	TF	WRKY
Cluster-6231.6	1.3839	1.39863e-05	0.000278341	up	K13422 transcription factor MYC2 | (RefSeq) transcription factor MYC2-like (A)	ko04016: MAPK signaling pathway - plant; ko04075: Plant hormone signal transduction	transcription factor ABORTED MICROSPORES-like protein isoform X1 [Cinnamomum micranthum f. kanehirae]	AMS_ARATH RecName: Full=Transcription factor ABORTED MICROSPORES; AltName: Full=Basic helix-loop-helix protein 21; Short=AtbHLH21; Short=bHLH 21; AltName: Full=Transcription factor EN 48; AltName: Full=bHLH transcription factor bHLH021;	A0A3S3P3A8_9MAGN SubName: Full=Transcription factor ABORTED MICROSPORES-like protein isoform X1 {ECO:0000313|EMBL:RWR92352.1};	--	GO:0005634,nucleus; GO:0003682,chromatin binding; GO:0003700,DNA-binding transcription factor activity; GO:0046983,protein dimerization activity; GO:0000978,RNA polymerase II cis-regulatory region sequence-specific DNA binding; GO:0043565,sequence-specific DNA binding; GO:0048658,anther wall tapetum development; GO:0009555,pollen development; GO:0006355,regulation of DNA-templated transcription; …	Helix-loop-helix DNA-binding domain	bHLH	TF	bHLH
Cluster-56181.18	-6.95869	1.94605e-05	0.00037394	down	K18835 WRKY transcription factor 2 | (RefSeq) probable WRKY transcription factor 2 (A)	ko04626: Plant-pathogen interaction	hypothetical protein CIPAW_11G211300 [Carya illinoinensis]	WRKY2_ARATH RecName: Full=Probable WRKY transcription factor 2 {ECO:0000303|Ref.1}; AltName: Full=WRKY DNA-binding protein 2 {ECO:0000303|Ref.1};	A0A7N2M9M6_QUELO SubName: Full=Uncharacterized protein {ECO:0000313|EnsemblPlants:QL08p000375:mrna};	--	GO:0005634,nucleus; GO:0003700,DNA-binding transcription factor activity; GO:0046872,metal ion binding; GO:0000976,transcription cis-regulatory region binding; GO:0030010,establishment of cell polarity; GO:0009942,longitudinal axis specification; GO:0009555,pollen development; GO:0006355,regulation of DNA-templated transcription; GO:0003674,molecular_function; GO:0140110,transcription regulator a…	WRKY DNA -binding domain	WRKY	TF	WRKY
Cluster-94300.0	1.42296	3.94233e-07	1.16335e-05	up	K09286 EREBP-like factor | (RefSeq) ethylene-responsive transcription factor RAP2-6 isoform X1 (A)	--	ethylene-responsive transcription factor ERF113 [Cinnamomum micranthum f. kanehirae]	EF114_ARATH RecName: Full=Ethylene-responsive transcription factor ERF114 {ECO:0000303|PubMed:16407444}; AltName: Full=ERF bud enhancer {ECO:0000303|PubMed:23616605};	A0A443NED7_9MAGN SubName: Full=Ethylene-responsive transcription factor ERF113 {ECO:0000313|EMBL:RWR76887.1};	--	GO:0005634,nucleus; GO:0003700,DNA-binding transcription factor activity; GO:0000976,transcription cis-regulatory region binding; GO:0050832,defense response to fungus; GO:0009873,ethylene-activated signaling pathway; GO:0003674,molecular_function; GO:0140110,transcription regulator activity; GO:0001067,transcription regulatory region nucleic acid binding; GO:0003676,nucleic acid binding; GO:0003…	AP2 domain	AP2/ERF-ERF	TF	AP2/ERF->AP2/ERF-ERF
Cluster-66499.2	1.98334	1.76818e-27	4.21887e-25	up	K12126 phytochrome-interacting factor 3 | (RefSeq) PIF3; hypothetical protein (A)	ko04075: Plant hormone signal transduction; ko04712: Circadian rhythm - plant	transcription factor bHLH66 [Cinnamomum micranthum f. kanehirae]	RHL1_LOTJA RecName: Full=bHLH transcription factor RHL1 {ECO:0000303|PubMed:19675148}; AltName: Full=Basic helix-loop-helix protein RHL1 {ECO:0000305}; AltName: Full=Protein ROOT HAIRLESS 1 {ECO:0000303|PubMed:19675148}; Short=LjRHL1 {ECO:0000303|PubMed:19675148};	A0A3S3QVD6_9MAGN SubName: Full=Transcription factor bHLH66 {ECO:0000313|EMBL:RWR91141.1};	--	GO:0005634,nucleus; GO:0003677,DNA binding; GO:0046983,protein dimerization activity; GO:0003674,molecular_function; GO:0003676,nucleic acid binding; GO:0005488,binding; GO:0097159,organic cyclic compound binding; GO:1901363,heterocyclic compound binding; GO:0005515,protein binding; GO:0005575,cellular_component; GO:0005622,intracellular anatomical structure; GO:0043226,organelle; GO:0043227,memb…	Helix-loop-helix DNA-binding domain	bHLH	TF	bHLH
Cluster-66499.3	1.92829	7.25209e-06	0.000156547	up	K12126 phytochrome-interacting factor 3 | (RefSeq) PIF3; hypothetical protein (A)	ko04075: Plant hormone signal transduction; ko04712: Circadian rhythm - plant	PREDICTED: transcription factor bHLH66 [Nelumbo nucifera]	RHL1_LOTJA RecName: Full=bHLH transcription factor RHL1 {ECO:0000303|PubMed:19675148}; AltName: Full=Basic helix-loop-helix protein RHL1 {ECO:0000305}; AltName: Full=Protein ROOT HAIRLESS 1 {ECO:0000303|PubMed:19675148}; Short=LjRHL1 {ECO:0000303|PubMed:19675148};	A0A1U8BGR4_NELNU SubName: Full=transcription factor bHLH66 {ECO:0000313|RefSeq:XP_010275766.1, ECO:0000313|RefSeq:XP_019055536.1};	--	GO:0005634,nucleus; GO:0003677,DNA binding; GO:0046983,protein dimerization activity; GO:0003674,molecular_function; GO:0003676,nucleic acid binding; GO:0005488,binding; GO:0097159,organic cyclic compound binding; GO:1901363,heterocyclic compound binding; GO:0005515,protein binding; GO:0005575,cellular_component; GO:0005622,intracellular anatomical structure; GO:0043226,organelle; GO:0043227,memb…	Helix-loop-helix DNA-binding domain	bHLH	TF	bHLH
Cluster-66499.4	1.56546	5.61309e-07	1.58912e-05	up	K12126 phytochrome-interacting factor 3 | (RefSeq) PIF3; hypothetical protein (A)	ko04075: Plant hormone signal transduction; ko04712: Circadian rhythm - plant	PREDICTED: transcription factor bHLH66 [Nelumbo nucifera]	RHL1_LOTJA RecName: Full=bHLH transcription factor RHL1 {ECO:0000303|PubMed:19675148}; AltName: Full=Basic helix-loop-helix protein RHL1 {ECO:0000305}; AltName: Full=Protein ROOT HAIRLESS 1 {ECO:0000303|PubMed:19675148}; Short=LjRHL1 {ECO:0000303|PubMed:19675148};	A0A1U8BGR4_NELNU SubName: Full=transcription factor bHLH66 {ECO:0000313|RefSeq:XP_010275766.1, ECO:0000313|RefSeq:XP_019055536.1};	--	GO:0005634,nucleus; GO:0003677,DNA binding; GO:0046983,protein dimerization activity; GO:0003674,molecular_function; GO:0003676,nucleic acid binding; GO:0005488,binding; GO:0097159,organic cyclic compound binding; GO:1901363,heterocyclic compound binding; GO:0005515,protein binding; GO:0005575,cellular_component; GO:0005622,intracellular anatomical structure; GO:0043226,organelle; GO:0043227,memb…	Helix-loop-helix DNA-binding domain	bHLH	TF	bHLH
Cluster-66499.5	1.49922	0.000754642	0.00889345	up	K12126 phytochrome-interacting factor 3 | (RefSeq) PIF3; hypothetical protein (A)	ko04075: Plant hormone signal transduction; ko04712: Circadian rhythm - plant	transcription factor bHLH66 [Cinnamomum micranthum f. kanehirae]	RHL1_LOTJA RecName: Full=bHLH transcription factor RHL1 {ECO:0000303|PubMed:19675148}; AltName: Full=Basic helix-loop-helix protein RHL1 {ECO:0000305}; AltName: Full=Protein ROOT HAIRLESS 1 {ECO:0000303|PubMed:19675148}; Short=LjRHL1 {ECO:0000303|PubMed:19675148};	A0A3S3QVD6_9MAGN SubName: Full=Transcription factor bHLH66 {ECO:0000313|EMBL:RWR91141.1};	--	GO:0005634,nucleus; GO:0003677,DNA binding; GO:0046983,protein dimerization activity; GO:0003674,molecular_function; GO:0003676,nucleic acid binding; GO:0005488,binding; GO:0097159,organic cyclic compound binding; GO:1901363,heterocyclic compound binding; GO:0005515,protein binding; GO:0005575,cellular_component; GO:0005622,intracellular anatomical structure; GO:0043226,organelle; GO:0043227,memb…	Helix-loop-helix DNA-binding domain	bHLH	TF	bHLH
Cluster-67905.1	-1.65963	6.13874e-05	0.00103358	down	K09422 transcription factor MYB, plant | (RefSeq) transcription factor MYB4-like (A)	--	PREDICTED: myb-related protein Myb4-like [Nelumbo nucifera]	MYB15_ARATH RecName: Full=Transcription factor MYB15 {ECO:0000305}; AltName: Full=Myb-related protein 15 {ECO:0000305}; Short=AtMYB15 {ECO:0000312|EMBL:CAA74603.1}; AltName: Full=Myb-related protein Y19 {ECO:0000305}; Short=AtY19 {ECO:0000303|PubMed:8980549};	A0A1U8BDN9_NELNU SubName: Full=myb-related protein Myb4-like {ECO:0000313|RefSeq:XP_010274769.1};	Transcription factor, Myb superfamily	GO:0005634,nucleus; GO:0003677,DNA binding; GO:0003700,DNA-binding transcription factor activity; GO:0009409,response to cold; GO:0009651,response to salt stress; GO:0009414,response to water deprivation; GO:0003674,molecular_function; GO:0003676,nucleic acid binding; GO:0005488,binding; GO:0097159,organic cyclic compound binding; GO:1901363,heterocyclic compound binding; GO:0140110,transcription…	Myb-like DNA-binding domain	MYB-related	TF	MYB->MYB-related
Cluster-67988.1	1.22055	1.07186e-09	4.96102e-08	up	K09338 homeobox-leucine zipper protein | (RefSeq) homeobox-leucine zipper protein ATHB-6-like isoform X1 (A)	--	homeobox-leucine zipper protein ATHB-6-like protein [Cinnamomum micranthum f. kanehirae]	ATHB6_ARATH RecName: Full=Homeobox-leucine zipper protein ATHB-6; AltName: Full=HD-ZIP protein ATHB-6; AltName: Full=Homeodomain transcription factor ATHB-6;	A0A443PP06_9MAGN SubName: Full=Homeobox-leucine zipper protein ATHB-6-like protein {ECO:0000313|EMBL:RWR92462.1};	Transcription factor HEX, contains HOX and HALZ domains	GO:0005634,nucleus; GO:0003677,DNA binding; GO:0003700,DNA-binding transcription factor activity; GO:0000981,DNA-binding transcription factor activity, RNA polymerase II-specific; GO:0043565,sequence-specific DNA binding; GO:0000976,transcription cis-regulatory region binding; GO:0009738,abscisic acid-activated signaling pathway; GO:0009788,negative regulation of abscisic acid-activated signaling…	Homeodomain	HB-HD-ZIP	TF	HB->HB-HD-ZIP
Cluster-97722.0	1.55263	1.84831e-06	4.60756e-05	up	K09286 EREBP-like factor | (RefSeq) dehydration-responsive element-binding protein 3-like (A)	--	dehydration-responsive element-binding protein 3-like protein [Cinnamomum micranthum f. kanehirae]	DREB3_ARATH RecName: Full=Dehydration-responsive element-binding protein 3; AltName: Full=Protein TINY 2;	A0A443N1W5_9MAGN SubName: Full=Dehydration-responsive element-binding protein 3-like protein {ECO:0000313|EMBL:RWR72484.1};	--	GO:0005634,nucleus; GO:0003700,DNA-binding transcription factor activity; GO:0043565,sequence-specific DNA binding; GO:0009873,ethylene-activated signaling pathway; GO:0045893,positive regulation of DNA-templated transcription; GO:0003674,molecular_function; GO:0140110,transcription regulator activity; GO:0003676,nucleic acid binding; GO:0003677,DNA binding; GO:0005488,binding; GO:0097159,organic…	AP2 domain	AP2/ERF-ERF	TF	AP2/ERF->AP2/ERF-ERF
Cluster-77140.3	1.02009	0.0010054	0.0112881	up	--	--	protein ULTRAPETALA 1-like protein isoform X2 [Cinnamomum micranthum f. kanehirae]	ULT1_ARATH RecName: Full=Protein ULTRAPETALA 1 {ECO:0000303|PubMed:15673576};	A0A443P157_9MAGN SubName: Full=Protein ULTRAPETALA 1-like protein isoform X2 {ECO:0000313|EMBL:RWR84456.1};	--	GO:0005829,cytosol; GO:0005634,nucleus; GO:0003677,DNA binding; GO:0046872,metal ion binding; GO:0009910,negative regulation of flower development; GO:0009909,regulation of flower development; GO:1905435,regulation of histone H3-K4 trimethylation; GO:1901000,regulation of response to salt stress; GO:0003674,molecular_function; GO:0003676,nucleic acid binding; GO:0005488,binding; GO:0097159,organi…	--	ULT	TF	ULT
Cluster-82118.0	1.02104	2.52409e-06	6.04507e-05	up	K14494 DELLA protein | (RefSeq) DELLA protein RGL2 (A)	ko04075: Plant hormone signal transduction	scarecrow-like protein 4 [Cinnamomum micranthum f. kanehirae]	SCL7_POPEU RecName: Full=SCARECROW-LIKE protein 7 {ECO:0000303|PubMed:20616154}; AltName: Full=PeSCL7 {ECO:0000303|PubMed:20616154};	A0A443PY77_9MAGN SubName: Full=Scarecrow-like protein 4 {ECO:0000313|EMBL:RWR95716.1};	--	GO:0005634,nucleus; GO:0003677,DNA binding; GO:0003674,molecular_function; GO:0003676,nucleic acid binding; GO:0005488,binding; GO:0097159,organic cyclic compound binding; GO:1901363,heterocyclic compound binding; GO:0005575,cellular_component; GO:0005622,intracellular anatomical structure; GO:0043226,organelle; GO:0043227,membrane-bounded organelle; GO:0043229,intracellular organelle; GO:0043231…	GRAS domain family	GRAS	TF	GRAS
Cluster-85541.11	-1.67845	0.00112586	0.0123912	down	K13415 protein brassinosteroid insensitive 1 [EC:2.7.10.1 2.7.11.1] | (RefSeq) uncharacterized protein LOC103413440 isoform X1 (A)	ko04075: Plant hormone signal transduction	PREDICTED: squamosa promoter-binding-like protein 3 isoform X1 [Nelumbo nucifera]	SPL12_ORYSI RecName: Full=Squamosa promoter-binding-like protein 12;	A0A1U7ZKG8_NELNU SubName: Full=squamosa promoter-binding-like protein 3 isoform X1 {ECO:0000313|RefSeq:XP_010252163.1, ECO:0000313|RefSeq:XP_010252164.1};	--	GO:0005634,nucleus; GO:0003677,DNA binding; GO:0046872,metal ion binding; GO:0003674,molecular_function; GO:0003676,nucleic acid binding; GO:0005488,binding; GO:0097159,organic cyclic compound binding; GO:1901363,heterocyclic compound binding; GO:0043167,ion binding; GO:0043169,cation binding; GO:0005575,cellular_component; GO:0005622,intracellular anatomical structure; GO:0043226,organelle; GO:0…	SBP domain	SBP	TF	SBP
Cluster-87117.0	1.81527	0.000464716	0.00593607	up	K09287 RAV-like factor | (RefSeq) AP2/ERF and B3 domain-containing transcription factor RAV1-like (A)	--	AP2/ERF and B3 domain-containing protein [Cinnamomum micranthum f. kanehirae]	RAV2_ARATH RecName: Full=AP2/ERF and B3 domain-containing transcription repressor RAV2; AltName: Full=Ethylene-responsive transcription factor RAV2; AltName: Full=Protein RELATED TO ABI3/VP1 2; AltName: Full=Protein RELATED TO APETALA2 8; AltName: Full=Protein TEMPRANILLO 2;	A0A3S3QJR9_9MAGN SubName: Full=AP2/ERF and B3 domain-containing protein {ECO:0000313|EMBL:RWR85514.1};	--	GO:0005634,nucleus; GO:0003700,DNA-binding transcription factor activity; GO:0000976,transcription cis-regulatory region binding; GO:0071456,cellular response to hypoxia; GO:0009873,ethylene-activated signaling pathway; GO:0045892,negative regulation of DNA-templated transcription; GO:0003674,molecular_function; GO:0140110,transcription regulator activity; GO:0001067,transcription regulatory regi…	B3 DNA binding domain	AP2/ERF-RAV	TF	AP2/ERF->AP2/ERF-RAV
Cluster-87559.1	2.3627	2.89868e-05	0.000533553	up	K04683 transcription factor Dp-1 | (RefSeq) transcription factor-like protein DPB (A)	ko03083: Polycomb repressive complex	PREDICTED: transcription factor-like protein DPA isoform X1 [Nelumbo nucifera]	DPB_ARATH RecName: Full=Transcription factor-like protein DPB; AltName: Full=DP-like protein B; Short=AtDPbB; AltName: Full=E2F dimerization partner protein B;	A0A1U8Q430_NELNU SubName: Full=transcription factor-like protein DPA isoform X1 {ECO:0000313|RefSeq:XP_010253208.1, ECO:0000313|RefSeq:XP_019052795.1};	E2F-like protein	GO:0005737,cytoplasm; GO:0070176,DRM complex; GO:0005634,nucleus; GO:0003677,DNA binding; GO:0000981,DNA-binding transcription factor activity, RNA polymerase II-specific; GO:0046982,protein heterodimerization activity; GO:0042023,DNA endoreduplication; GO:0000082,G1/S transition of mitotic cell cycle; GO:0051726,regulation of cell cycle; GO:0006357,regulation of transcription by RNA polymerase I…	Transcription factor DP	E2F-DP	TF	E2F-DP
Cluster-88647.5	1.00562	0.000214356	0.00304202	up	K20791 N-alpha-acetyltransferase 10/11 [EC:2.3.1.255] | (RefSeq) N-terminal acetyltransferase A complex catalytic subunit NAA10-like (A)	--	hypothetical protein HHK36_017272 [Tetracentron sinense]	NAA10_ARATH RecName: Full=N-terminal acetyltransferase A complex catalytic subunit NAA10 {ECO:0000303|PubMed:25966763}; Short=AtNAA10 {ECO:0000303|PubMed:25966763}; EC=2.3.1.255 {ECO:0000269|PubMed:25966763};	A0A834Z132_9MAGN RecName: Full=N-acetyltransferase domain-containing protein {ECO:0000259|PROSITE:PS51186};	Subunit of the major N alpha-acetyltransferase	GO:0005829,cytosol; GO:0031415,NatA complex; GO:0009536,plastid; GO:0003729,mRNA binding; GO:0008080,N-acetyltransferase activity; GO:1990190,peptide-glutamate-alpha-N-acetyltransferase activity; GO:1990189,peptide-serine-alpha-N-acetyltransferase activity; GO:0009793,embryo development ending in seed dormancy; GO:0006474,N-terminal protein amino acid acetylation; GO:0009414,response to water dep…	Acetyltransferase (GNAT) family	GNAT	TR	GNAT
Cluster-92259.0	1.76048	1.75559e-07	5.54753e-06	up	--	--	hypothetical protein CK203_096808 [Vitis vinifera]	RITF1_ARATH RecName: Full=Protein RGF1 INDUCIBLE TRANSCRIPTION FACTOR 1 {ECO:0000303|PubMed:31801996};	A0A438EJU6_VITVI SubName: Full=Uncharacterized protein {ECO:0000313|EMBL:RVW47938.1};	--	GO:0005634,nucleus; GO:0046872,metal ion binding; GO:0010078,maintenance of root meristem identity; GO:2000377,regulation of reactive oxygen species metabolic process; GO:2000280,regulation of root development; GO:0043434,response to peptide hormone; GO:0003674,molecular_function; GO:0005488,binding; GO:0043167,ion binding; GO:0043169,cation binding; GO:0007275,multicellular organism development;…	--	PLATZ	TF	PLATZ
Cluster-92259.1	1.5929	5.34156e-08	1.87957e-06	up	--	--	hypothetical protein CK203_096808 [Vitis vinifera]	RITF1_ARATH RecName: Full=Protein RGF1 INDUCIBLE TRANSCRIPTION FACTOR 1 {ECO:0000303|PubMed:31801996};	A0A438EJU6_VITVI SubName: Full=Uncharacterized protein {ECO:0000313|EMBL:RVW47938.1};	--	GO:0005634,nucleus; GO:0046872,metal ion binding; GO:0010078,maintenance of root meristem identity; GO:2000377,regulation of reactive oxygen species metabolic process; GO:2000280,regulation of root development; GO:0043434,response to peptide hormone; GO:0003674,molecular_function; GO:0005488,binding; GO:0043167,ion binding; GO:0043169,cation binding; GO:0007275,multicellular organism development;…	--	PLATZ	TF	PLATZ
Cluster-9323.10	1.00235	4.56853e-08	1.62421e-06	up	K14317 nuclear pore complex protein Nup214 | (RefSeq) LOW QUALITY PROTEIN: nuclear pore complex protein NUP214 (A)	ko03013: Nucleocytoplasmic transport	myb family transcription factor PHL11 isoform X1 [Cinnamomum micranthum f. kanehirae]	PHLB_ARATH RecName: Full=Myb family transcription factor PHL11 {ECO:0000305}; AltName: Full=Protein PHR1-LIKE 11 {ECO:0000305};	A0A443NRE7_9MAGN SubName: Full=Myb family transcription factor PHL11 isoform X1 {ECO:0000313|EMBL:RWR81072.1};	--	GO:0005634,nucleus; GO:0003677,DNA binding; GO:0003700,DNA-binding transcription factor activity; GO:2000762,regulation of phenylpropanoid metabolic process; GO:0006355,regulation of DNA-templated transcription; GO:0003674,molecular_function; GO:0003676,nucleic acid binding; GO:0005488,binding; GO:0097159,organic cyclic compound binding; GO:1901363,heterocyclic compound binding; GO:0140110,transc…	MYB-CC type transfactor, LHEQLE motif	GARP-G2-like	TF	GARP->GARP-G2-like
Cluster-93350.0	1.38642	3.29219e-16	3.09244e-14	up	K09338 homeobox-leucine zipper protein | (RefSeq) homeobox-leucine zipper protein ATHB-12-like isoform X1 (A)	--	homeobox-leucine zipper protein ATHB-12 [Cinnamomum micranthum f. kanehirae]	HOX6_ORYSI RecName: Full=Homeobox-leucine zipper protein HOX6; AltName: Full=HD-ZIP protein HOX6; AltName: Full=Homeodomain transcription factor HOX6; AltName: Full=OsHox6;	A0A443PA95_9MAGN SubName: Full=Homeobox-leucine zipper protein ATHB-12 {ECO:0000313|EMBL:RWR87660.1};	Transcription factor HEX, contains HOX and HALZ domains	GO:0005634,nucleus; GO:0000981,DNA-binding transcription factor activity, RNA polymerase II-specific; GO:0043565,sequence-specific DNA binding; GO:0003674,molecular_function; GO:0003700,DNA-binding transcription factor activity; GO:0140110,transcription regulator activity; GO:0003676,nucleic acid binding; GO:0003677,DNA binding; GO:0005488,binding; GO:0097159,organic cyclic compound binding; GO:1…	Homeodomain	HB-HD-ZIP	TF	HB->HB-HD-ZIP
Cluster-94109.0	-1.38216	1.75193e-06	4.38404e-05	down	K09285 AP2-like factor, ANT lineage | (RefSeq) AP2-like ethylene-responsive transcription factor At1g16060 (A)	--	AP2-like ethylene-responsive transcription factor [Camellia lanceoleosa]	AP2L1_ARATH RecName: Full=AP2-like ethylene-responsive transcription factor At1g16060;	A0A836J7G2_9ROSI SubName: Full=AP2 ethylene-responsive transcription factor {ECO:0000313|EMBL:KAG5249811.1};	--	GO:0005634,nucleus; GO:0003677,DNA binding; GO:0003700,DNA-binding transcription factor activity; GO:0000981,DNA-binding transcription factor activity, RNA polymerase II-specific; GO:0009873,ethylene-activated signaling pathway; GO:0010187,negative regulation of seed germination; GO:1901959,positive regulation of cutin biosynthetic process; GO:0045723,positive regulation of fatty acid biosyntheti…	AP2 domain	AP2/ERF-AP2	TF	AP2/ERF->AP2/ERF-AP2
Cluster-94258.0	1.414	4.63123e-08	1.64127e-06	up	K09422 transcription factor MYB, plant | (RefSeq) transcription factor MYB4-like (A)	--	PREDICTED: myb-related protein Myb4 [Nelumbo nucifera]	MYB30_ORYSJ RecName: Full=Transcription factor MYB30 {ECO:0000305}; Short=OsMYB30 {ECO:0000303|PubMed:18987217};	A0A1U8AIM0_NELNU SubName: Full=myb-related protein Myb4 {ECO:0000313|RefSeq:XP_010262320.1};	Transcription factor, Myb superfamily	GO:0005634,nucleus; GO:0003677,DNA binding; GO:0003674,molecular_function; GO:0003676,nucleic acid binding; GO:0005488,binding; GO:0097159,organic cyclic compound binding; GO:1901363,heterocyclic compound binding; GO:0005575,cellular_component; GO:0005622,intracellular anatomical structure; GO:0043226,organelle; GO:0043227,membrane-bounded organelle; GO:0043229,intracellular organelle; GO:0043231…	Myb-like DNA-binding domain	MYB-related	TF	MYB->MYB-related
Cluster-119220.0	-2.80854	2.00127e-14	1.58602e-12	down	K09286 EREBP-like factor | (RefSeq) ethylene-responsive transcription factor 4 (A)	--	hypothetical protein IFM89_008336 [Coptis chinensis]	WIN1_ARATH RecName: Full=Ethylene-responsive transcription factor WIN1; AltName: Full=Protein SHINE 1; AltName: Full=Protein WAX INDUCER 1;	A0A835IAX6_9MAGN RecName: Full=AP2/ERF domain-containing protein {ECO:0000259|PROSITE:PS51032};	--	GO:0005634,nucleus; GO:0003700,DNA-binding transcription factor activity; GO:0043565,sequence-specific DNA binding; GO:0010143,cutin biosynthetic process; GO:0009873,ethylene-activated signaling pathway; GO:0009414,response to water deprivation; GO:0010166,wax metabolic process; GO:0003674,molecular_function; GO:0140110,transcription regulator activity; GO:0003676,nucleic acid binding; GO:0003677…	AP2 domain	AP2/ERF-ERF	TF	AP2/ERF->AP2/ERF-ERF
Cluster-94639.1	1.54817	2.36366e-05	0.000443862	up	K17604 zinc finger SWIM domain-containing protein 3 | (RefSeq) protein FAR1-RELATED SEQUENCE 5-like (A)	--	proteinaceous RNase P 2 [Cinnamomum micranthum f. kanehirae]	FRS5_ARATH RecName: Full=Protein FAR1-RELATED SEQUENCE 5;	A0A5B6YTA7_DAVIN RecName: Full=PRORP domain-containing protein {ECO:0000259|Pfam:PF16953};	--	GO:0005634,nucleus; GO:0008270,zinc ion binding; GO:0006355,regulation of DNA-templated transcription; GO:0003674,molecular_function; GO:0005488,binding; GO:0043167,ion binding; GO:0043169,cation binding; GO:0046872,metal ion binding; GO:0046914,transition metal ion binding; GO:0006139,nucleobase-containing compound metabolic process; GO:0006351,DNA-templated transcription; GO:0006725,cellular ar…	FAR1 DNA-binding domain	FAR1	TF	FAR1
Cluster-95541.0	-1.47257	9.66979e-06	0.000201516	down	K18834 WRKY transcription factor 1 | (GenBank) putative WRKY transcription factor (A)	ko04626: Plant-pathogen interaction	PREDICTED: probable WRKY transcription factor 49 [Nelumbo nucifera]	WRK49_ARATH RecName: Full=Probable WRKY transcription factor 49; AltName: Full=WRKY DNA-binding protein 49;	A0A1U8A508_NELNU SubName: Full=probable WRKY transcription factor 49 {ECO:0000313|RefSeq:XP_010256886.1};	--	GO:0005634,nucleus; GO:0003700,DNA-binding transcription factor activity; GO:0000976,transcription cis-regulatory region binding; GO:0003674,molecular_function; GO:0140110,transcription regulator activity; GO:0001067,transcription regulatory region nucleic acid binding; GO:0003676,nucleic acid binding; GO:0003677,DNA binding; GO:0003690,double-stranded DNA binding; GO:0005488,binding; GO:0043565,…	WRKY DNA -binding domain	WRKY	TF	WRKY
Cluster-96250.0	1.00445	8.85177e-05	0.0014166	up	K14494 DELLA protein | (RefSeq) DELLA protein GAI1 (A)	ko04075: Plant hormone signal transduction	Transcription factor GRAS [Cinnamomum micranthum f. kanehirae]	SCL6_ARATH RecName: Full=Scarecrow-like protein 6; Short=AtSCL6; AltName: Full=GRAS family protein 22; Short=AtGRAS-22; AltName: Full=SCL6-IV;	A0A443N1D9_9MAGN SubName: Full=Transcription factor GRAS {ECO:0000313|EMBL:RWR72342.1};	--	GO:0005634,nucleus; GO:0003700,DNA-binding transcription factor activity; GO:0043565,sequence-specific DNA binding; GO:0030154,cell differentiation; GO:0051301,cell division; GO:0007623,circadian rhythm; GO:0006355,regulation of DNA-templated transcription; GO:0048768,root hair cell tip growth; GO:0003674,molecular_function; GO:0140110,transcription regulator activity; GO:0003676,nucleic acid bin…	GRAS domain family	GRAS	TF	GRAS
Cluster-73870.0	-1.74585	0.00528568	0.0426545	down	K09286 EREBP-like factor | (RefSeq) ethylene-responsive transcription factor ERF023-like (A)	--	Ethylene-responsive transcription factor [Actinidia chinensis var. chinensis]	ERF23_ARATH RecName: Full=Ethylene-responsive transcription factor ERF023;	A0A5B7BLS8_DAVIN RecName: Full=AP2/ERF domain-containing protein {ECO:0000259|PROSITE:PS51032}; Flags: Fragment;	--	GO:0005634,nucleus; GO:0003677,DNA binding; GO:0003700,DNA-binding transcription factor activity; GO:0009873,ethylene-activated signaling pathway; GO:0003674,molecular_function; GO:0003676,nucleic acid binding; GO:0005488,binding; GO:0097159,organic cyclic compound binding; GO:1901363,heterocyclic compound binding; GO:0140110,transcription regulator activity; GO:0000160,phosphorelay signal transd…	AP2 domain	AP2/ERF-ERF	TF	AP2/ERF->AP2/ERF-ERF
Cluster-99026.0	1.37353	0.00475003	0.0394595	up	K02725 20S proteasome subunit alpha 6 [EC:3.4.25.1] | (RefSeq) proteasome subunit alpha type-1-like (A)	ko03050: Proteasome	LOB domain-containing protein 1-like [Macadamia integrifolia]	LBD1_ARATH RecName: Full=LOB domain-containing protein 1; AltName: Full=ASYMMETRIC LEAVES 2-like protein 8; Short=AS2-like protein 8;	A0A1U7ZCE4_NELNU SubName: Full=LOB domain-containing protein 1-like {ECO:0000313|RefSeq:XP_010244970.1};	--	GO:0005739,mitochondrion; GO:0005575,cellular_component; GO:0005622,intracellular anatomical structure; GO:0005737,cytoplasm; GO:0043226,organelle; GO:0043227,membrane-bounded organelle; GO:0043229,intracellular organelle; GO:0043231,intracellular membrane-bounded organelle; GO:0110165,cellular anatomical entity	Lateral organ boundaries (LOB) domain	LOB	TF	LOB
Cluster-99975.0	1.39126	8.06946e-07	2.19138e-05	up	K00641 homoserine O-acetyltransferase/O-succinyltransferase [EC:2.3.1.31 2.3.1.46] | (RefSeq) uncharacterized protein LOC112286322 (A)	ko00270: Cysteine and methionine metabolism; ko00920: Sulfur metabolism; ko01100: Metabolic pathways; ko01110: Biosynthesis of secondary metabolites; ko01230: Biosynthesis of amino acids	trihelix transcription factor ASR3 isoform X1 [Macadamia integrifolia]	ASR3_ARATH RecName: Full=Trihelix transcription factor ASR3 {ECO:0000303|PubMed:25770109}; AltName: Full=Protein ARABIDOPSIS SH4-RELATED3 {ECO:0000303|PubMed:25770109};	A0A1U7ZLC4_NELNU SubName: Full=trihelix transcription factor ASR3-like {ECO:0000313|RefSeq:XP_010249232.1};	--	GO:0005634,nucleus; GO:0003677,DNA binding; GO:0003700,DNA-binding transcription factor activity; GO:0042803,protein homodimerization activity; GO:0071219,cellular response to molecule of bacterial origin; GO:0006952,defense response; GO:0050777,negative regulation of immune response; GO:0045892,negative regulation of DNA-templated transcription; GO:0006355,regulation of DNA-templated transcripti…	Myb/SANT-like DNA-binding domain	Trihelix	TF	Trihelix

## Sheet: TS3 vs TS1
ID	log2FoldChange	pvalue	padj	regulated	KEGG	KEGG pathway	NR	Swissprot	TrEMBL	KOG	GO	Pfam	TF-Family	TF-Category	TF-Classification
Cluster-100189.0	-1.05635	9.36779e-05	0.000367062	down	K15711 SWI/SNF-related matrix-associated actin-dependent regulator of chromatin subfamily A3 [EC:5.6.2. 2.3.2.27] | (RefSeq) putative SWI/SNF-related matrix-associated actin-dependent regulator of chromatin subfamily A member 3-like 1 isoform X1 (A)	--	putative SWI/SNF-related matrix-associated actin-dependent regulator of chromatin subfamily A member 3-like protein 1 [Cinnamomum micranthum f. kanehirae]	SM3L1_ARATH RecName: Full=Putative SWI/SNF-related matrix-associated actin-dependent regulator of chromatin subfamily A member 3-like 1; Short=SMARCA3-like protein 1; EC=3.6.4.-;	A0A3S3NAW1_9MAGN SubName: Full=Putative SWI/SNF-related matrix-associated actin-dependent regulator of chromatin subfamily A member 3-like protein 1 {ECO:0000313|EMBL:RWR76019.1};	Helicase-like transcription factor HLTF/DNA helicase RAD5, DEAD-box superfamily	GO:0005634,nucleus; GO:0005524,ATP binding; GO:0008094,ATP-dependent activity, acting on DNA; GO:0140658,ATP-dependent chromatin remodeler activity; GO:0004386,helicase activity; GO:0016818,hydrolase activity, acting on acid anhydrides, in phosphorus-containing anhydrides; GO:0003676,nucleic acid binding; GO:0008270,zinc ion binding; GO:0006281,DNA repair; GO:0000166,nucleotide binding; GO:000367…	SNF2-related domain	SNF2	TR	SNF2
Cluster-100306.0	1.05754	3.65434e-37	7.41652e-36	up	K09422 transcription factor MYB, plant | (RefSeq) transcription factor MYB44-like (A)	--	unnamed protein product [Linum tenue]	MYB44_ARATH RecName: Full=Transcription factor MYB44 {ECO:0000303|PubMed:11597504}; AltName: Full=Myb-related protein 44 {ECO:0000303|PubMed:11597504}; Short=AtMYB44 {ECO:0000303|PubMed:11597504}; AltName: Full=Myb-related protein R1 {ECO:0000303|PubMed:9678577}; Short=AtMYBR1 {ECO:0000303|PubMed:9678577};	A0A218WEA9_PUNGR SubName: Full=transcription factor MYB44-like {ECO:0000313|RefSeq:XP_031404432.1};	Transcription factor, Myb superfamily	GO:0005634,nucleus; GO:0003700,DNA-binding transcription factor activity; GO:0000981,DNA-binding transcription factor activity, RNA polymerase II-specific; GO:0042802,identical protein binding; GO:0000978,RNA polymerase II cis-regulatory region sequence-specific DNA binding; GO:0043565,sequence-specific DNA binding; GO:0000976,transcription cis-regulatory region binding; GO:0009738,abscisic acid-…	Myb-like DNA-binding domain	MYB	TF	MYB->MYB
Cluster-100779.0	-1.37935	0.000898311	0.00297835	down	--	--	transcription factor bHLH118 [Cinnamomum micranthum f. kanehirae]	BH126_ARATH RecName: Full=Transcription factor bHLH126; AltName: Full=Basic helix-loop-helix protein 126; Short=AtbHLH126; Short=bHLH 126; AltName: Full=Transcription factor EN 3; AltName: Full=bHLH transcription factor bHLH126;	A0A3S3MTD7_9MAGN SubName: Full=Transcription factor bHLH118 {ECO:0000313|EMBL:RWR89423.1};	--	GO:0090575,RNA polymerase II transcription regulator complex; GO:0000981,DNA-binding transcription factor activity, RNA polymerase II-specific; GO:0046983,protein dimerization activity; GO:0000977,RNA polymerase II transcription regulatory region sequence-specific DNA binding; GO:0006357,regulation of transcription by RNA polymerase II; GO:0003674,molecular_function; GO:0003700,DNA-binding transc…	Helix-loop-helix DNA-binding domain	bHLH	TF	bHLH
Cluster-100796.0	1.28113	6.91372e-11	5.1113e-10	up	K23048 RING finger protein unkempt | (RefSeq) zinc finger CCCH domain-containing protein (A)	--	PREDICTED: zinc finger CCCH domain-containing protein 20 [Nelumbo nucifera]	C3H20_ARATH RecName: Full=Zinc finger CCCH domain-containing protein 20; Short=AtC3H20;	A0A1U7ZAX8_NELNU SubName: Full=zinc finger CCCH domain-containing protein 20 {ECO:0000313|RefSeq:XP_010244375.1};	CCCH-type Zn-finger protein	GO:0005886,plasma membrane; GO:0003677,DNA binding; GO:0003700,DNA-binding transcription factor activity; GO:0046872,metal ion binding; GO:0051607,defense response to virus; GO:0006355,regulation of DNA-templated transcription; GO:0006979,response to oxidative stress; GO:0003674,molecular_function; GO:0003676,nucleic acid binding; GO:0005488,binding; GO:0097159,organic cyclic compound binding; GO…	Zinc finger C-x8-C-x5-C-x3-H type (and similar)	C3H	TF	C3H
Cluster-100835.0	1.53327	6.67282e-09	4.20261e-08	up	K09338 homeobox-leucine zipper protein | (RefSeq) homeobox-leucine zipper protein ATHB-40-like (A)	--	TPA_asm: hypothetical protein HUJ06_023203 [Nelumbo nucifera]	ATB40_ARATH RecName: Full=Homeobox-leucine zipper protein ATHB-40; AltName: Full=HD-ZIP protein ATHB-40; AltName: Full=Homeodomain transcription factor ATHB-40;	A0A822XMY5_NELNU RecName: Full=Homeobox domain-containing protein {ECO:0000259|PROSITE:PS50071};	Transcription factor HEX, contains HOX and HALZ domains	GO:0005634,nucleus; GO:0003700,DNA-binding transcription factor activity; GO:0000981,DNA-binding transcription factor activity, RNA polymerase II-specific; GO:0043565,sequence-specific DNA binding; GO:0000976,transcription cis-regulatory region binding; GO:0045893,positive regulation of DNA-templated transcription; GO:0009733,response to auxin; GO:0003674,molecular_function; GO:0140110,transcript…	Homeodomain	HB-other	TF	HB->HB-other
Cluster-100887.0	-1.44266	4.49638e-195	4.76946e-193	down	K14484 auxin-responsive protein IAA | (RefSeq) auxin-responsive protein IAA16-like (A)	ko04075: Plant hormone signal transduction	auxin-responsive protein IAA30 [Cinnamomum micranthum f. kanehirae]	AUX28_SOYBN RecName: Full=Auxin-induced protein AUX28;	A0A443NR16_9MAGN RecName: Full=Auxin-responsive protein {ECO:0000256|RuleBase:RU004549};	--	GO:0005634,nucleus; GO:0009734,auxin-activated signaling pathway; GO:0006355,regulation of DNA-templated transcription; GO:0007154,cell communication; GO:0007165,signal transduction; GO:0008150,biological_process; GO:0009719,response to endogenous stimulus; GO:0009725,response to hormone; GO:0009733,response to auxin; GO:0009755,hormone-mediated signaling pathway; GO:0009987,cellular process; GO:…	AUX/IAA family	AUX/IAA	TR	AUX/IAA
Cluster-100887.1	-1.29491	1.68823e-213	1.95641e-211	down	K14484 auxin-responsive protein IAA | (RefSeq) auxin-responsive protein IAA14-like (A)	ko04075: Plant hormone signal transduction	auxin-responsive protein IAA30 [Cinnamomum micranthum f. kanehirae]	IAA7_ARATH RecName: Full=Auxin-responsive protein IAA7; AltName: Full=Auxin resistant 2; AltName: Full=Indoleacetic acid-induced protein 7;	A0A443NR16_9MAGN RecName: Full=Auxin-responsive protein {ECO:0000256|RuleBase:RU004549};	--	GO:0005634,nucleus; GO:0003700,DNA-binding transcription factor activity; GO:0000976,transcription cis-regulatory region binding; GO:0009734,auxin-activated signaling pathway; GO:0009630,gravitropism; GO:0009733,response to auxin; GO:0009753,response to jasmonic acid; GO:0009414,response to water deprivation; GO:0009611,response to wounding; GO:0003674,molecular_function; GO:0140110,transcription…	AUX/IAA family	AUX/IAA	TR	AUX/IAA
Cluster-102365.0	1.39994	0	0	up	K09338 homeobox-leucine zipper protein | (RefSeq) homeobox-leucine zipper protein HAT5-like (A)	--	homeobox-leucine zipper protein HAT5 [Cinnamomum micranthum f. kanehirae]	HAT5_ARATH RecName: Full=Homeobox-leucine zipper protein HAT5; AltName: Full=HD-ZIP protein ATHB-1; AltName: Full=Homeodomain transcription factor ATHB-1; AltName: Full=Homeodomain-leucine zipper protein HAT5; Short=HD-ZIP protein 5;	A0A3S3NIW5_9MAGN SubName: Full=Homeobox-leucine zipper protein HAT5 {ECO:0000313|EMBL:RWR80565.1};	Transcription factor HEX, contains HOX and HALZ domains	GO:0005634,nucleus; GO:0003700,DNA-binding transcription factor activity; GO:0000981,DNA-binding transcription factor activity, RNA polymerase II-specific; GO:0042803,protein homodimerization activity; GO:0043565,sequence-specific DNA binding; GO:0009965,leaf morphogenesis; GO:0017148,negative regulation of translation; GO:0045893,positive regulation of DNA-templated transcription; GO:0009637,res…	Homeodomain	HB-HD-ZIP	TF	HB->HB-HD-ZIP
Cluster-102787.0	1.12419	6.8219e-81	2.85142e-79	up	K09419 heat shock transcription factor, other eukaryote | (RefSeq) heat stress transcription factor B-2b-like (A)	--	heat stress transcription factor B-2b-like [Telopea speciosissima]	HFB2B_ORYSJ RecName: Full=Heat stress transcription factor B-2b; AltName: Full=Heat stress transcription factor 2; Short=rHsf2; AltName: Full=Heat stress transcription factor 21; Short=OsHsf-21;	A0A834ZQT0_9MAGN RecName: Full=HSF_DOMAIN domain-containing protein {ECO:0000259|PROSITE:PS00434};	Heat shock transcription factor	GO:0005634,nucleus; GO:0003700,DNA-binding transcription factor activity; GO:0000978,RNA polymerase II cis-regulatory region sequence-specific DNA binding; GO:0006357,regulation of transcription by RNA polymerase II; GO:0003674,molecular_function; GO:0140110,transcription regulator activity; GO:0000976,transcription cis-regulatory region binding; GO:0000977,RNA polymerase II transcription regulat…	HSF-type DNA-binding	HSF	TF	HSF
Cluster-103157.0	-1.19855	2.26103e-08	1.35885e-07	down	K09338 homeobox-leucine zipper protein | (RefSeq) homeobox-leucine zipper protein HOX11-like isoform X1 (A)	--	PREDICTED: homeobox-leucine zipper protein HOX11-like [Nelumbo nucifera]	HAT14_ARATH RecName: Full=Homeobox-leucine zipper protein HAT14; AltName: Full=Homeodomain-leucine zipper protein HAT14; Short=HD-ZIP protein 14;	A0A1U8AS99_NELNU SubName: Full=homeobox-leucine zipper protein HOX11-like {ECO:0000313|RefSeq:XP_010265939.1};	Transcription factor HEX, contains HOX and HALZ domains	GO:0005634,nucleus; GO:0003700,DNA-binding transcription factor activity; GO:0000981,DNA-binding transcription factor activity, RNA polymerase II-specific; GO:0000976,transcription cis-regulatory region binding; GO:0003674,molecular_function; GO:0140110,transcription regulator activity; GO:0001067,transcription regulatory region nucleic acid binding; GO:0003676,nucleic acid binding; GO:0003677,DN…	Homeodomain	HB-HD-ZIP	TF	HB->HB-HD-ZIP
Cluster-103554.0	1.30371	3.51417e-23	4.76582e-22	up	K09422 transcription factor MYB, plant | (RefSeq) MYB-like transcription factor EOBI (A)	--	myb-related protein 305-like protein isoform X1 [Cinnamomum micranthum f. kanehirae]	MYB62_ARATH RecName: Full=Transcription factor MYB62 {ECO:0000303|PubMed:9839469}; AltName: Full=Myb-related protein 62 {ECO:0000303|PubMed:9839469}; Short=AtMYB62 {ECO:0000303|PubMed:9839469};	A0A443PSV1_9MAGN SubName: Full=Myb-related protein 305-like protein isoform X1 {ECO:0000313|EMBL:RWR93867.1};	Transcription factor, Myb superfamily	GO:0005634,nucleus; GO:0003700,DNA-binding transcription factor activity; GO:0043565,sequence-specific DNA binding; GO:0016036,cellular response to phosphate starvation; GO:0009740,gibberellic acid mediated signaling pathway; GO:0009686,gibberellin biosynthetic process; GO:0010373,negative regulation of gibberellin biosynthetic process; GO:0045892,negative regulation of DNA-templated transcriptio…	--	MYB-related	TF	MYB->MYB-related
Cluster-103554.1	1.33842	0.00424832	0.0122049	up	K09422 transcription factor MYB, plant | (RefSeq) transcription factor MYB62-like (A)	--	transcription factor MYB108-like protein [Cinnamomum micranthum f. kanehirae]	MYB62_ARATH RecName: Full=Transcription factor MYB62 {ECO:0000303|PubMed:9839469}; AltName: Full=Myb-related protein 62 {ECO:0000303|PubMed:9839469}; Short=AtMYB62 {ECO:0000303|PubMed:9839469};	A0A3S3QHZ9_9MAGN SubName: Full=Transcription factor MYB108-like protein {ECO:0000313|EMBL:RWR85346.1};	Transcription factor, Myb superfamily	GO:0005634,nucleus; GO:0003700,DNA-binding transcription factor activity; GO:0043565,sequence-specific DNA binding; GO:0016036,cellular response to phosphate starvation; GO:0009740,gibberellic acid mediated signaling pathway; GO:0009686,gibberellin biosynthetic process; GO:0010373,negative regulation of gibberellin biosynthetic process; GO:0045892,negative regulation of DNA-templated transcriptio…	Myb-like DNA-binding domain	MYB	TF	MYB->MYB
Cluster-103929.0	-1.20818	3.98762e-06	1.89407e-05	down	--	--	hypothetical protein H6P81_004125 [Aristolochia fimbriata]	--	A0A443PXC4_9MAGN SubName: Full=BHLH transcriptional factor {ECO:0000313|EMBL:RWR95383.1};	--	GO:0003700,DNA-binding transcription factor activity; GO:0046983,protein dimerization activity; GO:0009960,endosperm development; GO:0003674,molecular_function; GO:0140110,transcription regulator activity; GO:0005488,binding; GO:0005515,protein binding; GO:0000003,reproduction; GO:0003006,developmental process involved in reproduction; GO:0007275,multicellular organism development; GO:0008150,bio…	Helix-loop-helix DNA-binding domain	bHLH	TF	bHLH
Cluster-103948.0	2.10569	2.10348e-06	1.03125e-05	up	K09286 EREBP-like factor | (RefSeq) ethylene-responsive transcription factor 1-like (A)	--	AP2/ERF domain [Macleaya cordata]	EF100_ARATH RecName: Full=Ethylene-responsive transcription factor 1A; Short=AtERF1A; AltName: Full=Ethylene-responsive element-binding factor 1A; Short=EREBP-1A;	A0A200R5R1_9MAGN SubName: Full=AP2/ERF domain {ECO:0000313|EMBL:OVA18061.1};	--	GO:0005634,nucleus; GO:0003700,DNA-binding transcription factor activity; GO:0000976,transcription cis-regulatory region binding; GO:0051301,cell division; GO:0006952,defense response; GO:0009873,ethylene-activated signaling pathway; GO:0010087,phloem or xylem histogenesis; GO:0009624,response to nematode; GO:0003674,molecular_function; GO:0140110,transcription regulator activity; GO:0001067,tran…	AP2 domain	AP2/ERF-ERF	TF	AP2/ERF->AP2/ERF-ERF
Cluster-104180.0	1.21783	6.91084e-06	3.18974e-05	up	K00521 ferric-chelate reductase [EC:1.16.1.7] | (RefSeq) ferric reduction oxidase 7, chloroplastic-like (A)	--	NAC domain-containing protein 83-like protein [Cinnamomum micranthum f. kanehirae]	NAC83_ARATH RecName: Full=NAC domain-containing protein 83 {ECO:0000303|PubMed:15029955}; Short=ANAC083 {ECO:0000303|PubMed:15029955}; AltName: Full=Protein VND-INTERACTING 2 {ECO:0000303|PubMed:20388856};	A0A3S3N7V2_9MAGN SubName: Full=NAC domain-containing protein 83-like protein {ECO:0000313|EMBL:RWR86975.1};	--	GO:0005634,nucleus; GO:0003677,DNA binding; GO:0003700,DNA-binding transcription factor activity; GO:0010150,leaf senescence; GO:0045892,negative regulation of DNA-templated transcription; GO:0009737,response to abscisic acid; GO:0009651,response to salt stress; GO:0010089,xylem development; GO:0003674,molecular_function; GO:0003676,nucleic acid binding; GO:0005488,binding; GO:0097159,organic cyc…	--	NAC	TF	NAC
Cluster-104180.1	1.16509	0	0	up	K00521 ferric-chelate reductase [EC:1.16.1.7] | (RefSeq) ferric reduction oxidase 7, chloroplastic-like (A)	--	hypothetical protein DEO72_LG10g4247 [Vigna unguiculata]	NAC83_ARATH RecName: Full=NAC domain-containing protein 83 {ECO:0000303|PubMed:15029955}; Short=ANAC083 {ECO:0000303|PubMed:15029955}; AltName: Full=Protein VND-INTERACTING 2 {ECO:0000303|PubMed:20388856};	A0A4D6NH42_VIGUN SubName: Full=Uncharacterized protein {ECO:0000313|EMBL:QCE12996.1};	--	GO:0005634,nucleus; GO:0003677,DNA binding; GO:0003700,DNA-binding transcription factor activity; GO:0010150,leaf senescence; GO:0045892,negative regulation of DNA-templated transcription; GO:0009737,response to abscisic acid; GO:0009651,response to salt stress; GO:0010089,xylem development; GO:0003674,molecular_function; GO:0003676,nucleic acid binding; GO:0005488,binding; GO:0097159,organic cyc…	No apical meristem (NAM) protein	NAC	TF	NAC
Cluster-104232.0	1.91579	5.65557e-27	8.78841e-26	up	K23048 RING finger protein unkempt | (RefSeq) zinc finger CCCH domain-containing protein 23-like (A)	--	PREDICTED: zinc finger CCCH domain-containing protein 20-like [Nelumbo nucifera]	C3H20_ARATH RecName: Full=Zinc finger CCCH domain-containing protein 20; Short=AtC3H20;	A0A1U8AVU5_NELNU SubName: Full=zinc finger CCCH domain-containing protein 20-like {ECO:0000313|RefSeq:XP_010267090.1};	CCCH-type Zn-finger protein	GO:0005886,plasma membrane; GO:0003677,DNA binding; GO:0003700,DNA-binding transcription factor activity; GO:0046872,metal ion binding; GO:0051607,defense response to virus; GO:0006355,regulation of DNA-templated transcription; GO:0006979,response to oxidative stress; GO:0003674,molecular_function; GO:0003676,nucleic acid binding; GO:0005488,binding; GO:0097159,organic cyclic compound binding; GO…	Zinc finger C-x8-C-x5-C-x3-H type (and similar)	C3H	TF	C3H
Cluster-104443.2	-2.01461	8.11035e-14	7.26047e-13	down	K14514 ethylene-insensitive protein 3 | (RefSeq) ETHYLENE INSENSITIVE 3-like 1 protein (A)	ko04016: MAPK signaling pathway - plant; ko04075: Plant hormone signal transduction	protein ETHYLENE INSENSITIVE 3-like protein [Cinnamomum micranthum f. kanehirae]	EIL1A_ORYSJ RecName: Full=Protein ETHYLENE-INSENSITIVE 3-like 1a {ECO:0000303|PubMed:16786297}; Short=EIN3-like protein 1a {ECO:0000303|PubMed:16786297}; Short=OsEIL1a {ECO:0000303|PubMed:16786297}; AltName: Full=OsEIL1 {ECO:0000303|PubMed:16786297}; AltName: Full=Protein MAO HUZI 6 {ECO:0000303|PubMed:25995326};	A0A3S3MUE0_9MAGN SubName: Full=Protein ETHYLENE INSENSITIVE 3-like protein {ECO:0000313|EMBL:RWR79688.1};	--	GO:0005634,nucleus; GO:0003677,DNA binding; GO:0003700,DNA-binding transcription factor activity; GO:0043565,sequence-specific DNA binding; GO:0050832,defense response to fungus; GO:0009871,jasmonic acid and ethylene-dependent systemic resistance, ethylene mediated signaling pathway; GO:1901001,negative regulation of response to salt stress; GO:0045893,positive regulation of DNA-templated transcr…	Ethylene insensitive 3	EIL	TF	EIL
Cluster-105351.0	-1.00928	0.000670893	0.00228046	down	K15601 [histone H3]-dimethyl-L-lysine9 demethylase [EC:1.14.11.65] | (RefSeq) E3 ubiquitin-protein ligase JMJ24 (A)	--	hypothetical protein HHK36_026468 [Tetracentron sinense]	JMJ24_ARATH RecName: Full=E3 ubiquitin-protein ligase JMJ24 {ECO:0000303|PubMed:26798133, ECO:0000303|PubMed:26979329}; EC=2.3.2.27 {ECO:0000269|PubMed:26798133, ECO:0000269|PubMed:26979329}; AltName: Full=Inactive histone demethylase JMJ24 {ECO:0000303|PubMed:18713399, ECO:0000303|PubMed:26979329}; AltName: Full=Jumonji domain-containing protein 24 {ECO:0000303|PubMed:18713399}; Short=AtJMJ24 {E…	A0A834YJQ3_9MAGN SubName: Full=Uncharacterized protein {ECO:0000313|EMBL:KAF8387810.1};	Putative transcription factor 5qNCA, contains JmjC domain	GO:0000785,chromatin; GO:0000118,histone deacetylase complex; GO:0031011,Ino80 complex; GO:0005634,nucleus; GO:0048188,Set1C/COMPASS complex; GO:0031490,chromatin DNA binding; GO:0042393,histone binding; GO:0032454,histone H3-methyl-lysine-9 demethylase activity; GO:0042803,protein homodimerization activity; GO:0043621,protein self-association; GO:0000976,transcription cis-regulatory region bindi…	WRC	Jumonji	TR	Jumonji
Cluster-105351.1	-1.80222	0.0208579	0.0496481	down	K15601 [histone H3]-dimethyl-L-lysine9 demethylase [EC:1.14.11.65] | (RefSeq) E3 ubiquitin-protein ligase JMJ24 (A)	--	hypothetical protein HHK36_026468 [Tetracentron sinense]	JMJ24_ARATH RecName: Full=E3 ubiquitin-protein ligase JMJ24 {ECO:0000303|PubMed:26798133, ECO:0000303|PubMed:26979329}; EC=2.3.2.27 {ECO:0000269|PubMed:26798133, ECO:0000269|PubMed:26979329}; AltName: Full=Inactive histone demethylase JMJ24 {ECO:0000303|PubMed:18713399, ECO:0000303|PubMed:26979329}; AltName: Full=Jumonji domain-containing protein 24 {ECO:0000303|PubMed:18713399}; Short=AtJMJ24 {E…	A0A834YJQ3_9MAGN SubName: Full=Uncharacterized protein {ECO:0000313|EMBL:KAF8387810.1};	Putative transcription factor 5qNCA, contains JmjC domain	GO:0000785,chromatin; GO:0000118,histone deacetylase complex; GO:0031011,Ino80 complex; GO:0005634,nucleus; GO:0048188,Set1C/COMPASS complex; GO:0031490,chromatin DNA binding; GO:0042393,histone binding; GO:0032454,histone H3-methyl-lysine-9 demethylase activity; GO:0042803,protein homodimerization activity; GO:0043621,protein self-association; GO:0000976,transcription cis-regulatory region bindi…	JmjC domain, hydroxylase	Jumonji	TR	Jumonji
Cluster-105733.0	1.43423	0.00629678	0.0173387	up	K13425 WRKY transcription factor 22 | (RefSeq) WRKY transcription factor 22 (A)	ko04016: MAPK signaling pathway - plant; ko04626: Plant-pathogen interaction	hypothetical protein HHK36_001705 [Tetracentron sinense]	WRK65_ARATH RecName: Full=Probable WRKY transcription factor 65; AltName: Full=WRKY DNA-binding protein 65;	A0A835DRD9_9MAGN RecName: Full=WRKY domain-containing protein {ECO:0000259|PROSITE:PS50811};	--	GO:0005634,nucleus; GO:0003700,DNA-binding transcription factor activity; GO:0000976,transcription cis-regulatory region binding; GO:0003674,molecular_function; GO:0140110,transcription regulator activity; GO:0001067,transcription regulatory region nucleic acid binding; GO:0003676,nucleic acid binding; GO:0003677,DNA binding; GO:0003690,double-stranded DNA binding; GO:0005488,binding; GO:0043565,…	--	WRKY	TF	WRKY
Cluster-105733.2	1.58424	1.54532e-05	6.79359e-05	up	K13425 WRKY transcription factor 22 | (RefSeq) probable WRKY transcription factor 27 (A)	ko04016: MAPK signaling pathway - plant; ko04626: Plant-pathogen interaction	DNA-binding WRKY [Cinnamomum micranthum f. kanehirae]	WRK65_ARATH RecName: Full=Probable WRKY transcription factor 65; AltName: Full=WRKY DNA-binding protein 65;	A0A3S3PRJ9_9MAGN SubName: Full=DNA-binding WRKY {ECO:0000313|EMBL:RWR96310.1};	--	GO:0005634,nucleus; GO:0003700,DNA-binding transcription factor activity; GO:0000976,transcription cis-regulatory region binding; GO:0003674,molecular_function; GO:0140110,transcription regulator activity; GO:0001067,transcription regulatory region nucleic acid binding; GO:0003676,nucleic acid binding; GO:0003677,DNA binding; GO:0003690,double-stranded DNA binding; GO:0005488,binding; GO:0043565,…	WRKY DNA -binding domain	WRKY	TF	WRKY
Cluster-105733.3	1.07419	2.0558e-06	1.00873e-05	up	K13425 WRKY transcription factor 22 | (RefSeq) probable WRKY transcription factor 27 (A)	ko04016: MAPK signaling pathway - plant; ko04626: Plant-pathogen interaction	hypothetical protein HHK36_001705 [Tetracentron sinense]	WRK65_ARATH RecName: Full=Probable WRKY transcription factor 65; AltName: Full=WRKY DNA-binding protein 65;	A0A835DRD9_9MAGN RecName: Full=WRKY domain-containing protein {ECO:0000259|PROSITE:PS50811};	--	GO:0005634,nucleus; GO:0003700,DNA-binding transcription factor activity; GO:0000976,transcription cis-regulatory region binding; GO:0003674,molecular_function; GO:0140110,transcription regulator activity; GO:0001067,transcription regulatory region nucleic acid binding; GO:0003676,nucleic acid binding; GO:0003677,DNA binding; GO:0003690,double-stranded DNA binding; GO:0005488,binding; GO:0043565,…	WRKY DNA -binding domain	WRKY	TF	WRKY
Cluster-105733.6	2.1448	9.70372e-34	1.82034e-32	up	K13425 WRKY transcription factor 22 | (RefSeq) WRKY transcription factor 22-like isoform X1 (A)	ko04016: MAPK signaling pathway - plant; ko04626: Plant-pathogen interaction	hypothetical protein HHK36_003611 [Tetracentron sinense]	WRK65_ARATH RecName: Full=Probable WRKY transcription factor 65; AltName: Full=WRKY DNA-binding protein 65;	A0A834ZRF9_9MAGN RecName: Full=WRKY domain-containing protein {ECO:0000259|PROSITE:PS50811};	--	GO:0005634,nucleus; GO:0003700,DNA-binding transcription factor activity; GO:0000976,transcription cis-regulatory region binding; GO:0003674,molecular_function; GO:0140110,transcription regulator activity; GO:0001067,transcription regulatory region nucleic acid binding; GO:0003676,nucleic acid binding; GO:0003677,DNA binding; GO:0003690,double-stranded DNA binding; GO:0005488,binding; GO:0043565,…	--	WRKY	TF	WRKY
Cluster-105920.0	-1.89578	0	0	down	K14484 auxin-responsive protein IAA | (RefSeq) auxin-induced protein 22B-like (A)	ko04075: Plant hormone signal transduction	PREDICTED: auxin-responsive protein IAA4-like [Nelumbo nucifera]	AX22B_VIGRR RecName: Full=Auxin-induced protein 22B; AltName: Full=Indole-3-acetic acid-induced protein ARG4;	A0A1U8BLJ6_NELNU RecName: Full=Auxin-responsive protein {ECO:0000256|RuleBase:RU004549};	--	GO:0005634,nucleus; GO:0009734,auxin-activated signaling pathway; GO:0006355,regulation of DNA-templated transcription; GO:0007154,cell communication; GO:0007165,signal transduction; GO:0008150,biological_process; GO:0009719,response to endogenous stimulus; GO:0009725,response to hormone; GO:0009733,response to auxin; GO:0009755,hormone-mediated signaling pathway; GO:0009987,cellular process; GO:…	AUX/IAA family	AUX/IAA	TR	AUX/IAA
Cluster-106225.0	1.26227	6.32542e-104	3.43738e-102	up	K25786 bZIP transcription factor 1/2/11/44/53 | (RefSeq) bZIP transcription factor 11-like (A)	--	bZIP transcription factor 11-like protein [Cinnamomum micranthum f. kanehirae]	BZP44_ARATH RecName: Full=bZIP transcription factor 44 {ECO:0000305}; Short=AtbZIP44 {ECO:0000303|PubMed:11906833};	A0A443NVB6_9MAGN SubName: Full=BZIP transcription factor 11-like protein {ECO:0000313|EMBL:RWR82453.1};	--	GO:0005634,nucleus; GO:0003700,DNA-binding transcription factor activity; GO:0046982,protein heterodimerization activity; GO:0043565,sequence-specific DNA binding; GO:0000976,transcription cis-regulatory region binding; GO:0045893,positive regulation of DNA-templated transcription; GO:0009845,seed germination; GO:0003674,molecular_function; GO:0140110,transcription regulator activity; GO:0005488,…	bZIP transcription factor	bZIP	TF	bZIP
Cluster-107397.0	1.83061	1.82207e-31	3.241e-30	up	K13425 WRKY transcription factor 22 | (RefSeq) hypothetical protein (A)	ko04016: MAPK signaling pathway - plant; ko04626: Plant-pathogen interaction	WRKY48 [Phoebe bournei]	WRK22_ARATH RecName: Full=WRKY transcription factor 22; AltName: Full=WRKY DNA-binding protein 22;	A0A3S3R2C4_9MAGN SubName: Full=DNA-binding WRKY {ECO:0000313|EMBL:RWR94294.1};	--	GO:0005634,nucleus; GO:0003700,DNA-binding transcription factor activity; GO:0000976,transcription cis-regulatory region binding; GO:0071456,cellular response to hypoxia; GO:0006952,defense response; GO:0010150,leaf senescence; GO:0003674,molecular_function; GO:0140110,transcription regulator activity; GO:0001067,transcription regulatory region nucleic acid binding; GO:0003676,nucleic acid bindin…	WRKY DNA -binding domain	WRKY	TF	WRKY
Cluster-107412.2	-1.84724	6.31126e-08	3.64052e-07	down	K14494 DELLA protein | (RefSeq) protein SLENDER RICE1-LIKE 1-like (A)	ko04075: Plant hormone signal transduction	DELLA protein GAI-like protein [Cinnamomum micranthum f. kanehirae]	SLRL1_ORYSJ RecName: Full=Protein SLENDER RICE1-LIKE 1 {ECO:0000303|PubMed:16262715}; Short=Protein SLR1-LIKE 1 {ECO:0000303|PubMed:16262715};	A0A443NFZ6_9MAGN SubName: Full=DELLA protein GAI-like protein {ECO:0000313|EMBL:RWR77451.1};	--	GO:0005634,nucleus; GO:0003700,DNA-binding transcription factor activity; GO:0043565,sequence-specific DNA binding; GO:0009740,gibberellic acid mediated signaling pathway; GO:0006355,regulation of DNA-templated transcription; GO:0003674,molecular_function; GO:0140110,transcription regulator activity; GO:0003676,nucleic acid binding; GO:0003677,DNA binding; GO:0005488,binding; GO:0097159,organic c…	GRAS domain family	GRAS	TF	GRAS
Cluster-107482.0	-1.55883	0.000416863	0.00146967	down	K00521 ferric-chelate reductase [EC:1.16.1.7] | (RefSeq) ferric reduction oxidase 7, chloroplastic-like (A)	--	hypothetical protein H6P81_005314 [Aristolochia fimbriata]	NAC7_ARATH RecName: Full=NAC domain-containing protein 7 {ECO:0000303|PubMed:15029955}; Short=ANAC007 {ECO:0000303|PubMed:15029955}; AltName: Full=Protein EMBRYO DEFECTIVE 2749 {ECO:0000303|Ref.7}; AltName: Full=Protein VASCULAR RELATED NAC-DOMAIN 4 {ECO:0000303|PubMed:16103214};	A0A3S3MIM3_9MAGN SubName: Full=NAC domain-containing protein 7 {ECO:0000313|EMBL:RWR80670.1};	--	GO:0005634,nucleus; GO:0003700,DNA-binding transcription factor activity; GO:0043565,sequence-specific DNA binding; GO:0000976,transcription cis-regulatory region binding; GO:0071555,cell wall organization; GO:1901348,positive regulation of secondary cell wall biogenesis; GO:0006355,regulation of DNA-templated transcription; GO:0048759,xylem vessel member cell differentiation; GO:0003674,molecula…	Atrophin-1 family	NAC	TF	NAC
Cluster-107657.0	2.49259	1.63156e-19	1.91515e-18	up	K00521 ferric-chelate reductase [EC:1.16.1.7] | (RefSeq) ferric reduction oxidase 7, chloroplastic-like (A)	--	NAC domain-containing protein 92 [Cinnamomum micranthum f. kanehirae]	NC100_ARATH RecName: Full=NAC domain-containing protein 100 {ECO:0000303|PubMed:15029955}; Short=ANAC100 {ECO:0000303|PubMed:15029955}; Short=AtNAC5;	A0A3S3M816_9MAGN SubName: Full=NAC domain-containing protein 92 {ECO:0000313|EMBL:RWR74932.1};	--	GO:0005634,nucleus; GO:0003677,DNA binding; GO:0003700,DNA-binding transcription factor activity; GO:0003674,molecular_function; GO:0003676,nucleic acid binding; GO:0005488,binding; GO:0097159,organic cyclic compound binding; GO:1901363,heterocyclic compound binding; GO:0140110,transcription regulator activity; GO:0005575,cellular_component; GO:0005622,intracellular anatomical structure; GO:00432…	No apical meristem (NAM) protein	NAC	TF	NAC
Cluster-108349.0	2.83147	1.14934e-81	4.86101e-80	up	K09286 EREBP-like factor | (RefSeq) ethylene-responsive transcription factor ERN1-like (A)	--	ethylene-responsive transcription factor RAP2-11 [Cinnamomum micranthum f. kanehirae]	ERN1_LOTJA RecName: Full=Ethylene-responsive transcription factor ERN1 {ECO:0000305}; Short=ERF transcription factor ERN1 {ECO:0000305}; AltName: Full=Protein ERF REQUIRED FOR NODULATION 1 {ECO:0000303|PubMed:28068194}; Short=LjERN1 {ECO:0000303|PubMed:28068194};	A0A3S3MS06_9MAGN SubName: Full=Ethylene-responsive transcription factor RAP2-11 {ECO:0000313|EMBL:RWR73728.1};	--	GO:0005634,nucleus; GO:0003677,DNA binding; GO:0003700,DNA-binding transcription factor activity; GO:0009877,nodulation; GO:0006355,regulation of DNA-templated transcription; GO:0003674,molecular_function; GO:0003676,nucleic acid binding; GO:0005488,binding; GO:0097159,organic cyclic compound binding; GO:1901363,heterocyclic compound binding; GO:0140110,transcription regulator activity; GO:000815…	AP2 domain	AP2/ERF-ERF	TF	AP2/ERF->AP2/ERF-ERF
Cluster-109248.0	-1.50014	0	0	down	K00020 3-hydroxyisobutyrate dehydrogenase [EC:1.1.1.31] | (RefSeq) probable 3-hydroxyisobutyrate dehydrogenase-like 2, mitochondrial (A)	ko00280: Valine, leucine and isoleucine degradation; ko01100: Metabolic pathways	zinc finger protein [Cinnamomum micranthum f. kanehirae]	GATA8_ARATH RecName: Full=GATA transcription factor 8;	A0A3S3P9Q9_9MAGN RecName: Full=GATA transcription factor {ECO:0000256|PIRNR:PIRNR016992};	GATA-4/5/6 transcription factors	GO:0005634,nucleus; GO:0003700,DNA-binding transcription factor activity; GO:0000976,transcription cis-regulatory region binding; GO:0008270,zinc ion binding; GO:0030154,cell differentiation; GO:0007623,circadian rhythm; GO:0045893,positive regulation of DNA-templated transcription; GO:0009845,seed germination; GO:0003674,molecular_function; GO:0140110,transcription regulator activity; GO:0001067…	GATA zinc finger	C2C2-GATA	TF	C2C2->C2C2-GATA
Cluster-109358.0	1.07985	1.19575e-05	5.34243e-05	up	K09422 transcription factor MYB, plant | (RefSeq) transcription factor MYB4-like (A)	--	PREDICTED: myb-related protein Myb4 [Nelumbo nucifera]	MYB4_ORYSJ RecName: Full=Transcription factor MYB4 {ECO:0000305}; AltName: Full=Myb-related protein 4 {ECO:0000305}; Short=OsMyb4 {ECO:0000303|PubMed:14675437}; AltName: Full=Transcription factor RLTR1 {ECO:0000312|EMBL:AAP92750.1};	A0A1U8AIM0_NELNU SubName: Full=myb-related protein Myb4 {ECO:0000313|RefSeq:XP_010262320.1};	Transcription factor, Myb superfamily	GO:0005634,nucleus; GO:0003677,DNA binding; GO:0045893,positive regulation of DNA-templated transcription; GO:0009409,response to cold; GO:0003674,molecular_function; GO:0003676,nucleic acid binding; GO:0005488,binding; GO:0097159,organic cyclic compound binding; GO:1901363,heterocyclic compound binding; GO:0006139,nucleobase-containing compound metabolic process; GO:0006351,DNA-templated transcr…	Myb-like DNA-binding domain	MYB	TF	MYB->MYB
Cluster-109358.7	-3.72047	1.15973e-10	8.44327e-10	down	K09422 transcription factor MYB, plant | (RefSeq) transcription factor MYB4-like (A)	--	unnamed protein product, partial [Vitis vinifera]	MYB4_ORYSJ RecName: Full=Transcription factor MYB4 {ECO:0000305}; AltName: Full=Myb-related protein 4 {ECO:0000305}; Short=OsMyb4 {ECO:0000303|PubMed:14675437}; AltName: Full=Transcription factor RLTR1 {ECO:0000312|EMBL:AAP92750.1};	A0A2G5DPC0_AQUCA SubName: Full=Uncharacterized protein {ECO:0000313|EMBL:PIA45362.1};	Transcription factor, Myb superfamily	GO:0005634,nucleus; GO:0003677,DNA binding; GO:0045893,positive regulation of DNA-templated transcription; GO:0009409,response to cold; GO:0003674,molecular_function; GO:0003676,nucleic acid binding; GO:0005488,binding; GO:0097159,organic cyclic compound binding; GO:1901363,heterocyclic compound binding; GO:0006139,nucleobase-containing compound metabolic process; GO:0006351,DNA-templated transcr…	Myb-like DNA-binding domain	MYB	TF	MYB->MYB
Cluster-110229.5	-2.33426	0	0	down	K09264 MADS-box transcription factor, plant | (RefSeq) agamous-like MADS-box protein TM6 (A)	--	APETALA3-like protein [Magnolia guangdongensis]	TM6_VITVI RecName: Full=Agamous-like MADS-box protein TM6 {ECO:0000305}; AltName: Full=VvAP3.2 {ECO:0000303|PubMed:18997115}; AltName: Full=VviAP3b {ECO:0000303|PubMed:26818751};	A0A023GVE3_9MAGN SubName: Full=APETALA3-like protein {ECO:0000313|EMBL:AFN68926.1};	MADS box transcription factor	GO:0005634,nucleus; GO:0000981,DNA-binding transcription factor activity, RNA polymerase II-specific; GO:0046983,protein dimerization activity; GO:0000978,RNA polymerase II cis-regulatory region sequence-specific DNA binding; GO:0009908,flower development; GO:0045944,positive regulation of transcription by RNA polymerase II; GO:0006357,regulation of transcription by RNA polymerase II; GO:0003674,…	SRF-type transcription factor (DNA-binding and dimerisation domain)	MADS-MIKC	TF	MADS->MADS-MIKC
Cluster-110405.0	-1.2715	4.08178e-06	1.93641e-05	down	K13434 pathogenesis-related genes transcriptional activator PTI6 | (RefSeq) pathogenesis-related genes transcriptional activator PTI6 (A)	ko04626: Plant-pathogen interaction	hypothetical protein H6P81_014505 [Aristolochia fimbriata]	CRF2_ARATH RecName: Full=Ethylene-responsive transcription factor CRF2; AltName: Full=Protein CYTOKININ RESPONSE FACTOR 2;	A0A1U7ZRV6_NELNU SubName: Full=ethylene-responsive transcription factor CRF3 {ECO:0000313|RefSeq:XP_010251534.1};	--	GO:0005737,cytoplasm; GO:0005634,nucleus; GO:0003700,DNA-binding transcription factor activity; GO:0042802,identical protein binding; GO:0000976,transcription cis-regulatory region binding; GO:0048825,cotyledon development; GO:0009736,cytokinin-activated signaling pathway; GO:0009873,ethylene-activated signaling pathway; GO:0048364,root development; GO:0003674,molecular_function; GO:0140110,trans…	AP2 domain	AP2/ERF-ERF	TF	AP2/ERF->AP2/ERF-ERF
Cluster-110617.0	1.70639	8.07432e-10	5.50812e-09	up	K12835 ATP-dependent RNA helicase DDX42 [EC:3.6.4.13] | (RefSeq) DEAD-box ATP-dependent RNA helicase 24 isoform X1 (A)	ko03040: Spliceosome	WRKY71 [Chimonanthus praecox]	WRK28_ARATH RecName: Full=WRKY transcription factor 28; AltName: Full=WRKY DNA-binding protein 28;	A0A6G6AZI2_9MAGN SubName: Full=WRKY71 {ECO:0000313|EMBL:QID41588.1};	--	GO:0005634,nucleus; GO:0003700,DNA-binding transcription factor activity; GO:0043565,sequence-specific DNA binding; GO:1900057,positive regulation of leaf senescence; GO:0042659,regulation of cell fate specification; GO:0003674,molecular_function; GO:0140110,transcription regulator activity; GO:0003676,nucleic acid binding; GO:0003677,DNA binding; GO:0005488,binding; GO:0097159,organic cyclic com…	WRKY DNA -binding domain	WRKY	TF	WRKY
Cluster-111068.0	-2.33905	3.89823e-18	4.34999e-17	down	--	--	transcription factor bHLH162-like protein isoform X2 [Cinnamomum micranthum f. kanehirae]	BH162_ARATH RecName: Full=Transcription factor bHLH162; AltName: Full=Basic helix-loop-helix protein 162; Short=AtbHLH162 {ECO:0000303|PubMed:14600211}; Short=bHLH 162; AltName: Full=bHLH transcription factor bHLH162;	A0A3S3QIJ0_9MAGN SubName: Full=Transcription factor bHLH162-like protein isoform X2 {ECO:0000313|EMBL:RWR85594.1};	--	GO:0090575,RNA polymerase II transcription regulator complex; GO:0003700,DNA-binding transcription factor activity; GO:0000981,DNA-binding transcription factor activity, RNA polymerase II-specific; GO:0046983,protein dimerization activity; GO:0000977,RNA polymerase II transcription regulatory region sequence-specific DNA binding; GO:0050832,defense response to fungus; GO:0006357,regulation of tra…	Helix-loop-helix DNA-binding domain	bHLH	TF	bHLH
Cluster-111332.0	-2.96252	0	0	down	K14484 auxin-responsive protein IAA | (RefSeq) auxin-induced protein 22D-like (A)	ko04075: Plant hormone signal transduction	hypothetical protein GOBAR_AA00849 [Gossypium barbadense]	AX22D_VIGRR RecName: Full=Auxin-induced protein 22D; AltName: Full=Indole-3-acetic acid-induced protein ARG13;	A0A2P5YVZ4_GOSBA RecName: Full=Auxin-responsive protein {ECO:0000256|RuleBase:RU004549};	--	GO:0005634,nucleus; GO:0009734,auxin-activated signaling pathway; GO:0006355,regulation of DNA-templated transcription; GO:0007154,cell communication; GO:0007165,signal transduction; GO:0008150,biological_process; GO:0009719,response to endogenous stimulus; GO:0009725,response to hormone; GO:0009733,response to auxin; GO:0009755,hormone-mediated signaling pathway; GO:0009987,cellular process; GO:…	--	AUX/IAA	TR	AUX/IAA
Cluster-111476.2	1.34861	0.00215346	0.00659932	up	K17604 zinc finger SWIM domain-containing protein 3 | (RefSeq) protein FAR1-RELATED SEQUENCE 5-like (A)	--	protein FAR1-RELATED SEQUENCE 5-like [Lolium perenne]	FRS5_ARATH RecName: Full=Protein FAR1-RELATED SEQUENCE 5;	A0A453JK82_AEGTS RecName: Full=Protein FAR1-RELATED SEQUENCE {ECO:0000256|RuleBase:RU367018};	--	GO:0005634,nucleus; GO:0008270,zinc ion binding; GO:0006355,regulation of DNA-templated transcription; GO:0003674,molecular_function; GO:0005488,binding; GO:0043167,ion binding; GO:0043169,cation binding; GO:0046872,metal ion binding; GO:0046914,transition metal ion binding; GO:0006139,nucleobase-containing compound metabolic process; GO:0006351,DNA-templated transcription; GO:0006725,cellular ar…	FAR1 DNA-binding domain	FAR1	TF	FAR1
Cluster-111970.0	-4.60777	0	0	down	K14484 auxin-responsive protein IAA | (RefSeq) auxin-induced protein IAA6-like (A)	ko04075: Plant hormone signal transduction	auxin-induced protein 22A-like [Abrus precatorius]	AUX22_SOYBN RecName: Full=Auxin-induced protein AUX22;	A0A8B8KG84_ABRPR RecName: Full=Auxin-induced protein {ECO:0000256|RuleBase:RU004549};	--	GO:0005634,nucleus; GO:0009734,auxin-activated signaling pathway; GO:0006355,regulation of DNA-templated transcription; GO:0007154,cell communication; GO:0007165,signal transduction; GO:0008150,biological_process; GO:0009719,response to endogenous stimulus; GO:0009725,response to hormone; GO:0009733,response to auxin; GO:0009755,hormone-mediated signaling pathway; GO:0009987,cellular process; GO:…	AUX/IAA family	AUX/IAA	TR	AUX/IAA
Cluster-111985.0	1.86857	5.32955e-27	8.29292e-26	up	K00521 ferric-chelate reductase [EC:1.16.1.7] | (RefSeq) ferric reduction oxidase 7, chloroplastic-like (A)	--	NAC domain-containing protein 76-like protein [Cinnamomum micranthum f. kanehirae]	SMB_ARATH RecName: Full=Protein SOMBRERO; AltName: Full=NAC domain-containing protein 33; Short=ANAC033;	A0A443PED4_9MAGN SubName: Full=NAC domain-containing protein 76-like protein {ECO:0000313|EMBL:RWR89127.1};	--	GO:0005634,nucleus; GO:0003677,DNA binding; GO:0003700,DNA-binding transcription factor activity; GO:0009834,plant-type secondary cell wall biogenesis; GO:0010455,positive regulation of cell fate commitment; GO:0003002,regionalization; GO:0006355,regulation of DNA-templated transcription; GO:0048829,root cap development; GO:0003674,molecular_function; GO:0003676,nucleic acid binding; GO:0005488,b…	No apical meristem (NAM) protein	NAC	TF	NAC
Cluster-113511.0	-3.01274	1.00169e-10	7.32141e-10	down	K21630 GATA-type zinc finger protein 1 | (RefSeq) GATA transcription factor 5-like isoform X1 (A)	--	PREDICTED: GATA transcription factor 12 [Nelumbo nucifera]	GAT12_ARATH RecName: Full=GATA transcription factor 12 {ECO:0000303|PubMed:15084732};	A0A1U7ZM21_NELNU RecName: Full=GATA transcription factor {ECO:0000256|PIRNR:PIRNR016992};	GATA-4/5/6 transcription factors	GO:0005634,nucleus; GO:0003700,DNA-binding transcription factor activity; GO:0000976,transcription cis-regulatory region binding; GO:0008270,zinc ion binding; GO:0030154,cell differentiation; GO:0071555,cell wall organization; GO:0007623,circadian rhythm; GO:0045893,positive regulation of DNA-templated transcription; GO:0009416,response to light stimulus; GO:1905177,tracheary element differentiat…	GATA zinc finger	C2C2-GATA	TF	C2C2->C2C2-GATA
Cluster-113718.1	-1.27569	7.23598e-06	3.33317e-05	down	K17604 zinc finger SWIM domain-containing protein 3 | (RefSeq) protein FAR1-RELATED SEQUENCE 5-like (A)	--	hypothetical protein SLEP1_g11238 [Shorea leprosula]	FRS5_ARATH RecName: Full=Protein FAR1-RELATED SEQUENCE 5;	A0A834ZG62_9MAGN RecName: Full=Protein FAR1-RELATED SEQUENCE {ECO:0000256|RuleBase:RU367018};	--	GO:0005634,nucleus; GO:0008270,zinc ion binding; GO:0006355,regulation of DNA-templated transcription; GO:0003674,molecular_function; GO:0005488,binding; GO:0043167,ion binding; GO:0043169,cation binding; GO:0046872,metal ion binding; GO:0046914,transition metal ion binding; GO:0006139,nucleobase-containing compound metabolic process; GO:0006351,DNA-templated transcription; GO:0006725,cellular ar…	FAR1 DNA-binding domain	FAR1	TF	FAR1
Cluster-11374.1	-1.02339	5.08562e-109	2.89605e-107	down	K14484 auxin-responsive protein IAA | (RefSeq) auxin-responsive protein IAA16 (A)	ko04075: Plant hormone signal transduction	PREDICTED: auxin-responsive protein IAA1-like [Nelumbo nucifera]	IAA16_ARATH RecName: Full=Auxin-responsive protein IAA16; AltName: Full=Indoleacetic acid-induced protein 16;	A0A5B7B1F5_DAVIN RecName: Full=Auxin-responsive protein {ECO:0000256|RuleBase:RU004549};	--	GO:0005634,nucleus; GO:0003700,DNA-binding transcription factor activity; GO:0042802,identical protein binding; GO:0000976,transcription cis-regulatory region binding; GO:0009734,auxin-activated signaling pathway; GO:0009733,response to auxin; GO:0003674,molecular_function; GO:0140110,transcription regulator activity; GO:0005488,binding; GO:0005515,protein binding; GO:0001067,transcription regula…	AUX/IAA family	AUX/IAA	TR	AUX/IAA
Cluster-11374.2	-1.38526	1.54683e-06	7.69498e-06	down	--	--	--	--	--	--	--	--	AUX/IAA	TR	AUX/IAA
Cluster-11392.7	2.79669	5.95721e-191	6.15012e-189	up	K25731 VPS35 endosomal protein-sorting factor-like | (RefSeq) UPF0505 protein C16orf62 homolog isoform X1 (A)	--	PREDICTED: probable WRKY transcription factor 47 [Nelumbo nucifera]	WRK42_ARATH RecName: Full=WRKY transcription factor 42 {ECO:0000303|Ref.1}; AltName: Full=WRKY DNA-binding protein 42 {ECO:0000303|Ref.1};	A0A1U8BDR1_NELNU SubName: Full=probable WRKY transcription factor 47 {ECO:0000313|RefSeq:XP_010279671.1};	--	GO:0005634,nucleus; GO:0003677,DNA binding; GO:0003700,DNA-binding transcription factor activity; GO:0043565,sequence-specific DNA binding; GO:0045892,negative regulation of DNA-templated transcription; GO:0003674,molecular_function; GO:0003676,nucleic acid binding; GO:0005488,binding; GO:0097159,organic cyclic compound binding; GO:1901363,heterocyclic compound binding; GO:0140110,transcription r…	WRKY DNA -binding domain	WRKY	TF	WRKY
Cluster-114028.4	-1.458	0.000662254	0.00225357	down	K09422 transcription factor MYB, plant | (RefSeq) transcription factor MYB111-like (A)	--	transcription factor MYB111-like [Camellia sinensis]	MYB12_ARATH RecName: Full=Transcription factor MYB12 {ECO:0000303|PubMed:9839469}; AltName: Full=Myb-related protein 12 {ECO:0000303|PubMed:9839469}; Short=AtMYB12 {ECO:0000303|PubMed:9839469}; AltName: Full=Protein PRODUCTION OF FLAVONOL GLYCOSIDES 1 {ECO:0000303|PubMed:17419845};	A0A3S3NL01_9MAGN SubName: Full=Myb-related protein P-like protein {ECO:0000313|EMBL:RWR94264.1};	Transcription factor, Myb superfamily	GO:0005634,nucleus; GO:0003700,DNA-binding transcription factor activity; GO:0000976,transcription cis-regulatory region binding; GO:0009813,flavonoid biosynthetic process; GO:0051555,flavonol biosynthetic process; GO:1900386,positive regulation of flavonol biosynthetic process; GO:0045893,positive regulation of DNA-templated transcription; GO:0009733,response to auxin; GO:0009723,response to eth…	Myb-like DNA-binding domain	MYB-related	TF	MYB->MYB-related
Cluster-114949.3	1.04981	0.000708078	0.00239683	up	K08835 serine/threonine-protein kinase OSR1/STK39 [EC:2.7.11.1] | (RefSeq) serine/threonine-protein kinase 24-like (A)	--	barley B recombinant-like protein D isoform X1 [Cinnamomum micranthum f. kanehirae]	BBRD_ORYSJ RecName: Full=Barley B recombinant-like protein D; Short=BBR-like protein D; AltName: Full=GAGA-binding transcriptional activator BBR-D;	A0A3S3MKL4_9MAGN RecName: Full=GAGA-binding transcriptional activator {ECO:0000256|RuleBase:RU367160};	--	GO:0005634,nucleus; GO:0003700,DNA-binding transcription factor activity; GO:0043565,sequence-specific DNA binding; GO:0009723,response to ethylene; GO:0003674,molecular_function; GO:0140110,transcription regulator activity; GO:0003676,nucleic acid binding; GO:0003677,DNA binding; GO:0005488,binding; GO:0097159,organic cyclic compound binding; GO:1901363,heterocyclic compound binding; GO:0008150,…	GAGA binding protein-like family	BBR-BPC	TF	BBR-BPC
Cluster-115178.1	2.15094	1.42943e-12	1.18363e-11	up	K18878 BHLH transcription factor Upa20 | (RefSeq) transcription factor bHLH137-like (A)	ko04626: Plant-pathogen interaction	transcription factor bHLH48-like protein [Cinnamomum micranthum f. kanehirae]	BH060_ARATH RecName: Full=Transcription factor bHLH60; AltName: Full=Basic helix-loop-helix protein 60; Short=AtbHLH60; Short=bHLH 60; AltName: Full=Transcription factor EN 91; AltName: Full=bHLH transcription factor bHLH060;	A0A443N5L8_9MAGN SubName: Full=Transcription factor bHLH48-like protein {ECO:0000313|EMBL:RWR73793.1};	--	GO:0005634,nucleus; GO:0003677,DNA binding; GO:0003700,DNA-binding transcription factor activity; GO:0046983,protein dimerization activity; GO:0006355,regulation of DNA-templated transcription; GO:0003674,molecular_function; GO:0003676,nucleic acid binding; GO:0005488,binding; GO:0097159,organic cyclic compound binding; GO:1901363,heterocyclic compound binding; GO:0140110,transcription regulator …	Helix-loop-helix DNA-binding domain	bHLH	TF	bHLH
Cluster-115837.5	-1.71005	0.0015241	0.0048237	down	K08343 ubiquitin-like-conjugating enzyme ATG3 | (RefSeq) autophagy-related protein 3 (A)	ko04136: Autophagy - other	GNAT domain-containing protein [Cinnamomum micranthum f. kanehirae]	IDM1_ARATH RecName: Full=Increased DNA methylation 1 {ECO:0000303|PubMed:22700931}; AltName: Full=Histone H3 acetyltransferase IDM1 {ECO:0000305}; EC=2.3.1.- {ECO:0000255|PROSITE-ProRule:PRU00532}; AltName: Full=Protein ROS4 {ECO:0000303|PubMed:22733760}; AltName: Full=Repressor of silencing 4 {ECO:0000303|PubMed:22733760};	A0A3S3N7K2_9MAGN SubName: Full=GNAT domain-containing protein {ECO:0000313|EMBL:RWR97307.1};	--	GO:0005634,nucleus; GO:0009506,plasmodesma; GO:0010385,double-stranded methylated DNA binding; GO:0004402,histone acetyltransferase activity; GO:0042393,histone binding; GO:0046872,metal ion binding; GO:0080188,gene silencing by RNA-directed DNA methylation; GO:0044154,histone H3-K14 acetylation; GO:0043971,histone H3-K18 acetylation; GO:0043972,histone H3-K23 acetylation; GO:0044030,regulation o…	Acetyltransferase (GNAT) domain	PHD	TR	PHD
Cluster-116351.8	-1.42019	1.56288e-06	7.76896e-06	down	K11446 [histone H3]-trimethyl-L-lysine4 demethylase [EC:1.14.11.67] | (RefSeq) lysine-specific demethylase JMJ15 isoform X1 (A)	--	hypothetical protein HHK36_000570 [Tetracentron sinense]	JMJ13_ARATH RecName: Full=Lysine-specific demethylase JMJ13 {ECO:0000303|PubMed:30899015}; EC=1.14.11.- {ECO:0000269|PubMed:30899015}; AltName: Full=Jumonji domain-containing protein 13 {ECO:0000303|PubMed:18713399, ECO:0000303|PubMed:30899015}; Short=AtJMJ13 {ECO:0000303|PubMed:18713399}; Short=Protein JUMONJI 13 {ECO:0000303|PubMed:18713399, ECO:0000303|PubMed:30899015}; AltName: Full=Lysine-sp…	A0A834ZSF0_9MAGN SubName: Full=Uncharacterized protein {ECO:0000313|EMBL:KAF8412601.1};	DNA-binding protein jumonji/RBP2/SMCY, contains JmjC domain	GO:0005634,nucleus; GO:0003700,DNA-binding transcription factor activity; GO:0042393,histone binding; GO:0032452,histone demethylase activity; GO:0071558,histone H3-tri/di-methyl-lysine-27 demethylase activity; GO:0034647,histone H3-tri/di/monomethyl-lysine-4 demethylase activity; GO:0006338,chromatin remodeling; GO:0048571,long-day photoperiodism; GO:0045814,negative regulation of gene expressio…	JmjC domain, hydroxylase	Jumonji	TR	Jumonji
Cluster-116700.3	1.57276	8.93218e-12	6.9975e-11	up	--	--	PREDICTED: NAC domain-containing protein 83-like [Nelumbo nucifera]	NAC16_ARATH RecName: Full=NAC domain-containing protein 16 {ECO:0000303|PubMed:15029955}; Short=ANAC016 {ECO:0000303|PubMed:15029955}; AltName: Full=Protein NTM1-like 3 {ECO:0000303|PubMed:17158162};	A0A1U7ZSC7_NELNU SubName: Full=NAC domain-containing protein 83-like {ECO:0000313|RefSeq:XP_010254952.1};	--	GO:0016021,integral component of membrane; GO:0005634,nucleus; GO:0003700,DNA-binding transcription factor activity; GO:0000976,transcription cis-regulatory region binding; GO:1900057,positive regulation of leaf senescence; GO:0045893,positive regulation of DNA-templated transcription; GO:0003674,molecular_function; GO:0140110,transcription regulator activity; GO:0001067,transcription regulatory …	No apical meristem (NAM) protein	NAC	TF	NAC
Cluster-116700.7	3.21857	0.0061942	0.0170817	up	--	--	PREDICTED: NAC domain-containing protein 83-like [Nelumbo nucifera]	NAC16_ARATH RecName: Full=NAC domain-containing protein 16 {ECO:0000303|PubMed:15029955}; Short=ANAC016 {ECO:0000303|PubMed:15029955}; AltName: Full=Protein NTM1-like 3 {ECO:0000303|PubMed:17158162};	A0A1U7ZSC7_NELNU SubName: Full=NAC domain-containing protein 83-like {ECO:0000313|RefSeq:XP_010254952.1};	--	GO:0016021,integral component of membrane; GO:0005634,nucleus; GO:0003700,DNA-binding transcription factor activity; GO:0000976,transcription cis-regulatory region binding; GO:1900057,positive regulation of leaf senescence; GO:0045893,positive regulation of DNA-templated transcription; GO:0003674,molecular_function; GO:0140110,transcription regulator activity; GO:0001067,transcription regulatory …	No apical meristem (NAM) protein	NAC	TF	NAC
Cluster-117580.6	2.59451	1.02232e-06	5.18929e-06	up	K00641 homoserine O-acetyltransferase/O-succinyltransferase [EC:2.3.1.31 2.3.1.46] | (RefSeq) uncharacterized protein LOC112286322 (A)	ko00270: Cysteine and methionine metabolism; ko00920: Sulfur metabolism; ko01100: Metabolic pathways; ko01110: Biosynthesis of secondary metabolites; ko01230: Biosynthesis of amino acids	trihelix transcription factor ASR3 isoform X1 [Macadamia integrifolia]	ASR3_ARATH RecName: Full=Trihelix transcription factor ASR3 {ECO:0000303|PubMed:25770109}; AltName: Full=Protein ARABIDOPSIS SH4-RELATED3 {ECO:0000303|PubMed:25770109};	A0A1U7ZLC4_NELNU SubName: Full=trihelix transcription factor ASR3-like {ECO:0000313|RefSeq:XP_010249232.1};	--	GO:0005634,nucleus; GO:0003677,DNA binding; GO:0003700,DNA-binding transcription factor activity; GO:0042803,protein homodimerization activity; GO:0071219,cellular response to molecule of bacterial origin; GO:0006952,defense response; GO:0050777,negative regulation of immune response; GO:0045892,negative regulation of DNA-templated transcription; GO:0006355,regulation of DNA-templated transcripti…	Myb/SANT-like DNA-binding domain	Trihelix	TF	Trihelix
Cluster-118048.0	1.32019	0.0046071	0.0131312	up	K09338 homeobox-leucine zipper protein | (RefSeq) homeobox-leucine zipper protein HOX11-like (A)	--	homeobox-leucine zipper protein HOX11 [Amborella trichopoda]	HOX11_ORYSI RecName: Full=Homeobox-leucine zipper protein HOX11; AltName: Full=HD-ZIP protein HOX11; AltName: Full=Homeodomain transcription factor HOX11; AltName: Full=OsHox11;	W1PUZ7_AMBTC RecName: Full=Homeobox domain-containing protein {ECO:0000259|PROSITE:PS50071};	Transcription factor HEX, contains HOX and HALZ domains	GO:0005634,nucleus; GO:0000981,DNA-binding transcription factor activity, RNA polymerase II-specific; GO:0043565,sequence-specific DNA binding; GO:0003674,molecular_function; GO:0003700,DNA-binding transcription factor activity; GO:0140110,transcription regulator activity; GO:0003676,nucleic acid binding; GO:0003677,DNA binding; GO:0005488,binding; GO:0097159,organic cyclic compound binding; GO:1…	Homeobox associated leucine zipper	HB-other	TF	HB->HB-other
Cluster-118548.10	-4.08367	0.000201021	0.000747905	down	K09422 transcription factor MYB, plant | (RefSeq) transcription factor MYB61-like (A)	--	R2R3-MYB transcription factor MYB2 [Cinnamomum micranthum f. kanehirae]	MYB61_ARATH RecName: Full=Transcription factor MYB61 {ECO:0000305}; AltName: Full=Myb-related protein 61 {ECO:0000305}; Short=AtMYB61 {ECO:0000303|PubMed:16005292};	A0A443PWH6_9MAGN SubName: Full=R2R3-MYB transcription factor MYB2 {ECO:0000313|EMBL:RWR95137.1};	Transcription factor, Myb superfamily	GO:0005634,nucleus; GO:0003700,DNA-binding transcription factor activity; GO:0000976,transcription cis-regulatory region binding; GO:0010087,phloem or xylem histogenesis; GO:0010119,regulation of stomatal movement; GO:0048364,root development; GO:0010214,seed coat development; GO:0010089,xylem development; GO:0003674,molecular_function; GO:0140110,transcription regulator activity; GO:0001067,tran…	--	MYB-related	TF	MYB->MYB-related
Cluster-118827.0	1.21569	5.92607e-07	3.09169e-06	up	K03847 alpha-1,6-mannosyltransferase [EC:2.4.1.260] | (RefSeq) dol-P-Man:Man(7)GlcNAc(2)-PP-Dol alpha-1,6-mannosyltransferase-like (A)	ko00510: N-Glycan biosynthesis; ko00513: Various types of N-glycan biosynthesis; ko01100: Metabolic pathways	WRKY20 [Phoebe bournei]	WRK75_ARATH RecName: Full=Probable WRKY transcription factor 75; AltName: Full=WRKY DNA-binding protein 75;	A0A3S3QN66_9MAGN SubName: Full=Putative WRKY transcription factor 75 {ECO:0000313|EMBL:RWR87050.1};	--	GO:0005634,nucleus; GO:0003700,DNA-binding transcription factor activity; GO:0000978,RNA polymerase II cis-regulatory region sequence-specific DNA binding; GO:0000976,transcription cis-regulatory region binding; GO:0010055,atrichoblast differentiation; GO:0048527,lateral root development; GO:0000122,negative regulation of transcription by RNA polymerase II; GO:0043620,regulation of DNA-templated …	WRKY DNA -binding domain	WRKY	TF	WRKY
Cluster-119051.4	-1.94332	3.16109e-21	3.96668e-20	down	K20557 transcription factor VIP1 | (RefSeq) transcription factor VIP1-like (A)	ko04016: MAPK signaling pathway - plant	hypothetical protein HHK36_001787 [Tetracentron sinense]	BZP34_ARATH RecName: Full=Basic leucine zipper 34 {ECO:0000303|PubMed:11906833}; Short=AtbZIP34 {ECO:0000303|PubMed:11906833}; Short=bZIP protein 34;	A0A835DV12_9MAGN RecName: Full=BZIP domain-containing protein {ECO:0000259|PROSITE:PS50217};	--	GO:0005634,nucleus; GO:0003677,DNA binding; GO:0003700,DNA-binding transcription factor activity; GO:0009555,pollen development; GO:0045893,positive regulation of DNA-templated transcription; GO:0003674,molecular_function; GO:0003676,nucleic acid binding; GO:0005488,binding; GO:0097159,organic cyclic compound binding; GO:1901363,heterocyclic compound binding; GO:0140110,transcription regulator ac…	bZIP transcription factor	bZIP	TF	bZIP
Cluster-119157.0	-1.23584	0.000738894	0.00249187	down	K16222 Dof zinc finger protein DOF5.5 | (RefSeq) cyclic dof factor 1-like (A)	ko04712: Circadian rhythm - plant	cyclic dof factor 2 [Cinnamomum micranthum f. kanehirae]	CDF2_ARATH RecName: Full=Cyclic dof factor 2; AltName: Full=Dof zinc finger protein DOF5.2; Short=AtDOF5.2;	A0A443NZP8_9MAGN SubName: Full=Cyclic dof factor 2 {ECO:0000313|EMBL:RWR84008.1};	--	GO:0005634,nucleus; GO:0003677,DNA binding; GO:0003700,DNA-binding transcription factor activity; GO:0046872,metal ion binding; GO:0000976,transcription cis-regulatory region binding; GO:0009908,flower development; GO:0006355,regulation of DNA-templated transcription; GO:0003674,molecular_function; GO:0003676,nucleic acid binding; GO:0005488,binding; GO:0097159,organic cyclic compound binding; GO…	--	C2C2-Dof	TF	C2C2->C2C2-Dof
Cluster-119157.5	-1.96422	1.79823e-05	7.8297e-05	down	K16222 Dof zinc finger protein DOF5.5 | (RefSeq) cyclic dof factor 1-like (A)	ko04712: Circadian rhythm - plant	cyclic dof factor 2 [Cinnamomum micranthum f. kanehirae]	CDF2_ARATH RecName: Full=Cyclic dof factor 2; AltName: Full=Dof zinc finger protein DOF5.2; Short=AtDOF5.2;	A0A443NZP8_9MAGN SubName: Full=Cyclic dof factor 2 {ECO:0000313|EMBL:RWR84008.1};	--	GO:0005634,nucleus; GO:0003677,DNA binding; GO:0003700,DNA-binding transcription factor activity; GO:0046872,metal ion binding; GO:0000976,transcription cis-regulatory region binding; GO:0009908,flower development; GO:0006355,regulation of DNA-templated transcription; GO:0003674,molecular_function; GO:0003676,nucleic acid binding; GO:0005488,binding; GO:0097159,organic cyclic compound binding; GO…	--	C2C2-Dof	TF	C2C2->C2C2-Dof
Cluster-119220.0	-4.31823	2.1924e-22	2.89535e-21	down	K09286 EREBP-like factor | (RefSeq) ethylene-responsive transcription factor 4 (A)	--	hypothetical protein IFM89_008336 [Coptis chinensis]	WIN1_ARATH RecName: Full=Ethylene-responsive transcription factor WIN1; AltName: Full=Protein SHINE 1; AltName: Full=Protein WAX INDUCER 1;	A0A835IAX6_9MAGN RecName: Full=AP2/ERF domain-containing protein {ECO:0000259|PROSITE:PS51032};	--	GO:0005634,nucleus; GO:0003700,DNA-binding transcription factor activity; GO:0043565,sequence-specific DNA binding; GO:0010143,cutin biosynthetic process; GO:0009873,ethylene-activated signaling pathway; GO:0009414,response to water deprivation; GO:0010166,wax metabolic process; GO:0003674,molecular_function; GO:0140110,transcription regulator activity; GO:0003676,nucleic acid binding; GO:0003677…	AP2 domain	AP2/ERF-ERF	TF	AP2/ERF->AP2/ERF-ERF
Cluster-120156.0	-1.47112	2.10602e-10	1.50768e-09	down	K13464 jasmonate ZIM domain-containing protein | (RefSeq) protein TIFY 6B isoform X1 (A)	ko04075: Plant hormone signal transduction	PREDICTED: protein TIFY 6B-like [Nelumbo nucifera]	TIF6B_ORYSJ RecName: Full=Protein TIFY 6b {ECO:0000305}; Short=OsTIFY6b {ECO:0000303|PubMed:19618278}; AltName: Full=Jasmonate ZIM domain-containing protein 4 {ECO:0000305}; Short=OsJAZ4 {ECO:0000303|PubMed:19618278}; AltName: Full=OsJAZ8 {ECO:0000303|PubMed:21332845};	A0A1U8AKZ3_NELNU SubName: Full=protein TIFY 6B-like {ECO:0000313|RefSeq:XP_010268407.1};	--	GO:0005634,nucleus; GO:0031347,regulation of defense response; GO:2000022,regulation of jasmonic acid mediated signaling pathway; GO:0009611,response to wounding; GO:0006950,response to stress; GO:0006952,defense response; GO:0008150,biological_process; GO:0048583,regulation of response to stimulus; GO:0050789,regulation of biological process; GO:0050896,response to stimulus; GO:0065007,biologica…	--	Others	TR	Others
Cluster-120156.1	-1.01616	2.90992e-154	2.38737e-152	down	K13464 jasmonate ZIM domain-containing protein | (RefSeq) protein TIFY 6B isoform X1 (A)	ko04075: Plant hormone signal transduction	protein TIFY 6B-like protein [Cinnamomum micranthum f. kanehirae]	TIF6B_ORYSJ RecName: Full=Protein TIFY 6b {ECO:0000305}; Short=OsTIFY6b {ECO:0000303|PubMed:19618278}; AltName: Full=Jasmonate ZIM domain-containing protein 4 {ECO:0000305}; Short=OsJAZ4 {ECO:0000303|PubMed:19618278}; AltName: Full=OsJAZ8 {ECO:0000303|PubMed:21332845};	A0A3S3M8B4_9MAGN SubName: Full=Protein TIFY 6B-like protein {ECO:0000313|EMBL:RWR75037.1};	--	GO:0005634,nucleus; GO:0031347,regulation of defense response; GO:2000022,regulation of jasmonic acid mediated signaling pathway; GO:0009611,response to wounding; GO:0006950,response to stress; GO:0006952,defense response; GO:0008150,biological_process; GO:0048583,regulation of response to stimulus; GO:0050789,regulation of biological process; GO:0050896,response to stimulus; GO:0065007,biologica…	Jas motif	Others	TR	Others
Cluster-120156.11	-2.48178	0.00315973	0.00933677	down	K13464 jasmonate ZIM domain-containing protein | (RefSeq) protein TIFY 6B-like isoform X1 (A)	ko04075: Plant hormone signal transduction	protein TIFY 6B-like protein [Cinnamomum micranthum f. kanehirae]	TIF6B_ORYSJ RecName: Full=Protein TIFY 6b {ECO:0000305}; Short=OsTIFY6b {ECO:0000303|PubMed:19618278}; AltName: Full=Jasmonate ZIM domain-containing protein 4 {ECO:0000305}; Short=OsJAZ4 {ECO:0000303|PubMed:19618278}; AltName: Full=OsJAZ8 {ECO:0000303|PubMed:21332845};	A0A3S3M8B4_9MAGN SubName: Full=Protein TIFY 6B-like protein {ECO:0000313|EMBL:RWR75037.1};	--	GO:0005634,nucleus; GO:0031347,regulation of defense response; GO:2000022,regulation of jasmonic acid mediated signaling pathway; GO:0009611,response to wounding; GO:0006950,response to stress; GO:0006952,defense response; GO:0008150,biological_process; GO:0048583,regulation of response to stimulus; GO:0050789,regulation of biological process; GO:0050896,response to stimulus; GO:0065007,biologica…	tify domain	Tify	TF	Tify
Cluster-120156.12	-2.20708	2.74636e-23	3.73985e-22	down	K13464 jasmonate ZIM domain-containing protein | (RefSeq) protein TIFY 6B-like isoform X1 (A)	ko04075: Plant hormone signal transduction	protein TIFY 6B-like protein [Cinnamomum micranthum f. kanehirae]	TIF6A_ORYSI RecName: Full=Protein TIFY 6a {ECO:0000305};	A0A3S3M8B4_9MAGN SubName: Full=Protein TIFY 6B-like protein {ECO:0000313|EMBL:RWR75037.1};	--	GO:0005634,nucleus; GO:0005575,cellular_component; GO:0005622,intracellular anatomical structure; GO:0043226,organelle; GO:0043227,membrane-bounded organelle; GO:0043229,intracellular organelle; GO:0043231,intracellular membrane-bounded organelle; GO:0110165,cellular anatomical entity	--	Tify	TF	Tify
Cluster-120156.13	-1.35183	1.93717e-88	8.91712e-87	down	K13464 jasmonate ZIM domain-containing protein | (RefSeq) protein TIFY 6B-like isoform X1 (A)	ko04075: Plant hormone signal transduction	protein TIFY 6B-like protein [Cinnamomum micranthum f. kanehirae]	TIF6B_ARATH RecName: Full=Protein TIFY 6B; AltName: Full=Jasmonate ZIM domain-containing protein 3; AltName: Full=Protein JASMONATE INSENSITIVE 3;	A0A3S3MNH9_9MAGN SubName: Full=Protein TIFY 6B-like protein {ECO:0000313|EMBL:RWR79589.1};	--	GO:0005634,nucleus; GO:0042802,identical protein binding; GO:0006952,defense response; GO:0009867,jasmonic acid mediated signaling pathway; GO:0031347,regulation of defense response; GO:2000022,regulation of jasmonic acid mediated signaling pathway; GO:0009611,response to wounding; GO:0003674,molecular_function; GO:0005488,binding; GO:0005515,protein binding; GO:0006950,response to stress; GO:000…	tify domain	Tify	TF	Tify
Cluster-120156.15	-1.47659	1.71101e-08	1.03988e-07	down	K13464 jasmonate ZIM domain-containing protein | (RefSeq) protein TIFY 6B-like isoform X1 (A)	ko04075: Plant hormone signal transduction	protein TIFY 6B-like protein [Cinnamomum micranthum f. kanehirae]	TIF6B_ARATH RecName: Full=Protein TIFY 6B; AltName: Full=Jasmonate ZIM domain-containing protein 3; AltName: Full=Protein JASMONATE INSENSITIVE 3;	A0A3S3MNH9_9MAGN SubName: Full=Protein TIFY 6B-like protein {ECO:0000313|EMBL:RWR79589.1};	--	GO:0005634,nucleus; GO:0042802,identical protein binding; GO:0006952,defense response; GO:0009867,jasmonic acid mediated signaling pathway; GO:0031347,regulation of defense response; GO:2000022,regulation of jasmonic acid mediated signaling pathway; GO:0009611,response to wounding; GO:0003674,molecular_function; GO:0005488,binding; GO:0005515,protein binding; GO:0006950,response to stress; GO:000…	tify domain	Others	TR	Others
Cluster-120156.7	-1.36956	3.72197e-38	7.74015e-37	down	K13464 jasmonate ZIM domain-containing protein | (RefSeq) protein TIFY 6B-like isoform X1 (A)	ko04075: Plant hormone signal transduction	protein TIFY 6B-like protein [Cinnamomum micranthum f. kanehirae]	TIF6B_ARATH RecName: Full=Protein TIFY 6B; AltName: Full=Jasmonate ZIM domain-containing protein 3; AltName: Full=Protein JASMONATE INSENSITIVE 3;	A0A3S3MNH9_9MAGN SubName: Full=Protein TIFY 6B-like protein {ECO:0000313|EMBL:RWR79589.1};	--	GO:0005634,nucleus; GO:0042802,identical protein binding; GO:0006952,defense response; GO:0009867,jasmonic acid mediated signaling pathway; GO:0031347,regulation of defense response; GO:2000022,regulation of jasmonic acid mediated signaling pathway; GO:0009611,response to wounding; GO:0003674,molecular_function; GO:0005488,binding; GO:0005515,protein binding; GO:0006950,response to stress; GO:000…	tify domain	Others	TR	Others
Cluster-120156.8	-1.51621	4.07443e-168	3.63204e-166	down	K13464 jasmonate ZIM domain-containing protein | (RefSeq) protein TIFY 6B-like isoform X1 (A)	ko04075: Plant hormone signal transduction	protein TIFY 6B-like protein [Cinnamomum micranthum f. kanehirae]	TIF6B_ORYSJ RecName: Full=Protein TIFY 6b {ECO:0000305}; Short=OsTIFY6b {ECO:0000303|PubMed:19618278}; AltName: Full=Jasmonate ZIM domain-containing protein 4 {ECO:0000305}; Short=OsJAZ4 {ECO:0000303|PubMed:19618278}; AltName: Full=OsJAZ8 {ECO:0000303|PubMed:21332845};	A0A3S3M8B4_9MAGN SubName: Full=Protein TIFY 6B-like protein {ECO:0000313|EMBL:RWR75037.1};	--	GO:0005634,nucleus; GO:0031347,regulation of defense response; GO:2000022,regulation of jasmonic acid mediated signaling pathway; GO:0009611,response to wounding; GO:0006950,response to stress; GO:0006952,defense response; GO:0008150,biological_process; GO:0048583,regulation of response to stimulus; GO:0050789,regulation of biological process; GO:0050896,response to stimulus; GO:0065007,biologica…	tify domain	Tify	TF	Tify
Cluster-120444.0	1.44238	1.13704e-14	1.06823e-13	up	K09422 transcription factor MYB, plant | (RefSeq) transcription factor MYB36-like (A)	--	transcription repressor MYB6-like protein [Cinnamomum micranthum f. kanehirae]	RAX2_ARATH RecName: Full=Transcription factor RAX2; AltName: Full=Myb-related protein 38; Short=AtMYB38; AltName: Full=Protein REGULATOR OF AXILLARY MERISTEMS 2;	A0A443NHZ8_9MAGN SubName: Full=Transcription repressor MYB6-like protein {ECO:0000313|EMBL:RWR78138.1};	Transcription factor, Myb superfamily	GO:0005634,nucleus; GO:0003677,DNA binding; GO:0003700,DNA-binding transcription factor activity; GO:0009785,blue light signaling pathway; GO:0003674,molecular_function; GO:0003676,nucleic acid binding; GO:0005488,binding; GO:0097159,organic cyclic compound binding; GO:1901363,heterocyclic compound binding; GO:0140110,transcription regulator activity; GO:0007154,cell communication; GO:0007165,sig…	Myb-like DNA-binding domain	MYB	TF	MYB->MYB
Cluster-120919.0	1.11644	2.40922e-20	2.92043e-19	up	K09286 EREBP-like factor | (RefSeq) ethylene-responsive transcription factor 1-like (A)	--	AP2/ERF domain [Macleaya cordata]	ERF1_ORYSJ RecName: Full=Ethylene-responsive transcription factor 1; AltName: Full=Ethylene-responsive element-binding factor 1; Short=EREBP-1; Short=OsEREBP1;	A0A200QR98_9MAGN SubName: Full=AP2/ERF domain {ECO:0000313|EMBL:OVA13014.1};	--	GO:0005634,nucleus; GO:0003677,DNA binding; GO:0003700,DNA-binding transcription factor activity; GO:0006952,defense response; GO:0009873,ethylene-activated signaling pathway; GO:0003674,molecular_function; GO:0003676,nucleic acid binding; GO:0005488,binding; GO:0097159,organic cyclic compound binding; GO:1901363,heterocyclic compound binding; GO:0140110,transcription regulator activity; GO:00069…	AP2 domain	AP2/ERF-ERF	TF	AP2/ERF->AP2/ERF-ERF
Cluster-121073.2	1.07959	2.45616e-05	0.000104953	up	--	--	--	--	--	--	--	--	NAC	TF	NAC
Cluster-121314.0	2.56171	9.09042e-11	6.66104e-10	up	K13425 WRKY transcription factor 22 | (RefSeq) WRKY transcription factor 22-like isoform X1 (A)	ko04016: MAPK signaling pathway - plant; ko04626: Plant-pathogen interaction	WRKY transcription factor 22 [Vitis vinifera]	WRK22_ARATH RecName: Full=WRKY transcription factor 22; AltName: Full=WRKY DNA-binding protein 22;	A0A438EH63_VITVI SubName: Full=WRKY transcription factor 22 {ECO:0000313|EMBL:RVW47046.1};	--	GO:0005634,nucleus; GO:0003700,DNA-binding transcription factor activity; GO:0000976,transcription cis-regulatory region binding; GO:0071456,cellular response to hypoxia; GO:0006952,defense response; GO:0010150,leaf senescence; GO:0003674,molecular_function; GO:0140110,transcription regulator activity; GO:0001067,transcription regulatory region nucleic acid binding; GO:0003676,nucleic acid bindin…	--	WRKY	TF	WRKY
Cluster-121318.10	-6.52208	1.16918e-09	7.86936e-09	down	K25796 plant-specific transcription factor YABBY family protein | (RefSeq) protein YABBY 4-like (A)	--	PREDICTED: protein YABBY 4-like [Nelumbo nucifera]	YAB1_ARATH RecName: Full=Axial regulator YABBY 1; AltName: Full=Fl-54; AltName: Full=Protein ABNORMAL FLORAL ORGANS; AltName: Full=Protein FILAMENTOUS FLOWER; AltName: Full=Protein antherless;	A0A1U8ABG3_NELNU SubName: Full=protein YABBY 4-like {ECO:0000313|RefSeq:XP_010259025.1};	--	GO:0005634,nucleus; GO:0003700,DNA-binding transcription factor activity; GO:0046872,metal ion binding; GO:0000976,transcription cis-regulatory region binding; GO:0010158,abaxial cell fate specification; GO:0045165,cell fate commitment; GO:0010154,fruit development; GO:0010450,inflorescence meristem growth; GO:0009933,meristem structural organization; GO:0009944,polarity specification of adaxial/…	YABBY protein	C2C2-YABBY	TF	C2C2->C2C2-YABBY
Cluster-121318.12	-1.36747	0.0119366	0.0304535	down	K25796 plant-specific transcription factor YABBY family protein | (RefSeq) protein YABBY 4-like (A)	--	PREDICTED: protein YABBY 4-like [Nelumbo nucifera]	YAB4_ORYSI RecName: Full=Protein YABBY 4; AltName: Full=OsYAB7; AltName: Full=OsYABBY4;	A0A1U8ABG3_NELNU SubName: Full=protein YABBY 4-like {ECO:0000313|RefSeq:XP_010259025.1};	--	GO:0005634,nucleus; GO:0046872,metal ion binding; GO:0032502,developmental process; GO:0003674,molecular_function; GO:0005488,binding; GO:0043167,ion binding; GO:0043169,cation binding; GO:0008150,biological_process; GO:0005575,cellular_component; GO:0005622,intracellular anatomical structure; GO:0043226,organelle; GO:0043227,membrane-bounded organelle; GO:0043229,intracellular organelle; GO:0043…	YABBY protein	C2C2-YABBY	TF	C2C2->C2C2-YABBY
Cluster-121799.0	-3.08017	3.2992e-150	2.6053e-148	down	K09338 homeobox-leucine zipper protein | (RefSeq) homeobox-leucine zipper protein ATHB-13-like (A)	--	hypothetical protein HHK36_007214 [Tetracentron sinense]	ATB13_ARATH RecName: Full=Homeobox-leucine zipper protein ATHB-13; AltName: Full=HD-ZIP protein ATHB-13; AltName: Full=Homeodomain transcription factor ATHB-13;	A0A835DLE0_9MAGN RecName: Full=Homeobox domain-containing protein {ECO:0000259|PROSITE:PS50071};	Transcription factor HEX, contains HOX and HALZ domains	GO:0005634,nucleus; GO:0003700,DNA-binding transcription factor activity; GO:0000981,DNA-binding transcription factor activity, RNA polymerase II-specific; GO:0043565,sequence-specific DNA binding; GO:0000976,transcription cis-regulatory region binding; GO:0048826,cotyledon morphogenesis; GO:0009965,leaf morphogenesis; GO:0045893,positive regulation of DNA-templated transcription; GO:0080022,prim…	Homeodomain	HB-HD-ZIP	TF	HB->HB-HD-ZIP
Cluster-121799.2	-2.10209	0	0	down	K09338 homeobox-leucine zipper protein | (RefSeq) homeobox-leucine zipper protein ATHB-13-like isoform X1 (A)	--	homeobox-leucine zipper protein ATHB-13 [Cinnamomum micranthum f. kanehirae]	ATB13_ARATH RecName: Full=Homeobox-leucine zipper protein ATHB-13; AltName: Full=HD-ZIP protein ATHB-13; AltName: Full=Homeodomain transcription factor ATHB-13;	A0A3S3PL41_9MAGN SubName: Full=Homeobox-leucine zipper protein ATHB-13 {ECO:0000313|EMBL:RWR93088.1};	Transcription factor HEX, contains HOX and HALZ domains	GO:0005634,nucleus; GO:0003700,DNA-binding transcription factor activity; GO:0000981,DNA-binding transcription factor activity, RNA polymerase II-specific; GO:0043565,sequence-specific DNA binding; GO:0000976,transcription cis-regulatory region binding; GO:0048826,cotyledon morphogenesis; GO:0009965,leaf morphogenesis; GO:0045893,positive regulation of DNA-templated transcription; GO:0080022,prim…	Homeodomain	HB-HD-ZIP	TF	HB->HB-HD-ZIP
Cluster-121855.1	-1.71362	0	0	down	K14484 auxin-responsive protein IAA | (RefSeq) auxin-responsive protein IAA27-like (A)	ko04075: Plant hormone signal transduction	auxin-responsive protein IAA27 [Telopea speciosissima]	IAA8_ARATH RecName: Full=Auxin-responsive protein IAA8; AltName: Full=Indoleacetic acid-induced protein 8;	A0A8K0I485_COCNU SubName: Full=Auxin-responsive protein IAA17 {ECO:0000313|EMBL:KAG1335061.1};	--	GO:0005634,nucleus; GO:0009734,auxin-activated signaling pathway; GO:1901332,negative regulation of lateral root development; GO:0006355,regulation of DNA-templated transcription; GO:0007154,cell communication; GO:0007165,signal transduction; GO:0008150,biological_process; GO:0009719,response to endogenous stimulus; GO:0009725,response to hormone; GO:0009733,response to auxin; GO:0009755,hormone-…	AUX/IAA family	AUX/IAA	TR	AUX/IAA
Cluster-122080.7	-2.19457	0.00687256	0.0187317	down	K09250 cellular nucleic acid-binding protein | (RefSeq) zinc finger protein GIS2 (A)	--	uncharacterized protein LOC105041008 [Elaeis guineensis]	RKD5_ARATH RecName: Full=Protein RKD5; Short=AtRKD5; AltName: Full=RWP-RK domain-containing protein 5;	A0A6I9R0P9_ELAGV SubName: Full=uncharacterized protein LOC105041008 {ECO:0000313|RefSeq:XP_010916090.1};	--	GO:0005634,nucleus; GO:0003677,DNA binding; GO:0003700,DNA-binding transcription factor activity; GO:0006355,regulation of DNA-templated transcription; GO:0003674,molecular_function; GO:0003676,nucleic acid binding; GO:0005488,binding; GO:0097159,organic cyclic compound binding; GO:1901363,heterocyclic compound binding; GO:0140110,transcription regulator activity; GO:0006139,nucleobase-containing…	--	RWP-RK	TF	RWP-RK
Cluster-122082.10	-1.08518	3.23224e-131	2.19046e-129	down	K10999 cellulose synthase A [EC:2.4.1.12] | (RefSeq) cellulose synthase A catalytic subunit 3 [UDP-forming]-like isoform X1 (A)	--	Cellulose synthase [Cinnamomum micranthum f. kanehirae]	CESA8_ORYSJ RecName: Full=Probable cellulose synthase A catalytic subunit 8 [UDP-forming]; EC=2.4.1.12; AltName: Full=OsCesA8;	A0A3S3MQB6_9MAGN RecName: Full=Cellulose synthase {ECO:0000256|RuleBase:RU361116}; EC=2.4.1.12 {ECO:0000256|RuleBase:RU361116};	--	GO:0016021,integral component of membrane; GO:0005886,plasma membrane; GO:0016760,cellulose synthase (UDP-forming) activity; GO:0016759,cellulose synthase activity; GO:0046872,metal ion binding; GO:0071555,cell wall organization; GO:0030244,cellulose biosynthetic process; GO:0009833,plant-type primary cell wall biogenesis; GO:0003674,molecular_function; GO:0003824,catalytic activity; GO:0008194,U…	Cellulose synthase	MYB-related	TF	MYB->MYB-related
Cluster-122082.9	3.79405	5.17645e-22	6.72504e-21	up	K10999 cellulose synthase A [EC:2.4.1.12] | (RefSeq) cellulose synthase A catalytic subunit 3 [UDP-forming]-like isoform X1 (A)	--	hypothetical protein H6P81_009366 [Aristolochia fimbriata]	CESA8_ORYSJ RecName: Full=Probable cellulose synthase A catalytic subunit 8 [UDP-forming]; EC=2.4.1.12; AltName: Full=OsCesA8;	A0A3S3MQB6_9MAGN RecName: Full=Cellulose synthase {ECO:0000256|RuleBase:RU361116}; EC=2.4.1.12 {ECO:0000256|RuleBase:RU361116};	--	GO:0016021,integral component of membrane; GO:0005886,plasma membrane; GO:0016760,cellulose synthase (UDP-forming) activity; GO:0016759,cellulose synthase activity; GO:0046872,metal ion binding; GO:0071555,cell wall organization; GO:0030244,cellulose biosynthetic process; GO:0009833,plant-type primary cell wall biogenesis; GO:0003674,molecular_function; GO:0003824,catalytic activity; GO:0008194,U…	Cellulose synthase	MYB-related	TF	MYB->MYB-related
Cluster-122400.2	-1.06117	8.50574e-125	5.46845e-123	down	K13426 WRKY transcription factor 29 | (RefSeq) probable WRKY transcription factor 29 isoform X1 (A)	ko04016: MAPK signaling pathway - plant; ko04626: Plant-pathogen interaction	protein WRKY1 isoform X1 [Cinnamomum micranthum f. kanehirae]	WRKY1_MAIZE RecName: Full=Protein WRKY1; AltName: Full=WRKY DNA-binding protein 1;	A0A3S3N9M4_9MAGN SubName: Full=Protein WRKY1 isoform X1 {ECO:0000313|EMBL:RWR87891.1};	--	GO:0005634,nucleus; GO:0003700,DNA-binding transcription factor activity; GO:0043565,sequence-specific DNA binding; GO:0050896,response to stimulus; GO:0003674,molecular_function; GO:0140110,transcription regulator activity; GO:0003676,nucleic acid binding; GO:0003677,DNA binding; GO:0005488,binding; GO:0097159,organic cyclic compound binding; GO:1901363,heterocyclic compound binding; GO:0008150,…	Plant zinc cluster domain	WRKY	TF	WRKY
Cluster-122742.0	-1.45142	8.02485e-07	4.12262e-06	down	K09419 heat shock transcription factor, other eukaryote | (RefSeq) heat stress transcription factor A-2b (A)	--	hypothetical protein FEM48_Zijuj09G0045300 [Ziziphus jujuba var. spinosa]	HFA2B_ORYSJ RecName: Full=Heat stress transcription factor A-2b; AltName: Full=Heat stress transcription factor 18; Short=OsHsf-18; AltName: Full=Heat stress transcription factor 5; Short=rHsf5;	A0A6P6V010_COFAR SubName: Full=heat stress transcription factor A-6b-like isoform X1 {ECO:0000313|RefSeq:XP_027096032.1, ECO:0000313|RefSeq:XP_027096041.1};	Heat shock transcription factor	GO:0005737,cytoplasm; GO:0005634,nucleus; GO:0003700,DNA-binding transcription factor activity; GO:0000978,RNA polymerase II cis-regulatory region sequence-specific DNA binding; GO:0034605,cellular response to heat; GO:0006357,regulation of transcription by RNA polymerase II; GO:0003674,molecular_function; GO:0140110,transcription regulator activity; GO:0000976,transcription cis-regulatory region…	--	HSF	TF	HSF
Cluster-123008.1	1.08855	6.44211e-05	0.000258566	up	K20178 vacuolar protein sorting-associated protein 8 | (RefSeq) LOW QUALITY PROTEIN: vacuolar protein sorting-associated protein 8 homolog (A)	ko04148: Efferocytosis	protein NLP4 [Cinnamomum micranthum f. kanehirae]	NLP1_ORYSJ RecName: Full=Protein NLP1; Short=OsNLP1; AltName: Full=NIN-like protein 1; AltName: Full=Nodule inception protein-like protein 1;	A0A3S3PKW9_9MAGN SubName: Full=Protein NLP4 {ECO:0000313|EMBL:RWR92951.1};	--	GO:0005634,nucleus; GO:0003677,DNA binding; GO:0003700,DNA-binding transcription factor activity; GO:0003674,molecular_function; GO:0003676,nucleic acid binding; GO:0005488,binding; GO:0097159,organic cyclic compound binding; GO:1901363,heterocyclic compound binding; GO:0140110,transcription regulator activity; GO:0005575,cellular_component; GO:0005622,intracellular anatomical structure; GO:00432…	RWP-RK domain	RWP-RK	TF	RWP-RK
Cluster-123148.8	2.05431	2.94913e-06	1.42207e-05	up	K01262 Xaa-Pro aminopeptidase [EC:3.4.11.9] | (RefSeq) aminopeptidase P1 (A)	--	PREDICTED: probable Xaa-Pro aminopeptidase P [Nelumbo nucifera]	AMPP1_ARATH RecName: Full=Aminopeptidase P1 {ECO:0000303|PubMed:11891249}; Short=AtAPP1 {ECO:0000303|PubMed:11891249}; EC=3.4.11.9 {ECO:0000269|PubMed:11891249};	A0A1U7ZLM1_NELNU SubName: Full=probable Xaa-Pro aminopeptidase P {ECO:0000313|RefSeq:XP_010254935.1, ECO:0000313|RefSeq:XP_010254936.1};	Xaa-Pro aminopeptidase	GO:0005737,cytoplasm; GO:0005829,cytosol; GO:0005783,endoplasmic reticulum; GO:0005886,plasma membrane; GO:0004177,aminopeptidase activity; GO:0030145,manganese ion binding; GO:0070006,metalloaminopeptidase activity; GO:0010013,N-1-naphthylphthalamic acid binding; GO:0008270,zinc ion binding; GO:0009926,auxin polar transport; GO:0006508,proteolysis; GO:0003674,molecular_function; GO:0003824,catal…	X8 domain	SBP	TF	SBP
Cluster-123428.15	1.09831	0.00219337	0.00670743	up	K14317 nuclear pore complex protein Nup214 | (RefSeq) LOW QUALITY PROTEIN: nuclear pore complex protein NUP214 (A)	ko03013: Nucleocytoplasmic transport	myb family transcription factor PHL6 isoform X1 [Cinnamomum micranthum f. kanehirae]	PHR3_ORYSJ RecName: Full=Protein PHOSPHATE STARVATION RESPONSE 3 {ECO:0000303|PubMed:26082401}; Short=OsPHR3 {ECO:0000303|PubMed:26082401};	A0A443PLD7_9MAGN SubName: Full=Myb family transcription factor PHL6 isoform X1 {ECO:0000313|EMBL:RWR91568.1};	--	GO:0005634,nucleus; GO:0003677,DNA binding; GO:0003700,DNA-binding transcription factor activity; GO:0003674,molecular_function; GO:0003676,nucleic acid binding; GO:0005488,binding; GO:0097159,organic cyclic compound binding; GO:1901363,heterocyclic compound binding; GO:0140110,transcription regulator activity; GO:0005575,cellular_component; GO:0005622,intracellular anatomical structure; GO:00432…	MYB-CC type transfactor, LHEQLE motif	GARP-G2-like	TF	GARP->GARP-G2-like
Cluster-123428.7	1.15041	1.45383e-08	8.88595e-08	up	--	--	myb family transcription factor PHL6 [Telopea speciosissima]	PHR3_ORYSJ RecName: Full=Protein PHOSPHATE STARVATION RESPONSE 3 {ECO:0000303|PubMed:26082401}; Short=OsPHR3 {ECO:0000303|PubMed:26082401};	A0A834YJI4_9MAGN RecName: Full=HTH myb-type domain-containing protein {ECO:0000259|PROSITE:PS51294};	--	GO:0005634,nucleus; GO:0003677,DNA binding; GO:0003700,DNA-binding transcription factor activity; GO:0003674,molecular_function; GO:0003676,nucleic acid binding; GO:0005488,binding; GO:0097159,organic cyclic compound binding; GO:1901363,heterocyclic compound binding; GO:0140110,transcription regulator activity; GO:0005575,cellular_component; GO:0005622,intracellular anatomical structure; GO:00432…	MYB-CC type transfactor, LHEQLE motif	GARP-G2-like	TF	GARP->GARP-G2-like
Cluster-123651.0	-1.78989	3.22714e-05	0.000135548	down	K09286 EREBP-like factor | (RefSeq) dehydration-responsive element-binding protein 3-like (A)	--	hypothetical protein CJ030_MR1G017646 [Morella rubra]	ERF34_ARATH RecName: Full=Ethylene-responsive transcription factor ERF034;	A0A6A1WJF3_9ROSI RecName: Full=AP2/ERF domain-containing protein {ECO:0000259|PROSITE:PS51032};	--	GO:0005634,nucleus; GO:0003700,DNA-binding transcription factor activity; GO:0000976,transcription cis-regulatory region binding; GO:0009873,ethylene-activated signaling pathway; GO:0003674,molecular_function; GO:0140110,transcription regulator activity; GO:0001067,transcription regulatory region nucleic acid binding; GO:0003676,nucleic acid binding; GO:0003677,DNA binding; GO:0003690,double-stra…	AP2 domain	AP2/ERF-ERF	TF	AP2/ERF->AP2/ERF-ERF
Cluster-123845.1	1.79197	0.0109567	0.0282552	up	K11654 SWI/SNF-related matrix-associated actin-dependent regulator of chromatin subfamily A member 5 [EC:5.6.2.-] | (RefSeq) ISWI chromatin-remodeling complex ATPase CHR11-like isoform X1 (A)	ko03082: ATP-dependent chromatin remodeling	ISWI chromatin-remodeling complex ATPase CHR11 [Cinnamomum micranthum f. kanehirae]	ISW2_ORYSJ RecName: Full=Probable chromatin-remodeling complex ATPase chain; EC=3.6.4.-; AltName: Full=ISW2-like; AltName: Full=Sucrose nonfermenting protein 2 homolog;	A0A3S3NFM4_9MAGN SubName: Full=ISWI chromatin-remodeling complex ATPase CHR11 {ECO:0000313|EMBL:RWR94121.1};	Chromatin remodeling complex WSTF-ISWI, small subunit	GO:0005634,nucleus; GO:0005524,ATP binding; GO:0008094,ATP-dependent activity, acting on DNA; GO:0140658,ATP-dependent chromatin remodeler activity; GO:0003677,DNA binding; GO:0004386,helicase activity; GO:0016787,hydrolase activity; GO:0031491,nucleosome binding; GO:0000166,nucleotide binding; GO:0003674,molecular_function; GO:0005488,binding; GO:0017076,purine nucleotide binding; GO:0030554,ade…	SLIDE	SNF2	TR	SNF2
Cluster-124462.0	1.73904	2.43368e-23	3.31796e-22	up	K14489 arabidopsis histidine kinase 2/3/4 (cytokinin receptor) [EC:2.7.13.3] | (RefSeq) histidine kinase 3-like isoform X1 (A)	ko04075: Plant hormone signal transduction	histidine kinase 3-like protein [Cinnamomum micranthum f. kanehirae]	OHK3_ORYSI RecName: Full=Probable histidine kinase 3 {ECO:0000305}; Short=OsHK3 {ECO:0000305}; EC=2.7.13.3 {ECO:0000305};	A0A443P8H3_9MAGN RecName: Full=Histidine kinase {ECO:0000256|ARBA:ARBA00012438}; EC=2.7.13.3 {ECO:0000256|ARBA:ARBA00012438};	Sensory transduction histidine kinase	GO:0016021,integral component of membrane; GO:0005886,plasma membrane; GO:0000155,phosphorelay sensor kinase activity; GO:0043424,protein histidine kinase binding; GO:0071215,cellular response to abscisic acid stimulus; GO:0070417,cellular response to cold; GO:0016036,cellular response to phosphate starvation; GO:0071329,cellular response to sucrose stimulus; GO:0009736,cytokinin-activated signal…	His Kinase A (phospho-acceptor) domain	Others	TR	Others
Cluster-124648.7	-1.96881	6.37332e-59	1.95778e-57	down	K21630 GATA-type zinc finger protein 1 | (RefSeq) GATA transcription factor 7-like (A)	--	hypothetical protein H6P81_005194 [Aristolochia fimbriata]	GATA4_ARATH RecName: Full=GATA transcription factor 4; Short=AtGATA-4;	A0A3S3MPM5_9MAGN RecName: Full=GATA transcription factor {ECO:0000256|PIRNR:PIRNR016992};	GATA-4/5/6 transcription factors	GO:0005634,nucleus; GO:0003700,DNA-binding transcription factor activity; GO:0000976,transcription cis-regulatory region binding; GO:0008270,zinc ion binding; GO:0030154,cell differentiation; GO:0045893,positive regulation of DNA-templated transcription; GO:0009416,response to light stimulus; GO:0003674,molecular_function; GO:0140110,transcription regulator activity; GO:0001067,transcription regu…	GATA zinc finger	C2C2-GATA	TF	C2C2->C2C2-GATA
Cluster-125025.5	4.85876	6.74301e-09	4.24393e-08	up	K14486 auxin response factor | (RefSeq) auxin response factor 9-like isoform X1 (A)	ko04075: Plant hormone signal transduction	auxin response factor 9-like protein [Cinnamomum micranthum f. kanehirae]	ARFI_ARATH RecName: Full=Auxin response factor 9;	A0A443PRH6_9MAGN RecName: Full=Auxin response factor {ECO:0000256|RuleBase:RU004561};	--	GO:0005634,nucleus; GO:0003700,DNA-binding transcription factor activity; GO:0000976,transcription cis-regulatory region binding; GO:0009734,auxin-activated signaling pathway; GO:0003674,molecular_function; GO:0140110,transcription regulator activity; GO:0001067,transcription regulatory region nucleic acid binding; GO:0003676,nucleic acid binding; GO:0003677,DNA binding; GO:0003690,double-strande…	AUX/IAA family	B3-ARF	TF	B3->B3-ARF
Cluster-125198.11	-1.6905	2.81357e-11	2.13349e-10	down	K14486 auxin response factor | (RefSeq) auxin response factor 3-like isoform X1 (A)	ko04075: Plant hormone signal transduction	hypothetical protein HHK36_005249 [Tetracentron sinense]	ARFB_ORYSJ RecName: Full=Auxin response factor 2; AltName: Full=ETTIN-like protein 2; AltName: Full=OsETTIN2;	A0A834ZKN0_9MAGN RecName: Full=Auxin response factor {ECO:0000256|RuleBase:RU004561};	--	GO:0005634,nucleus; GO:0003677,DNA binding; GO:0009734,auxin-activated signaling pathway; GO:0006355,regulation of DNA-templated transcription; GO:0003674,molecular_function; GO:0003676,nucleic acid binding; GO:0005488,binding; GO:0097159,organic cyclic compound binding; GO:1901363,heterocyclic compound binding; GO:0007154,cell communication; GO:0007165,signal transduction; GO:0008150,biological_…	Auxin response factor	B3-ARF	TF	B3->B3-ARF
Cluster-125198.2	-1.34074	4.58828e-11	3.43318e-10	down	K14486 auxin response factor | (RefSeq) auxin response factor 3-like isoform X1 (A)	ko04075: Plant hormone signal transduction	auxin response factor 3-like protein [Cinnamomum micranthum f. kanehirae]	ARFB_ORYSJ RecName: Full=Auxin response factor 2; AltName: Full=ETTIN-like protein 2; AltName: Full=OsETTIN2;	A0A443PFU2_9MAGN RecName: Full=Auxin response factor {ECO:0000256|RuleBase:RU004561};	--	GO:0005634,nucleus; GO:0003677,DNA binding; GO:0009734,auxin-activated signaling pathway; GO:0006355,regulation of DNA-templated transcription; GO:0003674,molecular_function; GO:0003676,nucleic acid binding; GO:0005488,binding; GO:0097159,organic cyclic compound binding; GO:1901363,heterocyclic compound binding; GO:0007154,cell communication; GO:0007165,signal transduction; GO:0008150,biological_…	--	AUX/IAA	TR	AUX/IAA
Cluster-125198.7	-1.83342	1.88853e-15	1.84413e-14	down	K14486 auxin response factor | (RefSeq) auxin response factor 3-like isoform X1 (A)	ko04075: Plant hormone signal transduction	hypothetical protein HHK36_005249 [Tetracentron sinense]	ARFB_ORYSJ RecName: Full=Auxin response factor 2; AltName: Full=ETTIN-like protein 2; AltName: Full=OsETTIN2;	A0A834ZKN0_9MAGN RecName: Full=Auxin response factor {ECO:0000256|RuleBase:RU004561};	--	GO:0005634,nucleus; GO:0003677,DNA binding; GO:0009734,auxin-activated signaling pathway; GO:0006355,regulation of DNA-templated transcription; GO:0003674,molecular_function; GO:0003676,nucleic acid binding; GO:0005488,binding; GO:0097159,organic cyclic compound binding; GO:1901363,heterocyclic compound binding; GO:0007154,cell communication; GO:0007165,signal transduction; GO:0008150,biological_…	Auxin response factor	B3-ARF	TF	B3->B3-ARF
Cluster-125198.9	-1.39115	0.0106934	0.0276609	down	K14486 auxin response factor | (RefSeq) auxin response factor 3-like isoform X1 (A)	ko04075: Plant hormone signal transduction	hypothetical protein HHK36_005249 [Tetracentron sinense]	ARFO_ORYSJ RecName: Full=Auxin response factor 15; AltName: Full=ETTIN-like protein 1; AltName: Full=OsETTIN1;	A0A834ZKN0_9MAGN RecName: Full=Auxin response factor {ECO:0000256|RuleBase:RU004561};	--	GO:0005634,nucleus; GO:0003677,DNA binding; GO:0009734,auxin-activated signaling pathway; GO:0006355,regulation of DNA-templated transcription; GO:0003674,molecular_function; GO:0003676,nucleic acid binding; GO:0005488,binding; GO:0097159,organic cyclic compound binding; GO:1901363,heterocyclic compound binding; GO:0007154,cell communication; GO:0007165,signal transduction; GO:0008150,biological_…	Auxin response factor	B3-ARF	TF	B3->B3-ARF
Cluster-125422.0	2.17613	9.69541e-25	1.39399e-23	up	K10523 speckle-type POZ protein | (RefSeq) putative BTB/POZ domain-containing protein At2g40440 (A)	--	hypothetical protein HHK36_025074 [Tetracentron sinense]	BT1_ARATH RecName: Full=BTB/POZ and TAZ domain-containing protein 1; AltName: Full=BTB and TAZ domain protein 1;	A0A834YR69_9MAGN RecName: Full=BTB domain-containing protein {ECO:0000259|PROSITE:PS50097};	CREB binding protein/P300 and related TAZ Zn-finger proteins	GO:0005737,cytoplasm; GO:0005634,nucleus; GO:0005516,calmodulin binding; GO:0046872,metal ion binding; GO:0009553,embryo sac development; GO:0009555,pollen development; GO:0016567,protein ubiquitination; GO:0006355,regulation of DNA-templated transcription; GO:0009733,response to auxin; GO:0042542,response to hydrogen peroxide; GO:0009751,response to salicylic acid; GO:0003674,molecular_function;…	TAZ zinc finger	TAZ	TR	TAZ
Cluster-125475.1	-2.49022	0.0119872	0.0305624	down	K04683 transcription factor Dp-1 | (RefSeq) transcription factor-like protein DPB (A)	ko03083: Polycomb repressive complex	PREDICTED: transcription factor-like protein DPB [Nelumbo nucifera]	DPB_ARATH RecName: Full=Transcription factor-like protein DPB; AltName: Full=DP-like protein B; Short=AtDPbB; AltName: Full=E2F dimerization partner protein B;	A0A1U7YP91_NELNU SubName: Full=transcription factor-like protein DPB {ECO:0000313|RefSeq:XP_010241817.1, ECO:0000313|RefSeq:XP_010241818.1};	E2F-like protein	GO:0005737,cytoplasm; GO:0070176,DRM complex; GO:0005634,nucleus; GO:0003677,DNA binding; GO:0000981,DNA-binding transcription factor activity, RNA polymerase II-specific; GO:0046982,protein heterodimerization activity; GO:0042023,DNA endoreduplication; GO:0000082,G1/S transition of mitotic cell cycle; GO:0051726,regulation of cell cycle; GO:0006357,regulation of transcription by RNA polymerase I…	Transcription factor DP	E2F-DP	TF	E2F-DP
Cluster-127202.0	1.06749	0.000535674	0.00185386	up	K09264 MADS-box transcription factor, plant | (RefSeq) agamous-like MADS-box protein AP1 isoform X1 (A)	--	AP1-like protein [Magnolia wufengensis]	AP1_VITVI RecName: Full=Agamous-like MADS-box protein AP1 {ECO:0000305}; AltName: Full=APETALA1-like protein {ECO:0000303|PubMed:15247405}; Short=AP1-like protein {ECO:0000303|PubMed:15247405}; Short=VvAP1 {ECO:0000303|PubMed:18997115}; Short=VviAP1 {ECO:0000303|PubMed:26818751};	A0A1D9IUW7_9MAGN SubName: Full=AP1-like protein {ECO:0000313|EMBL:AOZ15903.1};	MADS box transcription factor	GO:0005634,nucleus; GO:0000981,DNA-binding transcription factor activity, RNA polymerase II-specific; GO:0046983,protein dimerization activity; GO:0000978,RNA polymerase II cis-regulatory region sequence-specific DNA binding; GO:0010582,floral meristem determinacy; GO:0045944,positive regulation of transcription by RNA polymerase II; GO:0006357,regulation of transcription by RNA polymerase II; GO…	K-box region	MADS-MIKC	TF	MADS->MADS-MIKC
Cluster-127202.4	1.3448	2.32758e-05	9.97529e-05	up	K09264 MADS-box transcription factor, plant | (RefSeq) agamous-like MADS-box protein AP1 isoform X1 (A)	--	putative MADS-domain transcription factor MpMADS15 [Magnolia praecocissima]	AP1_VITVI RecName: Full=Agamous-like MADS-box protein AP1 {ECO:0000305}; AltName: Full=APETALA1-like protein {ECO:0000303|PubMed:15247405}; Short=AP1-like protein {ECO:0000303|PubMed:15247405}; Short=VvAP1 {ECO:0000303|PubMed:18997115}; Short=VviAP1 {ECO:0000303|PubMed:26818751};	Q948U1_9MAGN SubName: Full=Putative MADS-domain transcription factor MpMADS15 {ECO:0000313|EMBL:BAB70749.1};	MADS box transcription factor	GO:0005634,nucleus; GO:0000981,DNA-binding transcription factor activity, RNA polymerase II-specific; GO:0046983,protein dimerization activity; GO:0000978,RNA polymerase II cis-regulatory region sequence-specific DNA binding; GO:0010582,floral meristem determinacy; GO:0045944,positive regulation of transcription by RNA polymerase II; GO:0006357,regulation of transcription by RNA polymerase II; GO…	SRF-type transcription factor (DNA-binding and dimerisation domain)	MADS-M-type	TF	MADS->MADS-M-type
Cluster-127531.2	1.94427	0.0158065	0.0389234	up	K11446 [histone H3]-trimethyl-L-lysine4 demethylase [EC:1.14.11.67] | (RefSeq) putative lysine-specific demethylase JMJ16 (A)	--	lysine-specific demethylase JMJ18 [Cinnamomum micranthum f. kanehirae]	JMJ16_ARATH RecName: Full=Putative lysine-specific demethylase JMJ16 {ECO:0000305}; EC=1.14.11.- {ECO:0000269|PubMed:30712008, ECO:0000269|PubMed:32572214}; AltName: Full=Jumonji domain-containing protein 16 {ECO:0000303|PubMed:18713399}; Short=AtJMJ16 {ECO:0000303|PubMed:18713399}; Short=Protein JUMONJI 16 {ECO:0000303|PubMed:18713399}; AltName: Full=Lysine-specific histone demethylase JMJ16 {EC…	A0A443N3V1_9MAGN SubName: Full=Lysine-specific demethylase JMJ18 {ECO:0000313|EMBL:RWR73204.1};	DNA-binding protein jumonji/RBP2/SMCY, contains JmjC domain	GO:0005634,nucleus; GO:0032452,histone demethylase activity; GO:0032454,histone H3-methyl-lysine-9 demethylase activity; GO:0034647,histone H3-tri/di/monomethyl-lysine-4 demethylase activity; GO:0046872,metal ion binding; GO:0032183,SUMO binding; GO:0006338,chromatin remodeling; GO:0048589,developmental growth; GO:0034720,histone H3-K4 demethylation; GO:0033169,histone H3-K9 demethylation; GO:001…	JmjC domain, hydroxylase	Jumonji	TR	Jumonji
Cluster-12873.9	-1.1183	0.0126088	0.0319102	down	K16189 phytochrome-interacting factor 4 | (RefSeq) transcription factor PIF4-like isoform X1 (A)	ko04075: Plant hormone signal transduction	transcription factor BIM2 isoform X1 [Cinnamomum micranthum f. kanehirae]	BIM1_ARATH RecName: Full=Transcription factor BIM1; AltName: Full=BES1-interacting Myc-like protein 1; AltName: Full=Basic helix-loop-helix protein 46; Short=AtbHLH46; Short=bHLH 46; AltName: Full=Transcription factor EN 126; AltName: Full=bHLH transcription factor bHLH046;	A0A443P2E8_9MAGN SubName: Full=Transcription factor BIM2 isoform X1 {ECO:0000313|EMBL:RWR84973.1};	--	GO:0005634,nucleus; GO:0003677,DNA binding; GO:0003700,DNA-binding transcription factor activity; GO:0042802,identical protein binding; GO:0046983,protein dimerization activity; GO:0006351,DNA-templated transcription; GO:0003674,molecular_function; GO:0003676,nucleic acid binding; GO:0005488,binding; GO:0097159,organic cyclic compound binding; GO:1901363,heterocyclic compound binding; GO:0140110,…	Helix-loop-helix DNA-binding domain	bHLH	TF	bHLH
Cluster-128798.2	1.06862	3.33192e-16	3.38256e-15	up	K09287 RAV-like factor | (RefSeq) B3 domain-containing protein Os07g0679700 isoform X1 (A)	--	hypothetical protein CKAN_00760000 [Cinnamomum micranthum f. kanehirae]	Y7797_ORYSJ RecName: Full=B3 domain-containing protein Os07g0679700;	A0A3S3Q5F4_9MAGN SubName: Full=Uncharacterized protein {ECO:0000313|EMBL:RWR79043.1};	--	GO:0005634,nucleus; GO:0003677,DNA binding; GO:0008270,zinc ion binding; GO:0003674,molecular_function; GO:0003676,nucleic acid binding; GO:0005488,binding; GO:0097159,organic cyclic compound binding; GO:1901363,heterocyclic compound binding; GO:0043167,ion binding; GO:0043169,cation binding; GO:0046872,metal ion binding; GO:0046914,transition metal ion binding; GO:0005575,cellular_component; GO:…	B3 DNA binding domain	B3	TF	B3->B3
Cluster-128798.3	1.753	5.51667e-05	0.000223923	up	K09287 RAV-like factor | (RefSeq) B3 domain-containing protein Os07g0679700 isoform X1 (A)	--	hypothetical protein CKAN_00760000 [Cinnamomum micranthum f. kanehirae]	Y7797_ORYSJ RecName: Full=B3 domain-containing protein Os07g0679700;	A0A3S3Q5F4_9MAGN SubName: Full=Uncharacterized protein {ECO:0000313|EMBL:RWR79043.1};	--	GO:0005634,nucleus; GO:0003677,DNA binding; GO:0008270,zinc ion binding; GO:0003674,molecular_function; GO:0003676,nucleic acid binding; GO:0005488,binding; GO:0097159,organic cyclic compound binding; GO:1901363,heterocyclic compound binding; GO:0043167,ion binding; GO:0043169,cation binding; GO:0046872,metal ion binding; GO:0046914,transition metal ion binding; GO:0005575,cellular_component; GO:…	CW-type Zinc Finger	B3	TF	B3->B3
Cluster-129192.0	6.00467	3.14744e-17	3.35626e-16	up	K09272 FACT complex subunit SSRP1/POB3 | (RefSeq) CG4797 (A)	--	unnamed protein product [Triticum turgidum subsp. durum]	SSP1B_ORYSJ RecName: Full=FACT complex subunit SSRP1-B; AltName: Full=Facilitates chromatin transcription complex subunit SSRP1-B; AltName: Full=Recombination signal sequence recognition protein 1-B;	A0A1D1Z9A5_9ARAE SubName: Full=High mobility group protein DSP1 {ECO:0000313|EMBL:JAT63447.1}; Flags: Fragment;	HMG box-containing protein	GO:0035101,FACT complex; GO:0003677,DNA binding; GO:0042393,histone binding; GO:0031491,nucleosome binding; GO:0006281,DNA repair; GO:0006260,DNA replication; GO:0003674,molecular_function; GO:0003676,nucleic acid binding; GO:0005488,binding; GO:0097159,organic cyclic compound binding; GO:1901363,heterocyclic compound binding; GO:0005515,protein binding; GO:0003682,chromatin binding; GO:0044877,p…	HMG (high mobility group) box	HMG	TR	HMG
Cluster-130053.5	1.04946	0.00056668	0.00195257	up	K09188 [histone H3]-lysine4 N-trimethyltransferase MLL3 [EC:2.1.1.354] | (RefSeq) myeloid/lymphoid or mixed-lineage leukemia protein 3 (A)	ko00310: Lysine degradation; ko01100: Metabolic pathways	PREDICTED: histone-lysine N-methyltransferase ATX2-like [Nelumbo nucifera]	ATX2_ARATH RecName: Full=Histone-lysine N-methyltransferase ATX2 {ECO:0000303|PubMed:11418242}; EC=2.1.1.- {ECO:0000269|PubMed:18375658}; AltName: Full=Protein SET DOMAIN GROUP 30 {ECO:0000303|PubMed:11691919}; AltName: Full=Trithorax-homolog protein 2 {ECO:0000303|PubMed:11418242}; Short=TRX-homolog protein 2 {ECO:0000303|PubMed:11418242};	A0A1U7ZER9_NELNU SubName: Full=histone-lysine N-methyltransferase ATX2-like {ECO:0000313|RefSeq:XP_010245953.1, ECO:0000313|RefSeq:XP_010245954.1};	Histone H3 (Lys4) methyltransferase complex, subunit SET1 and related methyltransferases	GO:0000785,chromatin; GO:0048188,Set1C/COMPASS complex; GO:0042800,histone methyltransferase activity (H3-K4 specific); GO:0018024,histone-lysine N-methyltransferase activity; GO:0046872,metal ion binding; GO:0044648,histone H3-K4 dimethylation; GO:0051568,histone H3-K4 methylation; GO:0040029,epigenetic regulation of gene expression; GO:0006357,regulation of transcription by RNA polymerase II; G…	PHD-zinc-finger like domain	SET	TR	SET
Cluster-130758.5	1.10463	5.8878e-17	6.20279e-16	up	--	--	zinc finger protein [Cinnamomum micranthum f. kanehirae]	C3H13_ORYSJ RecName: Full=Zinc finger CCCH domain-containing protein 13; Short=OsC3H13; AltName: Full=BRI1-kinase domain-interacting protein 105; Short=BIP105;	A0A3S4PQ93_9MAGN SubName: Full=Zinc finger protein {ECO:0000313|EMBL:RWR93464.1};	--	GO:0003677,DNA binding; GO:0046872,metal ion binding; GO:0003674,molecular_function; GO:0003676,nucleic acid binding; GO:0005488,binding; GO:0097159,organic cyclic compound binding; GO:1901363,heterocyclic compound binding; GO:0043167,ion binding; GO:0043169,cation binding	Crescentin protein	C3H	TF	C3H
Cluster-131154.0	-1.73475	4.47654e-11	3.35336e-10	down	--	--	PREDICTED: protein TIFY 5A-like [Nelumbo nucifera]	TIF5A_ARATH RecName: Full=Protein TIFY 5A {ECO:0000303|PubMed:17499004}; AltName: Full=Jasmonate ZIM domain-containing protein 8 {ECO:0000303|PubMed:17637675};	A0A1U7Z267_NELNU SubName: Full=protein TIFY 5A-like {ECO:0000313|RefSeq:XP_010244732.1};	--	GO:0005634,nucleus; GO:0006952,defense response; GO:0031347,regulation of defense response; GO:2000022,regulation of jasmonic acid mediated signaling pathway; GO:0009611,response to wounding; GO:0006950,response to stress; GO:0008150,biological_process; GO:0050896,response to stimulus; GO:0048583,regulation of response to stimulus; GO:0050789,regulation of biological process; GO:0065007,biologica…	--	Tify	TF	Tify
Cluster-131154.2	-1.12572	8.27865e-13	6.95827e-12	down	--	--	protein TIFY 5A-like [Cucurbita pepo subsp. pepo]	TIF5A_ARATH RecName: Full=Protein TIFY 5A {ECO:0000303|PubMed:17499004}; AltName: Full=Jasmonate ZIM domain-containing protein 8 {ECO:0000303|PubMed:17637675};	A0A6A4LTT0_9ERIC RecName: Full=Tify domain-containing protein {ECO:0000259|PROSITE:PS51320}; Flags: Fragment;	--	GO:0005634,nucleus; GO:0006952,defense response; GO:0031347,regulation of defense response; GO:2000022,regulation of jasmonic acid mediated signaling pathway; GO:0009611,response to wounding; GO:0006950,response to stress; GO:0008150,biological_process; GO:0050896,response to stimulus; GO:0048583,regulation of response to stimulus; GO:0050789,regulation of biological process; GO:0065007,biologica…	--	Tify	TF	Tify
Cluster-131154.3	-1.07518	1.97201e-48	5.0587e-47	down	K13464 jasmonate ZIM domain-containing protein | (RefSeq) protein TIFY 9 (A)	ko04075: Plant hormone signal transduction	protein TIFY 5A [Macadamia integrifolia]	TIF5A_ARATH RecName: Full=Protein TIFY 5A {ECO:0000303|PubMed:17499004}; AltName: Full=Jasmonate ZIM domain-containing protein 8 {ECO:0000303|PubMed:17637675};	A0A0A0KI51_CUCSA RecName: Full=Tify domain-containing protein {ECO:0000259|PROSITE:PS51320};	--	GO:0005634,nucleus; GO:0006952,defense response; GO:0031347,regulation of defense response; GO:2000022,regulation of jasmonic acid mediated signaling pathway; GO:0009611,response to wounding; GO:0006950,response to stress; GO:0008150,biological_process; GO:0050896,response to stimulus; GO:0048583,regulation of response to stimulus; GO:0050789,regulation of biological process; GO:0065007,biologica…	tify domain	Tify	TF	Tify
Cluster-131205.0	-3.77177	6.58578e-33	1.21383e-31	down	--	--	hypothetical protein H6P81_004125 [Aristolochia fimbriata]	--	A0A443PXC4_9MAGN SubName: Full=BHLH transcriptional factor {ECO:0000313|EMBL:RWR95383.1};	--	GO:0003700,DNA-binding transcription factor activity; GO:0046983,protein dimerization activity; GO:0009960,endosperm development; GO:0003674,molecular_function; GO:0140110,transcription regulator activity; GO:0005488,binding; GO:0005515,protein binding; GO:0000003,reproduction; GO:0003006,developmental process involved in reproduction; GO:0007275,multicellular organism development; GO:0008150,bio…	Helix-loop-helix DNA-binding domain	bHLH	TF	bHLH
Cluster-131225.5	-1.71624	0.00169751	0.00531916	down	K25870 zinc finger protein IDD3/4/5/6/7/8/9/10/11/12/13 | (RefSeq) protein indeterminate-domain 5, chloroplastic-like (A)	--	PREDICTED: protein indeterminate-domain 5, chloroplastic-like [Nelumbo nucifera]	IDD4_ARATH RecName: Full=Protein indeterminate-domain 4, chloroplastic {ECO:0000303|PubMed:16784536}; Flags: Precursor;	A0A1U8ASH8_NELNU SubName: Full=protein indeterminate-domain 5, chloroplastic-like {ECO:0000313|RefSeq:XP_010270755.1, ECO:0000313|RefSeq:XP_010270757.1};	FOG: Zn-finger	GO:0009507,chloroplast; GO:0005634,nucleus; GO:0003700,DNA-binding transcription factor activity; GO:0046872,metal ion binding; GO:0043565,sequence-specific DNA binding; GO:0008356,asymmetric cell division; GO:0002221,pattern recognition receptor signaling pathway; GO:0045893,positive regulation of DNA-templated transcription; GO:0048364,root development; GO:0003674,molecular_function; GO:0140110…	Zinc-finger double-stranded RNA-binding	C2H2	TF	C2H2
Cluster-131332.0	-1.04915	6.63251e-74	2.54085e-72	down	K14834 nucleolar complex protein 3 | (RefSeq) nucleolar complex protein 3 homolog isoform X1 (A)	--	transcription repressor OFP13-like protein isoform X2 [Cinnamomum micranthum f. kanehirae]	OPF13_ARATH RecName: Full=Transcription repressor OFP13; AltName: Full=Ovate family protein 13; Short=AtOFP13;	A0A443PFF0_9MAGN RecName: Full=Transcription repressor {ECO:0000256|RuleBase:RU367028}; AltName: Full=Ovate family protein {ECO:0000256|RuleBase:RU367028};	--	GO:0005634,nucleus; GO:0045892,negative regulation of DNA-templated transcription; GO:0006139,nucleobase-containing compound metabolic process; GO:0006351,DNA-templated transcription; GO:0006355,regulation of DNA-templated transcription; GO:0006725,cellular aromatic compound metabolic process; GO:0006807,nitrogen compound metabolic process; GO:0008150,biological_process; GO:0008152,metabolic proc…	Transcriptional repressor, ovate	OFP	TF	OFP
Cluster-131474.5	3.19758	3.37158e-71	1.25229e-69	up	K15775 betanidin 6-O-glucosyltransferase [EC:2.4.1.-] | (RefSeq) anthocyanidin 3-O-glucosyltransferase 2 (A)	ko00965: Betalain biosynthesis; ko01100: Metabolic pathways; ko01110: Biosynthesis of secondary metabolites	UDP-glycosyltransferase 71K1-like protein [Cinnamomum micranthum f. kanehirae]	U71K1_MALDO RecName: Full=UDP-glycosyltransferase 71K1 {ECO:0000303|Ref.1}; EC=2.4.1.- {ECO:0000305}; AltName: Full=UDP-glucose:chalcone 2'-O-glucosyltransferase {ECO:0000305}; AltName: Full=UDP-glucose:flavonol 2'-O-glucosyltransferase {ECO:0000305};	A0A443N689_9MAGN RecName: Full=Glycosyltransferase {ECO:0000256|RuleBase:RU362057}; EC=2.4.1.- {ECO:0000256|RuleBase:RU362057};	UDP-glucuronosyl and UDP-glucosyl transferase	GO:0035251,UDP-glucosyltransferase activity; GO:0003674,molecular_function; GO:0003824,catalytic activity; GO:0008194,UDP-glycosyltransferase activity; GO:0016740,transferase activity; GO:0016757,glycosyltransferase activity; GO:0016758,hexosyltransferase activity; GO:0046527,glucosyltransferase activity	Lateral organ boundaries (LOB) domain	LOB	TF	LOB
Cluster-131507.2	-1.28856	0.016985	0.0414707	down	K15031 mitochondrial transcription termination factor family protein | (RefSeq) transcription termination factor MTERF4, chloroplastic isoform X1 (A)	--	hypothetical protein MKX03_022016 [Papaver bracteatum]	MTEF2_ARATH RecName: Full=Transcription termination factor MTERF2, chloroplastic {ECO:0000305}; AltName: Full=Mitochondrial transcription termination factor 2 {ECO:0000303|PubMed:23087700}; AltName: Full=Protein EMBRYO DEFECTIVE 2219 {ECO:0000303|PubMed:15266054}; Flags: Precursor;	A0A200R9F3_9MAGN SubName: Full=Mitochodrial transcription termination factor-related {ECO:0000313|EMBL:OVA19283.1};	Mitochondrial transcription termination factor, mTERF	GO:0009507,chloroplast; GO:0009506,plasmodesma; GO:0003690,double-stranded DNA binding; GO:0032502,developmental process; GO:0006353,DNA-templated transcription termination; GO:0006355,regulation of DNA-templated transcription; GO:0003674,molecular_function; GO:0003676,nucleic acid binding; GO:0003677,DNA binding; GO:0005488,binding; GO:0097159,organic cyclic compound binding; GO:1901363,heterocy…	mTERF	mTERF	TR	mTERF
Cluster-131552.0	-1.08692	1.33423e-11	1.03371e-10	down	K20557 transcription factor VIP1 | (RefSeq) transcription factor VIP1 (A)	ko04016: MAPK signaling pathway - plant	transcription factor RF2b-like protein [Cinnamomum micranthum f. kanehirae]	RF2B_ORYSJ RecName: Full=Transcription factor RF2b;	A0A443NPP1_9MAGN SubName: Full=Transcription factor RF2b-like protein {ECO:0000313|EMBL:RWR80479.1};	--	GO:0005634,nucleus; GO:0003677,DNA binding; GO:0003700,DNA-binding transcription factor activity; GO:0003674,molecular_function; GO:0003676,nucleic acid binding; GO:0005488,binding; GO:0097159,organic cyclic compound binding; GO:1901363,heterocyclic compound binding; GO:0140110,transcription regulator activity; GO:0005575,cellular_component; GO:0005622,intracellular anatomical structure; GO:00432…	bZIP transcription factor	bZIP	TF	bZIP
Cluster-131565.3	1.26108	4.19056e-05	0.000173375	up	K00521 ferric-chelate reductase [EC:1.16.1.7] | (RefSeq) ferric reduction oxidase 7, chloroplastic-like (A)	--	hypothetical protein H6P81_003372 [Aristolochia fimbriata]	NAC48_ORYSJ RecName: Full=NAC domain-containing protein 48 {ECO:0000303|PubMed:15029955}; Short=ONAC048 {ECO:0000303|PubMed:15029955}; AltName: Full=OsNAC6 {ECO:0000303|PubMed:10660065}; AltName: Full=Protein STRESS-RESPONSIVE NAC 2 {ECO:0000303|PubMed:18273684};	A0A834ZQP9_9MAGN RecName: Full=NAC domain-containing protein {ECO:0000259|PROSITE:PS51005};	--	GO:0005634,nucleus; GO:0043565,sequence-specific DNA binding; GO:1901002,positive regulation of response to salt stress; GO:1902584,positive regulation of response to water deprivation; GO:0045893,positive regulation of DNA-templated transcription; GO:1900150,regulation of defense response to fungus; GO:0040008,regulation of growth; GO:0009409,response to cold; GO:0048364,root development; GO:000…	No apical meristem (NAM) protein	NAC	TF	NAC
Cluster-131565.4	1.62588	6.57225e-10	4.51467e-09	up	K00521 ferric-chelate reductase [EC:1.16.1.7] | (RefSeq) ferric reduction oxidase 7, chloroplastic-like (A)	--	hypothetical protein H6P81_003372 [Aristolochia fimbriata]	NAC48_ORYSJ RecName: Full=NAC domain-containing protein 48 {ECO:0000303|PubMed:15029955}; Short=ONAC048 {ECO:0000303|PubMed:15029955}; AltName: Full=OsNAC6 {ECO:0000303|PubMed:10660065}; AltName: Full=Protein STRESS-RESPONSIVE NAC 2 {ECO:0000303|PubMed:18273684};	A0A834ZQP9_9MAGN RecName: Full=NAC domain-containing protein {ECO:0000259|PROSITE:PS51005};	--	GO:0005634,nucleus; GO:0043565,sequence-specific DNA binding; GO:1901002,positive regulation of response to salt stress; GO:1902584,positive regulation of response to water deprivation; GO:0045893,positive regulation of DNA-templated transcription; GO:1900150,regulation of defense response to fungus; GO:0040008,regulation of growth; GO:0009409,response to cold; GO:0048364,root development; GO:000…	No apical meristem (NAM) protein	NAC	TF	NAC
Cluster-131565.5	1.99837	3.02174e-38	6.30377e-37	up	K00521 ferric-chelate reductase [EC:1.16.1.7] | (RefSeq) ferric reduction oxidase 7, chloroplastic-like (A)	--	hypothetical protein H6P81_003372 [Aristolochia fimbriata]	NAC2_ARATH RecName: Full=NAC domain-containing protein 2; Short=ANAC002;	A0A834ZQP9_9MAGN RecName: Full=NAC domain-containing protein {ECO:0000259|PROSITE:PS51005};	--	GO:0005634,nucleus; GO:0003700,DNA-binding transcription factor activity; GO:0019900,kinase binding; GO:0000976,transcription cis-regulatory region binding; GO:0071456,cellular response to hypoxia; GO:0009788,negative regulation of abscisic acid-activated signaling pathway; GO:0009611,response to wounding; GO:0003674,molecular_function; GO:0140110,transcription regulator activity; GO:0005488,bind…	No apical meristem (NAM) protein	NAC	TF	NAC
Cluster-131565.7	1.80243	9.78814e-34	1.83543e-32	up	K00521 ferric-chelate reductase [EC:1.16.1.7] | (RefSeq) ferric reduction oxidase 7, chloroplastic-like (A)	--	hypothetical protein H6P81_003372 [Aristolochia fimbriata]	NAC2_ARATH RecName: Full=NAC domain-containing protein 2; Short=ANAC002;	A0A834ZQP9_9MAGN RecName: Full=NAC domain-containing protein {ECO:0000259|PROSITE:PS51005};	--	GO:0005634,nucleus; GO:0003700,DNA-binding transcription factor activity; GO:0019900,kinase binding; GO:0000976,transcription cis-regulatory region binding; GO:0071456,cellular response to hypoxia; GO:0009788,negative regulation of abscisic acid-activated signaling pathway; GO:0009611,response to wounding; GO:0003674,molecular_function; GO:0140110,transcription regulator activity; GO:0005488,bind…	No apical meristem (NAM) protein	NAC	TF	NAC
Cluster-132158.7	-1.18678	0.0209432	0.0498231	down	K17212 bisdemethoxycurcumin synthase [EC:2.3.1.211] | (RefSeq) bisdemethoxycurcumin synthase (A)	ko00945: Stilbenoid, diarylheptanoid and gingerol biosynthesis; ko01110: Biosynthesis of secondary metabolites	protein SAWADEE HOMEODOMAIN HOMOLOG 2 [Elaeis guineensis]	SHH2_ARATH RecName: Full=Protein SAWADEE HOMEODOMAIN HOMOLOG 2; AltName: Full=Probable DNA-binding transcription factor 2;	A0A6J0PAQ8_ELAGV SubName: Full=protein SAWADEE HOMEODOMAIN HOMOLOG 2 {ECO:0000313|RefSeq:XP_019701455.1};	--	GO:0005634,nucleus; GO:0003682,chromatin binding; GO:0003677,DNA binding; GO:0003674,molecular_function; GO:0005488,binding; GO:0003676,nucleic acid binding; GO:0097159,organic cyclic compound binding; GO:1901363,heterocyclic compound binding; GO:0005575,cellular_component; GO:0005622,intracellular anatomical structure; GO:0043226,organelle; GO:0043227,membrane-bounded organelle; GO:0043229,intra…	SAWADEE domain	HB-other	TF	HB->HB-other
Cluster-132300.0	1.17184	5.23317e-06	2.45152e-05	up	K08064 nuclear transcription factor Y, alpha | (RefSeq) nuclear transcription factor Y subunit A-1-like isoform X1 (A)	--	nuclear transcription factor Y subunit A-7 isoform X1 [Cinnamomum micranthum f. kanehirae]	NFYA5_ARATH RecName: Full=Nuclear transcription factor Y subunit A-5; Short=AtNF-YA-5;	A0A443N2D6_9MAGN RecName: Full=Nuclear transcription factor Y subunit {ECO:0000256|RuleBase:RU367155};	CCAAT-binding factor, subunit B (HAP2)	GO:0016602,CCAAT-binding factor complex; GO:0003700,DNA-binding transcription factor activity; GO:0000981,DNA-binding transcription factor activity, RNA polymerase II-specific; GO:0000978,RNA polymerase II cis-regulatory region sequence-specific DNA binding; GO:0000976,transcription cis-regulatory region binding; GO:0009738,abscisic acid-activated signaling pathway; GO:0009785,blue light signalin…	--	NF-YA	TF	NF-Y->NF-YA
Cluster-132406.3	-1.05804	0.00186473	0.00579652	down	K15031 mitochondrial transcription termination factor family protein | (RefSeq) transcription termination factor MTERF8, chloroplastic-like (A)	--	hypothetical protein HHK36_004410 [Tetracentron sinense]	--	A0A834ZR42_9MAGN SubName: Full=Uncharacterized protein {ECO:0000313|EMBL:KAF8411851.1};	Mitochondrial transcription termination factor, mTERF	GO:0003690,double-stranded DNA binding; GO:0006353,DNA-templated transcription termination; GO:0006355,regulation of DNA-templated transcription; GO:0003674,molecular_function; GO:0003676,nucleic acid binding; GO:0003677,DNA binding; GO:0005488,binding; GO:0097159,organic cyclic compound binding; GO:1901363,heterocyclic compound binding; GO:0006139,nucleobase-containing compound metabolic process…	mTERF	mTERF	TR	mTERF
Cluster-132515.3	1.00326	6.37426e-07	3.30876e-06	up	K19600 tubby and related proteins | (RefSeq) tubby-like F-box protein 8 (A)	--	tubby-like F-box protein 8 [Cinnamomum micranthum f. kanehirae]	TLP8_ORYSJ RecName: Full=Tubby-like F-box protein 8; Short=OsTLP8; AltName: Full=Tubby-like F-box protein 1; Short=OsTLP1;	A0A443P3H7_9MAGN RecName: Full=Tubby-like F-box protein {ECO:0000256|RuleBase:RU361125};	Tub family proteins	--	Tub family	TUB	TF	TUB
Cluster-132932.0	5.36807	5.72685e-40	1.24048e-38	up	--	--	zinc finger protein [Macleaya cordata]	RITF1_ARATH RecName: Full=Protein RGF1 INDUCIBLE TRANSCRIPTION FACTOR 1 {ECO:0000303|PubMed:31801996};	A0A200Q5Q5_9MAGN SubName: Full=Zinc finger protein {ECO:0000313|EMBL:OVA05810.1};	--	GO:0005634,nucleus; GO:0046872,metal ion binding; GO:0010078,maintenance of root meristem identity; GO:2000377,regulation of reactive oxygen species metabolic process; GO:2000280,regulation of root development; GO:0043434,response to peptide hormone; GO:0003674,molecular_function; GO:0005488,binding; GO:0043167,ion binding; GO:0043169,cation binding; GO:0007275,multicellular organism development;…	PLATZ transcription factor	PLATZ	TF	PLATZ
Cluster-133024.4	1.6779	0.00719776	0.0195183	up	K09264 MADS-box transcription factor, plant | (RefSeq) agamous-like MADS-box protein MADS9 (A)	--	putative MADS-domain transcription factor PI2 [Liriodendron tulipifera]	MADS2_PETHY RecName: Full=Floral homeotic protein PMADS 2;	A0A068LET0_LIRTU SubName: Full=Putative MADS-domain transcription factor PI2 {ECO:0000313|EMBL:AIE44762.1};	MADS box transcription factor	GO:0005634,nucleus; GO:0003700,DNA-binding transcription factor activity; GO:0046983,protein dimerization activity; GO:0000977,RNA polymerase II transcription regulatory region sequence-specific DNA binding; GO:0045944,positive regulation of transcription by RNA polymerase II; GO:0003674,molecular_function; GO:0140110,transcription regulator activity; GO:0005488,binding; GO:0005515,protein bindin…	SRF-type transcription factor (DNA-binding and dimerisation domain)	MADS-M-type	TF	MADS->MADS-M-type
Cluster-133024.9	-1.06333	4.69236e-66	1.59582e-64	down	K09264 MADS-box transcription factor, plant | (RefSeq) agamous-like MADS-box protein MADS9 (A)	--	putative MADS-domain transcription factor PI2 [Liriodendron tulipifera]	MADS9_VITVI RecName: Full=Agamous-like MADS-box protein MADS9 {ECO:0000305}; AltName: Full=PISTILLATA-like protein {ECO:0000305}; Short=VvPI {ECO:0000303|PubMed:18997115, ECO:0000303|PubMed:23181568}; Short=VviPI {ECO:0000303|PubMed:26818751}; AltName: Full=Protein FLESHLESS BERRY {ECO:0000303|PubMed:23181568}; AltName: Full=VvMADS9 {ECO:0000303|Ref.1};	A0A068LET0_LIRTU SubName: Full=Putative MADS-domain transcription factor PI2 {ECO:0000313|EMBL:AIE44762.1};	MADS box transcription factor	GO:0005634,nucleus; GO:0000981,DNA-binding transcription factor activity, RNA polymerase II-specific; GO:0046983,protein dimerization activity; GO:0000978,RNA polymerase II cis-regulatory region sequence-specific DNA binding; GO:0045944,positive regulation of transcription by RNA polymerase II; GO:0006357,regulation of transcription by RNA polymerase II; GO:0010095,specification of petal identity…	SRF-type transcription factor (DNA-binding and dimerisation domain)	MADS-MIKC	TF	MADS->MADS-MIKC
Cluster-133061.0	2.39045	2.52299e-253	3.51203e-251	up	K00521 ferric-chelate reductase [EC:1.16.1.7] | (RefSeq) ferric reduction oxidase 7, chloroplastic-like (A)	--	NAC transcription factor 29-like protein [Cinnamomum micranthum f. kanehirae]	NAC47_ARATH RecName: Full=NAC transcription factor 47 {ECO:0000305}; AltName: Full=NAC domain-containing protein 47 {ECO:0000305}; Short=ANAC047 {ECO:0000305}; AltName: Full=Protein SPEEDY HYPONASTIC GROWTH {ECO:0000303|PubMed:24363315};	A0A443NB79_9MAGN SubName: Full=NAC transcription factor 29-like protein {ECO:0000313|EMBL:RWR75748.1};	--	GO:0005634,nucleus; GO:0003700,DNA-binding transcription factor activity; GO:0000976,transcription cis-regulatory region binding; GO:0009793,embryo development ending in seed dormancy; GO:0010365,positive regulation of ethylene biosynthetic process; GO:0009413,response to flooding; GO:0003674,molecular_function; GO:0140110,transcription regulator activity; GO:0001067,transcription regulatory regi…	--	NAC	TF	NAC
Cluster-133294.15	1.56798	6.69463e-12	5.28749e-11	up	K09338 homeobox-leucine zipper protein | (RefSeq) homeobox-leucine zipper protein ROC8-like (A)	--	homeobox-leucine zipper protein HDG11-like protein isoform X1 [Cinnamomum micranthum f. kanehirae]	HDG11_ARATH RecName: Full=Homeobox-leucine zipper protein HDG11 {ECO:0000305}; AltName: Full=HD-ZIP protein HDG11 {ECO:0000305}; AltName: Full=Homeodomain GLABRA 2-like protein 11 {ECO:0000303|PubMed:10809443}; AltName: Full=Homeodomain transcription factor HDG11 {ECO:0000305}; AltName: Full=Protein ENHANCED DROUGHT TOLERANCE 1 {ECO:0000303|PubMed:18451323}; AltName: Full=Protein HOMEODOMAIN GLAB…	A0A3S4NBX2_9MAGN SubName: Full=Homeobox-leucine zipper protein HDG11-like protein isoform X1 {ECO:0000313|EMBL:RWR75127.1};	--	GO:0005634,nucleus; GO:0003700,DNA-binding transcription factor activity; GO:0000981,DNA-binding transcription factor activity, RNA polymerase II-specific; GO:0008289,lipid binding; GO:0000976,transcription cis-regulatory region binding; GO:0009828,plant-type cell wall loosening; GO:0010091,trichome branching; GO:0003674,molecular_function; GO:0140110,transcription regulator activity; GO:0005488,…	START domain	HB-HD-ZIP	TF	HB->HB-HD-ZIP
Cluster-133557.1	-1.4378	7.50557e-08	4.30054e-07	down	K14492 two-component response regulator ARR-A family | (RefSeq) two-component response regulator ORR3-like (A)	ko04075: Plant hormone signal transduction	Signal transduction response regulator [Cinnamomum micranthum f. kanehirae]	ORR4_ORYSI RecName: Full=Two-component response regulator ORR4 {ECO:0000305}; AltName: Full=Type A response regulator 4 {ECO:0000303|PubMed:16472405}; Short=OsRR4 {ECO:0000303|PubMed:16472405};	A0A3S3P0B0_9MAGN SubName: Full=Signal transduction response regulator {ECO:0000313|EMBL:RWR90292.1};	GATA-4/5/6 transcription factors	GO:0005634,nucleus; GO:0009736,cytokinin-activated signaling pathway; GO:0000160,phosphorelay signal transduction system; GO:0009735,response to cytokinin; GO:0007154,cell communication; GO:0007165,signal transduction; GO:0008150,biological_process; GO:0009719,response to endogenous stimulus; GO:0009725,response to hormone; GO:0009755,hormone-mediated signaling pathway; GO:0009987,cellular proces…	Response regulator receiver domain	Others	TR	Others
Cluster-133813.5	-2.0601	4.66207e-07	2.46415e-06	down	K00679 phospholipid:diacylglycerol acyltransferase [EC:2.3.1.158] | (RefSeq) phospholipid:diacylglycerol acyltransferase 1 isoform X1 (A)	ko00561: Glycerolipid metabolism; ko01100: Metabolic pathways	phospholipid:diacylglycerol acyltransferase 1-like [Ananas comosus]	PDAT1_ARATH RecName: Full=Phospholipid:diacylglycerol acyltransferase 1; Short=AtPDAT; EC=2.3.1.158 {ECO:0000250|UniProtKB:O94680};	A0A6P5FAQ5_ANACO SubName: Full=phospholipid:diacylglycerol acyltransferase 1-like {ECO:0000313|RefSeq:XP_020090533.1};	Lecithin:cholesterol acyltransferase (LCAT)/Acyl-ceramide synthase	GO:0005737,cytoplasm; GO:0005783,endoplasmic reticulum; GO:0016021,integral component of membrane; GO:0000325,plant-type vacuole; GO:0009536,plastid; GO:0008374,O-acyltransferase activity; GO:0046027,phospholipid:diacylglycerol acyltransferase activity; GO:0006071,glycerol metabolic process; GO:0006629,lipid metabolic process; GO:0019432,triglyceride biosynthetic process; GO:0003674,molecular_fun…	Lecithin:cholesterol acyltransferase	RWP-RK	TF	RWP-RK
Cluster-133968.10	-7.44768	1.65099e-08	1.00499e-07	down	K10398 kinesin family member 11 | (RefSeq) 125 kDa kinesin-related protein-like (A)	ko04814: Motor proteins	zinc finger CCCH domain-containing protein 19-like protein isoform X8 [Cinnamomum micranthum f. kanehirae]	Y5843_ARATH RecName: Full=Uncharacterized protein At5g08430;	A0A443PPM5_9MAGN SubName: Full=Zinc finger CCCH domain-containing protein 19-like protein isoform X8 {ECO:0000313|EMBL:RWR92699.1};	RNA polymerase I transcription factor UAF	GO:0003677,DNA binding; GO:0003674,molecular_function; GO:0003676,nucleic acid binding; GO:0005488,binding; GO:0097159,organic cyclic compound binding; GO:1901363,heterocyclic compound binding	Plus-3 domain	SWI/SNF-BAF60b	TR	SWI/SNF-BAF60b
Cluster-134297.1	1.01036	0.0110218	0.0283867	up	K11446 [histone H3]-trimethyl-L-lysine4 demethylase [EC:1.14.11.67] | (RefSeq) lysine-specific demethylase JMJ18-like isoform X1 (A)	--	JmjC domain-containing protein [Cinnamomum micranthum f. kanehirae]	JMJ16_ARATH RecName: Full=Putative lysine-specific demethylase JMJ16 {ECO:0000305}; EC=1.14.11.- {ECO:0000269|PubMed:30712008, ECO:0000269|PubMed:32572214}; AltName: Full=Jumonji domain-containing protein 16 {ECO:0000303|PubMed:18713399}; Short=AtJMJ16 {ECO:0000303|PubMed:18713399}; Short=Protein JUMONJI 16 {ECO:0000303|PubMed:18713399}; AltName: Full=Lysine-specific histone demethylase JMJ16 {EC…	A0A3S3N057_9MAGN SubName: Full=JmjC domain-containing protein {ECO:0000313|EMBL:RWR85797.1};	DNA-binding protein jumonji/RBP2/SMCY, contains JmjC domain	GO:0005634,nucleus; GO:0032452,histone demethylase activity; GO:0032454,histone H3-methyl-lysine-9 demethylase activity; GO:0034647,histone H3-tri/di/monomethyl-lysine-4 demethylase activity; GO:0046872,metal ion binding; GO:0032183,SUMO binding; GO:0006338,chromatin remodeling; GO:0048589,developmental growth; GO:0034720,histone H3-K4 demethylation; GO:0033169,histone H3-K9 demethylation; GO:001…	JmjC domain, hydroxylase	Jumonji	TR	Jumonji
Cluster-134441.0	1.24757	1.15337e-261	1.68653e-259	up	K25731 VPS35 endosomal protein-sorting factor-like | (RefSeq) UPF0505 protein C16orf62 homolog isoform X1 (A)	--	PREDICTED: probable WRKY transcription factor 31 [Nelumbo nucifera]	WRKY6_ARATH RecName: Full=WRKY transcription factor 6 {ECO:0000303|PubMed:11722756}; AltName: Full=WRKY DNA-binding protein 6 {ECO:0000303|PubMed:11722756}; Short=AtWRKY6 {ECO:0000303|PubMed:11722756};	A0A1U7Z9S9_NELNU SubName: Full=probable WRKY transcription factor 31 {ECO:0000313|RefSeq:XP_010244474.1};	--	GO:0005634,nucleus; GO:0003700,DNA-binding transcription factor activity; GO:0000976,transcription cis-regulatory region binding; GO:0080169,cellular response to boron-containing substance deprivation; GO:0016036,cellular response to phosphate starvation; GO:0009873,ethylene-activated signaling pathway; GO:0045892,negative regulation of DNA-templated transcription; GO:0003674,molecular_function; …	WRKY DNA -binding domain	WRKY	TF	WRKY
Cluster-134842.2	1.01324	0.00748018	0.0201849	up	K14494 DELLA protein | (RefSeq) DELLA protein GAI (A)	ko04075: Plant hormone signal transduction	protein SCARECROW [Cinnamomum micranthum f. kanehirae]	SCR_ARATH RecName: Full=Protein SCARECROW {ECO:0000303|PubMed:8756724}; Short=AtSCR {ECO:0000303|PubMed:8756724}; AltName: Full=GRAS family protein 20; Short=AtGRAS-20; AltName: Full=Protein SHOOT GRAVITROPISM 1 {ECO:0000303|PubMed:9670559};	A0A3S3NGC7_9MAGN SubName: Full=Protein SCARECROW {ECO:0000313|EMBL:RWR79118.1};	--	GO:0005634,nucleus; GO:0003700,DNA-binding transcription factor activity; GO:0043565,sequence-specific DNA binding; GO:0008356,asymmetric cell division; GO:0090610,bundle sheath cell fate specification; GO:0045454,cell redox homeostasis; GO:0009630,gravitropism; GO:0048366,leaf development; GO:0051457,maintenance of protein location in nucleus; GO:0009956,radial pattern formation; GO:0006355,regu…	GRAS domain family	GRAS	TF	GRAS
Cluster-134842.3	1.22186	3.91759e-07	2.08587e-06	up	K14494 DELLA protein | (RefSeq) DELLA protein GAI1-like (A)	ko04075: Plant hormone signal transduction	protein SCARECROW [Cinnamomum micranthum f. kanehirae]	SCR_ARATH RecName: Full=Protein SCARECROW {ECO:0000303|PubMed:8756724}; Short=AtSCR {ECO:0000303|PubMed:8756724}; AltName: Full=GRAS family protein 20; Short=AtGRAS-20; AltName: Full=Protein SHOOT GRAVITROPISM 1 {ECO:0000303|PubMed:9670559};	A0A3S3NGC7_9MAGN SubName: Full=Protein SCARECROW {ECO:0000313|EMBL:RWR79118.1};	--	GO:0005634,nucleus; GO:0003700,DNA-binding transcription factor activity; GO:0043565,sequence-specific DNA binding; GO:0008356,asymmetric cell division; GO:0090610,bundle sheath cell fate specification; GO:0045454,cell redox homeostasis; GO:0009630,gravitropism; GO:0048366,leaf development; GO:0051457,maintenance of protein location in nucleus; GO:0009956,radial pattern formation; GO:0006355,regu…	GRAS domain family	GRAS	TF	GRAS
Cluster-134853.0	1.54976	6.79408e-147	5.22276e-145	up	K13424 WRKY transcription factor 33 | (RefSeq) WRKY transcription factor WRKY24 (A)	ko04016: MAPK signaling pathway - plant; ko04626: Plant-pathogen interaction	WRKY33 [Magnolia lotungensis]	WRK24_ORYSI RecName: Full=WRKY transcription factor WRKY24 {ECO:0000303|PubMed:16919842}; Short=OsWRKY24 {ECO:0000303|PubMed:16919842};	A0A3G5ALD6_9MAGN SubName: Full=WRKY33 {ECO:0000313|EMBL:AYV88110.1};	--	GO:0005634,nucleus; GO:0003700,DNA-binding transcription factor activity; GO:0043565,sequence-specific DNA binding; GO:0009738,abscisic acid-activated signaling pathway; GO:0009740,gibberellic acid mediated signaling pathway; GO:0009788,negative regulation of abscisic acid-activated signaling pathway; GO:0009938,negative regulation of gibberellic acid mediated signaling pathway; GO:0045893,positi…	WRKY DNA -binding domain	WRKY	TF	WRKY
Cluster-134917.14	-1.01946	4.33011e-05	0.000178702	down	K15153 mediator of RNA polymerase II transcription subunit 31 | (RefSeq) mediator of RNA polymerase II transcription subunit 31 isoform X1 (A)	--	Mediator complex, subunit Med [Trema orientale]	MED31_ARATH RecName: Full=Mediator of RNA polymerase II transcription subunit 31; AltName: Full=Mediator complex subunit 31; AltName: Full=Mediator complex subunit SOH1;	A0A2P5F3V4_TREOI RecName: Full=Mediator of RNA polymerase II transcription subunit 31 {ECO:0000256|RuleBase:RU364129};	Transcriptional regulator SOH1	GO:0070847,core mediator complex; GO:0016592,mediator complex; GO:0003712,transcription coregulator activity; GO:0006357,regulation of transcription by RNA polymerase II; GO:0003674,molecular_function; GO:0140110,transcription regulator activity; GO:0006139,nucleobase-containing compound metabolic process; GO:0006351,DNA-templated transcription; GO:0006355,regulation of DNA-templated transcriptio…	SOH1	SOH1	TR	SOH1
Cluster-134945.0	-1.00612	5.30566e-28	8.47479e-27	down	K09338 homeobox-leucine zipper protein | (RefSeq) homeobox-leucine zipper protein HAT22-like (A)	--	homeobox-leucine zipper protein HAT9-like [Telopea speciosissima]	HAT22_ARATH RecName: Full=Homeobox-leucine zipper protein HAT22; AltName: Full=Homeodomain-leucine zipper protein HAT22; Short=HD-ZIP protein 22;	A0A3S3PW52_9MAGN SubName: Full=Homeobox-leucine zipper protein HAT22-like protein {ECO:0000313|EMBL:RWR73981.1};	Transcription factor HEX, contains HOX and HALZ domains	GO:0005634,nucleus; GO:0003700,DNA-binding transcription factor activity; GO:0000981,DNA-binding transcription factor activity, RNA polymerase II-specific; GO:0000976,transcription cis-regulatory region binding; GO:0009738,abscisic acid-activated signaling pathway; GO:0009737,response to abscisic acid; GO:0009735,response to cytokinin; GO:0009414,response to water deprivation; GO:0003674,molecula…	Homeobox associated leucine zipper	HB-other	TF	HB->HB-other
Cluster-134950.2	1.14777	0.00678549	0.0185206	up	K11649 SWI/SNF-related matrix-associated actin-dependent regulator of chromatin subfamily C | (RefSeq) SWI/SNF complex subunit SWI3A-like isoform X1 (A)	ko03082: ATP-dependent chromatin remodeling	SWI/SNF complex subunit SWI3A isoform X2 [Cinnamomum micranthum f. kanehirae]	SWI3A_ARATH RecName: Full=SWI/SNF complex subunit SWI3A; Short=AtSWI3A; AltName: Full=Transcription regulatory protein SWI3A;	A0A443PRS6_9MAGN SubName: Full=SWI/SNF complex subunit SWI3A isoform X2 {ECO:0000313|EMBL:RWR93433.1};	Chromatin remodeling factor subunit and related transcription factors	GO:0016514,SWI/SNF complex; GO:0003677,DNA binding; GO:0006338,chromatin remodeling; GO:0003674,molecular_function; GO:0003676,nucleic acid binding; GO:0005488,binding; GO:0097159,organic cyclic compound binding; GO:1901363,heterocyclic compound binding; GO:0006325,chromatin organization; GO:0008150,biological_process; GO:0009987,cellular process; GO:0016043,cellular component organization; GO:00…	SWIRM domain	SWI/SNF-SWI3	TR	SWI/SNF-SWI3
Cluster-135013.7	-1.34472	0.000664778	0.00226101	down	K09422 transcription factor MYB, plant | (RefSeq) transcription factor MYB17 isoform X1 (A)	--	myb-related protein 308-like protein [Cinnamomum micranthum f. kanehirae]	MYB17_ARATH RecName: Full=Transcription factor MYB17 {ECO:0000305}; AltName: Full=Myb-related protein 17 {ECO:0000303|PubMed:11597504}; Short=AtMYB17 {ECO:0000303|PubMed:11597504}; AltName: Full=Protein LATE MERISTEM IDENTITY 2;	A0A3S4PL63_9MAGN SubName: Full=Myb-related protein 308-like protein {ECO:0000313|EMBL:RWR91885.1};	Transcription factor, Myb superfamily	GO:0005634,nucleus; GO:0003677,DNA binding; GO:0003700,DNA-binding transcription factor activity; GO:0009908,flower development; GO:0009909,regulation of flower development; GO:0003674,molecular_function; GO:0003676,nucleic acid binding; GO:0005488,binding; GO:0097159,organic cyclic compound binding; GO:1901363,heterocyclic compound binding; GO:0140110,transcription regulator activity; GO:0000003…	--	MYB-related	TF	MYB->MYB-related
Cluster-135082.0	-3.49022	4.40882e-14	4.00824e-13	down	--	--	hypothetical protein HHK36_026380 [Tetracentron sinense]	--	A0A834YL91_9MAGN RecName: Full=C2H2-type domain-containing protein {ECO:0000259|PROSITE:PS50157};	--	--	Zinc finger, C2H2 type	C2H2	TF	C2H2
Cluster-135092.1	1.23984	0.00714937	0.0194109	up	K12129 pseudo-response regulator 7 | (RefSeq) two-component response regulator-like PRR37 isoform X1 (A)	ko04712: Circadian rhythm - plant	two-component response regulator-like protein PRR37 [Cinnamomum micranthum f. kanehirae]	PRR73_ORYSI RecName: Full=Two-component response regulator-like PRR73; AltName: Full=Pseudo-response regulator 73; Short=OsPRR73;	A0A443PXN9_9MAGN SubName: Full=Two-component response regulator-like protein PRR37 {ECO:0000313|EMBL:RWR95528.1};	GATA-4/5/6 transcription factors	GO:0005634,nucleus; GO:0009736,cytokinin-activated signaling pathway; GO:0000160,phosphorelay signal transduction system; GO:0048511,rhythmic process; GO:0007154,cell communication; GO:0007165,signal transduction; GO:0008150,biological_process; GO:0009719,response to endogenous stimulus; GO:0009725,response to hormone; GO:0009735,response to cytokinin; GO:0009755,hormone-mediated signaling pathwa…	Response regulator receiver domain	Others	TR	Others
Cluster-135471.0	-1.44377	4.51642e-25	6.58761e-24	down	K21630 GATA-type zinc finger protein 1 | (RefSeq) GATA transcription factor 6-like (A)	--	PREDICTED: GATA transcription factor 12 [Nelumbo nucifera]	GAT12_ARATH RecName: Full=GATA transcription factor 12 {ECO:0000303|PubMed:15084732};	A0A1U7ZM21_NELNU RecName: Full=GATA transcription factor {ECO:0000256|PIRNR:PIRNR016992};	GATA-4/5/6 transcription factors	GO:0005634,nucleus; GO:0003700,DNA-binding transcription factor activity; GO:0000976,transcription cis-regulatory region binding; GO:0008270,zinc ion binding; GO:0030154,cell differentiation; GO:0071555,cell wall organization; GO:0007623,circadian rhythm; GO:0045893,positive regulation of DNA-templated transcription; GO:0009416,response to light stimulus; GO:1905177,tracheary element differentiat…	GATA zinc finger	C2C2-GATA	TF	C2C2->C2C2-GATA
Cluster-135898.0	1.22363	3.3946e-07	1.82038e-06	up	K18878 BHLH transcription factor Upa20 | (RefSeq) transcription factor BC1-like (A)	ko04626: Plant-pathogen interaction	transcription factor bHLH130-like protein isoform X1 [Cinnamomum micranthum f. kanehirae]	BH130_ARATH RecName: Full=Transcription factor bHLH130; AltName: Full=Basic helix-loop-helix protein 130; Short=AtbHLH130; Short=bHLH 130; AltName: Full=Transcription factor EN 69; AltName: Full=bHLH transcription factor bHLH130;	A0A3S3MJX8_9MAGN SubName: Full=Transcription factor bHLH130-like protein isoform X1 {ECO:0000313|EMBL:RWR77788.1};	--	GO:0005634,nucleus; GO:0000987,cis-regulatory region sequence-specific DNA binding; GO:0003700,DNA-binding transcription factor activity; GO:0000981,DNA-binding transcription factor activity, RNA polymerase II-specific; GO:0046983,protein dimerization activity; GO:0000978,RNA polymerase II cis-regulatory region sequence-specific DNA binding; GO:0048573,photoperiodism, flowering; GO:0010468,regula…	Helix-loop-helix DNA-binding domain	bHLH	TF	bHLH
Cluster-136481.1	1.13007	1.34696e-06	6.74556e-06	up	K09422 transcription factor MYB, plant | (RefSeq) transcription factor MYB108 (A)	--	PREDICTED: transcription factor MYB108-like [Nelumbo nucifera]	MYB78_ARATH RecName: Full=Transcription factor MYB78 {ECO:0000303|PubMed:9839469}; AltName: Full=Myb-related protein 78 {ECO:0000303|PubMed:9839469}; Short=AtMYB78 {ECO:0000303|PubMed:9839469};	A0A1U8B677_NELNU SubName: Full=transcription factor MYB108-like {ECO:0000313|RefSeq:XP_010276490.1};	Transcription factor, Myb superfamily	GO:0005634,nucleus; GO:0003700,DNA-binding transcription factor activity; GO:0043565,sequence-specific DNA binding; GO:0000976,transcription cis-regulatory region binding; GO:0006355,regulation of DNA-templated transcription; GO:0009737,response to abscisic acid; GO:1902074,response to salt; GO:0003674,molecular_function; GO:0140110,transcription regulator activity; GO:0003676,nucleic acid bindin…	Myb-like DNA-binding domain	MYB	TF	MYB->MYB
Cluster-136481.3	1.71017	0.00449279	0.0128412	up	K09422 transcription factor MYB, plant | (RefSeq) transcription factor MYB108 (A)	--	transcription factor MYB108 [Cinnamomum micranthum f. kanehirae]	MY108_ARATH RecName: Full=Transcription factor MYB108; AltName: Full=Myb-related protein 108; Short=AtMYB108; AltName: Full=Protein BOTRYTIS-SUSCEPTIBLE 1;	A0A443PUD0_9MAGN SubName: Full=Transcription factor MYB108 {ECO:0000313|EMBL:RWR94353.1};	Transcription factor, Myb superfamily	GO:0005634,nucleus; GO:0003700,DNA-binding transcription factor activity; GO:0043565,sequence-specific DNA binding; GO:0000976,transcription cis-regulatory region binding; GO:0008219,cell death; GO:0006952,defense response; GO:0120195,positive regulation of anther dehiscence; GO:0006355,regulation of DNA-templated transcription; GO:0009620,response to fungus; GO:0003674,molecular_function; GO:014…	--	MYB-related	TF	MYB->MYB-related
Cluster-136481.4	1.95478	1.7905e-35	3.51235e-34	up	K09422 transcription factor MYB, plant | (RefSeq) transcription factor MYB108 (A)	--	transcription factor MYB108 [Cinnamomum micranthum f. kanehirae]	MYB78_ARATH RecName: Full=Transcription factor MYB78 {ECO:0000303|PubMed:9839469}; AltName: Full=Myb-related protein 78 {ECO:0000303|PubMed:9839469}; Short=AtMYB78 {ECO:0000303|PubMed:9839469};	A0A443PUD0_9MAGN SubName: Full=Transcription factor MYB108 {ECO:0000313|EMBL:RWR94353.1};	Transcription factor, Myb superfamily	GO:0005634,nucleus; GO:0003700,DNA-binding transcription factor activity; GO:0043565,sequence-specific DNA binding; GO:0000976,transcription cis-regulatory region binding; GO:0006355,regulation of DNA-templated transcription; GO:0009737,response to abscisic acid; GO:1902074,response to salt; GO:0003674,molecular_function; GO:0140110,transcription regulator activity; GO:0003676,nucleic acid bindin…	Myb-like DNA-binding domain	MYB	TF	MYB->MYB
Cluster-136708.1	-3.72143	5.25253e-33	9.69637e-32	down	K14486 auxin response factor | (RefSeq) auxin response factor 2B-like (A)	ko04075: Plant hormone signal transduction	hypothetical protein H6P81_002068 [Aristolochia fimbriata]	ARFB_ARATH RecName: Full=Auxin response factor 2; AltName: Full=ARF1-binding protein; Short=ARF1-BP; AltName: Full=Protein MEGAINTEGUMENTA;	U5CU84_AMBTC RecName: Full=Auxin response factor {ECO:0000256|RuleBase:RU004561};	--	GO:0005634,nucleus; GO:0003700,DNA-binding transcription factor activity; GO:0043565,sequence-specific DNA binding; GO:0009734,auxin-activated signaling pathway; GO:0010227,floral organ abscission; GO:0010047,fruit dehiscence; GO:0010150,leaf senescence; GO:0008285,negative regulation of cell population proliferation; GO:0045892,negative regulation of DNA-templated transcription; GO:0048481,plant…	AUX/IAA family	B3-ARF	TF	B3->B3-ARF
Cluster-136708.5	-2.58292	2.04042e-07	1.11905e-06	down	K14486 auxin response factor | (RefSeq) auxin response factor 2B-like (A)	ko04075: Plant hormone signal transduction	hypothetical protein H6P81_002068 [Aristolochia fimbriata]	ARFB_ARATH RecName: Full=Auxin response factor 2; AltName: Full=ARF1-binding protein; Short=ARF1-BP; AltName: Full=Protein MEGAINTEGUMENTA;	U5CU84_AMBTC RecName: Full=Auxin response factor {ECO:0000256|RuleBase:RU004561};	--	GO:0005634,nucleus; GO:0003700,DNA-binding transcription factor activity; GO:0043565,sequence-specific DNA binding; GO:0009734,auxin-activated signaling pathway; GO:0010227,floral organ abscission; GO:0010047,fruit dehiscence; GO:0010150,leaf senescence; GO:0008285,negative regulation of cell population proliferation; GO:0045892,negative regulation of DNA-templated transcription; GO:0048481,plant…	Auxin response factor	AUX/IAA	TR	AUX/IAA
Cluster-136708.6	-2.87756	1.18725e-59	3.68611e-58	down	K14486 auxin response factor | (RefSeq) auxin response factor 2-like (A)	ko04075: Plant hormone signal transduction	auxin response factor 23-like protein [Cinnamomum micranthum f. kanehirae]	ARFB_ARATH RecName: Full=Auxin response factor 2; AltName: Full=ARF1-binding protein; Short=ARF1-BP; AltName: Full=Protein MEGAINTEGUMENTA;	A0A3S3PZQ3_9MAGN RecName: Full=Auxin response factor {ECO:0000256|RuleBase:RU004561};	--	GO:0005634,nucleus; GO:0003700,DNA-binding transcription factor activity; GO:0043565,sequence-specific DNA binding; GO:0009734,auxin-activated signaling pathway; GO:0010227,floral organ abscission; GO:0010047,fruit dehiscence; GO:0010150,leaf senescence; GO:0008285,negative regulation of cell population proliferation; GO:0045892,negative regulation of DNA-templated transcription; GO:0048481,plant…	Auxin response factor	B3-ARF	TF	B3->B3-ARF
Cluster-136721.2	-1.45538	0.0061574	0.0169923	down	--	--	PREDICTED: protein SET DOMAIN GROUP 41 isoform X1 [Nelumbo nucifera]	SDG41_ARATH RecName: Full=Protein SET DOMAIN GROUP 41; EC=2.1.1.-;	A0A1U8A3P6_NELNU SubName: Full=protein SET DOMAIN GROUP 41 isoform X1 {ECO:0000313|RefSeq:XP_010260978.1};	Predicted histone tail methylase containing SET domain	GO:0008168,methyltransferase activity; GO:0032259,methylation; GO:0003674,molecular_function; GO:0003824,catalytic activity; GO:0016740,transferase activity; GO:0016741,transferase activity, transferring one-carbon groups; GO:0008150,biological_process; GO:0008152,metabolic process	SET domain	SET	TR	SET
Cluster-137186.14	-1.4903	1.19263e-110	6.85047e-109	down	K09422 transcription factor MYB, plant | (RefSeq) transcription factor MYB80 (A)	--	PREDICTED: transcription factor MYB80 [Nelumbo nucifera]	MYB80_ORYSJ RecName: Full=Transcription factor MYB80 {ECO:0000305}; AltName: Full=Myb-related protein 80 {ECO:0000305}; Short=OsMYB80 {ECO:0000303|PubMed:22086333};	A0A1U7YWG5_NELNU SubName: Full=transcription factor MYB80 {ECO:0000313|RefSeq:XP_010244825.1};	Transcription factor, Myb superfamily	GO:0005634,nucleus; GO:0003677,DNA binding; GO:0048658,anther wall tapetum development; GO:0003674,molecular_function; GO:0003676,nucleic acid binding; GO:0005488,binding; GO:0097159,organic cyclic compound binding; GO:1901363,heterocyclic compound binding; GO:0000003,reproduction; GO:0003006,developmental process involved in reproduction; GO:0007275,multicellular organism development; GO:0008150…	Myb-like DNA-binding domain	MYB-related	TF	MYB->MYB-related
Cluster-137186.6	-1.03252	0.00934155	0.0245865	down	K09422 transcription factor MYB, plant | (RefSeq) transcription factor MYB80 (A)	--	PREDICTED: transcription factor MYB80 [Nelumbo nucifera]	MYB80_ORYSJ RecName: Full=Transcription factor MYB80 {ECO:0000305}; AltName: Full=Myb-related protein 80 {ECO:0000305}; Short=OsMYB80 {ECO:0000303|PubMed:22086333};	A0A1U7YWG5_NELNU SubName: Full=transcription factor MYB80 {ECO:0000313|RefSeq:XP_010244825.1};	Transcription factor, Myb superfamily	GO:0005634,nucleus; GO:0003677,DNA binding; GO:0048658,anther wall tapetum development; GO:0003674,molecular_function; GO:0003676,nucleic acid binding; GO:0005488,binding; GO:0097159,organic cyclic compound binding; GO:1901363,heterocyclic compound binding; GO:0000003,reproduction; GO:0003006,developmental process involved in reproduction; GO:0007275,multicellular organism development; GO:0008150…	Domain of unknown function (DUF3437)	MYB-related	TF	MYB->MYB-related
Cluster-137758.7	1.25175	5.82622e-06	2.7118e-05	up	K14486 auxin response factor | (RefSeq) auxin response factor 12-like (A)	ko04075: Plant hormone signal transduction	LOW QUALITY PROTEIN: AUX/IAA protein [Cinnamomum micranthum f. kanehirae]	ARFL_ORYSI RecName: Full=Auxin response factor 12; AltName: Full=OsARF8;	A0A443PI93_9MAGN RecName: Full=Auxin response factor {ECO:0000256|RuleBase:RU004561};	--	GO:0005634,nucleus; GO:0003677,DNA binding; GO:0009734,auxin-activated signaling pathway; GO:0006355,regulation of DNA-templated transcription; GO:0003674,molecular_function; GO:0003676,nucleic acid binding; GO:0005488,binding; GO:0097159,organic cyclic compound binding; GO:1901363,heterocyclic compound binding; GO:0007154,cell communication; GO:0007165,signal transduction; GO:0008150,biological_…	Auxin response factor	B3-ARF	TF	B3->B3-ARF
Cluster-137941.4	2.11654	0.000136331	0.000520336	up	K11658 bromodomain adjacent to zinc finger domain protein 1B | (RefSeq) Bromodomain adjacent to zinc finger domain protein 1A (A)	ko03082: ATP-dependent chromatin remodeling	DDT domain-containing protein-like protein [Cinnamomum micranthum f. kanehirae]	--	A0A3S4PXS7_9MAGN SubName: Full=DDT domain-containing protein-like protein {ECO:0000313|EMBL:RWR96211.1};	Chromatin remodeling complex WSTF-ISWI, large subunit (contains heterochromatin localization, PHD and BROMO domains)	GO:0005634,nucleus; GO:0005575,cellular_component; GO:0005622,intracellular anatomical structure; GO:0043226,organelle; GO:0043227,membrane-bounded organelle; GO:0043229,intracellular organelle; GO:0043231,intracellular membrane-bounded organelle; GO:0110165,cellular anatomical entity	ATP-utilising chromatin assembly and remodelling N-terminal	DDT	TR	DDT
Cluster-138035.2	-1.16131	0.0105335	0.0273022	down	K05909 laccase [EC:1.10.3.2] | (RefSeq) laccase-4-like (A)	--	transcription factor DIVARICATA isoform X1 [Cinnamomum micranthum f. kanehirae]	DIV_ANTMA RecName: Full=Transcription factor DIVARICATA;	A0A3S3P2L5_9MAGN SubName: Full=Transcription factor DIVARICATA isoform X1 {ECO:0000313|EMBL:RWR81551.1};	Zuotin and related molecular chaperones (DnaJ superfamily), contains DNA-binding domains	GO:0005634,nucleus; GO:0003677,DNA binding; GO:0048262,determination of dorsal/ventral asymmetry; GO:0009908,flower development; GO:0003674,molecular_function; GO:0003676,nucleic acid binding; GO:0005488,binding; GO:0097159,organic cyclic compound binding; GO:1901363,heterocyclic compound binding; GO:0003002,regionalization; GO:0007275,multicellular organism development; GO:0007389,pattern specif…	Myb-like DNA-binding domain	MYB	TF	MYB->MYB
Cluster-138123.1	-6.69524	0.0177263	0.0430719	down	K12126 phytochrome-interacting factor 3 | (RefSeq) transcription factor PHYTOCHROME INTERACTING FACTOR-LIKE 15-like (A)	ko04075: Plant hormone signal transduction; ko04712: Circadian rhythm - plant	transcription factor PIF3 isoform X2 [Cinnamomum micranthum f. kanehirae]	PIL15_ORYSJ RecName: Full=Transcription factor PHYTOCHROME INTERACTING FACTOR-LIKE 15 {ECO:0000303|PubMed:17485859}; Short=OsPIL15 {ECO:0000303|PubMed:17485859}; Short=PIF-like protein 15 {ECO:0000305}; AltName: Full=Basic helix-loop-helix protein 105 {ECO:0000303|PubMed:16896230}; Short=OsbHLH105 {ECO:0000303|PubMed:16896230};	A0A443PUM0_9MAGN SubName: Full=Transcription factor PIF3 isoform X2 {ECO:0000313|EMBL:RWR94432.1};	--	GO:0005634,nucleus; GO:0003677,DNA binding; GO:0003700,DNA-binding transcription factor activity; GO:0046983,protein dimerization activity; GO:0090229,negative regulation of red or far-red light signaling pathway; GO:0006355,regulation of DNA-templated transcription; GO:0003674,molecular_function; GO:0003676,nucleic acid binding; GO:0005488,binding; GO:0097159,organic cyclic compound binding; GO:…	Helix-loop-helix DNA-binding domain	bHLH	TF	bHLH
Cluster-138469.1	1.00081	0.000333569	0.0011952	up	K14317 nuclear pore complex protein Nup214 | (RefSeq) LOW QUALITY PROTEIN: nuclear pore complex protein NUP214 (A)	ko03013: Nucleocytoplasmic transport	hypothetical protein HHK36_000751 [Tetracentron sinense]	KAN2_ARATH RecName: Full=Probable transcription factor KAN2; AltName: Full=Protein KANADI 2;	A0A834ZSR0_9MAGN RecName: Full=HTH myb-type domain-containing protein {ECO:0000259|Pfam:PF00249};	--	GO:0005634,nucleus; GO:0003700,DNA-binding transcription factor activity; GO:0000976,transcription cis-regulatory region binding; GO:0010158,abaxial cell fate specification; GO:0048440,carpel development; GO:0048481,plant ovule development; GO:0009944,polarity specification of adaxial/abaxial axis; GO:0006355,regulation of DNA-templated transcription; GO:0003674,molecular_function; GO:0140110,tra…	Myb-like DNA-binding domain	GARP-G2-like	TF	GARP->GARP-G2-like
Cluster-138778.0	-1.96972	2.17407e-64	7.20348e-63	down	K09422 transcription factor MYB, plant | (RefSeq) transcription factor MYB60-like (A)	--	Myb_DNA-binding domain-containing protein [Cinnamomum micranthum f. kanehirae]	MYB60_VITVI RecName: Full=Transcription factor MYB60 {ECO:0000303|PubMed:18647406}; AltName: Full=Myb domain protein 60 {ECO:0000303|PubMed:18647406}; Short=VvMYB60 {ECO:0000303|PubMed:18647406};	A0A443NBJ1_9MAGN SubName: Full=Myb_DNA-binding domain-containing protein {ECO:0000313|EMBL:RWR75866.1};	Transcription factor, Myb superfamily	GO:0005634,nucleus; GO:0003677,DNA binding; GO:0009737,response to abscisic acid; GO:0009733,response to auxin; GO:0009651,response to salt stress; GO:0010118,stomatal movement; GO:0003674,molecular_function; GO:0003676,nucleic acid binding; GO:0005488,binding; GO:0097159,organic cyclic compound binding; GO:1901363,heterocyclic compound binding; GO:0008150,biological_process; GO:0009719,response …	Myb-like DNA-binding domain	MYB	TF	MYB->MYB
Cluster-138778.1	-1.41016	5.72563e-43	1.32703e-41	down	K09422 transcription factor MYB, plant | (RefSeq) transcription factor MYB60-like (A)	--	Myb_DNA-binding domain-containing protein [Cinnamomum micranthum f. kanehirae]	MYB60_VITVI RecName: Full=Transcription factor MYB60 {ECO:0000303|PubMed:18647406}; AltName: Full=Myb domain protein 60 {ECO:0000303|PubMed:18647406}; Short=VvMYB60 {ECO:0000303|PubMed:18647406};	A0A443NBJ1_9MAGN SubName: Full=Myb_DNA-binding domain-containing protein {ECO:0000313|EMBL:RWR75866.1};	Transcription factor, Myb superfamily	GO:0005634,nucleus; GO:0003677,DNA binding; GO:0009737,response to abscisic acid; GO:0009733,response to auxin; GO:0009651,response to salt stress; GO:0010118,stomatal movement; GO:0003674,molecular_function; GO:0003676,nucleic acid binding; GO:0005488,binding; GO:0097159,organic cyclic compound binding; GO:1901363,heterocyclic compound binding; GO:0008150,biological_process; GO:0009719,response …	Myb-like DNA-binding domain	MYB-related	TF	MYB->MYB-related
Cluster-139353.0	-1.66702	2.76894e-19	3.21521e-18	down	K09264 MADS-box transcription factor, plant | (RefSeq) MADS-box transcription factor 6 (A)	--	SUPRESSOR OF OVEREXPRESSION OF CONSTANS1 [Magnolia virginiana]	SOC1_ARATH RecName: Full=MADS-box protein SOC1 {ECO:0000303|PubMed:15805477, ECO:0000303|PubMed:17428825, ECO:0000303|PubMed:18339670}; AltName: Full=Agamous-like MADS-box protein AGL20 {ECO:0000303|PubMed:10995392, ECO:0000303|PubMed:11123798}; AltName: Full=Protein SUPPRESSOR OF CONSTANS OVEREXPRESSION 1 {ECO:0000303|PubMed:15805477, ECO:0000303|PubMed:17428825, ECO:0000303|PubMed:18339670};	C9EF57_MAGVI SubName: Full=SUPRESSOR OF OVEREXPRESSION OF CONSTANS1 {ECO:0000313|EMBL:ACV88635.1};	MADS box transcription factor	GO:0005737,cytoplasm; GO:0005634,nucleus; GO:0003700,DNA-binding transcription factor activity; GO:0000981,DNA-binding transcription factor activity, RNA polymerase II-specific; GO:0046983,protein dimerization activity; GO:0000978,RNA polymerase II cis-regulatory region sequence-specific DNA binding; GO:0030154,cell differentiation; GO:0009908,flower development; GO:0010077,maintenance of inflore…	SRF-type transcription factor (DNA-binding and dimerisation domain)	MADS-MIKC	TF	MADS->MADS-MIKC
Cluster-139515.0	1.3621	5.51389e-05	0.000223829	up	K13433 pathogenesis-related genes transcriptional activator PTI5 | (RefSeq) pathogenesis-related genes transcriptional activator PTI5-like (A)	ko04626: Plant-pathogen interaction	PREDICTED: pathogenesis-related genes transcriptional activator PTI5-like [Nelumbo nucifera]	PTI5_SOLLC RecName: Full=Pathogenesis-related genes transcriptional activator PTI5; AltName: Full=PTO-interacting protein 5;	A0A1U8A652_NELNU SubName: Full=pathogenesis-related genes transcriptional activator PTI5-like {ECO:0000313|RefSeq:XP_010260390.1};	--	GO:0005634,nucleus; GO:0003677,DNA binding; GO:0003700,DNA-binding transcription factor activity; GO:0006952,defense response; GO:0009873,ethylene-activated signaling pathway; GO:0003674,molecular_function; GO:0003676,nucleic acid binding; GO:0005488,binding; GO:0097159,organic cyclic compound binding; GO:1901363,heterocyclic compound binding; GO:0140110,transcription regulator activity; GO:00069…	AP2 domain	AP2/ERF-ERF	TF	AP2/ERF->AP2/ERF-ERF
Cluster-139571.1	-2.48568	1.93299e-43	4.50941e-42	down	K13464 jasmonate ZIM domain-containing protein | (RefSeq) protein TIFY 9-like isoform X1 (A)	ko04075: Plant hormone signal transduction	protein TIFY 9 [Cinnamomum micranthum f. kanehirae]	TIF9_ARATH RecName: Full=Protein TIFY 9; AltName: Full=Jasmonate ZIM domain-containing protein 10; AltName: Full=Protein JASMONATE-ASSOCIATED 1; AltName: Full=Protein JAZ10;	A0A3S3NUT0_9MAGN SubName: Full=Protein TIFY 9 {ECO:0000313|EMBL:RWR86959.1};	--	GO:0005634,nucleus; GO:0042803,protein homodimerization activity; GO:0006952,defense response; GO:0031347,regulation of defense response; GO:2000022,regulation of jasmonic acid mediated signaling pathway; GO:0010112,regulation of systemic acquired resistance; GO:0009753,response to jasmonic acid; GO:0009611,response to wounding; GO:0003674,molecular_function; GO:0005488,binding; GO:0005515,protei…	Jas motif	Tify	TF	Tify
Cluster-139571.3	-2.41332	0.000143437	0.000545482	down	K13464 jasmonate ZIM domain-containing protein | (RefSeq) protein TIFY 9-like isoform X1 (A)	ko04075: Plant hormone signal transduction	protein TIFY 9 [Cinnamomum micranthum f. kanehirae]	TIF9_ARATH RecName: Full=Protein TIFY 9; AltName: Full=Jasmonate ZIM domain-containing protein 10; AltName: Full=Protein JASMONATE-ASSOCIATED 1; AltName: Full=Protein JAZ10;	A0A3S3NUT0_9MAGN SubName: Full=Protein TIFY 9 {ECO:0000313|EMBL:RWR86959.1};	--	GO:0005634,nucleus; GO:0042803,protein homodimerization activity; GO:0006952,defense response; GO:0031347,regulation of defense response; GO:2000022,regulation of jasmonic acid mediated signaling pathway; GO:0010112,regulation of systemic acquired resistance; GO:0009753,response to jasmonic acid; GO:0009611,response to wounding; GO:0003674,molecular_function; GO:0005488,binding; GO:0005515,protei…	Jas motif	Tify	TF	Tify
Cluster-139849.5	-7.08288	6.26416e-07	3.25416e-06	down	K00521 ferric-chelate reductase [EC:1.16.1.7] | (RefSeq) ferric reduction oxidase 7, chloroplastic-like (A)	--	NAC domain-containing protein 45 [Cinnamomum micranthum f. kanehirae]	NAC54_ORYSJ RecName: Full=NAC domain-containing protein 54 {ECO:0000303|PubMed:18813954}; Short=ONAC054 {ECO:0000303|PubMed:18813954}; AltName: Full=Protein RICE DWARF VIRUS MULTIPLICATION 1 {ECO:0000303|PubMed:18980655};	A0A3S3QVW5_9MAGN SubName: Full=NAC domain-containing protein 45 {ECO:0000313|EMBL:RWR90518.1};	--	GO:0003677,DNA binding; GO:0006355,regulation of DNA-templated transcription; GO:0003674,molecular_function; GO:0003676,nucleic acid binding; GO:0005488,binding; GO:0097159,organic cyclic compound binding; GO:1901363,heterocyclic compound binding; GO:0006139,nucleobase-containing compound metabolic process; GO:0006351,DNA-templated transcription; GO:0006725,cellular aromatic compound metabolic pr…	No apical meristem (NAM) protein	NAC	TF	NAC
Cluster-140186.0	-1.21052	0.000157532	0.000596065	down	K14492 two-component response regulator ARR-A family | (RefSeq) two-component response regulator ORR9-like (A)	ko04075: Plant hormone signal transduction	two-component response regulator ORR9-like [Dioscorea cayenensis subsp. rotundata]	ORR10_ORYSI RecName: Full=Two-component response regulator ORR10 {ECO:0000305}; AltName: Full=Type A response regulator 10 {ECO:0000303|PubMed:16472405}; Short=OsRR10 {ECO:0000303|PubMed:16472405};	A0A443NMZ7_9MAGN SubName: Full=Signal transduction response regulator {ECO:0000313|EMBL:RWR79894.1};	GATA-4/5/6 transcription factors	GO:0005634,nucleus; GO:0009736,cytokinin-activated signaling pathway; GO:0000160,phosphorelay signal transduction system; GO:0007154,cell communication; GO:0007165,signal transduction; GO:0008150,biological_process; GO:0009719,response to endogenous stimulus; GO:0009725,response to hormone; GO:0009735,response to cytokinin; GO:0009755,hormone-mediated signaling pathway; GO:0009987,cellular proces…	Response regulator receiver domain	Others	TR	Others
Cluster-140575.5	-1.16599	0.0178403	0.0433195	down	K11446 [histone H3]-trimethyl-L-lysine4 demethylase [EC:1.14.11.67] | (RefSeq) lysine-specific demethylase JMJ18-like (A)	--	putative lysine-specific demethylase ELF6 isoform X1 [Cinnamomum micranthum f. kanehirae]	SE14_ORYSJ RecName: Full=Probable lysine-specific demethylase SE14; EC=1.14.11.-; AltName: Full=Protein PHOTOPERIOD SENSITIVITY 14;	A0A3S4PKD0_9MAGN SubName: Full=Putative lysine-specific demethylase ELF6 isoform X1 {ECO:0000313|EMBL:RWR91624.1};	DNA-binding protein jumonji/RBP2/SMCY, contains JmjC domain	GO:0005634,nucleus; GO:0032452,histone demethylase activity; GO:0034647,histone H3-tri/di/monomethyl-lysine-4 demethylase activity; GO:0046872,metal ion binding; GO:0006338,chromatin remodeling; GO:0009908,flower development; GO:0045814,negative regulation of gene expression, epigenetic; GO:0048579,negative regulation of long-day photoperiodism, flowering; GO:0003674,molecular_function; GO:000382…	JmjC domain, hydroxylase	C2H2	TF	C2H2
Cluster-141526.1	-1.01397	4.20288e-43	9.78013e-42	down	K09377 cysteine and glycine-rich protein | (RefSeq) LIM domain-containing protein WLIM1-like (A)	ko04820: Cytoskeleton in muscle cells	LIM domain-containing WLIM1 [Olea europaea subsp. europaea]	WLIM1_ARATH RecName: Full=LIM domain-containing protein WLIM1 {ECO:0000305}; AltName: Full=Widely-expressed LIM protein 1 {ECO:0000303|PubMed:11085265}; Short=AtWLIM1;	A0A5B6ZDE2_DAVIN SubName: Full=Putative transcription factor LIM {ECO:0000313|EMBL:MPA41965.1};	Regulatory protein MLP and related LIM proteins	GO:0005737,cytoplasm; GO:0005856,cytoskeleton; GO:0005886,plasma membrane; GO:0051015,actin filament binding; GO:0046872,metal ion binding; GO:0003729,mRNA binding; GO:0051017,actin filament bundle assembly; GO:0003674,molecular_function; GO:0003779,actin binding; GO:0005488,binding; GO:0005515,protein binding; GO:0008092,cytoskeletal protein binding; GO:0044877,protein-containing complex binding…	--	Others	TR	Others
Cluster-141563.3	2.05702	2.75892e-103	1.48879e-101	up	K12835 ATP-dependent RNA helicase DDX42 [EC:3.6.4.13] | (RefSeq) DEAD-box ATP-dependent RNA helicase 24 isoform X1 (A)	ko03040: Spliceosome	WRKY14 [Phoebe bournei]	WRK28_ARATH RecName: Full=WRKY transcription factor 28; AltName: Full=WRKY DNA-binding protein 28;	A0A3S3QR02_9MAGN SubName: Full=Putative WRKY transcription factor 28 {ECO:0000313|EMBL:RWR89094.1};	--	GO:0005634,nucleus; GO:0003700,DNA-binding transcription factor activity; GO:0043565,sequence-specific DNA binding; GO:1900057,positive regulation of leaf senescence; GO:0042659,regulation of cell fate specification; GO:0003674,molecular_function; GO:0140110,transcription regulator activity; GO:0003676,nucleic acid binding; GO:0003677,DNA binding; GO:0005488,binding; GO:0097159,organic cyclic com…	WRKY DNA -binding domain	WRKY	TF	WRKY
Cluster-141563.4	1.6167	0.0019392	0.00600827	up	K12835 ATP-dependent RNA helicase DDX42 [EC:3.6.4.13] | (RefSeq) DEAD-box ATP-dependent RNA helicase 24 isoform X1 (A)	ko03040: Spliceosome	WRKY14 [Phoebe bournei]	WRK71_ARATH RecName: Full=WRKY transcription factor 71; AltName: Full=WRKY DNA-binding protein 71;	A0A3S3QR02_9MAGN SubName: Full=Putative WRKY transcription factor 28 {ECO:0000313|EMBL:RWR89094.1};	--	GO:0005634,nucleus; GO:0003700,DNA-binding transcription factor activity; GO:1990837,sequence-specific double-stranded DNA binding; GO:0045893,positive regulation of DNA-templated transcription; GO:0010228,vegetative to reproductive phase transition of meristem; GO:0003674,molecular_function; GO:0140110,transcription regulator activity; GO:0003676,nucleic acid binding; GO:0003677,DNA binding; GO:…	WRKY DNA -binding domain	WRKY	TF	WRKY
Cluster-141757.1	-8.36386	8.55678e-10	5.8261e-09	down	K11430 [histone H3]-lysine27 N-trimethyltransferase EZH2 [EC:2.1.1.356] | (RefSeq) histone-lysine N-methyltransferase EZ1 (A)	ko00310: Lysine degradation; ko01100: Metabolic pathways; ko03083: Polycomb repressive complex	histone-lysine N-methyltransferase CLF-like protein isoform X1 [Cinnamomum micranthum f. kanehirae]	CLF_ORYSJ RecName: Full=Histone-lysine N-methyltransferase CLF {ECO:0000305}; Short=OsCLF {ECO:0000303|PubMed:19825651}; EC=2.1.1.356 {ECO:0000255|PROSITE-ProRule:PRU00909}; AltName: Full=Protein SET DOMAIN GROUP 711 {ECO:0000305}; AltName: Full=SET family protein 24 {ECO:0000305}; Short=OsSET24 {ECO:0000303|PubMed:23762371};	A0A3S3QC37_9MAGN SubName: Full=Histone-lysine N-methyltransferase CLF-like protein isoform X1 {ECO:0000313|EMBL:RWR83011.1};	Transcriptional repressor EZH1	GO:0005677,chromatin silencing complex; GO:0005634,nucleus; GO:0031519,PcG protein complex; GO:0003682,chromatin binding; GO:0046976,histone methyltransferase activity (H3-K27 specific); GO:0003727,single-stranded RNA binding; GO:1990110,callus formation; GO:0030154,cell differentiation; GO:0006338,chromatin remodeling; GO:0009294,DNA-mediated transformation; GO:0009908,flower development; GO:003…	SET domain	SET	TR	SET
Cluster-141757.6	-1.22498	6.33886e-13	5.36678e-12	down	K11430 [histone H3]-lysine27 N-trimethyltransferase EZH2 [EC:2.1.1.356] | (RefSeq) histone-lysine N-methyltransferase EZ1 (A)	ko00310: Lysine degradation; ko01100: Metabolic pathways; ko03083: Polycomb repressive complex	histone-lysine N-methyltransferase CLF-like protein isoform X1 [Cinnamomum micranthum f. kanehirae]	CLF_ORYSJ RecName: Full=Histone-lysine N-methyltransferase CLF {ECO:0000305}; Short=OsCLF {ECO:0000303|PubMed:19825651}; EC=2.1.1.356 {ECO:0000255|PROSITE-ProRule:PRU00909}; AltName: Full=Protein SET DOMAIN GROUP 711 {ECO:0000305}; AltName: Full=SET family protein 24 {ECO:0000305}; Short=OsSET24 {ECO:0000303|PubMed:23762371};	A0A3S3QC37_9MAGN SubName: Full=Histone-lysine N-methyltransferase CLF-like protein isoform X1 {ECO:0000313|EMBL:RWR83011.1};	Transcriptional repressor EZH1	GO:0005677,chromatin silencing complex; GO:0005634,nucleus; GO:0031519,PcG protein complex; GO:0003682,chromatin binding; GO:0046976,histone methyltransferase activity (H3-K27 specific); GO:0003727,single-stranded RNA binding; GO:1990110,callus formation; GO:0030154,cell differentiation; GO:0006338,chromatin remodeling; GO:0009294,DNA-mediated transformation; GO:0009908,flower development; GO:003…	SET domain	SET	TR	SET
Cluster-142023.2	-1.18506	1.1928e-15	1.17816e-14	down	K13464 jasmonate ZIM domain-containing protein | (RefSeq) protein TIFY 9 (A)	ko04075: Plant hormone signal transduction	protein TIFY 9 [Cinnamomum micranthum f. kanehirae]	TIF9_ARATH RecName: Full=Protein TIFY 9; AltName: Full=Jasmonate ZIM domain-containing protein 10; AltName: Full=Protein JASMONATE-ASSOCIATED 1; AltName: Full=Protein JAZ10;	A0A3S3NUT0_9MAGN SubName: Full=Protein TIFY 9 {ECO:0000313|EMBL:RWR86959.1};	--	GO:0005634,nucleus; GO:0042803,protein homodimerization activity; GO:0006952,defense response; GO:0031347,regulation of defense response; GO:2000022,regulation of jasmonic acid mediated signaling pathway; GO:0010112,regulation of systemic acquired resistance; GO:0009753,response to jasmonic acid; GO:0009611,response to wounding; GO:0003674,molecular_function; GO:0005488,binding; GO:0005515,protei…	tify domain	Tify	TF	Tify
Cluster-142023.6	-2.12469	0.000224816	0.000830105	down	K13464 jasmonate ZIM domain-containing protein | (RefSeq) protein TIFY 9 (A)	ko04075: Plant hormone signal transduction	protein TIFY 9 [Cinnamomum micranthum f. kanehirae]	TIF9_ARATH RecName: Full=Protein TIFY 9; AltName: Full=Jasmonate ZIM domain-containing protein 10; AltName: Full=Protein JASMONATE-ASSOCIATED 1; AltName: Full=Protein JAZ10;	A0A3S3NUT0_9MAGN SubName: Full=Protein TIFY 9 {ECO:0000313|EMBL:RWR86959.1};	--	GO:0005634,nucleus; GO:0042803,protein homodimerization activity; GO:0006952,defense response; GO:0031347,regulation of defense response; GO:2000022,regulation of jasmonic acid mediated signaling pathway; GO:0010112,regulation of systemic acquired resistance; GO:0009753,response to jasmonic acid; GO:0009611,response to wounding; GO:0003674,molecular_function; GO:0005488,binding; GO:0005515,protei…	tify domain	Tify	TF	Tify
Cluster-142023.7	-1.40059	0	0	down	K13464 jasmonate ZIM domain-containing protein | (RefSeq) protein TIFY 9 (A)	ko04075: Plant hormone signal transduction	protein TIFY 9 [Cinnamomum micranthum f. kanehirae]	TIF9_ARATH RecName: Full=Protein TIFY 9; AltName: Full=Jasmonate ZIM domain-containing protein 10; AltName: Full=Protein JASMONATE-ASSOCIATED 1; AltName: Full=Protein JAZ10;	A0A3S3NUT0_9MAGN SubName: Full=Protein TIFY 9 {ECO:0000313|EMBL:RWR86959.1};	--	GO:0005634,nucleus; GO:0042803,protein homodimerization activity; GO:0006952,defense response; GO:0031347,regulation of defense response; GO:2000022,regulation of jasmonic acid mediated signaling pathway; GO:0010112,regulation of systemic acquired resistance; GO:0009753,response to jasmonic acid; GO:0009611,response to wounding; GO:0003674,molecular_function; GO:0005488,binding; GO:0005515,protei…	Jas motif	Tify	TF	Tify
Cluster-142286.4	1.18323	3.41693e-27	5.34013e-26	up	K00784 ribonuclease Z [EC:3.1.26.11] | (RefSeq) tRNase Z TRZ1 isoform X1 (A)	--	transcription factor DIVARICATA-like protein isoform X1 [Cinnamomum micranthum f. kanehirae]	DIV_ANTMA RecName: Full=Transcription factor DIVARICATA;	A0A443Q2A6_9MAGN SubName: Full=Transcription factor DIVARICATA-like protein isoform X1 {ECO:0000313|EMBL:RWR97118.1};	Zuotin and related molecular chaperones (DnaJ superfamily), contains DNA-binding domains	GO:0005634,nucleus; GO:0003677,DNA binding; GO:0048262,determination of dorsal/ventral asymmetry; GO:0009908,flower development; GO:0003674,molecular_function; GO:0003676,nucleic acid binding; GO:0005488,binding; GO:0097159,organic cyclic compound binding; GO:1901363,heterocyclic compound binding; GO:0003002,regionalization; GO:0007275,multicellular organism development; GO:0007389,pattern specif…	Myb-like DNA-binding domain	MYB-related	TF	MYB->MYB-related
Cluster-142494.3	1.14815	2.8048e-11	2.12719e-10	up	K17613 calcineurin-binding protein cabin-1 | (RefSeq) hypothetical protein (A)	--	transcription factor MYB1R1-like protein isoform X2 [Cinnamomum micranthum f. kanehirae]	MYBS3_ORYSJ RecName: Full=Transcription factor MYBS3 {ECO:0000303|PubMed:12172034}; AltName: Full=Myb-related protein S3 {ECO:0000303|PubMed:12172034}; Short=OsMYBS3 {ECO:0000303|PubMed:12172034};	A0A443NI23_9MAGN SubName: Full=Transcription factor MYB1R1-like protein isoform X2 {ECO:0000313|EMBL:RWR78134.1};	--	GO:0005634,nucleus; GO:0003677,DNA binding; GO:0003700,DNA-binding transcription factor activity; GO:0046872,metal ion binding; GO:0045892,negative regulation of DNA-templated transcription; GO:0009733,response to auxin; GO:0009723,response to ethylene; GO:0009739,response to gibberellin; GO:0009744,response to sucrose; GO:0003674,molecular_function; GO:0003676,nucleic acid binding; GO:0005488,bi…	Myb-like DNA-binding domain	MYB-related	TF	MYB->MYB-related
Cluster-142494.4	1.35134	2.00917e-08	1.21346e-07	up	K17613 calcineurin-binding protein cabin-1 | (RefSeq) hypothetical protein (A)	--	transcription factor MYB1R1-like protein isoform X2 [Cinnamomum micranthum f. kanehirae]	KUA1_ARATH RecName: Full=Transcription factor KUA1 {ECO:0000303|PubMed:24806884}; AltName: Full=Myb-related protein H {ECO:0000303|PubMed:23888064}; Short=AtMYBH {ECO:0000303|PubMed:23888064}; Short=AtMYBS3 {ECO:0000303|PubMed:25920996}; Short=MYBS3-homolog protein {ECO:0000303|PubMed:25920996}; AltName: Full=Protein KUODA1 {ECO:0000303|PubMed:24806884};	A0A443NI23_9MAGN SubName: Full=Transcription factor MYB1R1-like protein isoform X2 {ECO:0000313|EMBL:RWR78134.1};	--	GO:0005634,nucleus; GO:0003700,DNA-binding transcription factor activity; GO:0000976,transcription cis-regulatory region binding; GO:0008270,zinc ion binding; GO:0010252,auxin homeostasis; GO:0048527,lateral root development; GO:0048366,leaf development; GO:0010150,leaf senescence; GO:2000469,negative regulation of peroxidase activity; GO:0000122,negative regulation of transcription by RNA polyme…	--	MYB-related	TF	MYB->MYB-related
Cluster-142599.1	2.15755	0	0	up	K00521 ferric-chelate reductase [EC:1.16.1.7] | (RefSeq) ferric reduction oxidase 7, chloroplastic-like (A)	--	NAC transcription factor 29-like protein [Cinnamomum micranthum f. kanehirae]	NAC47_ARATH RecName: Full=NAC transcription factor 47 {ECO:0000305}; AltName: Full=NAC domain-containing protein 47 {ECO:0000305}; Short=ANAC047 {ECO:0000305}; AltName: Full=Protein SPEEDY HYPONASTIC GROWTH {ECO:0000303|PubMed:24363315};	A0A443NB79_9MAGN SubName: Full=NAC transcription factor 29-like protein {ECO:0000313|EMBL:RWR75748.1};	--	GO:0005634,nucleus; GO:0003700,DNA-binding transcription factor activity; GO:0000976,transcription cis-regulatory region binding; GO:0009793,embryo development ending in seed dormancy; GO:0010365,positive regulation of ethylene biosynthetic process; GO:0009413,response to flooding; GO:0003674,molecular_function; GO:0140110,transcription regulator activity; GO:0001067,transcription regulatory regi…	No apical meristem (NAM) protein	NAC	TF	NAC
Cluster-142985.8	-2.52222	0.00458405	0.0130722	down	--	--	hypothetical protein HHK36_008456 [Tetracentron sinense]	Y5698_ARATH RecName: Full=Putative B3 domain-containing protein At5g66980;	A0A835DND5_9MAGN RecName: Full=TF-B3 domain-containing protein {ECO:0000259|PROSITE:PS50863};	--	GO:0005634,nucleus; GO:0003677,DNA binding; GO:0006355,regulation of DNA-templated transcription; GO:0003674,molecular_function; GO:0003676,nucleic acid binding; GO:0005488,binding; GO:0097159,organic cyclic compound binding; GO:1901363,heterocyclic compound binding; GO:0006139,nucleobase-containing compound metabolic process; GO:0006351,DNA-templated transcription; GO:0006725,cellular aromatic c…	B3 DNA binding domain	B3	TF	B3->B3
Cluster-143164.0	3.02356	2.89468e-05	0.000122483	up	K23047 E3 ubiquitin-protein ligase UNKL [EC:2.3.2.27] | (RefSeq) zinc finger CCCH domain-containing protein 2-like (A)	--	zinc finger CCCH domain-containing protein [Musa troglodytarum]	C3H2_ARATH RecName: Full=Zinc finger CCCH domain-containing protein 2 {ECO:0000303|PubMed:18221561}; Short=AtC3H2 {ECO:0000303|PubMed:18221561}; AltName: Full=Protein SOMNUS {ECO:0000303|PubMed:18487351}; Short=SOM {ECO:0000303|PubMed:18487351}; AltName: Full=Tandem CCCH Zinc Finger protein 4 {ECO:0000303|PubMed:26978070}; Short=AtTZF4 {ECO:0000303|PubMed:26978070};	A0A426XL08_ENSVE RecName: Full=C3H1-type domain-containing protein {ECO:0000259|PROSITE:PS50103};	CCCH-type Zn-finger protein	GO:0005634,nucleus; GO:0003677,DNA binding; GO:0003700,DNA-binding transcription factor activity; GO:0046872,metal ion binding; GO:0010187,negative regulation of seed germination; GO:0006355,regulation of DNA-templated transcription; GO:0003674,molecular_function; GO:0003676,nucleic acid binding; GO:0005488,binding; GO:0097159,organic cyclic compound binding; GO:1901363,heterocyclic compound bind…	Zinc finger C-x8-C-x5-C-x3-H type (and similar)	C3H	TF	C3H
Cluster-143669.29	-1.38069	1.16051e-05	5.19603e-05	down	K09422 transcription factor MYB, plant | (RefSeq) transcription factor MYB20-like (A)	--	protein ODORANT1-like protein [Cinnamomum micranthum f. kanehirae]	MYB20_ARATH RecName: Full=Transcription factor MYB20 {ECO:0000305}; AltName: Full=Myb-related protein 20 {ECO:0000303|PubMed:16463103}; Short=AtMYB20 {ECO:0000303|PubMed:11597504};	A0A3S3PWW1_9MAGN SubName: Full=Protein ODORANT1-like protein {ECO:0000313|EMBL:RWR75039.1};	Transcription factor, Myb superfamily	GO:0005634,nucleus; GO:0000987,cis-regulatory region sequence-specific DNA binding; GO:0003700,DNA-binding transcription factor activity; GO:0000976,transcription cis-regulatory region binding; GO:0030154,cell differentiation; GO:0009094,L-phenylalanine biosynthetic process; GO:0045892,negative regulation of DNA-templated transcription; GO:1901002,positive regulation of response to salt stress; G…	Myb-like DNA-binding domain	MYB	TF	MYB->MYB
Cluster-143669.30	-3.36112	0.0109711	0.0282803	down	K09422 transcription factor MYB, plant | (RefSeq) transcription factor MYB20-like (A)	--	protein ODORANT1-like protein [Cinnamomum micranthum f. kanehirae]	MYB20_ARATH RecName: Full=Transcription factor MYB20 {ECO:0000305}; AltName: Full=Myb-related protein 20 {ECO:0000303|PubMed:16463103}; Short=AtMYB20 {ECO:0000303|PubMed:11597504};	A0A3S3PWW1_9MAGN SubName: Full=Protein ODORANT1-like protein {ECO:0000313|EMBL:RWR75039.1};	Transcription factor, Myb superfamily	GO:0005634,nucleus; GO:0000987,cis-regulatory region sequence-specific DNA binding; GO:0003700,DNA-binding transcription factor activity; GO:0000976,transcription cis-regulatory region binding; GO:0030154,cell differentiation; GO:0009094,L-phenylalanine biosynthetic process; GO:0045892,negative regulation of DNA-templated transcription; GO:1901002,positive regulation of response to salt stress; G…	Myb-like DNA-binding domain	MYB	TF	MYB->MYB
Cluster-143669.32	-1.57368	4.50699e-07	2.38626e-06	down	K09422 transcription factor MYB, plant | (RefSeq) myb-related protein 306-like (A)	--	hypothetical protein GUJ93_ZPchr0002g24486 [Zizania palustris]	MYB06_ANTMA RecName: Full=Myb-related protein 306;	A0A8J5V3E9_ZIZPA SubName: Full=Uncharacterized protein {ECO:0000313|EMBL:KAG8056747.1};	Transcription factor, Myb superfamily	GO:0005634,nucleus; GO:0003677,DNA binding; GO:0003674,molecular_function; GO:0003676,nucleic acid binding; GO:0005488,binding; GO:0097159,organic cyclic compound binding; GO:1901363,heterocyclic compound binding; GO:0005575,cellular_component; GO:0005622,intracellular anatomical structure; GO:0043226,organelle; GO:0043227,membrane-bounded organelle; GO:0043229,intracellular organelle; GO:0043231…	--	MYB	TF	MYB->MYB
Cluster-143669.38	-1.32271	2.65856e-07	1.43882e-06	down	K09422 transcription factor MYB, plant | (RefSeq) myb-related protein 306 (A)	--	myb-related protein 306-like protein [Cinnamomum micranthum f. kanehirae]	MYB06_ANTMA RecName: Full=Myb-related protein 306;	A0A443PQR6_9MAGN SubName: Full=Myb-related protein 306-like protein {ECO:0000313|EMBL:RWR93106.1};	Transcription factor, Myb superfamily	GO:0005634,nucleus; GO:0003677,DNA binding; GO:0003674,molecular_function; GO:0003676,nucleic acid binding; GO:0005488,binding; GO:0097159,organic cyclic compound binding; GO:1901363,heterocyclic compound binding; GO:0005575,cellular_component; GO:0005622,intracellular anatomical structure; GO:0043226,organelle; GO:0043227,membrane-bounded organelle; GO:0043229,intracellular organelle; GO:0043231…	--	MYB-related	TF	MYB->MYB-related
Cluster-143813.0	1.68837	1.93142e-28	3.14137e-27	up	K26214 transcription factor FER-LIKE IRON | (RefSeq) transcription factor bHLH35-like isoform X1 (A)	--	transcription factor FER-LIKE IRON DEFICIENCY-INDUCED TRANSCRIPTION FACTOR-like protein [Cinnamomum micranthum f. kanehirae]	BH035_ARATH RecName: Full=Transcription factor bHLH35; AltName: Full=Basic helix-loop-helix protein 35; Short=AtbHLH35; Short=bHLH 35; AltName: Full=Transcription factor EN 41; AltName: Full=bHLH transcription factor bHLH035;	A0A3S3QBQ6_9MAGN SubName: Full=Transcription factor FER-LIKE IRON DEFICIENCY-INDUCED TRANSCRIPTION FACTOR-like protein {ECO:0000313|EMBL:RWR82877.1};	--	GO:0005634,nucleus; GO:0003700,DNA-binding transcription factor activity; GO:0046983,protein dimerization activity; GO:0043565,sequence-specific DNA binding; GO:0006355,regulation of DNA-templated transcription; GO:0003674,molecular_function; GO:0140110,transcription regulator activity; GO:0005488,binding; GO:0005515,protein binding; GO:0003676,nucleic acid binding; GO:0003677,DNA binding; GO:009…	Helix-loop-helix DNA-binding domain	bHLH	TF	bHLH
Cluster-144323.0	-1.46479	0.00817693	0.0218617	down	K13422 transcription factor MYC2 | (RefSeq) transcription factor MYC2 (A)	ko04016: MAPK signaling pathway - plant; ko04075: Plant hormone signal transduction	transcription factor bHLH18-like protein [Cinnamomum micranthum f. kanehirae]	BH025_ARATH RecName: Full=Transcription factor bHLH25; AltName: Full=Basic helix-loop-helix protein 25; Short=AtbHLH25; Short=bHLH 25; AltName: Full=Transcription factor EN 29; AltName: Full=bHLH transcription factor bHLH025;	A0A443N676_9MAGN SubName: Full=Transcription factor bHLH18-like protein {ECO:0000313|EMBL:RWR74042.1};	--	GO:0005634,nucleus; GO:0003700,DNA-binding transcription factor activity; GO:0046983,protein dimerization activity; GO:0000976,transcription cis-regulatory region binding; GO:0006355,regulation of DNA-templated transcription; GO:0003674,molecular_function; GO:0140110,transcription regulator activity; GO:0005488,binding; GO:0005515,protein binding; GO:0001067,transcription regulatory region nuclei…	Helix-loop-helix DNA-binding domain	bHLH	TF	bHLH
Cluster-144549.6	-1.48155	7.38305e-06	3.39686e-05	down	K09060 plant G-box-binding factor | (RefSeq) bZIP transcription factor 1-B-like isoform X1 (A)	--	bZIP transcription factor 68 isoform X1 [Elaeis guineensis]	BZP16_ARATH RecName: Full=bZIP transcription factor 16 {ECO:0000305}; Short=AtbZIP16 {ECO:0000303|PubMed:11906833};	A0A8N4IBC8_ELAGV SubName: Full=bZIP transcription factor 68 isoform X1 {ECO:0000313|RefSeq:XP_029123147.1, ECO:0000313|RefSeq:XP_029123148.1};	--	GO:0005634,nucleus; GO:0003700,DNA-binding transcription factor activity; GO:0042802,identical protein binding; GO:0043565,sequence-specific DNA binding; GO:0000976,transcription cis-regulatory region binding; GO:0045893,positive regulation of DNA-templated transcription; GO:0006355,regulation of DNA-templated transcription; GO:0003674,molecular_function; GO:0140110,transcription regulator activi…	bZIP transcription factor	bZIP	TF	bZIP
Cluster-144739.4	1.04369	1.91643e-10	1.37642e-09	up	K25507 high mobility group B protein, plant | (RefSeq) high mobility group B protein 7-like (A)	--	high mobility group B protein 7 [Cinnamomum micranthum f. kanehirae]	HMGB7_ARATH RecName: Full=High mobility group B protein 7; AltName: Full=Nucleosome/chromatin assembly factor group D 07; Short=Nucleosome/chromatin assembly factor group D 7; AltName: Full=Protein NUCLEAR FUSION DEFECTIVE 7 {ECO:0000303|PubMed:16698901};	A0A3S3MLP8_9MAGN SubName: Full=High mobility group B protein 7 {ECO:0000313|EMBL:RWR78721.1};	HMG box-containing protein	GO:0005634,nucleus; GO:0003677,DNA binding; GO:0003700,DNA-binding transcription factor activity; GO:0000741,karyogamy; GO:0010197,polar nucleus fusion; GO:0003674,molecular_function; GO:0003676,nucleic acid binding; GO:0005488,binding; GO:0097159,organic cyclic compound binding; GO:1901363,heterocyclic compound binding; GO:0140110,transcription regulator activity; GO:0006996,organelle organizati…	HMG (high mobility group) box	HMG	TR	HMG
Cluster-144754.7	5.49357	8.17494e-07	4.19461e-06	up	K17470 sulfate transporter 1, high-affinity | (RefSeq) sulfate transporter 1.3-like isoform X1 (A)	--	sulfate transporter isoform X1 [Cinnamomum micranthum f. kanehirae]	SUT13_ARATH RecName: Full=Sulfate transporter 1.3;	A0A3S3MZL6_9MAGN SubName: Full=Sulfate transporter isoform X1 {ECO:0000313|EMBL:RWR93032.1};	Sulfate/bicarbonate/oxalate exchanger SAT-1 and related transporters (SLC26 family)	GO:0005887,integral component of plasma membrane; GO:0015301,NA; GO:0008271,secondary active sulfate transmembrane transporter activity; GO:0015293,symporter activity; GO:0003674,molecular_function; GO:0005215,transporter activity; GO:0008509,anion transmembrane transporter activity; GO:0015075,ion transmembrane transporter activity; GO:0015103,inorganic anion transmembrane transporter activity; …	Sulfate permease family	MYB	TF	MYB->MYB
Cluster-145067.4	-1.97037	0.000137478	0.000524368	down	K26214 transcription factor FER-LIKE IRON | (RefSeq) transcription factor bHLH35-like isoform X1 (A)	--	hypothetical protein H6P81_010763 [Aristolochia fimbriata]	BH035_ARATH RecName: Full=Transcription factor bHLH35; AltName: Full=Basic helix-loop-helix protein 35; Short=AtbHLH35; Short=bHLH 35; AltName: Full=Transcription factor EN 41; AltName: Full=bHLH transcription factor bHLH035;	A0A822XPW6_NELNU RecName: Full=BHLH domain-containing protein {ECO:0000259|PROSITE:PS50888};	--	GO:0005634,nucleus; GO:0003700,DNA-binding transcription factor activity; GO:0046983,protein dimerization activity; GO:0043565,sequence-specific DNA binding; GO:0006355,regulation of DNA-templated transcription; GO:0003674,molecular_function; GO:0140110,transcription regulator activity; GO:0005488,binding; GO:0005515,protein binding; GO:0003676,nucleic acid binding; GO:0003677,DNA binding; GO:009…	Helix-loop-helix DNA-binding domain	bHLH	TF	bHLH
Cluster-145225.0	-1.82525	0.00023354	0.000860056	down	K10523 speckle-type POZ protein | (RefSeq) BTB/POZ and MATH domain-containing protein 2-like (A)	--	hypothetical protein HHK36_012570 [Tetracentron sinense]	BPM2_ARATH RecName: Full=BTB/POZ and MATH domain-containing protein 2; AltName: Full=Protein BTB-POZ AND MATH DOMAIN 2; Short=AtBPM2;	A0A834Z610_9MAGN SubName: Full=Uncharacterized protein {ECO:0000313|EMBL:KAF8401624.1};	Speckle-type POZ protein SPOP and related proteins with TRAF, MATH and BTB/POZ domains	GO:0005634,nucleus; GO:0071472,cellular response to salt stress; GO:0042631,cellular response to water deprivation; GO:0016567,protein ubiquitination; GO:0006970,response to osmotic stress; GO:0006950,response to stress; GO:0008150,biological_process; GO:0009628,response to abiotic stimulus; GO:0009651,response to salt stress; GO:0009987,cellular process; GO:0033554,cellular response to stress; G…	BTB/POZ domain	TRAF	TR	TRAF
Cluster-145385.4	-1.12104	0.000672838	0.0022864	down	--	--	zinc finger AN1 and C2H2 domain-containing protein [Cinnamomum micranthum f. kanehirae]	SAP16_ORYSJ RecName: Full=Zinc finger AN1 and C2H2 domain-containing stress-associated protein 16; Short=OsSAP16;	A0A3S3M5V0_9MAGN SubName: Full=Zinc finger AN1 and C2H2 domain-containing protein {ECO:0000313|EMBL:RWR73756.1};	Predicted Zn-finger protein	GO:0005737,cytoplasm; GO:0008270,zinc ion binding; GO:0003674,molecular_function; GO:0005488,binding; GO:0043167,ion binding; GO:0043169,cation binding; GO:0046872,metal ion binding; GO:0046914,transition metal ion binding; GO:0005575,cellular_component; GO:0005622,intracellular anatomical structure; GO:0110165,cellular anatomical entity	AN1-like Zinc finger	C2H2	TF	C2H2
Cluster-145463.0	1.00953	1.95929e-08	1.18441e-07	up	K09422 transcription factor MYB, plant | (RefSeq) transcription factor GAMYB-like (A)	--	PREDICTED: transcription factor GAMYB isoform X1 [Nelumbo nucifera]	GAMYB_ORYSJ RecName: Full=Transcription factor GAMYB; AltName: Full=OsGAMyb;	A0A1U8Q6M0_NELNU SubName: Full=transcription factor GAMYB isoform X1 {ECO:0000313|RefSeq:XP_010266742.1, ECO:0000313|RefSeq:XP_010266743.1};	Transcription factor, Myb superfamily	GO:0005634,nucleus; GO:0003677,DNA binding; GO:0048653,anther development; GO:0030154,cell differentiation; GO:0009555,pollen development; GO:0006355,regulation of DNA-templated transcription; GO:0003674,molecular_function; GO:0003676,nucleic acid binding; GO:0005488,binding; GO:0097159,organic cyclic compound binding; GO:1901363,heterocyclic compound binding; GO:0000003,reproduction; GO:0003006,…	Myb-like DNA-binding domain	MYB	TF	MYB->MYB
Cluster-145463.4	3.40719	0.00617344	0.0170315	up	K09422 transcription factor MYB, plant | (RefSeq) transcription factor GAMYB-like (A)	--	PREDICTED: transcription factor GAMYB [Nelumbo nucifera]	GAMYB_ORYSJ RecName: Full=Transcription factor GAMYB; AltName: Full=OsGAMyb;	A0A1U7ZDZ7_NELNU SubName: Full=transcription factor GAMYB {ECO:0000313|RefSeq:XP_010251854.1, ECO:0000313|RefSeq:XP_010251855.1};	Transcription factor, Myb superfamily	GO:0005634,nucleus; GO:0003677,DNA binding; GO:0048653,anther development; GO:0030154,cell differentiation; GO:0009555,pollen development; GO:0006355,regulation of DNA-templated transcription; GO:0003674,molecular_function; GO:0003676,nucleic acid binding; GO:0005488,binding; GO:0097159,organic cyclic compound binding; GO:1901363,heterocyclic compound binding; GO:0000003,reproduction; GO:0003006,…	Myb-like DNA-binding domain	MYB-related	TF	MYB->MYB-related
Cluster-145835.1	1.12792	0.00226976	0.00691779	up	K14431 transcription factor TGA | (RefSeq) transcription factor TGA1-like isoform X1 (A)	ko04075: Plant hormone signal transduction	putative Transcription factor TGA4 [Cocos nucifera]	TGA4_ARATH RecName: Full=Transcription factor TGA4; AltName: Full=Ocs element-binding factor 4; Short=OBF4; AltName: Full=bZIP transcription factor 57; Short=AtbZIP57;	A0A6I9QAA9_ELAGV SubName: Full=transcription factor TGA4 isoform X2 {ECO:0000313|RefSeq:XP_010905949.1};	--	GO:0005634,nucleus; GO:0003700,DNA-binding transcription factor activity; GO:0000976,transcription cis-regulatory region binding; GO:0006351,DNA-templated transcription; GO:0003674,molecular_function; GO:0140110,transcription regulator activity; GO:0001067,transcription regulatory region nucleic acid binding; GO:0003676,nucleic acid binding; GO:0003677,DNA binding; GO:0003690,double-stranded DNA …	bZIP transcription factor	bZIP	TF	bZIP
Cluster-145835.8	1.49273	6.75742e-05	0.000270378	up	K14431 transcription factor TGA | (RefSeq) transcription factor TGA1-like isoform X1 (A)	ko04075: Plant hormone signal transduction	transcription factor TGA4 isoform X2 [Elaeis guineensis]	TGA4_ARATH RecName: Full=Transcription factor TGA4; AltName: Full=Ocs element-binding factor 4; Short=OBF4; AltName: Full=bZIP transcription factor 57; Short=AtbZIP57;	A0A6I9QAA9_ELAGV SubName: Full=transcription factor TGA4 isoform X2 {ECO:0000313|RefSeq:XP_010905949.1};	--	GO:0005634,nucleus; GO:0003700,DNA-binding transcription factor activity; GO:0000976,transcription cis-regulatory region binding; GO:0006351,DNA-templated transcription; GO:0003674,molecular_function; GO:0140110,transcription regulator activity; GO:0001067,transcription regulatory region nucleic acid binding; GO:0003676,nucleic acid binding; GO:0003677,DNA binding; GO:0003690,double-stranded DNA …	Seed dormancy control	bZIP	TF	bZIP
Cluster-146017.4	1.31641	0.00165787	0.00520445	up	K14508 regulatory protein NPR1 | (RefSeq) BTB/POZ domain and ankyrin repeat-containing protein NOOT1-like (A)	ko04075: Plant hormone signal transduction	nonexpressor of pathogenesis-related protein 1-like 5 protein [Cinnamomum micranthum f. kanehirae]	NOOT1_MEDTR RecName: Full=BTB/POZ domain and ankyrin repeat-containing protein NOOT1 {ECO:0000305}; AltName: Full=Protein NODULE ROOT 1 {ECO:0000303|PubMed:30026291}; Short=MtNOOT1 {ECO:0000303|PubMed:30026291};	A0A443N828_9MAGN SubName: Full=Nonexpressor of pathogenesis-related protein 1-like 5 protein {ECO:0000313|EMBL:RWR74685.1};	FOG: Ankyrin repeat	GO:0005634,nucleus; GO:0009864,induced systemic resistance, jasmonic acid mediated signaling pathway; GO:0009877,nodulation; GO:0010865,stipule development; GO:0002218,activation of innate immune response; GO:0002252,immune effector process; GO:0002253,activation of immune response; GO:0002376,immune system process; GO:0002682,regulation of immune system process; GO:0002684,positive regulation of…	BTB/POZ domain	TRAF	TR	TRAF
Cluster-149200.0	3.03214	6.76538e-29	1.11682e-27	up	K13944 LOB domain-containing protein 16 | (RefSeq) LOB domain-containing protein 16 (A)	--	LOB domain-containing protein 15 [Cinnamomum micranthum f. kanehirae]	LBD15_ARATH RecName: Full=LOB domain-containing protein 15; AltName: Full=ASYMMETRIC LEAVES 2-like protein 11; Short=AS2-like protein 11;	A0A3S3NG72_9MAGN SubName: Full=LOB domain-containing protein 15 {ECO:0000313|EMBL:RWR79015.1};	--	GO:0005634,nucleus; GO:0000976,transcription cis-regulatory region binding; GO:0010628,positive regulation of gene expression; GO:1905177,tracheary element differentiation; GO:0001067,transcription regulatory region nucleic acid binding; GO:0003674,molecular_function; GO:0003676,nucleic acid binding; GO:0003677,DNA binding; GO:0003690,double-stranded DNA binding; GO:0005488,binding; GO:0043565,se…	Lateral organ boundaries (LOB) domain	LOB	TF	LOB
Cluster-149200.1	1.07303	1.14026e-05	5.1088e-05	up	K13944 LOB domain-containing protein 16 | (RefSeq) LOB domain-containing protein 16 (A)	--	zinc finger protein [Cinnamomum micranthum f. kanehirae]	LBD15_ARATH RecName: Full=LOB domain-containing protein 15; AltName: Full=ASYMMETRIC LEAVES 2-like protein 11; Short=AS2-like protein 11;	A0A443NB16_9MAGN SubName: Full=Zinc finger protein {ECO:0000313|EMBL:RWR75709.1};	--	GO:0005634,nucleus; GO:0000976,transcription cis-regulatory region binding; GO:0010628,positive regulation of gene expression; GO:1905177,tracheary element differentiation; GO:0001067,transcription regulatory region nucleic acid binding; GO:0003674,molecular_function; GO:0003676,nucleic acid binding; GO:0003677,DNA binding; GO:0003690,double-stranded DNA binding; GO:0005488,binding; GO:0043565,se…	Lateral organ boundaries (LOB) domain	LOB	TF	LOB
[truncated: 141 more rows]
